# Supplementary material for: Theta-phase dependent neuronal coding during sequence learning in human single neurons
Source: Nat Commun. 2021 Aug 10;12:4839. doi: 10.1038/s41467-021-25150-0 (PMC8355141; doi:10.1038/s41467-021-25150-0)
Supplement: Supplementary file 4 — Source Data [file 41467_2021_25150_MOESM4_ESM.zip]

Archive with 8 entries (7 files):
- SourceData_xls/
- SourceData_xls/Fig2.xls
- SourceData_xls/Fig3.xls
- SourceData_xls/Fig4.xls
- SourceData_xls/SuppFig10.xls
- SourceData_xls/SuppFig11.xls
- SourceData_xls/SuppFig12.xls
- SourceData_xls/SuppFig13.xls
