# Supplementary material for: Theta-phase dependent neuronal coding during sequence learning in human single neurons
Source: Nat Commun. 2021 Aug 10;12:4839. doi: 10.1038/s41467-021-25150-0 (PMC8355141; doi:10.1038/s41467-021-25150-0)
Supplement: Supplementary file 4 — Source Data [file 41467_2021_25150_MOESM4_ESM.zip › SourceData_xls/Fig2.xls]

## Sheet: F2.A.XData
3	3.5	4	4.5	5	5.5	6	6.5	7	7.5	8	8.5	9	9.5	10	10.5	11	11.5	12	12.5	13	13.5	14	14.5	15	15.5	16	16.5	17	17.5	18	18.5	19	19.5	20	20.5	21	21.5	22	22.5	23	23.5

## Sheet: F2.A.YData
2.65552	1.85828	1.07832	-0.0708744	-0.596585	-1.24849	-1.17555	-0.975304	-1.28065	-1.39269	-1.44574	-1.60455	-1.59635	-1.5846	-1.61929	-1.69036	-1.49533	-1.36927	-0.996413	-0.265227	0.0924831	0.433443	1.10891	1.2693	1.37068	1.0442	0.97219	0.663673	0.262031	-0.0767961	-0.0679105	-0.419874	-0.428261	-0.756413	-0.891379	-0.707339	-1.06386	-0.666972	-0.43585	-0.552691	-0.442105	-0.288686
2.82134	1.94912	1.08248	-0.0936612	-0.622436	-1.16396	-1.05968	-0.889437	-1.28428	-1.4241	-1.52486	-1.72453	-1.61032	-1.64679	-1.76441	-1.89999	-1.70923	-1.55981	-1.23286	-0.44767	-0.109534	0.4044	0.803082	1.02622	1.35383	1.09779	1.04623	0.84558	0.348438	-0.0651725	-0.097574	-0.480991	-0.341125	-0.673414	-0.864201	-0.767497	-1.09472	-0.639354	-0.459531	-0.573114	-0.456669	-0.345152
2.82134	1.94912	1.08248	-0.0936612	-0.622436	-1.16396	-1.05968	-0.889437	-1.28428	-1.4241	-1.52486	-1.72453	-1.61032	-1.64679	-1.76441	-1.89999	-1.70923	-1.55981	-1.23286	-0.44767	-0.109534	0.4044	0.803082	1.02622	1.35383	1.09779	1.04623	0.84558	0.348438	-0.0651725	-0.097574	-0.480991	-0.341125	-0.673414	-0.864201	-0.767497	-1.09472	-0.639354	-0.459531	-0.573114	-0.456669	-0.345152
2.62513	1.80862	0.997884	-0.1716	-0.652906	-1.24817	-1.12086	-0.981934	-1.25173	-1.30582	-1.23609	-1.46324	-1.42332	-1.4436	-1.51457	-1.6741	-1.49039	-1.34047	-1.10362	-0.351734	0.0625441	0.520905	1.08542	1.2861	1.34754	1.0447	1.04674	0.751581	0.358034	0.0496596	-0.0460522	-0.295795	-0.307649	-0.47323	-0.707241	-0.660671	-1.12301	-0.631935	-0.490277	-0.51022	-0.245102	-0.22798
2.62513	1.80862	0.997884	-0.1716	-0.652906	-1.24817	-1.12086	-0.981934	-1.25173	-1.30582	-1.23609	-1.46324	-1.42332	-1.4436	-1.51457	-1.6741	-1.49039	-1.34047	-1.10362	-0.351734	0.0625441	0.520905	1.08542	1.2861	1.34754	1.0447	1.04674	0.751581	0.358034	0.0496596	-0.0460522	-0.295795	-0.307649	-0.47323	-0.707241	-0.660671	-1.12301	-0.631935	-0.490277	-0.51022	-0.245102	-0.22798
2.15196	1.29185	0.569974	-0.511018	-0.602603	-1.12839	-0.837269	-0.461233	-0.910067	-0.937695	-1.07273	-1.3538	-1.02896	-1.04559	-1.09142	-1.37192	-1.31995	-1.21515	-0.967579	-0.522506	-0.0446115	0.384161	0.835773	1.10078	1.4339	1.44028	1.53237	1.37021	0.833373	0.372953	0.222954	-0.193865	-0.0157644	-0.2248	-0.31239	-0.574796	-0.92415	-0.492588	-0.25382	-0.167631	-0.223751	-0.226707
2.65137	1.82845	1.1059	-0.13816	-0.552621	-1.17098	-0.976401	-0.80371	-1.16348	-1.25139	-1.38478	-1.54033	-1.47341	-1.45704	-1.49435	-1.66194	-1.48962	-1.37204	-1.18084	-0.443834	-0.00717721	0.447138	0.998534	1.24682	1.45302	1.26494	1.20668	0.898958	0.463921	-0.0416837	-0.141225	-0.406772	-0.404521	-0.747081	-0.877127	-0.914479	-1.20492	-0.684136	-0.432037	-0.437197	-0.414435	-0.402471
2.65137	1.82845	1.1059	-0.13816	-0.552621	-1.17098	-0.976401	-0.80371	-1.16348	-1.25139	-1.38478	-1.54033	-1.47341	-1.45704	-1.49435	-1.66194	-1.48962	-1.37204	-1.18084	-0.443834	-0.00717721	0.447138	0.998534	1.24682	1.45302	1.26494	1.20668	0.898958	0.463921	-0.0416837	-0.141225	-0.406772	-0.404521	-0.747081	-0.877127	-0.914479	-1.20492	-0.684136	-0.432037	-0.437197	-0.414435	-0.402471
2.12655	1.88359	0.764238	-0.220982	-0.580547	-0.509201	-0.0337385	0.581473	0.851765	0.452151	-0.013429	-0.164956	-0.0859848	0.2246	0.254437	0.318418	0.71214	1.32793	1.69784	1.79805	1.63742	2.14234	2.50907	2.71674	3.19093	3.02799	2.87306	2.98799	3.06288	2.62556	2.16943	1.80168	1.09074	0.336403	-0.0893701	-0.193426	-0.109547	-0.274393	-0.416863	-0.46493	-0.616281	-0.599268
2.12655	1.88359	0.764238	-0.220982	-0.580547	-0.509201	-0.0337385	0.581473	0.851765	0.452151	-0.013429	-0.164956	-0.0859848	0.2246	0.254437	0.318418	0.71214	1.32793	1.69784	1.79805	1.63742	2.14234	2.50907	2.71674	3.19093	3.02799	2.87306	2.98799	3.06288	2.62556	2.16943	1.80168	1.09074	0.336403	-0.0893701	-0.193426	-0.109547	-0.274393	-0.416863	-0.46493	-0.616281	-0.599268
2.12655	1.88359	0.764238	-0.220982	-0.580547	-0.509201	-0.0337385	0.581473	0.851765	0.452151	-0.013429	-0.164956	-0.0859848	0.2246	0.254437	0.318418	0.71214	1.32793	1.69784	1.79805	1.63742	2.14234	2.50907	2.71674	3.19093	3.02799	2.87306	2.98799	3.06288	2.62556	2.16943	1.80168	1.09074	0.336403	-0.0893701	-0.193426	-0.109547	-0.274393	-0.416863	-0.46493	-0.616281	-0.599268
2.21218	1.92623	0.781969	-0.160878	-0.296677	0.0705874	0.518936	1.03206	1.29438	0.794021	0.468258	0.338422	0.444544	0.566841	0.467852	0.539382	0.748178	1.33749	1.85413	1.98201	1.95318	2.42833	2.73759	2.9504	3.29235	3.36211	3.37457	3.49031	3.58544	3.30438	2.79339	2.37578	1.50517	0.669136	0.345483	0.136558	0.0722938	-0.0171661	0.10032	-0.221766	-0.610996	-0.766825
2.21218	1.92623	0.781969	-0.160878	-0.296677	0.0705874	0.518936	1.03206	1.29438	0.794021	0.468258	0.338422	0.444544	0.566841	0.467852	0.539382	0.748178	1.33749	1.85413	1.98201	1.95318	2.42833	2.73759	2.9504	3.29235	3.36211	3.37457	3.49031	3.58544	3.30438	2.79339	2.37578	1.50517	0.669136	0.345483	0.136558	0.0722938	-0.0171661	0.10032	-0.221766	-0.610996	-0.766825
2.21218	1.92623	0.781969	-0.160878	-0.296677	0.0705874	0.518936	1.03206	1.29438	0.794021	0.468258	0.338422	0.444544	0.566841	0.467852	0.539382	0.748178	1.33749	1.85413	1.98201	1.95318	2.42833	2.73759	2.9504	3.29235	3.36211	3.37457	3.49031	3.58544	3.30438	2.79339	2.37578	1.50517	0.669136	0.345483	0.136558	0.0722938	-0.0171661	0.10032	-0.221766	-0.610996	-0.766825
2.41229	2.15502	0.990455	-0.123012	-0.496581	-0.418811	0.0964829	0.716814	0.981943	0.631013	0.176444	-0.00803896	0.0667541	0.31813	0.368072	0.390757	0.767622	1.34664	1.82234	1.95394	1.76423	2.24389	2.46503	2.58541	2.93106	2.71017	2.57815	2.65332	2.66448	2.40605	2.08407	1.68154	0.786741	0.193515	-0.0901311	-0.118181	-0.141022	-0.210855	-0.261144	-0.458342	-0.596967	-0.513802
2.41229	2.15502	0.990455	-0.123012	-0.496581	-0.418811	0.0964829	0.716814	0.981943	0.631013	0.176444	-0.00803896	0.0667541	0.31813	0.368072	0.390757	0.767622	1.34664	1.82234	1.95394	1.76423	2.24389	2.46503	2.58541	2.93106	2.71017	2.57815	2.65332	2.66448	2.40605	2.08407	1.68154	0.786741	0.193515	-0.0901311	-0.118181	-0.141022	-0.210855	-0.261144	-0.458342	-0.596967	-0.513802
2.10308	1.87713	0.737079	-0.318255	-0.618004	-0.585069	-0.0364993	0.637279	0.972843	0.629195	0.190404	0.0347644	0.161474	0.474529	0.562678	0.650371	0.949778	1.55554	2.05549	2.28276	2.16489	2.67185	2.92047	3.12708	3.52622	3.36057	3.23448	3.30682	3.30655	2.98292	2.55584	2.00474	1.05034	0.436147	0.0737086	0.0902941	0.0627372	-0.204838	-0.316973	-0.488147	-0.697311	-0.671323
2.10308	1.87713	0.737079	-0.318255	-0.618004	-0.585069	-0.0364993	0.637279	0.972843	0.629195	0.190404	0.0347644	0.161474	0.474529	0.562678	0.650371	0.949778	1.55554	2.05549	2.28276	2.16489	2.67185	2.92047	3.12708	3.52622	3.36057	3.23448	3.30682	3.30655	2.98292	2.55584	2.00474	1.05034	0.436147	0.0737086	0.0902941	0.0627372	-0.204838	-0.316973	-0.488147	-0.697311	-0.671323
2.10308	1.87713	0.737079	-0.318255	-0.618004	-0.585069	-0.0364993	0.637279	0.972843	0.629195	0.190404	0.0347644	0.161474	0.474529	0.562678	0.650371	0.949778	1.55554	2.05549	2.28276	2.16489	2.67185	2.92047	3.12708	3.52622	3.36057	3.23448	3.30682	3.30655	2.98292	2.55584	2.00474	1.05034	0.436147	0.0737086	0.0902941	0.0627372	-0.204838	-0.316973	-0.488147	-0.697311	-0.671323
2.40675	2.19252	1.00584	-0.0725352	-0.415191	-0.376546	0.11457	0.833644	1.08662	0.702474	0.226074	0.0384371	0.157569	0.383056	0.426248	0.409053	0.790735	1.44012	1.94714	2.1516	1.97098	2.40431	2.62798	2.73869	3.1042	2.89801	2.68978	2.66942	2.67557	2.38479	2.04075	1.66473	0.834433	0.179769	-0.0411336	-0.0802837	0.0263116	0.057004	-0.190741	-0.399555	-0.525221	-0.473284
2.55494	2.24469	1.16473	0.168989	-0.10391	0.112307	0.650635	1.27141	1.50761	0.975514	0.603063	0.282036	0.200684	0.410525	0.304598	0.281338	0.477497	1.06579	1.51573	1.71625	1.58864	1.88142	2.08687	2.24826	2.52165	2.46113	2.43547	2.69496	2.76141	2.46718	2.01865	1.7617	1.12793	0.226449	0.0673418	-0.154638	-0.214876	-0.0841402	-0.0182699	-0.307162	-0.450393	-0.539971
0.97978	0.612143	0.111398	-0.808769	-1.25993	-1.24037	-0.780587	-0.791628	-0.259266	-0.0645888	-0.45363	-0.162736	0.0662969	-0.107498	0.0247284	0.330163	0.712457	1.14957	2.32532	2.94906	2.86564	2.50562	2.4187	2.696	2.84247	2.72832	2.32398	1.98086	1.61759	1.41525	0.885182	0.348411	0.289353	0.658872	0.532225	0.398607	0.150102	0.249876	0.225465	0.085491	-0.38086	-0.592889
0.97978	0.612143	0.111398	-0.808769	-1.25993	-1.24037	-0.780587	-0.791628	-0.259266	-0.0645888	-0.45363	-0.162736	0.0662969	-0.107498	0.0247284	0.330163	0.712457	1.14957	2.32532	2.94906	2.86564	2.50562	2.4187	2.696	2.84247	2.72832	2.32398	1.98086	1.61759	1.41525	0.885182	0.348411	0.289353	0.658872	0.532225	0.398607	0.150102	0.249876	0.225465	0.085491	-0.38086	-0.592889
0.772865	1.01111	0.731491	-0.0479638	0.0219604	0.0463459	0.568457	0.394472	0.445587	0.510941	0.319241	0.421024	0.839805	0.362261	0.550812	0.811656	0.674498	0.694948	1.27248	1.85712	1.63494	1.52669	1.2594	1.39836	1.68866	1.52902	1.59867	1.29549	1.344	1.18728	0.764344	0.193482	0.355064	0.517063	0.122695	-0.00903546	-0.00208577	-0.0220881	-0.0425727	-0.162212	-0.492966	-0.575204
0.772865	1.01111	0.731491	-0.0479638	0.0219604	0.0463459	0.568457	0.394472	0.445587	0.510941	0.319241	0.421024	0.839805	0.362261	0.550812	0.811656	0.674498	0.694948	1.27248	1.85712	1.63494	1.52669	1.2594	1.39836	1.68866	1.52902	1.59867	1.29549	1.344	1.18728	0.764344	0.193482	0.355064	0.517063	0.122695	-0.00903546	-0.00208577	-0.0220881	-0.0425727	-0.162212	-0.492966	-0.575204
0.772865	1.01111	0.731491	-0.0479638	0.0219604	0.0463459	0.568457	0.394472	0.445587	0.510941	0.319241	0.421024	0.839805	0.362261	0.550812	0.811656	0.674498	0.694948	1.27248	1.85712	1.63494	1.52669	1.2594	1.39836	1.68866	1.52902	1.59867	1.29549	1.344	1.18728	0.764344	0.193482	0.355064	0.517063	0.122695	-0.00903546	-0.00208577	-0.0220881	-0.0425727	-0.162212	-0.492966	-0.575204
0.687435	0.220806	0.0352242	-0.461356	-0.637819	-0.536995	-0.752942	-0.63944	-0.234935	-0.336357	-0.47552	-0.372415	-0.117278	-0.499488	-0.186137	0.0409608	0.395686	0.634295	1.52554	2.26065	2.17201	1.95615	1.89747	2.35271	2.67774	2.8259	2.42477	1.99271	1.74777	1.32278	0.989055	0.487047	0.412594	0.771257	0.511886	0.613907	0.542881	0.481606	0.247517	-0.042815	-0.342525	-0.340147
0.687435	0.220806	0.0352242	-0.461356	-0.637819	-0.536995	-0.752942	-0.63944	-0.234935	-0.336357	-0.47552	-0.372415	-0.117278	-0.499488	-0.186137	0.0409608	0.395686	0.634295	1.52554	2.26065	2.17201	1.95615	1.89747	2.35271	2.67774	2.8259	2.42477	1.99271	1.74777	1.32278	0.989055	0.487047	0.412594	0.771257	0.511886	0.613907	0.542881	0.481606	0.247517	-0.042815	-0.342525	-0.340147
1.02911	0.644467	0.132097	-0.673804	-1.12302	-1.1763	-0.713562	-0.605517	-0.108546	0.0758977	-0.248396	-0.283534	-0.0704442	0.0106317	0.312132	0.468818	0.872448	1.17557	2.24264	2.96259	2.72236	2.2503	2.20247	2.50443	2.58247	2.61409	2.17585	1.78588	1.45514	1.14433	0.634059	0.0856822	0.206328	0.657301	0.80603	0.618018	0.126941	0.21269	-0.0187644	-0.158316	-0.601466	-0.623976
1.02911	0.644467	0.132097	-0.673804	-1.12302	-1.1763	-0.713562	-0.605517	-0.108546	0.0758977	-0.248396	-0.283534	-0.0704442	0.0106317	0.312132	0.468818	0.872448	1.17557	2.24264	2.96259	2.72236	2.2503	2.20247	2.50443	2.58247	2.61409	2.17585	1.78588	1.45514	1.14433	0.634059	0.0856822	0.206328	0.657301	0.80603	0.618018	0.126941	0.21269	-0.0187644	-0.158316	-0.601466	-0.623976
1.00516	0.606973	0.0346636	-0.85498	-1.21963	-1.38327	-0.857264	-0.683372	-0.179393	-0.106207	-0.586214	-0.422452	-0.13063	0.00396577	0.323967	0.516444	0.964891	1.27207	2.22177	2.8821	2.72504	2.27558	2.15849	2.55654	2.69477	2.62183	2.15108	1.74336	1.41251	1.15303	0.679053	0.193097	0.101785	0.61306	0.777096	0.5829	0.0699747	0.220435	0.0250391	-0.100049	-0.54749	-0.656605
0.694602	1.13501	0.448083	-0.259539	0.302098	-0.807148	0.0515936	-0.100908	0.508348	0.747239	0.0896654	0.459592	0.501094	0.453297	0.566098	0.775139	1.18132	1.52909	2.53131	2.94396	2.83873	2.28917	2.17162	2.37263	2.35167	2.26241	1.7162	1.18993	0.820557	0.713353	0.363579	-0.0330786	0.0258841	0.324715	0.417134	0.32551	-0.0108699	0.259401	-0.0838213	-0.0779495	-0.513555	-0.653057
-0.0229199	0.147734	0.248525	-0.120403	-0.442323	-0.663107	-0.518429	-0.0877546	0.568419	0.336256	-0.140287	-0.517127	0.0788702	0.214674	-0.228905	-0.247741	-0.297876	-0.000523019	-0.0311885	0.231187	0.340234	0.157859	0.252448	0.143464	-0.032321	0.0430991	-0.1015	-0.13669	-0.221027	-0.183855	-0.217558	-0.325982	-0.233645	0.380889	0.26087	-0.298578	-0.136374	0.0487395	0.211444	0.192552	0.3639	0.084412
1.84475	0.888307	1.06073	0.360629	-0.4756	-0.737709	-0.908902	-1.25709	-1.22474	-1.22769	-1.34704	-1.55089	-1.69891	-1.80402	-1.95844	-1.76834	-1.54556	-1.23591	-0.720113	0.351288	0.892101	1.08486	1.63987	1.79972	1.57493	1.41982	0.990127	0.856252	0.430655	-0.13902	-0.194741	-0.277787	-0.146342	-0.390064	-0.591739	-0.725589	-0.519689	-0.54306	-0.808929	-0.644965	-0.756271	-0.751445
1.20026	0.814894	0.787208	0.506966	0.154309	-0.0265185	-0.180609	-0.172159	0.0548375	-0.214675	-0.184442	-0.0387955	-0.114939	-0.464461	-0.437688	-0.292685	-0.455194	-0.536829	0.11239	0.578041	0.602135	1.00932	1.32317	1.52953	1.38749	0.953708	0.772401	0.811796	0.513729	0.142038	0.108177	-0.083677	0.116919	0.0933954	-0.4772	-0.486171	-0.450084	-0.243169	-0.62105	-0.654532	-0.467064	-0.480164
1.77083	0.945649	0.997992	0.24788	-0.61089	-0.843243	-0.97494	-1.23942	-1.19188	-1.01204	-1.09465	-1.45127	-1.66357	-1.87129	-1.89569	-1.69834	-1.51562	-1.26119	-0.760714	0.272658	0.871024	1.11013	1.70961	1.97137	1.68448	1.5355	1.07612	1.00029	0.641037	0.027639	-0.0580222	-0.183577	-0.167925	-0.333162	-0.533264	-0.643979	-0.418689	-0.450912	-0.794904	-0.676008	-0.648592	-0.842628
1.77083	0.945649	0.997992	0.24788	-0.61089	-0.843243	-0.97494	-1.23942	-1.19188	-1.01204	-1.09465	-1.45127	-1.66357	-1.87129	-1.89569	-1.69834	-1.51562	-1.26119	-0.760714	0.272658	0.871024	1.11013	1.70961	1.97137	1.68448	1.5355	1.07612	1.00029	0.641037	0.027639	-0.0580222	-0.183577	-0.167925	-0.333162	-0.533264	-0.643979	-0.418689	-0.450912	-0.794904	-0.676008	-0.648592	-0.842628
0.47041	0.932282	-0.0573822	-0.926612	-1.1053	-1.61347	-1.84139	-1.69651	-0.918577	-0.913818	-1.27371	-1.41013	-1.57149	-1.85883	-1.24147	-0.888624	-0.503284	0.0725831	0.735953	1.44771	2.08417	2.14493	2.48442	2.97049	2.57085	2.77776	2.49523	2.0822	1.98987	1.76599	1.72536	1.58825	1.80984	1.97057	1.6952	1.53589	1.21668	1.18886	0.795851	0.153841	0.227157	0.345379
1.82557	0.763496	0.861392	0.23914	-0.692151	-0.934787	-1.15165	-1.28884	-1.15572	-1.2085	-1.2369	-1.4616	-1.58639	-1.73593	-2.02063	-1.83352	-1.71651	-1.68608	-1.23102	-0.186511	0.580217	0.896132	1.52306	1.80878	1.6849	1.77787	1.31499	1.20264	0.881614	0.340317	0.160849	0.0330129	0.00691673	-0.0889878	-0.478889	-0.600947	-0.422663	-0.521025	-0.772404	-0.688594	-0.550758	-0.572378
1.75184	0.971269	1.00893	0.200096	-0.598186	-0.853786	-1.04702	-1.25432	-1.12272	-1.09411	-1.11361	-1.31516	-1.4945	-1.73202	-1.85249	-1.69221	-1.56551	-1.26287	-0.640024	0.360449	0.933501	1.12956	1.7491	1.98503	1.76771	1.60113	1.12399	1.0941	0.718034	0.0792925	-0.0183795	-0.184822	-0.16274	-0.302608	-0.389798	-0.609746	-0.51837	-0.514095	-0.762958	-0.704966	-0.722264	-0.817464
1.75184	0.971269	1.00893	0.200096	-0.598186	-0.853786	-1.04702	-1.25432	-1.12272	-1.09411	-1.11361	-1.31516	-1.4945	-1.73202	-1.85249	-1.69221	-1.56551	-1.26287	-0.640024	0.360449	0.933501	1.12956	1.7491	1.98503	1.76771	1.60113	1.12399	1.0941	0.718034	0.0792925	-0.0183795	-0.184822	-0.16274	-0.302608	-0.389798	-0.609746	-0.51837	-0.514095	-0.762958	-0.704966	-0.722264	-0.817464
1.8128	1.64545	1.09212	0.305073	-0.361874	-0.675668	-0.135587	0.294823	0.549577	0.480433	0.391037	0.166811	0.283422	0.0199073	0.760644	1.45395	1.37493	1.45182	1.90088	2.2089	2.3654	2.01668	2.23835	2.62724	2.79573	2.63326	2.51031	2.50203	2.4343	1.94433	1.38825	1.07469	0.29525	-0.0988912	-0.295721	-0.393075	-0.0763073	-0.305341	-0.792815	-0.685128	-0.878671	-0.734944
1.8128	1.64545	1.09212	0.305073	-0.361874	-0.675668	-0.135587	0.294823	0.549577	0.480433	0.391037	0.166811	0.283422	0.0199073	0.760644	1.45395	1.37493	1.45182	1.90088	2.2089	2.3654	2.01668	2.23835	2.62724	2.79573	2.63326	2.51031	2.50203	2.4343	1.94433	1.38825	1.07469	0.29525	-0.0988912	-0.295721	-0.393075	-0.0763073	-0.305341	-0.792815	-0.685128	-0.878671	-0.734944
1.8128	1.64545	1.09212	0.305073	-0.361874	-0.675668	-0.135587	0.294823	0.549577	0.480433	0.391037	0.166811	0.283422	0.0199073	0.760644	1.45395	1.37493	1.45182	1.90088	2.2089	2.3654	2.01668	2.23835	2.62724	2.79573	2.63326	2.51031	2.50203	2.4343	1.94433	1.38825	1.07469	0.29525	-0.0988912	-0.295721	-0.393075	-0.0763073	-0.305341	-0.792815	-0.685128	-0.878671	-0.734944
1.8128	1.64545	1.09212	0.305073	-0.361874	-0.675668	-0.135587	0.294823	0.549577	0.480433	0.391037	0.166811	0.283422	0.0199073	0.760644	1.45395	1.37493	1.45182	1.90088	2.2089	2.3654	2.01668	2.23835	2.62724	2.79573	2.63326	2.51031	2.50203	2.4343	1.94433	1.38825	1.07469	0.29525	-0.0988912	-0.295721	-0.393075	-0.0763073	-0.305341	-0.792815	-0.685128	-0.878671	-0.734944
1.78157	1.69864	1.09429	0.382008	-0.184092	-0.474535	0.276112	0.833328	0.956922	0.769382	0.768402	0.312813	0.222277	0.0772938	0.943301	1.63247	1.45444	1.48574	2.15496	2.61287	2.41026	2.03611	2.23488	2.60578	2.78223	2.67909	2.73036	2.75001	2.8466	2.60701	2.09283	1.83939	1.27838	0.840235	0.404204	0.267124	0.501556	0.375293	-0.011045	-0.313601	-0.505114	-0.545651
1.54426	1.49679	0.881196	0.148063	-0.354608	-0.63522	0.0134531	0.612181	0.788451	0.619316	0.6498	0.304056	0.33554	0.19381	1.14254	1.85776	1.81939	1.89158	2.58474	3.08762	3.05012	2.69119	2.97512	3.45032	3.66013	3.53775	3.54669	3.53756	3.52884	3.09069	2.53334	2.22345	1.3429	0.802121	0.260445	0.077601	0.359574	0.218588	-0.208291	-0.563801	-0.704969	-0.814698
1.54426	1.49679	0.881196	0.148063	-0.354608	-0.63522	0.0134531	0.612181	0.788451	0.619316	0.6498	0.304056	0.33554	0.19381	1.14254	1.85776	1.81939	1.89158	2.58474	3.08762	3.05012	2.69119	2.97512	3.45032	3.66013	3.53775	3.54669	3.53756	3.52884	3.09069	2.53334	2.22345	1.3429	0.802121	0.260445	0.077601	0.359574	0.218588	-0.208291	-0.563801	-0.704969	-0.814698
1.94143	1.73957	1.13326	0.385442	-0.23232	-0.604673	-0.222256	0.284491	0.545832	0.317348	0.310247	0.141911	0.194474	-0.0445348	0.752761	1.41753	1.28273	1.43502	1.93236	2.40895	2.42325	1.92093	1.99602	2.36849	2.50859	2.29362	2.03808	1.97231	1.95673	1.60432	1.21986	1.1604	0.441746	0.161305	-0.225749	-0.343907	0.0761697	-0.142038	-0.722282	-0.609917	-0.864518	-0.648874
1.94143	1.73957	1.13326	0.385442	-0.23232	-0.604673	-0.222256	0.284491	0.545832	0.317348	0.310247	0.141911	0.194474	-0.0445348	0.752761	1.41753	1.28273	1.43502	1.93236	2.40895	2.42325	1.92093	1.99602	2.36849	2.50859	2.29362	2.03808	1.97231	1.95673	1.60432	1.21986	1.1604	0.441746	0.161305	-0.225749	-0.343907	0.0761697	-0.142038	-0.722282	-0.609917	-0.864518	-0.648874
1.6506	1.53856	0.95279	0.150683	-0.416768	-0.739103	-0.175128	0.381325	0.610785	0.419681	0.415919	0.158935	0.292886	0.138884	1.0773	1.79933	1.74144	1.9036	2.50054	2.93869	2.9921	2.60244	2.81529	3.25891	3.41824	3.22081	3.10892	3.08725	2.96864	2.36958	1.8686	1.64072	0.718503	0.17016	-0.245821	-0.391696	0.103273	-0.08875	-0.788351	-0.749648	-0.957485	-0.891615
1.6506	1.53856	0.95279	0.150683	-0.416768	-0.739103	-0.175128	0.381325	0.610785	0.419681	0.415919	0.158935	0.292886	0.138884	1.0773	1.79933	1.74144	1.9036	2.50054	2.93869	2.9921	2.60244	2.81529	3.25891	3.41824	3.22081	3.10892	3.08725	2.96864	2.36958	1.8686	1.64072	0.718503	0.17016	-0.245821	-0.391696	0.103273	-0.08875	-0.788351	-0.749648	-0.957485	-0.891615
1.8624	1.76706	1.14019	0.335922	-0.226049	-0.569311	-0.141171	0.338111	0.652329	0.441364	0.405971	0.141115	0.166317	0.0145922	0.942909	1.64722	1.57386	1.70266	2.27899	2.77365	2.70919	2.19421	2.37249	2.71347	2.78066	2.53656	2.31228	2.28131	2.14092	1.70882	1.3596	1.26264	0.440615	0.159071	-0.157862	-0.302806	0.204997	-0.00257731	-0.703115	-0.645198	-0.880324	-0.754465
1.8624	1.76706	1.14019	0.335922	-0.226049	-0.569311	-0.141171	0.338111	0.652329	0.441364	0.405971	0.141115	0.166317	0.0145922	0.942909	1.64722	1.57386	1.70266	2.27899	2.77365	2.70919	2.19421	2.37249	2.71347	2.78066	2.53656	2.31228	2.28131	2.14092	1.70882	1.3596	1.26264	0.440615	0.159071	-0.157862	-0.302806	0.204997	-0.00257731	-0.703115	-0.645198	-0.880324	-0.754465
1.77561	1.75423	1.10613	0.372418	-0.151496	-0.425382	0.262223	0.838583	1.00262	0.759895	0.759281	0.372188	0.317291	0.156425	1.09353	1.75004	1.59894	1.64333	2.30906	2.77202	2.64781	2.2204	2.43455	2.80368	2.9536	2.77787	2.77968	2.77807	2.81901	2.53561	2.06768	1.79441	1.10361	0.686108	0.22928	0.146585	0.430299	0.343293	-0.0948783	-0.383508	-0.562106	-0.623481
0.385924	-0.0135415	-0.408184	-0.837412	-1.30061	-1.86703	-1.31189	-0.887454	-0.491188	-0.36797	0.0218625	0.487525	0.656727	0.541486	1.31916	1.96885	1.9151	2.75686	3.39198	3.88657	4.01422	4.35357	4.17997	4.05775	3.93641	3.07449	2.69645	2.32805	2.10967	1.28671	1.12281	0.602437	0.533367	0.216461	0.37412	0.445653	-0.0472404	-0.367486	-0.458773	-0.838178	-0.72912	-0.522487
0.552543	-0.0179864	-0.539794	-0.741853	-1.13893	-1.80632	-1.50194	-1.28764	-0.809756	-0.504529	0.0680677	0.282937	0.122049	0.330145	1.22931	1.77597	2.01899	2.74486	3.16553	3.57615	3.74738	4.02949	3.80414	3.83081	3.49445	2.89902	2.54908	2.05454	1.74102	0.968183	0.918947	0.357554	-0.00935538	-0.0392258	0.22041	0.104778	-0.140547	-0.299848	-0.627407	-1.01687	-0.980339	-0.681196
0.552543	-0.0179864	-0.539794	-0.741853	-1.13893	-1.80632	-1.50194	-1.28764	-0.809756	-0.504529	0.0680677	0.282937	0.122049	0.330145	1.22931	1.77597	2.01899	2.74486	3.16553	3.57615	3.74738	4.02949	3.80414	3.83081	3.49445	2.89902	2.54908	2.05454	1.74102	0.968183	0.918947	0.357554	-0.00935538	-0.0392258	0.22041	0.104778	-0.140547	-0.299848	-0.627407	-1.01687	-0.980339	-0.681196
0.552543	-0.0179864	-0.539794	-0.741853	-1.13893	-1.80632	-1.50194	-1.28764	-0.809756	-0.504529	0.0680677	0.282937	0.122049	0.330145	1.22931	1.77597	2.01899	2.74486	3.16553	3.57615	3.74738	4.02949	3.80414	3.83081	3.49445	2.89902	2.54908	2.05454	1.74102	0.968183	0.918947	0.357554	-0.00935538	-0.0392258	0.22041	0.104778	-0.140547	-0.299848	-0.627407	-1.01687	-0.980339	-0.681196
0.672291	0.422275	-0.338425	-0.838691	-1.02597	-1.55996	-1.31674	-0.801387	-0.531283	-0.484973	-0.378214	0.0318352	0.281554	0.100517	0.763125	1.3535	1.36093	2.02414	2.62243	3.08986	3.46315	4.02387	3.99886	4.10857	4.06098	3.34958	3.08101	2.74033	2.75216	1.90322	1.29005	0.663925	0.703465	0.465194	0.377125	0.339545	-0.247672	-0.610377	-0.549485	-0.632328	-0.618939	-0.549222
0.672291	0.422275	-0.338425	-0.838691	-1.02597	-1.55996	-1.31674	-0.801387	-0.531283	-0.484973	-0.378214	0.0318352	0.281554	0.100517	0.763125	1.3535	1.36093	2.02414	2.62243	3.08986	3.46315	4.02387	3.99886	4.10857	4.06098	3.34958	3.08101	2.74033	2.75216	1.90322	1.29005	0.663925	0.703465	0.465194	0.377125	0.339545	-0.247672	-0.610377	-0.549485	-0.632328	-0.618939	-0.549222
0.405952	0.253361	-0.100631	-0.455688	-0.83602	-1.57702	-0.972719	-0.426806	-0.126281	-0.129488	0.189684	0.590515	0.547558	0.534891	1.27968	1.8931	1.64999	2.34165	2.94152	3.33491	3.51404	3.74189	3.49093	3.43898	3.34509	2.46299	2.14993	1.79162	1.71543	1.07532	0.879434	0.459838	0.400106	0.257144	0.265961	0.386846	-0.240421	-0.438284	-0.282787	-0.447488	-0.543912	-0.627408
0.945531	0.190756	-0.472793	-0.928094	-1.22211	-1.38914	-0.715783	-0.373382	-0.0451208	-0.144482	-0.205332	-0.0703294	0.192351	0.319189	0.943433	1.60913	1.54205	2.08926	2.64332	3.14884	3.38735	3.8065	3.56844	3.48761	3.35979	2.52065	2.16776	1.89808	1.88739	1.1952	0.989103	0.637518	0.499403	0.309632	0.248126	0.373428	-0.173487	-0.33325	-0.284254	-0.526317	-0.300436	-0.469487
0.945531	0.190756	-0.472793	-0.928094	-1.22211	-1.38914	-0.715783	-0.373382	-0.0451208	-0.144482	-0.205332	-0.0703294	0.192351	0.319189	0.943433	1.60913	1.54205	2.08926	2.64332	3.14884	3.38735	3.8065	3.56844	3.48761	3.35979	2.52065	2.16776	1.89808	1.88739	1.1952	0.989103	0.637518	0.499403	0.309632	0.248126	0.373428	-0.173487	-0.33325	-0.284254	-0.526317	-0.300436	-0.469487
0.517836	0.362381	-0.138218	-0.884913	-1.23251	-1.55562	-0.835677	-0.486881	-0.211751	-0.346654	0.0820656	0.602431	0.827895	0.953679	1.48649	2.04952	2.07788	2.65849	3.31176	3.72152	3.87092	4.18051	3.88671	3.5978	3.29061	2.46363	2.12695	1.59957	1.49522	0.86576	0.945334	0.509795	0.393375	0.143634	0.294207	0.301872	-0.278733	-0.298045	-0.193655	-0.522563	-0.557705	-0.53584
0.517836	0.362381	-0.138218	-0.884913	-1.23251	-1.55562	-0.835677	-0.486881	-0.211751	-0.346654	0.0820656	0.602431	0.827895	0.953679	1.48649	2.04952	2.07788	2.65849	3.31176	3.72152	3.87092	4.18051	3.88671	3.5978	3.29061	2.46363	2.12695	1.59957	1.49522	0.86576	0.945334	0.509795	0.393375	0.143634	0.294207	0.301872	-0.278733	-0.298045	-0.193655	-0.522563	-0.557705	-0.53584
2.44228	1.41592	0.815523	0.136659	-0.415834	-0.61113	-0.625706	-1.07738	-1.29582	-1.81282	-1.82998	-1.81862	-1.80157	-1.78779	-2.00288	-1.69073	-1.56948	-1.13898	-0.582376	0.466306	1.08539	1.33302	1.53307	1.94679	1.7389	1.43359	0.526465	-0.00481126	-0.275506	-0.424183	-0.84472	-0.606269	-0.710089	-0.954312	-1.07733	-0.68428	-0.663446	-0.672825	-0.744368	-0.709972	-0.783673	-0.6659
2.44228	1.41592	0.815523	0.136659	-0.415834	-0.61113	-0.625706	-1.07738	-1.29582	-1.81282	-1.82998	-1.81862	-1.80157	-1.78779	-2.00288	-1.69073	-1.56948	-1.13898	-0.582376	0.466306	1.08539	1.33302	1.53307	1.94679	1.7389	1.43359	0.526465	-0.00481126	-0.275506	-0.424183	-0.84472	-0.606269	-0.710089	-0.954312	-1.07733	-0.68428	-0.663446	-0.672825	-0.744368	-0.709972	-0.783673	-0.6659
2.21234	1.27831	0.620472	-0.106999	-0.479673	-0.772098	-0.808103	-1.06793	-1.57709	-1.80887	-1.6142	-1.74058	-1.72438	-1.76316	-2.25482	-1.97543	-1.86329	-1.58084	-0.845491	0.291589	1.00812	1.4415	1.79327	2.22647	2.04508	2.0165	1.21678	0.729443	0.327902	0.226087	-0.347724	-0.387437	-0.455173	-0.616846	-0.816057	-0.618566	-0.461553	-0.610352	-0.833521	-0.605324	-0.486033	-0.377564
2.32125	1.47493	0.804827	0.15748	-0.30359	-0.444717	-0.535763	-0.926514	-1.48597	-1.82611	-1.64091	-1.59887	-1.65292	-1.78184	-2.26016	-1.81038	-1.81396	-1.40631	-0.852922	0.240144	1.03787	1.49333	1.90535	2.40475	2.24736	1.9508	1.18018	0.637664	0.116201	0.183365	-0.424433	-0.430241	-0.7078	-0.876656	-1.03787	-0.592112	-0.616841	-0.678644	-1.06361	-0.884353	-0.719096	-0.649196
2.32125	1.47493	0.804827	0.15748	-0.30359	-0.444717	-0.535763	-0.926514	-1.48597	-1.82611	-1.64091	-1.59887	-1.65292	-1.78184	-2.26016	-1.81038	-1.81396	-1.40631	-0.852922	0.240144	1.03787	1.49333	1.90535	2.40475	2.24736	1.9508	1.18018	0.637664	0.116201	0.183365	-0.424433	-0.430241	-0.7078	-0.876656	-1.03787	-0.592112	-0.616841	-0.678644	-1.06361	-0.884353	-0.719096	-0.649196
2.21052	1.36582	0.749685	0.0789704	-0.321569	-0.559719	-0.595981	-0.936581	-1.51528	-1.81876	-1.61534	-1.6346	-1.60359	-1.71131	-2.15332	-1.82905	-1.85261	-1.42964	-0.769534	0.351536	1.07993	1.50686	1.88233	2.33162	2.14889	1.94598	1.14428	0.628138	0.11316	0.11515	-0.468034	-0.50153	-0.711487	-0.917928	-0.926513	-0.64713	-0.594779	-0.618033	-0.922273	-0.712563	-0.512387	-0.521777
2.21052	1.36582	0.749685	0.0789704	-0.321569	-0.559719	-0.595981	-0.936581	-1.51528	-1.81876	-1.61534	-1.6346	-1.60359	-1.71131	-2.15332	-1.82905	-1.85261	-1.42964	-0.769534	0.351536	1.07993	1.50686	1.88233	2.33162	2.14889	1.94598	1.14428	0.628138	0.11316	0.11515	-0.468034	-0.50153	-0.711487	-0.917928	-0.926513	-0.64713	-0.594779	-0.618033	-0.922273	-0.712563	-0.512387	-0.521777
0.640959	1.3295	0.183546	-1.48369	-1.47866	-1.64333	-1.00535	-0.745071	-0.906382	-1.06666	-1.23055	-0.938639	-0.885638	-1.01298	-0.805673	-0.555703	-0.0607565	0.4161	1.02396	1.98992	2.76753	3.28131	3.81855	4.01854	3.58448	3.05095	2.51257	2.53976	2.17638	1.69823	1.50675	1.31324	0.703985	0.799707	0.622906	0.324509	0.101519	0.0625056	0.379905	0.175945	-0.0644416	-0.124516
2.14607	1.13861	0.542107	-0.269351	-0.570739	-0.549828	-0.594604	-0.999722	-1.35134	-1.58015	-1.44179	-1.55261	-1.48647	-1.62977	-1.93752	-1.58569	-1.83148	-1.7483	-1.23995	-0.0711666	0.652449	1.09102	1.53902	2.08688	2.05855	2.07287	1.41242	1.04726	0.76107	0.543599	-0.038722	-0.0800649	-0.371805	-0.450823	-0.498108	-0.36415	-0.206027	-0.0957066	-0.654063	-0.781918	-0.682903	-0.594427
2.18366	1.33618	0.733218	0.0638732	-0.312201	-0.573345	-0.587262	-0.888361	-1.42903	-1.78367	-1.54257	-1.56763	-1.55116	-1.685	-2.14434	-1.81387	-1.82907	-1.49575	-0.812433	0.318268	0.998731	1.44843	1.87304	2.28826	2.13537	1.98383	1.16776	0.686111	0.260119	0.152769	-0.457136	-0.48979	-0.66793	-0.830842	-0.924167	-0.632029	-0.518366	-0.562079	-0.931214	-0.770987	-0.591751	-0.507571
1.88125	1.90416	1.04385	-0.237514	-0.628588	-0.665543	-0.399423	-0.0849054	0.202015	0.0708625	-0.343633	0.342867	0.612477	0.605497	0.969406	1.25523	1.51999	1.41274	1.80158	2.25203	1.85441	1.47976	1.4657	1.4863	1.49938	1.72665	1.39029	0.967588	0.73565	0.677598	0.522165	0.106392	-0.226875	0.107428	0.112807	-0.0103714	-0.105017	-0.189601	-0.214982	-0.301858	-0.577291	-0.762447
1.88125	1.90416	1.04385	-0.237514	-0.628588	-0.665543	-0.399423	-0.0849054	0.202015	0.0708625	-0.343633	0.342867	0.612477	0.605497	0.969406	1.25523	1.51999	1.41274	1.80158	2.25203	1.85441	1.47976	1.4657	1.4863	1.49938	1.72665	1.39029	0.967588	0.73565	0.677598	0.522165	0.106392	-0.226875	0.107428	0.112807	-0.0103714	-0.105017	-0.189601	-0.214982	-0.301858	-0.577291	-0.762447
1.88125	1.90416	1.04385	-0.237514	-0.628588	-0.665543	-0.399423	-0.0849054	0.202015	0.0708625	-0.343633	0.342867	0.612477	0.605497	0.969406	1.25523	1.51999	1.41274	1.80158	2.25203	1.85441	1.47976	1.4657	1.4863	1.49938	1.72665	1.39029	0.967588	0.73565	0.677598	0.522165	0.106392	-0.226875	0.107428	0.112807	-0.0103714	-0.105017	-0.189601	-0.214982	-0.301858	-0.577291	-0.762447
1.88125	1.90416	1.04385	-0.237514	-0.628588	-0.665543	-0.399423	-0.0849054	0.202015	0.0708625	-0.343633	0.342867	0.612477	0.605497	0.969406	1.25523	1.51999	1.41274	1.80158	2.25203	1.85441	1.47976	1.4657	1.4863	1.49938	1.72665	1.39029	0.967588	0.73565	0.677598	0.522165	0.106392	-0.226875	0.107428	0.112807	-0.0103714	-0.105017	-0.189601	-0.214982	-0.301858	-0.577291	-0.762447
1.49639	1.70607	0.844982	-0.245142	-0.627232	-0.413212	0.02201	0.386573	0.786289	0.719655	-0.00220646	0.558944	0.985773	0.960811	1.33009	1.74926	2.19426	2.30031	2.81911	3.14748	3.0184	2.94195	2.85939	2.96234	3.19123	3.37791	3.1048	2.76934	2.46831	2.05826	1.95353	1.47533	1.07617	0.479483	0.0883517	-0.241262	-0.12387	-0.332582	-0.44946	-0.606325	-0.703592	-0.949832
1.49639	1.70607	0.844982	-0.245142	-0.627232	-0.413212	0.02201	0.386573	0.786289	0.719655	-0.00220646	0.558944	0.985773	0.960811	1.33009	1.74926	2.19426	2.30031	2.81911	3.14748	3.0184	2.94195	2.85939	2.96234	3.19123	3.37791	3.1048	2.76934	2.46831	2.05826	1.95353	1.47533	1.07617	0.479483	0.0883517	-0.241262	-0.12387	-0.332582	-0.44946	-0.606325	-0.703592	-0.949832
1.83505	1.9027	1.15137	-0.0974922	-0.582727	-0.466008	-0.163659	0.259222	0.65802	0.589799	-0.0130696	0.644047	0.855687	0.835246	1.22854	1.66145	1.93519	1.81745	2.3288	2.87284	2.55609	2.11505	1.95134	1.85881	1.82217	1.9587	1.66347	1.22055	0.891718	0.669008	0.594442	0.199918	-0.171343	-0.163609	-0.226241	-0.468695	-0.314414	-0.516256	-0.594781	-0.43349	-0.704587	-1.09201
1.83505	1.9027	1.15137	-0.0974922	-0.582727	-0.466008	-0.163659	0.259222	0.65802	0.589799	-0.0130696	0.644047	0.855687	0.835246	1.22854	1.66145	1.93519	1.81745	2.3288	2.87284	2.55609	2.11505	1.95134	1.85881	1.82217	1.9587	1.66347	1.22055	0.891718	0.669008	0.594442	0.199918	-0.171343	-0.163609	-0.226241	-0.468695	-0.314414	-0.516256	-0.594781	-0.43349	-0.704587	-1.09201
1.3286	1.42889	0.56837	-0.449085	-0.861666	-0.639046	-0.248942	0.122183	0.524312	0.536381	-0.112245	0.474657	0.922147	0.92618	1.2412	1.6615	2.11558	2.38054	3.02482	3.363	3.26137	3.2889	3.30629	3.51443	3.78456	3.87953	3.65298	3.35011	2.98494	2.62533	2.41044	1.75143	1.34447	0.608658	0.199866	-0.127305	-0.273419	-0.578293	-0.723383	-0.88027	-0.894918	-1.21774
1.62688	1.70327	0.917413	-0.254099	-0.729132	-0.585825	-0.185568	0.194595	0.56401	0.546029	-0.075249	0.525516	0.850536	0.795841	1.1706	1.63729	2.0631	2.07227	2.61479	3.10649	2.9076	2.65214	2.54187	2.51057	2.62935	2.82	2.48271	2.04125	1.74462	1.451	1.309	0.749825	0.212337	-0.0663382	-0.215214	-0.493629	-0.409118	-0.673183	-0.758337	-0.654053	-0.75896	-1.22207
1.62688	1.70327	0.917413	-0.254099	-0.729132	-0.585825	-0.185568	0.194595	0.56401	0.546029	-0.075249	0.525516	0.850536	0.795841	1.1706	1.63729	2.0631	2.07227	2.61479	3.10649	2.9076	2.65214	2.54187	2.51057	2.62935	2.82	2.48271	2.04125	1.74462	1.451	1.309	0.749825	0.212337	-0.0663382	-0.215214	-0.493629	-0.409118	-0.673183	-0.758337	-0.654053	-0.75896	-1.22207
1.75116	1.94694	1.05095	-0.101573	-0.48876	-0.264428	0.149917	0.514114	0.938382	0.802848	0.0735658	0.618961	0.949752	0.898376	1.245	1.64248	2.01699	2.07134	2.5094	2.82714	2.62398	2.47831	2.31875	2.34773	2.51268	2.68614	2.46303	2.18471	1.93592	1.56192	1.48688	1.13141	0.880588	0.336887	-0.000681835	-0.19414	-0.060406	-0.261681	-0.364539	-0.494608	-0.669027	-0.9043
0.558518	0.136822	-0.466157	-1.10312	-1.51599	-1.49539	-1.57402	-1.30543	-0.958028	-0.680047	-0.460039	0.0415717	0.220285	0.626755	0.720764	1.37516	1.98438	2.85965	3.56141	4.56354	4.92048	4.76623	4.37267	4.59617	4.07817	3.6422	2.93838	2.14183	1.59655	1.04136	0.466479	0.353612	0.278661	-0.270442	-0.316769	-0.473694	-0.585067	-0.661523	-0.57267	-0.444227	-0.466105	-0.595848
0.852873	0.156113	-0.402402	-1.21707	-1.6568	-1.61107	-1.65222	-1.57787	-1.47027	-1.26174	-0.87035	-0.579233	-0.396571	0.169564	0.213872	0.843973	1.57662	2.43953	3.14798	4.04975	4.36864	4.04962	3.81993	4.05809	3.59852	3.09414	2.34282	1.79651	1.4896	0.989835	0.288127	0.0766843	0.0808415	-0.25428	-0.206635	-0.461229	-0.616546	-0.637736	-0.760683	-0.584427	-0.65462	-0.808491
0.586239	0.0629086	-0.51815	-1.18247	-1.62587	-1.55469	-1.5786	-1.35576	-1.12619	-0.929031	-0.664838	-0.224518	-0.0161003	0.412151	0.478929	1.13985	1.82314	2.77468	3.51425	4.54232	4.86296	4.76963	4.51654	4.74923	4.2943	3.84852	3.1514	2.33025	1.79251	1.18133	0.443656	0.345324	0.323565	-0.359804	-0.422879	-0.588086	-0.565186	-0.687598	-0.701988	-0.587167	-0.66364	-0.808361
0.706236	0.363718	-0.216399	-0.89001	-1.25557	-1.19613	-1.20751	-0.858289	-0.535862	-0.419355	-0.21021	0.26917	0.453381	0.688504	0.72051	1.19868	1.74226	2.60292	3.30317	4.16547	4.41791	4.27261	3.85618	3.97979	3.43868	2.98495	2.43412	1.61215	1.16739	0.79134	0.124738	0.21132	0.0174163	-0.46204	-0.509666	-0.64401	-0.593459	-0.644369	-0.85494	-0.698203	-0.529313	-0.63695
0.720507	0.280698	-0.286642	-0.895319	-1.3073	-1.32839	-1.3759	-1.11279	-0.810563	-0.607211	-0.369296	0.0615005	0.232666	0.564938	0.587485	1.07704	1.58932	2.52168	3.26263	4.15535	4.41182	4.36365	4.02344	4.21566	3.69729	3.2531	2.66949	1.86095	1.40171	0.953665	0.250159	0.245873	0.0835244	-0.405468	-0.395279	-0.515693	-0.514975	-0.605132	-0.862138	-0.719805	-0.456906	-0.560589
0.576334	0.0720735	-0.554715	-1.1881	-1.62674	-1.59181	-1.60012	-1.36896	-1.06524	-0.82327	-0.513024	-0.0405692	0.142733	0.607241	0.737424	1.28048	1.88314	2.85045	3.65887	4.66864	4.97388	4.88115	4.66392	4.87173	4.37777	3.94824	3.26052	2.39532	1.8018	1.19151	0.529283	0.437129	0.261352	-0.435843	-0.456679	-0.570013	-0.677604	-0.682361	-0.621229	-0.432843	-0.533034	-0.617662
0.576334	0.0720735	-0.554715	-1.1881	-1.62674	-1.59181	-1.60012	-1.36896	-1.06524	-0.82327	-0.513024	-0.0405692	0.142733	0.607241	0.737424	1.28048	1.88314	2.85045	3.65887	4.66864	4.97388	4.88115	4.66392	4.87173	4.37777	3.94824	3.26052	2.39532	1.8018	1.19151	0.529283	0.437129	0.261352	-0.435843	-0.456679	-0.570013	-0.677604	-0.682361	-0.621229	-0.432843	-0.533034	-0.617662
0.969458	0.254709	-0.760105	-1.50888	-1.35018	-1.66059	-1.67052	-1.59104	-1.38011	-1.53908	-1.42208	-1.33727	-1.1831	-0.596482	0.181661	0.430424	0.216886	0.449716	0.723423	0.813751	1.55539	1.99819	2.40462	3.02741	3.27661	3.5256	3.586	3.55421	3.38029	3.809	4.02507	3.62114	3.51788	3.4657	2.91542	2.32455	1.71816	1.52807	1.23593	0.787121	0.534754	0.490614
1.15681	0.484677	-0.366898	-0.915059	-0.968086	-1.36352	-1.48924	-1.32644	-1.19892	-1.32076	-0.996878	-1.01077	-0.922175	-0.510196	0.193522	0.51914	0.265768	0.368932	0.532705	0.612476	1.27409	1.63603	1.93894	2.46007	2.63215	3.00852	3.25808	3.28612	3.21947	3.64831	3.87138	3.41896	3.30933	3.17015	2.48778	1.7507	1.11927	0.805512	0.400115	-0.120837	-0.184625	-0.04465
1.00339	0.363148	-0.544458	-1.09008	-0.785006	-0.922074	-0.984994	-0.785039	-0.821556	-1.04408	-0.66237	-0.658859	-0.628803	-0.357293	0.24821	0.48227	0.217198	0.508862	0.747582	0.760065	1.29374	1.46207	1.75866	2.34609	2.52411	2.90007	3.22913	3.16575	3.04845	3.45928	3.62841	3.1531	2.99545	2.9226	2.44163	1.82623	1.12971	0.766597	0.422721	-0.0416509	-0.257758	-0.115966
1.11483	0.312495	-0.616937	-1.27809	-1.39411	-1.92562	-1.96759	-1.99848	-1.73206	-1.78198	-1.77244	-1.67199	-1.39379	-0.772413	-0.00567098	0.386643	0.160777	0.208553	0.39267	0.537324	1.45505	2.10198	2.47543	2.95784	3.14234	3.42596	3.51405	3.53877	3.43911	3.83687	4.16514	3.86564	3.77116	3.63195	2.99828	2.34708	1.859	1.65541	1.23596	0.77362	0.685566	0.686043
1.11483	0.312495	-0.616937	-1.27809	-1.39411	-1.92562	-1.96759	-1.99848	-1.73206	-1.78198	-1.77244	-1.67199	-1.39379	-0.772413	-0.00567098	0.386643	0.160777	0.208553	0.39267	0.537324	1.45505	2.10198	2.47543	2.95784	3.14234	3.42596	3.51405	3.53877	3.43911	3.83687	4.16514	3.86564	3.77116	3.63195	2.99828	2.34708	1.859	1.65541	1.23596	0.77362	0.685566	0.686043
0.822635	0.0502968	-0.649805	-1.09677	-1.50643	-2.27741	-2.23197	-2.43121	-2.01119	-1.74752	-1.75351	-1.31558	-1.00356	-0.570969	0.217754	0.51808	0.697476	0.640354	0.616616	0.887232	1.59537	2.06724	2.38376	2.58423	2.74934	2.78698	2.75252	2.96657	3.0332	3.28172	3.56198	3.35469	3.57242	3.40605	2.80075	2.29653	2.12525	1.90488	1.70913	1.50962	1.42466	1.38743
1.03599	0.242871	-0.736293	-1.57998	-1.6507	-1.90218	-1.84989	-1.75117	-1.41529	-1.45062	-1.56703	-1.52669	-1.31122	-0.641562	0.22917	0.406811	0.203181	0.291165	0.611879	0.736073	1.53094	2.14959	2.50403	2.97813	3.35931	3.57286	3.60549	3.71986	3.71231	4.02861	4.24859	3.8619	3.76933	3.70995	3.17782	2.55785	2.05658	1.82925	1.51036	1.02317	0.798075	0.873038
1.97538	1.29273	0.810971	0.409086	-0.13621	-0.61554	-0.197392	-0.619216	-0.217525	-0.0477632	0.29194	0.00416998	0.262405	0.581509	0.522786	0.712177	0.943252	0.726825	0.79556	0.406679	0.678782	0.86789	0.717701	1.0878	1.25535	1.33369	1.05325	0.868611	0.838707	0.926115	1.12388	1.17998	1.09499	0.905396	0.324539	0.229106	0.306184	0.355914	0.441238	0.252614	0.278616	0.0876532
1.91119	1.19077	0.676237	0.306279	-0.280679	-0.631243	-0.191693	-0.574264	-0.155351	-0.0869404	0.294608	0.000905198	0.294221	0.651733	0.518441	0.564555	0.860167	0.732842	0.672535	0.361032	0.705583	0.965182	0.886555	1.07668	1.20469	1.35937	1.08466	0.785577	0.507413	0.479019	0.836038	0.902854	0.886735	0.596305	0.252714	0.223793	0.130942	0.182597	0.247464	0.0239116	0.102093	0.0107915
1.91119	1.19077	0.676237	0.306279	-0.280679	-0.631243	-0.191693	-0.574264	-0.155351	-0.0869404	0.294608	0.000905198	0.294221	0.651733	0.518441	0.564555	0.860167	0.732842	0.672535	0.361032	0.705583	0.965182	0.886555	1.07668	1.20469	1.35937	1.08466	0.785577	0.507413	0.479019	0.836038	0.902854	0.886735	0.596305	0.252714	0.223793	0.130942	0.182597	0.247464	0.0239116	0.102093	0.0107915
1.80285	1.0497	0.585429	0.353235	-0.151172	-0.532757	-0.220881	-0.69522	-0.222852	0.0140672	0.280273	0.0846835	0.314451	0.72326	0.638421	0.718899	1.05279	0.958947	1.0221	0.675053	0.98901	1.17861	1.13768	1.48277	1.60233	1.77491	1.55835	1.4041	1.19463	1.28227	1.43283	1.2387	1.22477	0.993198	0.50055	0.320082	0.186746	0.145441	0.179741	-0.0860394	-0.137864	-0.0390116
1.80285	1.0497	0.585429	0.353235	-0.151172	-0.532757	-0.220881	-0.69522	-0.222852	0.0140672	0.280273	0.0846835	0.314451	0.72326	0.638421	0.718899	1.05279	0.958947	1.0221	0.675053	0.98901	1.17861	1.13768	1.48277	1.60233	1.77491	1.55835	1.4041	1.19463	1.28227	1.43283	1.2387	1.22477	0.993198	0.50055	0.320082	0.186746	0.145441	0.179741	-0.0860394	-0.137864	-0.0390116
1.93888	1.14296	0.629743	0.292334	-0.282337	-0.61471	-0.168498	-0.515265	-0.132677	-0.105789	0.258816	0.00899271	0.230512	0.565463	0.43567	0.458344	0.759319	0.652864	0.626734	0.305977	0.591981	0.765881	0.670038	0.828435	0.861987	1.01853	0.754551	0.512158	0.301339	0.325214	0.622283	0.721184	0.752527	0.551636	0.223319	0.344384	0.238693	0.237979	0.230497	0.136206	0.16446	0.0881733
1.93888	1.14296	0.629743	0.292334	-0.282337	-0.61471	-0.168498	-0.515265	-0.132677	-0.105789	0.258816	0.00899271	0.230512	0.565463	0.43567	0.458344	0.759319	0.652864	0.626734	0.305977	0.591981	0.765881	0.670038	0.828435	0.861987	1.01853	0.754551	0.512158	0.301339	0.325214	0.622283	0.721184	0.752527	0.551636	0.223319	0.344384	0.238693	0.237979	0.230497	0.136206	0.16446	0.0881733
1.84446	1.20379	0.781373	0.479695	-0.0585564	-0.537194	-0.0723692	-0.599366	-0.216344	0.00524215	0.360165	0.147859	0.389853	0.725622	0.716797	0.786299	0.99156	0.866658	0.954842	0.610331	0.881052	1.09813	1.05883	1.37881	1.45067	1.54695	1.26501	1.12586	1.04956	1.15496	1.34766	1.33316	1.196	0.937082	0.354604	0.214167	0.208936	0.318124	0.421486	0.121632	0.0801128	-0.00670506
1.84446	1.20379	0.781373	0.479695	-0.0585564	-0.537194	-0.0723692	-0.599366	-0.216344	0.00524215	0.360165	0.147859	0.389853	0.725622	0.716797	0.786299	0.99156	0.866658	0.954842	0.610331	0.881052	1.09813	1.05883	1.37881	1.45067	1.54695	1.26501	1.12586	1.04956	1.15496	1.34766	1.33316	1.196	0.937082	0.354604	0.214167	0.208936	0.318124	0.421486	0.121632	0.0801128	-0.00670506
1.74816	1.08036	0.628599	0.29836	-0.186063	-0.657709	-0.246073	-0.648493	-0.20206	0.0258428	0.391408	0.159431	0.35482	0.72088	0.700014	0.811488	1.097	0.884121	0.939248	0.61575	0.825213	0.990944	0.981146	1.38351	1.53735	1.60556	1.4118	1.31111	1.26021	1.32424	1.46805	1.40218	1.25342	1.10426	0.523675	0.452319	0.599624	0.619042	0.634048	0.386225	0.265227	0.0876766
1.59446	0.729035	0.156146	-0.275468	-1.00095	-1.20589	-0.733149	-1.13218	-0.696738	-0.679185	-0.306962	-0.395204	-0.0869855	0.161223	-0.00992822	0.168224	0.476617	0.328216	0.172516	0.0678829	0.497665	0.694992	0.686508	0.790319	0.916634	1.15919	1.00606	0.839811	0.583132	0.406181	0.863305	0.930966	0.926353	0.529533	0.364838	0.38172	0.306394	0.439381	0.464205	0.301239	0.336065	0.186122
1.59446	0.729035	0.156146	-0.275468	-1.00095	-1.20589	-0.733149	-1.13218	-0.696738	-0.679185	-0.306962	-0.395204	-0.0869855	0.161223	-0.00992822	0.168224	0.476617	0.328216	0.172516	0.0678829	0.497665	0.694992	0.686508	0.790319	0.916634	1.15919	1.00606	0.839811	0.583132	0.406181	0.863305	0.930966	0.926353	0.529533	0.364838	0.38172	0.306394	0.439381	0.464205	0.301239	0.336065	0.186122
1.50216	0.546257	0.362786	0.00232171	-0.411106	-0.606819	-0.613996	-0.455386	-0.368388	-0.315852	-0.437675	-1.02561	-0.942317	-1.35081	-1.63242	-1.39101	-1.24353	-1.28471	-0.922599	-0.106378	0.710786	0.417785	0.465043	0.174159	0.227422	0.725763	0.801564	0.721679	0.608732	0.623762	0.546996	0.495198	0.472593	0.237561	0.100867	-0.187764	-0.0174765	-0.111609	0.144542	0.0643376	-0.0678216	0.21558
1.16736	1.08378	1.06416	0.886924	0.526682	0.174898	-0.142396	-0.920024	-0.907179	-1.21463	-0.896748	-1.20536	-1.47203	-1.71568	-1.66328	-0.88385	-0.556656	-0.637184	-0.393462	0.0183009	0.275829	0.212847	0.175567	0.391575	-0.061755	0.114879	0.354919	0.259939	-0.0145778	-0.186765	-0.165976	0.255699	-0.0471965	-0.0754772	-0.140904	-0.219823	-0.0677937	-0.280456	-0.10659	0.266629	0.287859	0.125118
1.16736	1.08378	1.06416	0.886924	0.526682	0.174898	-0.142396	-0.920024	-0.907179	-1.21463	-0.896748	-1.20536	-1.47203	-1.71568	-1.66328	-0.88385	-0.556656	-0.637184	-0.393462	0.0183009	0.275829	0.212847	0.175567	0.391575	-0.061755	0.114879	0.354919	0.259939	-0.0145778	-0.186765	-0.165976	0.255699	-0.0471965	-0.0754772	-0.140904	-0.219823	-0.0677937	-0.280456	-0.10659	0.266629	0.287859	0.125118
1.67719	0.599581	0.330068	-0.0791547	-0.47788	-0.722611	-0.739457	-0.673915	-0.526758	-0.493887	-0.63147	-1.21363	-1.07025	-1.42091	-1.69474	-1.42937	-1.34531	-1.30986	-0.848503	-0.164297	0.61448	0.404609	0.415697	0.247329	0.146387	0.532954	0.758708	0.604718	0.482176	0.467164	0.462505	0.468098	0.301411	0.0235862	0.0334555	-0.151357	-0.0731221	-0.119606	0.0874772	0.114618	-0.0689441	0.157585
1.51941	0.503887	0.246215	-0.101407	-0.427029	-0.553198	-0.532378	-0.54627	-0.638992	-0.689655	-0.749476	-1.04249	-0.757016	-1.15666	-1.754	-1.64627	-1.40253	-1.31489	-0.888196	-0.0811285	0.608975	0.263694	0.259021	0.0778569	0.298853	0.771173	0.807629	0.574696	0.222157	0.247218	0.254016	0.259692	0.404202	0.281691	0.290534	-0.105391	0.13583	0.160053	0.350965	0.326239	0.248068	0.526554
1.51941	0.503887	0.246215	-0.101407	-0.427029	-0.553198	-0.532378	-0.54627	-0.638992	-0.689655	-0.749476	-1.04249	-0.757016	-1.15666	-1.754	-1.64627	-1.40253	-1.31489	-0.888196	-0.0811285	0.608975	0.263694	0.259021	0.0778569	0.298853	0.771173	0.807629	0.574696	0.222157	0.247218	0.254016	0.259692	0.404202	0.281691	0.290534	-0.105391	0.13583	0.160053	0.350965	0.326239	0.248068	0.526554
1.93058	0.711667	0.276804	-0.288998	-0.751291	-0.894614	-0.870979	-0.718216	-0.737931	-0.905852	-1.04455	-1.53532	-1.40766	-1.72265	-1.6903	-1.27088	-1.24859	-1.31231	-0.868894	-0.131877	0.42462	0.0478084	0.143509	0.155109	0.0954934	0.382606	0.438075	0.372667	0.318365	0.27165	0.14929	0.275244	0.436418	0.254295	-0.0026405	-0.203846	-0.231591	-0.281144	-0.162615	-0.111714	-0.241898	-0.0777694
1.93058	0.711667	0.276804	-0.288998	-0.751291	-0.894614	-0.870979	-0.718216	-0.737931	-0.905852	-1.04455	-1.53532	-1.40766	-1.72265	-1.6903	-1.27088	-1.24859	-1.31231	-0.868894	-0.131877	0.42462	0.0478084	0.143509	0.155109	0.0954934	0.382606	0.438075	0.372667	0.318365	0.27165	0.14929	0.275244	0.436418	0.254295	-0.0026405	-0.203846	-0.231591	-0.281144	-0.162615	-0.111714	-0.241898	-0.0777694
2.82768	1.66804	0.886401	-0.0607069	-0.858776	-1.17102	-0.758183	-1.13499	-1.20245	-1.18074	-1.50758	-2.15274	-1.80389	-1.42532	-1.42588	-1.26243	-0.927819	-0.945695	-0.725019	-0.266347	0.107015	0.530718	0.299227	0.457172	0.338896	0.392507	0.197445	-0.160238	-0.0692842	0.0473742	-0.318191	-0.364077	-0.304275	-0.164857	-0.518426	-0.549277	-0.681114	-0.626415	-0.289645	-0.236517	-0.222458	-0.436341
2.36548	1.37601	0.612464	-0.128325	-0.900681	-1.31104	-0.818934	-0.956028	-0.92014	-1.03891	-1.52189	-1.83362	-1.39067	-1.02686	-0.902556	-0.77921	-0.425471	-0.548601	-0.480996	0.0183145	0.390684	0.695199	0.401673	0.444252	0.506314	0.75196	0.408236	0.0681571	0.091365	0.0774186	-0.207645	-0.695503	-0.913314	-0.512654	-0.312925	-0.505079	-0.717717	-0.441588	-0.435164	-0.283032	-0.398223	-0.986491
1.84464	1.52316	0.834606	0.752639	0.632418	-0.0226941	-0.0843016	-0.412029	-0.394304	-0.598241	-0.812756	-0.901032	-1.03978	-0.974078	-0.453848	-0.551007	-0.433885	-0.366554	0.0299237	0.0184854	0.154802	0.630265	1.01214	0.878675	0.417816	0.194999	-0.232023	0.0609053	0.243418	0.206436	-0.155796	-0.357153	-0.218044	-0.226359	-0.490023	-0.174997	0.207105	0.0283803	0.193648	-0.00999831	-0.249378	-0.158516
2.58446	1.76114	1.0741	0.275947	-0.181209	-0.742901	-0.404478	-0.441814	-0.608106	-0.836984	-1.1824	-1.67349	-1.41791	-0.940786	-0.939194	-0.698715	-0.571469	-0.726257	-0.715771	-0.18212	0.172904	0.464934	0.189959	0.415899	0.511489	0.857789	0.50641	0.13505	-0.0173141	0.138611	-0.112619	-0.584037	-0.800776	-0.588166	-0.363713	-0.555571	-0.663673	-0.397351	-0.450968	-0.563734	-0.492193	-0.705549
2.48724	1.5575	0.847313	0.15702	-0.562238	-0.994183	-0.598049	-0.734419	-0.755273	-0.846885	-1.2239	-1.77093	-1.64698	-1.15525	-1.17968	-0.910962	-0.584376	-0.640638	-0.688204	-0.159407	0.307131	0.700492	0.466302	0.608426	0.556014	0.646767	0.1407	-0.203635	-0.261449	-0.0180878	-0.322093	-0.655158	-0.79145	-0.693762	-0.674996	-0.843941	-0.905732	-0.568951	-0.588514	-0.617506	-0.559586	-0.88408
2.71224	1.75709	1.14472	-0.175756	-0.42449	-0.971553	-0.82745	-0.575137	-0.39366	-0.542649	-0.386827	-0.28586	-0.195837	0.518167	0.6476	0.54395	0.218169	-0.332729	-0.597776	-0.165311	-0.245838	-0.336812	-0.485935	-0.552007	-0.535579	-0.466372	-0.846161	-0.417392	-0.361437	-0.554688	-0.196111	-0.00437974	-0.154336	-0.109541	-0.300374	-0.233846	-0.0780372	0.203822	0.0323923	-0.112838	0.272046	-0.00281618
2.71224	1.75709	1.14472	-0.175756	-0.42449	-0.971553	-0.82745	-0.575137	-0.39366	-0.542649	-0.386827	-0.28586	-0.195837	0.518167	0.6476	0.54395	0.218169	-0.332729	-0.597776	-0.165311	-0.245838	-0.336812	-0.485935	-0.552007	-0.535579	-0.466372	-0.846161	-0.417392	-0.361437	-0.554688	-0.196111	-0.00437974	-0.154336	-0.109541	-0.300374	-0.233846	-0.0780372	0.203822	0.0323923	-0.112838	0.272046	-0.00281618
2.4376	1.71339	1.09045	0.0905614	-0.113143	-0.436926	-0.338811	-0.0981514	0.080955	0.212892	0.386354	0.382983	0.531532	1.10796	1.55593	1.57668	1.1716	0.912222	0.522936	0.491921	0.779712	0.802862	0.607383	0.431357	0.654998	1.00092	0.590869	0.43183	0.533361	0.666347	0.859403	0.578561	0.319859	0.282826	0.156357	0.329305	0.518828	0.344627	0.147486	0.210472	0.297056	-0.18541
2.69621	1.90106	1.23282	0.211236	0.029302	-0.345407	-0.332605	-0.109846	0.0198766	0.0728299	0.209847	0.216876	0.389705	0.929265	1.30404	1.3356	1.01901	0.613286	0.311089	0.557996	0.79174	0.806095	0.497844	0.237884	0.338823	0.779564	0.404434	0.325898	0.225247	0.378793	0.568312	0.296911	-0.00483607	-0.0284844	-0.0969908	0.0515081	0.246663	0.229689	0.0390841	-0.0277727	0.243979	-0.213686
2.56967	1.83327	1.21728	0.177756	-0.00672626	-0.485197	-0.36492	-0.209719	0.00555537	-0.0926531	0.268149	0.270517	0.425518	1.07833	1.29366	1.38395	1.13849	0.591769	0.193675	0.247817	0.41484	0.221674	0.0447011	-0.0594955	0.0401162	0.129864	-0.280788	-0.0352004	-0.190942	-0.221094	0.111413	0.365175	0.123263	0.00260438	-0.193069	-0.14346	0.238354	0.293336	-0.0118318	-0.207489	-0.029897	-0.226975
2.60362	1.80961	1.11752	0.110753	-0.0239001	-0.570955	-0.541017	-0.271531	-0.0716431	-0.047782	0.18179	0.234806	0.262953	0.903596	1.29277	1.34236	0.950137	0.730117	0.438781	0.544834	0.858545	0.875932	0.55975	0.379441	0.515606	0.93481	0.398713	0.41518	0.457808	0.408331	0.591739	0.386752	0.104246	-0.0215792	-0.161026	-0.00883502	0.241192	0.138369	-0.0336847	-0.141477	0.063436	-0.521119
2.61158	1.82911	1.21978	0.0686653	-0.111536	-0.576626	-0.527823	-0.193818	0.00855552	-0.00983888	0.236282	0.295654	0.29939	0.971877	1.33721	1.40776	0.997765	0.558892	0.280594	0.489798	0.555032	0.532385	0.310599	0.0448293	0.179617	0.430675	-0.0353247	0.128921	0.0340495	-0.0597303	0.254683	0.354983	0.0429325	0.0487685	-0.214484	-0.154228	0.238315	0.279141	-0.0209305	-0.246158	0.14812	-0.203862
2.61158	1.82911	1.21978	0.0686653	-0.111536	-0.576626	-0.527823	-0.193818	0.00855552	-0.00983888	0.236282	0.295654	0.29939	0.971877	1.33721	1.40776	0.997765	0.558892	0.280594	0.489798	0.555032	0.532385	0.310599	0.0448293	0.179617	0.430675	-0.0353247	0.128921	0.0340495	-0.0597303	0.254683	0.354983	0.0429325	0.0487685	-0.214484	-0.154228	0.238315	0.279141	-0.0209305	-0.246158	0.14812	-0.203862
2.61158	1.82911	1.21978	0.0686653	-0.111536	-0.576626	-0.527823	-0.193818	0.00855552	-0.00983888	0.236282	0.295654	0.29939	0.971877	1.33721	1.40776	0.997765	0.558892	0.280594	0.489798	0.555032	0.532385	0.310599	0.0448293	0.179617	0.430675	-0.0353247	0.128921	0.0340495	-0.0597303	0.254683	0.354983	0.0429325	0.0487685	-0.214484	-0.154228	0.238315	0.279141	-0.0209305	-0.246158	0.14812	-0.203862
2.85694	2.03565	1.24985	0.217988	0.075576	-0.422061	-0.368167	-0.278633	-0.27873	-0.214864	0.189298	0.153925	0.0947856	0.649852	0.795028	0.876123	0.665068	0.222389	0.0486406	0.17118	0.189139	0.14624	-0.0564666	-0.383525	-0.241097	0.12247	-0.307272	-0.103893	-0.217175	-0.223251	-0.0153792	0.146519	-0.0973091	-0.0335499	-0.198774	-0.0780044	0.0625168	0.133592	-0.0523025	-0.313343	0.0578718	-0.349019
2.85694	2.03565	1.24985	0.217988	0.075576	-0.422061	-0.368167	-0.278633	-0.27873	-0.214864	0.189298	0.153925	0.0947856	0.649852	0.795028	0.876123	0.665068	0.222389	0.0486406	0.17118	0.189139	0.14624	-0.0564666	-0.383525	-0.241097	0.12247	-0.307272	-0.103893	-0.217175	-0.223251	-0.0153792	0.146519	-0.0973091	-0.0335499	-0.198774	-0.0780044	0.0625168	0.133592	-0.0523025	-0.313343	0.0578718	-0.349019
2.85694	2.03565	1.24985	0.217988	0.075576	-0.422061	-0.368167	-0.278633	-0.27873	-0.214864	0.189298	0.153925	0.0947856	0.649852	0.795028	0.876123	0.665068	0.222389	0.0486406	0.17118	0.189139	0.14624	-0.0564666	-0.383525	-0.241097	0.12247	-0.307272	-0.103893	-0.217175	-0.223251	-0.0153792	0.146519	-0.0973091	-0.0335499	-0.198774	-0.0780044	0.0625168	0.133592	-0.0523025	-0.313343	0.0578718	-0.349019
2.79785	2.02081	1.30136	0.202921	-0.0370077	-0.41201	-0.298154	-0.106977	0.0179935	0.137867	0.224063	0.15365	0.303132	0.839613	1.3316	1.33414	0.991559	0.635934	0.352595	0.416534	0.52114	0.560571	0.39846	0.10653	0.279304	0.638353	0.24838	0.117794	0.105866	0.347105	0.628481	0.384204	0.0770615	0.0147173	-0.109491	0.153603	0.383533	0.285446	0.0752206	0.143829	0.231529	-0.244397
0.542741	0.429114	-0.234626	-1.07252	-1.08255	-0.640941	-0.532482	-0.638098	-0.616197	-0.182665	-0.143545	0.192536	0.156183	0.0642123	0.511004	1.53718	1.92952	1.73755	1.48564	1.33818	1.4548	1.71949	1.93381	2.33556	2.39109	2.09529	2.26508	2.60546	2.21674	1.38161	0.733342	0.443818	0.373365	0.337735	-0.241065	-0.0641816	0.358045	-0.140511	-0.18308	0.290113	0.45247	-0.0589269
0.578144	0.0976688	-0.5298	-1.23795	-1.36693	-1.20308	-1.05243	-0.716147	-0.948708	-0.890813	-0.390939	0.152927	0.0689122	-0.14665	0.17152	1.6413	2.15809	2.01845	1.37016	1.44784	1.59977	1.94353	2.08841	2.64338	2.63132	1.94319	1.92437	2.38345	2.01229	1.11707	0.595456	0.519812	0.579957	0.441141	0.348223	0.37851	0.321003	-0.0224837	-0.106966	0.460731	0.274085	-0.374328
0.578144	0.0976688	-0.5298	-1.23795	-1.36693	-1.20308	-1.05243	-0.716147	-0.948708	-0.890813	-0.390939	0.152927	0.0689122	-0.14665	0.17152	1.6413	2.15809	2.01845	1.37016	1.44784	1.59977	1.94353	2.08841	2.64338	2.63132	1.94319	1.92437	2.38345	2.01229	1.11707	0.595456	0.519812	0.579957	0.441141	0.348223	0.37851	0.321003	-0.0224837	-0.106966	0.460731	0.274085	-0.374328
0.83435	0.698361	-0.231638	-1.25391	-1.29313	-0.892449	-0.786934	-0.975884	-0.954896	-0.422691	-0.281548	-0.0238076	-0.0528753	-0.130028	0.255798	1.32723	1.80773	1.67379	1.4872	1.40683	1.45543	1.67289	1.77773	2.15833	2.34792	2.25751	2.43706	2.81751	2.37173	1.67537	1.03334	0.526966	0.448838	0.531519	0.0605514	0.183388	0.559425	0.131204	-0.175483	0.0817833	0.321816	-0.0708142
0.83435	0.698361	-0.231638	-1.25391	-1.29313	-0.892449	-0.786934	-0.975884	-0.954896	-0.422691	-0.281548	-0.0238076	-0.0528753	-0.130028	0.255798	1.32723	1.80773	1.67379	1.4872	1.40683	1.45543	1.67289	1.77773	2.15833	2.34792	2.25751	2.43706	2.81751	2.37173	1.67537	1.03334	0.526966	0.448838	0.531519	0.0605514	0.183388	0.559425	0.131204	-0.175483	0.0817833	0.321816	-0.0708142
0.51481	0.556513	-0.138577	-0.900831	-0.802593	-0.395675	-0.17899	-0.348569	-0.109061	0.291653	0.274258	0.224694	0.193459	0.379567	0.94765	1.58484	1.8018	1.77392	1.78049	1.51741	1.5256	1.78286	1.92364	2.15834	2.09455	2.04414	2.31233	2.55113	2.21844	1.72692	1.21215	0.608933	0.204446	0.194355	0.0659901	0.206676	0.378342	-0.0350306	-0.147069	-0.0224388	-0.029473	-0.31432
0.52925	0.523982	-0.109617	-0.960359	-0.935064	-0.492992	-0.209408	-0.406259	-0.235629	0.209994	0.176836	0.21294	0.26465	0.315004	0.769159	1.50559	1.79081	1.73925	1.65262	1.39956	1.45207	1.68553	1.85019	2.16043	2.13486	2.01568	2.27123	2.49564	2.15673	1.67206	1.05848	0.48723	0.139371	0.154189	-0.0360684	0.172356	0.472204	0.142602	-0.0546775	0.0475367	0.0627113	-0.257281
0.62226	0.66144	-0.117736	-1.04879	-1.04538	-0.77713	-0.623205	-0.753831	-0.580781	-0.0680685	0.0147475	0.142322	0.116963	0.236999	0.803482	1.70187	2.07307	1.93807	1.70979	1.47746	1.38509	1.6765	1.83107	2.26365	2.25364	2.10129	2.43542	2.83665	2.46277	1.83579	1.26286	0.839351	0.67782	0.602299	0.347971	0.330181	0.559549	0.269729	-0.0976662	0.0672472	0.0820106	-0.210055
0.68839	0.632816	-0.184911	-1.13154	-0.968138	-0.531717	-0.416041	-0.590317	-0.564338	-0.176983	-0.127061	-0.0822283	-0.0804552	0.0146649	0.509461	1.20288	1.54846	1.55273	1.53828	1.43166	1.50662	1.68708	1.82214	2.04032	2.23085	2.205	2.28048	2.51045	2.08808	1.48509	0.785032	0.291737	0.162494	0.241959	-0.19135	0.0402294	0.4953	0.100041	-0.0640435	0.185063	0.457782	0.0905728
-1.37363	-0.150491	1.38609	1.48923	2.50454	2.68392	3.29382	4.27707	4.69708	4.86345	5.39474	4.94999	3.57183	2.9837	2.10232	1.93768	1.24274	1.13351	0.560509	0.296645	0.504707	-0.19701	0.432307	0.637586	-0.0887241	-0.00869439	-0.494198	0.500756	1.22759	0.105039	0.146742	0.33997	-0.544552	-0.0421426	0.3873	-0.0581826	-0.430401	-1.04331	-1.52699	-0.718095	-0.372274	-0.409906
-1.37363	-0.150491	1.38609	1.48923	2.50454	2.68392	3.29382	4.27707	4.69708	4.86345	5.39474	4.94999	3.57183	2.9837	2.10232	1.93768	1.24274	1.13351	0.560509	0.296645	0.504707	-0.19701	0.432307	0.637586	-0.0887241	-0.00869439	-0.494198	0.500756	1.22759	0.105039	0.146742	0.33997	-0.544552	-0.0421426	0.3873	-0.0581826	-0.430401	-1.04331	-1.52699	-0.718095	-0.372274	-0.409906
0.856807	0.931253	1.4531	0.985311	1.09982	1.54335	1.73888	2.10868	2.27519	1.75048	1.8183	2.43418	1.93693	0.643432	0.45051	0.370334	-0.25452	-0.383078	-0.716279	-0.598686	-0.01413	-0.12729	-0.344568	-0.203972	0.057501	-0.224016	-0.302248	-0.687188	-0.46611	-0.625961	-0.900018	-0.188728	0.183538	-0.444493	-0.721316	-0.747149	-0.338996	-0.532793	-0.400116	-0.14268	-0.0554681	0.144648
-0.145815	0.70762	1.43975	1.52661	2.06737	3.0558	3.85917	5.12774	6.03586	5.233	5.36797	5.47608	4.37143	1.73487	0.7574	0.704077	0.384955	0.219086	0.0416034	-0.67898	-0.931065	-0.354389	0.343165	-0.0221107	-0.27002	-0.223613	-0.517838	-0.567403	0.0873501	-0.405706	-0.020135	0.227166	0.0241449	-0.745754	-0.794231	-0.64238	-0.706201	-0.357457	-0.334466	-0.264613	-0.661933	-0.153844
-0.781198	-0.0331828	-0.450222	-0.573664	-0.137028	1.0082	2.39593	2.84379	4.26276	4.52576	4.00778	3.46004	2.62546	1.55973	1.80432	1.78913	1.62967	1.5786	1.83305	1.23839	1.55007	2.01817	1.76584	1.96839	2.20543	1.9728	1.8296	1.75417	1.77791	1.59502	1.50162	1.63053	1.28132	1.35566	0.836086	0.748823	1.41626	1.40694	0.674045	-0.130322	-0.0608183	0.21469
0.180873	-0.0372236	-0.463003	-0.904643	-0.0860097	0.885502	1.42331	1.419	2.30343	2.65762	2.3093	1.77681	1.00262	0.570832	0.768006	0.615161	0.692748	0.83027	0.570555	1.05321	1.29851	1.25887	1.25332	0.760159	0.400295	0.630928	0.664004	0.734858	0.836795	0.60705	0.427248	0.890755	0.58556	0.478238	0.662211	-0.178361	-0.268607	-0.353419	0.143937	-0.144316	-0.64432	-0.405114
0.169563	0.205346	-0.210563	-0.754217	0.0658392	1.21369	1.94195	1.981	2.9382	3.14733	2.65677	1.87671	0.841273	0.334339	0.597227	0.61244	0.610091	0.4988	0.687481	1.16541	1.37516	1.48051	1.53743	0.860422	0.616745	0.801969	0.834364	0.792689	0.844797	0.570032	0.505487	0.758371	0.617716	0.636568	0.939223	0.163172	0.173848	0.0678878	-0.0650651	-0.430524	-0.802603	-0.508709
0.0527183	0.0776547	-0.314556	-0.75628	0.145665	1.1657	1.86964	1.96447	2.94802	3.11521	2.64806	1.97284	1.04399	0.617254	0.822834	0.822781	0.799279	0.702528	0.856108	1.29315	1.50682	1.31301	1.33694	0.948945	0.669661	0.64614	0.718307	0.826228	1.05077	0.830361	0.702456	1.16472	0.764708	0.654524	0.913208	0.206193	0.282935	0.21483	0.3089	0.0347703	-0.586594	-0.4986
0.336194	0.177468	-0.406418	-0.909901	-0.0393661	0.905852	1.38965	1.43303	2.20961	2.49596	2.14659	1.53021	0.653072	0.247137	0.442811	0.364126	0.558171	0.761791	0.607231	1.08943	1.37286	1.36732	1.3437	0.763652	0.43541	0.834988	0.792329	0.782194	0.940588	0.565352	0.607427	0.605211	0.338416	0.572216	0.9161	0.306022	0.0893651	-0.159656	-0.0578132	-0.556405	-0.943804	-0.527233
0.0483213	-0.170662	-0.596871	-0.904863	0.0310582	0.917264	1.52196	1.55344	2.48895	2.8534	2.53958	1.96452	1.21979	0.716521	0.846993	0.776189	0.664192	0.726012	0.815027	1.22338	1.35809	1.26608	1.3846	0.969506	0.707004	0.721788	0.679767	0.666981	1.17746	1.05253	0.878261	1.19048	0.629544	0.542734	0.866123	-0.00978737	0.0989861	-0.0823835	0.125106	-0.138328	-0.682212	-0.39143
0.399677	0.485887	-0.37173	-0.667934	-0.00853557	0.771273	0.911016	1.20098	1.81623	2.12789	2.16223	1.28235	0.801197	0.671513	0.897455	0.401311	0.404208	0.328779	0.105106	0.890118	0.762963	0.897168	1.11281	0.644576	0.520145	0.598723	0.245078	0.36567	0.645321	0.461271	0.335354	0.595885	0.204568	0.207212	0.574666	-0.0972881	-0.179942	-0.0376509	0.188042	-0.374841	-0.813793	-0.39295
0.0839866	0.882904	0.327597	0.0857309	1.14893	1.94683	2.9	3.16299	4.03589	4.03517	3.18175	2.30911	1.87395	1.60607	1.17489	0.937511	1.09976	1.14374	1.44599	1.43065	1.40429	1.49244	1.43482	0.966773	1.14712	1.64326	1.46269	1.13043	0.907722	0.8007	0.768828	0.873541	1.02806	0.523818	0.326107	0.461791	-0.0802025	-0.425051	-0.428109	-0.432064	-0.566698	-0.343434
0.954098	0.951458	0.915056	1.28814	1.87914	2.45839	2.81836	2.84182	3.33886	3.19226	2.28411	1.12943	0.664467	-0.166824	-0.171702	0.113473	0.100296	-0.0548212	-0.0267016	0.209616	0.134051	0.301997	0.376921	-0.113894	-0.300321	-0.214864	-0.0347589	-0.194392	-0.303909	-0.311303	-0.437686	-0.00629844	-0.182941	-0.346356	-0.323218	-0.573707	-0.670365	-0.332276	-0.114933	-0.405739	-0.411994	-0.60573
1.70867	1.1066	1.40174	1.10595	1.01382	1.00437	0.602677	0.0228388	-0.338064	-0.106388	-0.140196	-0.17306	0.354893	1.59514	1.62485	0.878705	0.825276	2.16544	2.77562	2.3642	1.30552	1.12505	2.02299	2.76831	2.70179	1.61806	0.453563	1.40678	2.06459	0.589707	-0.3127	1.20932	2.55005	1.60996	0.257321	1.1742	1.87233	1.49664	0.948814	0.408319	-0.680533	-0.801211
1.73334	1.0275	1.23631	0.956502	0.943566	0.906319	0.567573	0.0647731	-0.155209	0.0979204	0.121997	0.158715	0.538951	1.65223	1.70743	0.951189	0.837036	2.22986	2.8937	2.43479	1.39963	1.2827	2.22644	2.77496	2.69326	1.64901	0.524308	1.37403	1.95459	0.452167	-0.398688	1.15142	2.44015	1.38511	0.0220732	1.21685	1.95204	1.46749	0.746055	0.19987	-0.706649	-0.864072
1.73334	1.0275	1.23631	0.956502	0.943566	0.906319	0.567573	0.0647731	-0.155209	0.0979204	0.121997	0.158715	0.538951	1.65223	1.70743	0.951189	0.837036	2.22986	2.8937	2.43479	1.39963	1.2827	2.22644	2.77496	2.69326	1.64901	0.524308	1.37403	1.95459	0.452167	-0.398688	1.15142	2.44015	1.38511	0.0220732	1.21685	1.95204	1.46749	0.746055	0.19987	-0.706649	-0.864072
1.79028	1.05969	1.34408	0.958193	0.83928	0.758291	0.471765	0.0242966	-0.0564255	0.0661392	0.158276	0.154072	0.530928	1.64918	1.71872	0.86951	0.708728	2.16722	2.81613	2.31518	1.24463	1.14328	2.0757	2.6846	2.61388	1.51205	0.435699	1.2781	1.96581	0.558519	-0.230169	1.06272	2.26716	1.36841	0.102221	1.03575	1.74255	1.40441	0.83855	0.334481	-0.744932	-0.876993
1.79028	1.05969	1.34408	0.958193	0.83928	0.758291	0.471765	0.0242966	-0.0564255	0.0661392	0.158276	0.154072	0.530928	1.64918	1.71872	0.86951	0.708728	2.16722	2.81613	2.31518	1.24463	1.14328	2.0757	2.6846	2.61388	1.51205	0.435699	1.2781	1.96581	0.558519	-0.230169	1.06272	2.26716	1.36841	0.102221	1.03575	1.74255	1.40441	0.83855	0.334481	-0.744932	-0.876993
1.73814	1.0316	1.23327	0.881334	0.809797	0.716575	0.36917	0.0193206	-0.0834415	0.150294	0.248908	0.261446	0.643112	1.72155	1.70421	0.867509	0.859452	2.3029	2.91267	2.27941	1.26909	1.32547	2.27854	2.83044	2.64888	1.56129	0.519502	1.41586	1.9822	0.418285	-0.220623	1.26715	2.39589	1.34073	0.00155508	1.16886	1.84722	1.46738	0.798065	0.13651	-0.84693	-0.891803
1.89696	1.06001	1.29592	0.932251	0.858656	0.73236	0.557384	0.2448	0.00679083	0.192245	0.307223	0.352455	0.721215	1.70355	1.63144	0.82808	0.992818	2.22705	2.68715	2.09351	1.19564	1.34138	2.13944	2.48669	2.21414	1.23115	0.473615	1.33435	1.69292	0.136975	-0.155622	1.18559	2.11644	1.19883	0.107329	0.936695	1.49505	1.08622	0.492596	-0.0764898	-0.988711	-1.01727
1.78905	0.916796	1.24316	0.910666	0.801356	0.835176	0.527383	0.021793	-0.144496	0.141314	0.160764	0.145181	0.500261	1.63716	1.65452	0.79784	0.821569	2.29288	2.92491	2.34377	1.30354	1.28333	2.26737	2.88408	2.77522	1.63164	0.492172	1.46468	2.09007	0.503053	-0.292581	1.25962	2.49291	1.42081	0.0888679	1.28631	1.94942	1.49956	0.864251	0.280321	-0.850874	-0.95043
2.70371	1.58865	1.80291	1.84594	1.47809	1.18925	0.91526	0.518578	0.66444	0.589464	0.367625	0.239165	0.169682	0.330598	0.50738	0.594054	0.97559	1.221	1.22899	1.72707	1.5183	0.661451	1.01223	0.973458	0.712746	0.267834	0.309745	0.173931	0.053834	-0.084019	-0.164721	-0.328927	-0.45456	-0.130828	-0.116449	-0.268069	-0.492043	-0.389459	-0.193374	0.135878	0.212054	0.0111502
2.37927	1.45452	1.75525	1.90422	1.45699	1.14963	0.828733	0.457918	0.661947	0.490503	0.284027	0.190986	0.17153	0.229843	0.362609	0.470863	0.882812	1.0802	1.00595	1.48067	1.30802	0.543608	0.886972	0.902751	0.732622	0.311808	0.379576	0.326549	0.305681	0.172622	-0.0334669	-0.282019	-0.392093	-0.12028	-0.140825	-0.0650311	-0.213338	-0.337443	-0.0892728	0.254393	0.319348	0.019255
1.32957	0.681078	0.801335	0.350836	0.253654	0.52502	0.498826	0.56273	0.596512	0.666492	0.641567	1.04667	1.4956	2.21529	1.86665	1.34833	1.81402	2.62408	2.44947	1.51366	0.843762	1.43873	1.95603	1.86363	1.67518	1.63331	0.983822	0.916794	1.0878	0.700272	0.638675	0.466856	0.605932	-0.0958583	-0.205198	0.949753	0.993751	0.0247417	-0.553411	-0.184493	0.00186406	-0.161978
1.13735	0.665534	0.807662	0.273464	0.157422	0.428715	0.45901	0.544454	0.623211	0.579061	0.52842	1.12592	1.52797	2.28654	1.95527	1.54513	1.95114	2.64286	2.43235	1.42128	0.72794	1.10083	1.61648	1.55221	1.26075	1.39765	0.904566	0.615798	0.693147	0.60862	0.4781	0.154357	0.185391	-0.27013	-0.379665	0.352656	0.357138	-0.440255	-0.798693	-0.536678	-0.274658	-0.239759
1.01422	0.676304	0.838721	0.247571	0.183724	0.476194	0.346595	0.491039	0.651319	0.619099	0.61548	1.23222	1.61767	2.36183	2.04965	1.6437	2.05418	2.74797	2.40608	1.35507	0.701488	1.06436	1.55608	1.50127	1.2633	1.44427	0.979249	0.565452	0.673328	0.743869	0.652497	0.279059	0.23186	-0.304235	-0.443486	0.23775	0.357066	-0.324326	-0.721297	-0.483173	-0.210969	-0.181806
1.35074	0.715038	0.899128	0.461463	0.30014	0.527907	0.427504	0.491746	0.546782	0.59593	0.573304	1.0103	1.55023	2.41293	1.96595	1.42332	1.93481	2.7521	2.52587	1.53051	0.78672	1.26767	1.98686	1.95209	1.67343	1.63352	0.98753	0.734273	0.899725	0.712175	0.56453	0.332588	0.398277	-0.310977	-0.42995	0.583915	0.675323	-0.142413	-0.64594	-0.238243	0.0160708	-0.232055
1.35074	0.715038	0.899128	0.461463	0.30014	0.527907	0.427504	0.491746	0.546782	0.59593	0.573304	1.0103	1.55023	2.41293	1.96595	1.42332	1.93481	2.7521	2.52587	1.53051	0.78672	1.26767	1.98686	1.95209	1.67343	1.63352	0.98753	0.734273	0.899725	0.712175	0.56453	0.332588	0.398277	-0.310977	-0.42995	0.583915	0.675323	-0.142413	-0.64594	-0.238243	0.0160708	-0.232055
1.32667	0.780977	0.904112	0.396664	0.249301	0.509829	0.42962	0.534394	0.732391	0.830988	0.680483	1.09413	1.56841	2.42202	1.95225	1.39909	1.98008	2.92693	2.53911	1.4912	0.825533	1.29145	1.97005	1.93975	1.67559	1.54454	1.03691	0.821667	1.00262	0.766987	0.551863	0.287074	0.445118	-0.298469	-0.352105	0.873129	0.842582	-0.25927	-0.665246	-0.179742	-0.0289602	-0.182049
1.11953	0.699424	0.801309	0.257352	0.128132	0.383532	0.407844	0.548601	0.670327	0.614737	0.564103	1.18458	1.61144	2.42884	2.096	1.65811	2.09795	2.70484	2.38343	1.38568	0.669889	1.01766	1.55098	1.48659	1.17344	1.33349	0.905567	0.50449	0.597044	0.571223	0.548732	0.210311	0.0891632	-0.458808	-0.520868	0.194931	0.283162	-0.439372	-0.734345	-0.509183	-0.194182	-0.184612
1.04931	0.578608	0.861366	1.11276	0.946386	0.949607	1.02566	1.10829	1.63925	1.60652	1.04857	1.1495	1.00237	1.15866	0.948803	0.706691	0.954083	1.1382	1.2341	0.873917	0.747448	0.417374	0.117952	0.168085	0.147065	0.251672	0.0440368	0.326544	0.336033	-0.00324692	-0.064795	-0.0485478	-0.0568635	-0.0589505	-0.353912	-0.291566	0.123699	-0.0885059	-0.242195	-0.243319	-0.244883	-0.0672519
1.04931	0.578608	0.861366	1.11276	0.946386	0.949607	1.02566	1.10829	1.63925	1.60652	1.04857	1.1495	1.00237	1.15866	0.948803	0.706691	0.954083	1.1382	1.2341	0.873917	0.747448	0.417374	0.117952	0.168085	0.147065	0.251672	0.0440368	0.326544	0.336033	-0.00324692	-0.064795	-0.0485478	-0.0568635	-0.0589505	-0.353912	-0.291566	0.123699	-0.0885059	-0.242195	-0.243319	-0.244883	-0.0672519
0.829609	0.489323	0.494289	0.344092	0.568134	0.426633	0.120578	0.507251	1.0913	0.699966	0.73656	0.319771	-0.14858	-0.038264	-0.0692941	-0.0646042	0.409202	0.188017	-0.126303	-0.356749	-0.529085	-0.150918	-0.113508	-0.756778	-0.864899	-0.828885	-0.855609	-0.908922	-0.915323	-0.934012	-0.613067	-0.946637	-1.06807	-0.827059	-0.637031	-0.509014	-0.282471	-0.158297	-0.62743	-0.813956	-0.742291	-0.518049
1.80539	0.936704	1.33124	1.0784	1.14446	1.11945	0.900304	0.897452	1.05928	1.02373	0.628784	0.372131	0.459792	0.660585	0.526643	0.606868	0.746212	0.628442	0.334638	0.579318	0.217745	0.427676	0.189559	-0.47195	-0.363347	-0.281513	-0.193266	-0.611964	-0.453275	-0.426258	-0.346536	-0.22616	-0.111992	0.0173314	-0.317592	-0.704817	-0.228426	-0.0361331	-0.597164	-0.357017	-0.533255	-0.410496
1.80539	0.936704	1.33124	1.0784	1.14446	1.11945	0.900304	0.897452	1.05928	1.02373	0.628784	0.372131	0.459792	0.660585	0.526643	0.606868	0.746212	0.628442	0.334638	0.579318	0.217745	0.427676	0.189559	-0.47195	-0.363347	-0.281513	-0.193266	-0.611964	-0.453275	-0.426258	-0.346536	-0.22616	-0.111992	0.0173314	-0.317592	-0.704817	-0.228426	-0.0361331	-0.597164	-0.357017	-0.533255	-0.410496
1.79787	0.501885	0.956549	0.598839	0.822735	0.603236	0.00735258	0.188683	-0.032854	-0.0525778	0.234757	0.164796	0.68695	0.729435	0.775335	1.18707	1.75522	1.79115	2.25197	2.23817	2.02728	2.20473	1.51708	1.43176	1.6303	1.5101	1.33467	0.813637	0.853263	1.07835	0.571015	0.87892	0.73147	0.301776	0.664311	0.0346426	0.381405	0.26247	0.219984	0.141317	0.0943475	-0.234546
1.71065	0.412061	0.855254	0.468046	0.788378	0.719786	0.234323	0.321371	0.0986641	0.0767781	0.399837	0.347362	0.705658	0.998827	0.914528	1.26565	1.75536	1.73915	2.20479	2.26076	2.04731	2.17798	1.58606	1.45496	1.55985	1.42684	1.42354	0.825366	0.794717	1.13574	0.414928	0.731882	0.568246	0.139075	0.561359	0.0699027	0.338481	0.348427	0.119608	-0.128054	-0.0682249	-0.135961
1.71065	0.412061	0.855254	0.468046	0.788378	0.719786	0.234323	0.321371	0.0986641	0.0767781	0.399837	0.347362	0.705658	0.998827	0.914528	1.26565	1.75536	1.73915	2.20479	2.26076	2.04731	2.17798	1.58606	1.45496	1.55985	1.42684	1.42354	0.825366	0.794717	1.13574	0.414928	0.731882	0.568246	0.139075	0.561359	0.0699027	0.338481	0.348427	0.119608	-0.128054	-0.0682249	-0.135961
2.92436	1.70292	1.91087	1.48032	1.09882	0.698625	0.852501	0.927384	0.890626	0.630902	0.0571524	-0.0873622	0.181214	0.477832	0.498307	0.78661	0.640687	0.987164	0.828704	0.875918	1.38159	1.10766	0.540145	0.467775	0.418598	0.00554917	-0.118548	-0.0713371	-0.400924	-0.29002	-0.0559834	-0.337959	-0.539463	0.0605586	-0.0420157	-0.226372	0.00194663	-0.0206662	-0.312709	-0.510764	-0.0750438	-0.133441
3.02654	1.71668	1.95987	1.44928	1.09318	0.825983	0.897791	0.778524	0.629674	0.439651	-0.127519	-0.345479	-0.0288378	0.329311	0.599294	0.661736	0.364389	0.893547	0.715807	0.637381	1.04221	0.857382	0.580738	0.435328	0.285503	-0.15647	-0.382492	-0.345552	-0.624576	-0.523949	-0.057016	-0.522008	-0.512555	0.118107	-0.321548	-0.415531	0.0460858	-0.117576	-0.12643	-0.43738	0.0022304	-0.0799543
1.01393	-0.0362069	0.560403	0.503292	0.690455	0.587997	0.229022	0.485182	0.669783	0.690957	1.0952	1.15967	1.03488	1.14095	1.61192	1.80304	1.96368	1.66119	1.88925	2.07392	1.94541	1.85258	1.41408	1.38822	1.52614	1.11282	0.710176	0.48487	0.950901	1.05312	0.197779	0.284178	0.310432	0.00662196	0.232536	-0.278308	-0.582764	-0.619831	-0.268757	-0.760067	-0.649822	-0.930812
0.629907	-0.0431045	0.530551	0.121966	-0.0755786	-0.0600231	0.103209	0.44773	0.716849	1.00433	1.16638	1.24006	1.23216	1.43277	1.83665	1.85267	2.12599	1.78544	1.87434	2.02967	1.92312	1.86015	1.48553	1.51143	1.51782	0.882871	0.670578	0.591009	0.899874	0.875757	0.391729	0.220453	0.183721	-0.0105127	0.168648	-0.260706	-0.889852	-0.825597	-0.0915363	-0.87546	-0.881929	-0.915404
1.18442	0.849951	1.28012	1.04276	0.99941	1.13757	1.30757	1.29671	1.84645	1.92344	1.47716	1.20635	0.913908	1.06375	1.04192	0.777033	0.834376	1.11347	1.25377	0.878092	0.772097	0.508573	0.706592	0.92766	0.313248	0.0974094	-0.0437639	-0.0508765	0.011662	0.0527501	-0.207791	-0.239856	-0.592738	-0.597859	-0.650886	-0.663097	-0.226168	-0.0764387	-0.0552775	-0.191847	-0.484788	-0.507529
1.00957	1.18754	1.25942	0.930589	0.774284	0.328483	0.026559	0.028005	0.326448	0.435388	0.769664	0.855178	0.492213	0.64335	0.555301	0.876727	0.468936	0.344089	0.57079	0.804037	0.852773	1.09555	0.878424	0.737122	0.676318	0.778721	0.79749	0.939143	0.781217	0.932021	1.20165	0.699528	0.58712	0.51503	0.90554	1.21111	1.15308	1.14057	0.83464	0.52193	0.151118	0.303007
1.00957	1.18754	1.25942	0.930589	0.774284	0.328483	0.026559	0.028005	0.326448	0.435388	0.769664	0.855178	0.492213	0.64335	0.555301	0.876727	0.468936	0.344089	0.57079	0.804037	0.852773	1.09555	0.878424	0.737122	0.676318	0.778721	0.79749	0.939143	0.781217	0.932021	1.20165	0.699528	0.58712	0.51503	0.90554	1.21111	1.15308	1.14057	0.83464	0.52193	0.151118	0.303007
1.00957	1.18754	1.25942	0.930589	0.774284	0.328483	0.026559	0.028005	0.326448	0.435388	0.769664	0.855178	0.492213	0.64335	0.555301	0.876727	0.468936	0.344089	0.57079	0.804037	0.852773	1.09555	0.878424	0.737122	0.676318	0.778721	0.79749	0.939143	0.781217	0.932021	1.20165	0.699528	0.58712	0.51503	0.90554	1.21111	1.15308	1.14057	0.83464	0.52193	0.151118	0.303007
2.59772	2.60399	2.50196	1.60375	0.750077	0.519607	0.582145	0.62351	0.0998519	0.0269792	0.0811503	-0.0726824	-0.610323	-0.43878	-0.806345	-0.865551	-1.03	-1.34414	-1.59291	-1.55878	-1.4549	-1.7112	-1.68975	-1.67196	-1.59734	-1.72639	-1.52831	-1.29669	-1.09028	-1.13764	-1.11315	-1.03882	-1.0726	-1.00919	-1.07029	-0.723707	-0.449523	-0.543685	-0.765406	-0.789182	-0.540539	-0.665521
2.59772	2.60399	2.50196	1.60375	0.750077	0.519607	0.582145	0.62351	0.0998519	0.0269792	0.0811503	-0.0726824	-0.610323	-0.43878	-0.806345	-0.865551	-1.03	-1.34414	-1.59291	-1.55878	-1.4549	-1.7112	-1.68975	-1.67196	-1.59734	-1.72639	-1.52831	-1.29669	-1.09028	-1.13764	-1.11315	-1.03882	-1.0726	-1.00919	-1.07029	-0.723707	-0.449523	-0.543685	-0.765406	-0.789182	-0.540539	-0.665521
2.59772	2.60399	2.50196	1.60375	0.750077	0.519607	0.582145	0.62351	0.0998519	0.0269792	0.0811503	-0.0726824	-0.610323	-0.43878	-0.806345	-0.865551	-1.03	-1.34414	-1.59291	-1.55878	-1.4549	-1.7112	-1.68975	-1.67196	-1.59734	-1.72639	-1.52831	-1.29669	-1.09028	-1.13764	-1.11315	-1.03882	-1.0726	-1.00919	-1.07029	-0.723707	-0.449523	-0.543685	-0.765406	-0.789182	-0.540539	-0.665521
0.413317	0.666991	0.921827	0.682704	0.641671	0.345093	0.0792948	0.154122	0.604141	0.613236	0.874708	1.01871	0.786682	1.06098	0.754201	1.09414	0.694459	0.576815	0.714997	0.882154	0.933731	1.1687	1.05861	0.78527	0.707119	0.70365	0.799584	1.13536	0.847951	0.871033	1.09366	0.433436	0.319064	0.283181	0.634792	1.00981	1.00838	0.96739	0.674295	0.415124	-0.0697062	0.169014
0.413317	0.666991	0.921827	0.682704	0.641671	0.345093	0.0792948	0.154122	0.604141	0.613236	0.874708	1.01871	0.786682	1.06098	0.754201	1.09414	0.694459	0.576815	0.714997	0.882154	0.933731	1.1687	1.05861	0.78527	0.707119	0.70365	0.799584	1.13536	0.847951	0.871033	1.09366	0.433436	0.319064	0.283181	0.634792	1.00981	1.00838	0.96739	0.674295	0.415124	-0.0697062	0.169014
0.413317	0.666991	0.921827	0.682704	0.641671	0.345093	0.0792948	0.154122	0.604141	0.613236	0.874708	1.01871	0.786682	1.06098	0.754201	1.09414	0.694459	0.576815	0.714997	0.882154	0.933731	1.1687	1.05861	0.78527	0.707119	0.70365	0.799584	1.13536	0.847951	0.871033	1.09366	0.433436	0.319064	0.283181	0.634792	1.00981	1.00838	0.96739	0.674295	0.415124	-0.0697062	0.169014
0.573904	0.615095	0.690109	0.35431	0.252871	-0.156997	-0.469905	-0.301152	0.262935	0.451454	0.80134	0.717678	0.372314	0.58778	0.551886	0.936616	0.645868	0.516279	0.647309	0.813568	0.969025	1.20093	0.934974	0.783685	0.752515	0.772817	0.753539	1.03265	0.981157	1.06006	1.29886	0.784666	0.548256	0.385399	0.877447	1.24839	1.21251	1.10759	0.717916	0.503172	0.188912	0.3146
0.573904	0.615095	0.690109	0.35431	0.252871	-0.156997	-0.469905	-0.301152	0.262935	0.451454	0.80134	0.717678	0.372314	0.58778	0.551886	0.936616	0.645868	0.516279	0.647309	0.813568	0.969025	1.20093	0.934974	0.783685	0.752515	0.772817	0.753539	1.03265	0.981157	1.06006	1.29886	0.784666	0.548256	0.385399	0.877447	1.24839	1.21251	1.10759	0.717916	0.503172	0.188912	0.3146
0.573904	0.615095	0.690109	0.35431	0.252871	-0.156997	-0.469905	-0.301152	0.262935	0.451454	0.80134	0.717678	0.372314	0.58778	0.551886	0.936616	0.645868	0.516279	0.647309	0.813568	0.969025	1.20093	0.934974	0.783685	0.752515	0.772817	0.753539	1.03265	0.981157	1.06006	1.29886	0.784666	0.548256	0.385399	0.877447	1.24839	1.21251	1.10759	0.717916	0.503172	0.188912	0.3146
0.570103	0.541038	0.652081	0.462336	0.436395	0.0935112	-0.15473	-0.114074	0.307666	0.547326	0.832156	0.703682	0.431178	0.651493	0.714952	1.02367	0.634669	0.401642	0.545766	0.765472	0.868252	1.1083	0.865601	0.728457	0.65471	0.71062	0.797367	0.971641	0.94974	1.03301	1.25216	0.772094	0.477758	0.304316	0.813711	1.15507	1.07034	0.965605	0.652864	0.518426	0.119931	0.241465
0.570103	0.541038	0.652081	0.462336	0.436395	0.0935112	-0.15473	-0.114074	0.307666	0.547326	0.832156	0.703682	0.431178	0.651493	0.714952	1.02367	0.634669	0.401642	0.545766	0.765472	0.868252	1.1083	0.865601	0.728457	0.65471	0.71062	0.797367	0.971641	0.94974	1.03301	1.25216	0.772094	0.477758	0.304316	0.813711	1.15507	1.07034	0.965605	0.652864	0.518426	0.119931	0.241465
0.570103	0.541038	0.652081	0.462336	0.436395	0.0935112	-0.15473	-0.114074	0.307666	0.547326	0.832156	0.703682	0.431178	0.651493	0.714952	1.02367	0.634669	0.401642	0.545766	0.765472	0.868252	1.1083	0.865601	0.728457	0.65471	0.71062	0.797367	0.971641	0.94974	1.03301	1.25216	0.772094	0.477758	0.304316	0.813711	1.15507	1.07034	0.965605	0.652864	0.518426	0.119931	0.241465
0.570103	0.541038	0.652081	0.462336	0.436395	0.0935112	-0.15473	-0.114074	0.307666	0.547326	0.832156	0.703682	0.431178	0.651493	0.714952	1.02367	0.634669	0.401642	0.545766	0.765472	0.868252	1.1083	0.865601	0.728457	0.65471	0.71062	0.797367	0.971641	0.94974	1.03301	1.25216	0.772094	0.477758	0.304316	0.813711	1.15507	1.07034	0.965605	0.652864	0.518426	0.119931	0.241465
1.05016	1.20074	1.43468	0.974936	0.5776	0.0309081	-0.431922	-0.332509	0.254737	0.352441	0.558216	0.565611	0.259078	0.52002	0.670803	0.78663	0.30917	0.321006	0.736108	0.989468	0.965292	0.998505	0.743726	0.612201	0.47372	0.639094	0.878639	1.06339	0.787657	1.08746	1.29725	0.646669	0.365397	0.307969	0.951863	1.17852	1.19245	1.28709	0.867295	0.662882	0.346669	0.445041
1.05016	1.20074	1.43468	0.974936	0.5776	0.0309081	-0.431922	-0.332509	0.254737	0.352441	0.558216	0.565611	0.259078	0.52002	0.670803	0.78663	0.30917	0.321006	0.736108	0.989468	0.965292	0.998505	0.743726	0.612201	0.47372	0.639094	0.878639	1.06339	0.787657	1.08746	1.29725	0.646669	0.365397	0.307969	0.951863	1.17852	1.19245	1.28709	0.867295	0.662882	0.346669	0.445041
0.494604	0.535562	0.761355	0.449562	0.354956	0.0117456	-0.327746	-0.0555043	0.342889	0.461966	0.628459	0.540605	0.191147	0.49665	0.635606	0.904293	0.42189	0.349716	0.605583	0.756489	0.812611	1.02446	0.767415	0.60998	0.534329	0.612813	0.817157	1.0726	0.9008	1.09149	1.1909	0.656666	0.336528	0.220134	0.879938	1.20595	1.10222	0.982518	0.645163	0.542978	0.169382	0.27278
-0.766369	-0.363877	-0.0099586	0.360171	1.09254	1.05575	1.11806	1.30081	1.70056	1.37412	1.45919	1.63984	1.84656	2.12911	2.64562	2.53265	1.76528	0.992702	1.52135	1.97708	1.93186	2.00187	1.66809	1.63263	1.68833	1.1275	0.91418	0.883718	0.99551	0.969481	1.18082	0.892295	0.991243	1.04556	1.23654	1.18304	1.07069	1.17274	0.888346	0.513471	0.700145	0.715633
-0.766369	-0.363877	-0.0099586	0.360171	1.09254	1.05575	1.11806	1.30081	1.70056	1.37412	1.45919	1.63984	1.84656	2.12911	2.64562	2.53265	1.76528	0.992702	1.52135	1.97708	1.93186	2.00187	1.66809	1.63263	1.68833	1.1275	0.91418	0.883718	0.99551	0.969481	1.18082	0.892295	0.991243	1.04556	1.23654	1.18304	1.07069	1.17274	0.888346	0.513471	0.700145	0.715633
-0.259283	0.293276	0.668381	0.932399	1.72328	1.8373	1.95073	2.17203	2.14933	1.58912	1.55818	1.81569	1.84222	2.04434	2.54058	2.29757	1.81326	1.23391	1.71978	1.78215	1.47261	1.55022	1.41362	1.46096	1.29421	0.699637	0.536136	0.648264	0.929724	0.984658	0.923431	0.371374	0.443243	0.305022	0.457877	0.375165	0.333886	0.404294	0.148961	0.13768	0.0951869	0.0494185
-0.177668	0.364789	0.713809	1.02291	1.74714	1.76127	1.8522	1.9598	2.10135	1.66181	1.49692	1.6713	1.88365	1.99632	2.27527	1.97881	1.44716	0.910471	1.46943	1.53507	1.42062	1.64404	1.2852	1.1837	1.27431	0.7054	0.423987	0.375427	0.618168	0.520439	0.586831	0.0585905	0.160636	0.212114	0.394212	0.408059	0.283093	0.389044	0.161052	0.0783032	0.306765	0.131581
-0.177668	0.364789	0.713809	1.02291	1.74714	1.76127	1.8522	1.9598	2.10135	1.66181	1.49692	1.6713	1.88365	1.99632	2.27527	1.97881	1.44716	0.910471	1.46943	1.53507	1.42062	1.64404	1.2852	1.1837	1.27431	0.7054	0.423987	0.375427	0.618168	0.520439	0.586831	0.0585905	0.160636	0.212114	0.394212	0.408059	0.283093	0.389044	0.161052	0.0783032	0.306765	0.131581
0.558915	1.53573	2.33782	2.68617	2.63463	2.54942	3.02056	3.14931	3.17203	3.33112	3.2798	2.98158	2.66709	2.86009	2.92782	2.55789	2.25284	1.74387	1.76209	1.85834	1.9515	1.5306	1.26214	1.4564	1.40178	0.862409	0.122508	-0.0679997	0.350958	0.0116723	-0.282072	-0.686385	-0.66332	-0.962842	-1.21691	-1.29125	-1.41501	-1.11049	-1.58404	-1.87862	-1.32067	-1.02401
0.558915	1.53573	2.33782	2.68617	2.63463	2.54942	3.02056	3.14931	3.17203	3.33112	3.2798	2.98158	2.66709	2.86009	2.92782	2.55789	2.25284	1.74387	1.76209	1.85834	1.9515	1.5306	1.26214	1.4564	1.40178	0.862409	0.122508	-0.0679997	0.350958	0.0116723	-0.282072	-0.686385	-0.66332	-0.962842	-1.21691	-1.29125	-1.41501	-1.11049	-1.58404	-1.87862	-1.32067	-1.02401
1.07018	1.32615	1.48994	1.54357	1.65625	1.88786	1.70583	1.18626	0.974918	0.539781	0.47938	0.271288	0.345562	-0.0898464	-0.167283	-0.0195222	-0.0611856	-0.462863	-0.259371	0.0712714	0.0624557	-0.432004	-0.697089	-0.666053	-0.135549	-0.388539	-0.924369	-0.71957	-0.610134	-0.587517	-0.245645	-0.232554	-0.195183	-0.418352	-0.315742	0.0984815	0.0297641	0.167819	-0.00258862	-0.152968	-0.0756037	0.0602491
0.999438	1.94365	2.77863	2.76948	2.76806	2.51033	2.4638	2.23959	2.35874	2.37345	2.14893	1.56065	1.25204	1.34894	1.25498	0.940388	0.572527	0.250942	0.51062	0.567751	0.801065	0.73923	0.703622	0.635466	0.86886	0.478828	-0.127029	0.0905991	0.520382	0.459724	0.330492	0.0727881	0.209878	-0.14874	-0.147579	0.239981	-0.0733656	0.158361	-0.438955	-0.795905	-0.292994	-0.213621
0.999438	1.94365	2.77863	2.76948	2.76806	2.51033	2.4638	2.23959	2.35874	2.37345	2.14893	1.56065	1.25204	1.34894	1.25498	0.940388	0.572527	0.250942	0.51062	0.567751	0.801065	0.73923	0.703622	0.635466	0.86886	0.478828	-0.127029	0.0905991	0.520382	0.459724	0.330492	0.0727881	0.209878	-0.14874	-0.147579	0.239981	-0.0733656	0.158361	-0.438955	-0.795905	-0.292994	-0.213621
0.999438	1.94365	2.77863	2.76948	2.76806	2.51033	2.4638	2.23959	2.35874	2.37345	2.14893	1.56065	1.25204	1.34894	1.25498	0.940388	0.572527	0.250942	0.51062	0.567751	0.801065	0.73923	0.703622	0.635466	0.86886	0.478828	-0.127029	0.0905991	0.520382	0.459724	0.330492	0.0727881	0.209878	-0.14874	-0.147579	0.239981	-0.0733656	0.158361	-0.438955	-0.795905	-0.292994	-0.213621
0.999438	1.94365	2.77863	2.76948	2.76806	2.51033	2.4638	2.23959	2.35874	2.37345	2.14893	1.56065	1.25204	1.34894	1.25498	0.940388	0.572527	0.250942	0.51062	0.567751	0.801065	0.73923	0.703622	0.635466	0.86886	0.478828	-0.127029	0.0905991	0.520382	0.459724	0.330492	0.0727881	0.209878	-0.14874	-0.147579	0.239981	-0.0733656	0.158361	-0.438955	-0.795905	-0.292994	-0.213621
-0.322402	0.496658	0.700703	0.659525	0.701983	0.893461	1.3624	1.38541	1.26411	1.15522	1.23373	1.03478	0.298577	0.290423	0.661612	0.717621	0.86097	0.42255	0.388682	0.636805	0.47505	0.360267	0.28124	0.616766	0.117743	-0.212001	-0.188644	0.156104	-0.0247593	-0.0591759	0.215453	0.421883	0.0520353	-0.428858	-0.485972	-0.293677	-0.153577	0.199648	-0.301204	-0.263703	-0.443008	-0.226043
1.53175	1.76783	1.81226	2.00084	1.85867	1.49442	1.42327	1.148	1.02621	0.851539	0.725829	0.608141	0.101946	0.299362	0.397158	0.519094	0.59259	0.235081	0.439902	0.712348	0.420082	0.0196913	-0.127422	0.104035	0.104308	-0.505202	-0.542987	-0.671591	-1.00183	-0.890072	-0.489323	-0.336704	-0.397881	-0.499486	-0.671824	-0.874748	-0.80875	-0.713716	-0.615506	-0.665031	-0.498877	-0.506284
0.612967	0.924489	1.20994	1.51776	1.3292	1.20728	1.69628	2.00953	2.05357	2.00484	1.92847	1.65007	1.19268	1.54731	1.99739	1.57475	1.4046	1.1591	1.19662	1.72005	1.63878	0.938271	0.693977	0.958181	0.188313	-0.172463	-0.607997	-0.852178	-0.681926	-0.903724	-0.888853	-1.15619	-1.46994	-1.25403	-0.990909	-1.37021	-1.35135	-1.10022	-1.45667	-1.47338	-1.19233	-0.820417
0.612967	0.924489	1.20994	1.51776	1.3292	1.20728	1.69628	2.00953	2.05357	2.00484	1.92847	1.65007	1.19268	1.54731	1.99739	1.57475	1.4046	1.1591	1.19662	1.72005	1.63878	0.938271	0.693977	0.958181	0.188313	-0.172463	-0.607997	-0.852178	-0.681926	-0.903724	-0.888853	-1.15619	-1.46994	-1.25403	-0.990909	-1.37021	-1.35135	-1.10022	-1.45667	-1.47338	-1.19233	-0.820417
0.612967	0.924489	1.20994	1.51776	1.3292	1.20728	1.69628	2.00953	2.05357	2.00484	1.92847	1.65007	1.19268	1.54731	1.99739	1.57475	1.4046	1.1591	1.19662	1.72005	1.63878	0.938271	0.693977	0.958181	0.188313	-0.172463	-0.607997	-0.852178	-0.681926	-0.903724	-0.888853	-1.15619	-1.46994	-1.25403	-0.990909	-1.37021	-1.35135	-1.10022	-1.45667	-1.47338	-1.19233	-0.820417
0.612967	0.924489	1.20994	1.51776	1.3292	1.20728	1.69628	2.00953	2.05357	2.00484	1.92847	1.65007	1.19268	1.54731	1.99739	1.57475	1.4046	1.1591	1.19662	1.72005	1.63878	0.938271	0.693977	0.958181	0.188313	-0.172463	-0.607997	-0.852178	-0.681926	-0.903724	-0.888853	-1.15619	-1.46994	-1.25403	-0.990909	-1.37021	-1.35135	-1.10022	-1.45667	-1.47338	-1.19233	-0.820417
0.612967	0.924489	1.20994	1.51776	1.3292	1.20728	1.69628	2.00953	2.05357	2.00484	1.92847	1.65007	1.19268	1.54731	1.99739	1.57475	1.4046	1.1591	1.19662	1.72005	1.63878	0.938271	0.693977	0.958181	0.188313	-0.172463	-0.607997	-0.852178	-0.681926	-0.903724	-0.888853	-1.15619	-1.46994	-1.25403	-0.990909	-1.37021	-1.35135	-1.10022	-1.45667	-1.47338	-1.19233	-0.820417
0.813938	0.842756	0.591446	0.492129	0.0924221	0.0282224	-0.252258	-0.473306	-0.318215	0.205368	0.383377	0.405953	0.980866	1.02926	0.665764	0.599979	1.45343	1.42297	1.18729	0.925757	1.08926	0.877068	0.748506	1.14106	1.51076	1.66594	1.66516	1.52194	1.20745	0.993755	0.514185	0.599578	0.636219	0.80942	1.26926	1.30624	1.12073	0.960425	0.935245	0.624895	0.815346	0.565113
1.17125	1.06661	1.08674	0.429103	0.188977	0.13209	-0.267943	-0.660704	-0.920001	-0.837971	-0.906228	-0.589465	-0.0990119	0.255233	0.0436796	-0.465661	-0.418972	-0.832092	-0.667215	-0.355041	-0.18789	-0.314404	-0.634067	0.265078	0.581007	0.217927	-0.0471302	-0.206756	-0.553595	-0.359623	0.0592924	0.0410267	0.310415	-0.180351	-0.219951	0.0282459	0.0830786	-0.138735	0.000928006	-0.0992311	-0.225877	-0.151737
0.356549	0.309642	0.0716531	-0.00634753	-0.215142	-0.0823728	-0.156662	-0.355951	-0.139233	0.333884	0.386954	0.330373	0.83644	0.903344	0.644877	0.752554	1.46085	1.3032	1.21816	0.844272	1.16751	0.907363	0.694818	1.05339	1.259	1.5856	1.59749	1.38911	1.24983	1.01422	0.417002	0.372014	0.405768	0.634723	1.15789	1.28567	1.03866	0.717285	0.762803	0.47115	0.454758	0.467615
0.452024	0.375266	0.0675854	0.0656526	-0.24959	-0.207169	-0.231204	-0.284063	-0.203855	0.107719	0.296023	0.256535	0.704794	0.853389	0.72917	0.779479	1.47532	1.37694	1.15893	0.866793	1.08401	0.772165	0.522969	1.00397	1.38105	1.63828	1.70004	1.50003	1.15656	0.944387	0.425792	0.354223	0.579819	0.672496	1.20729	1.28172	1.0023	0.843634	0.802515	0.553725	0.64645	0.353699
0.570633	0.544204	0.276612	0.288216	-0.179561	-0.0713369	-0.17666	-0.277191	-0.204316	0.234556	0.375324	0.367029	0.843258	0.87247	0.62699	0.665591	1.40055	1.34888	1.23103	0.955458	1.07227	0.788544	0.631585	1.08402	1.52068	1.67571	1.67974	1.47813	1.18075	0.98824	0.419436	0.389007	0.586436	0.684749	1.21856	1.29891	1.08053	0.883368	0.872574	0.593632	0.566088	0.343332
1.13318	1.23693	0.982583	0.859361	0.672063	0.312538	0.093456	0.149409	0.208865	0.486478	0.198588	-0.00903586	0.542306	0.718906	0.476127	0.501406	1.35249	1.4168	1.19806	0.864331	0.963923	0.715706	0.615486	0.878519	1.43773	1.58334	1.67636	1.54754	1.29324	1.02391	0.559622	0.545532	0.544009	0.698397	1.11644	1.21693	0.954163	0.712755	0.8496	0.771318	0.938266	0.582904
0.814204	1.52823	1.69935	1.8046	1.8807	2.37351	2.75691	1.70711	1.46513	1.57509	1.52431	1.5037	1.94212	1.61384	1.21751	1.163	2.11701	2.12304	1.96012	1.53423	1.34474	1.38418	1.20674	1.44387	1.86483	1.78367	1.89105	1.57712	0.997008	0.947395	0.739182	0.82504	0.70287	0.971162	1.25491	1.04855	0.732647	0.737487	0.772163	0.483008	0.724967	0.319476
0.718077	0.632018	0.343784	0.235607	-0.197287	-0.266716	-0.39345	-0.436838	-0.118247	0.262752	0.237685	0.149161	0.682017	0.682603	0.476654	0.566108	1.3166	1.30967	1.2411	0.935674	1.05673	0.733053	0.600429	0.976888	1.40081	1.61418	1.62179	1.47976	1.25235	1.02129	0.56475	0.439911	0.590935	0.728806	1.17906	1.24392	1.03187	0.876372	0.878251	0.691905	0.741084	0.524649
-0.675222	-0.10401	0.080066	0.677701	0.802201	1.1671	1.2503	1.14436	1.1531	1.75128	1.94197	2.33989	2.44898	2.22893	1.92376	1.66346	2.46943	2.61741	2.32011	1.91869	2.0816	1.72785	1.51742	1.86232	1.69286	1.57342	2.00916	1.80497	1.55446	1.44636	1.098	1.17471	1.16426	1.59213	1.40667	1.12654	0.690595	0.718756	0.782094	0.813457	0.987229	0.739367
-0.214857	0.507773	0.800352	1.48817	1.56424	1.69269	1.84713	1.55317	1.31087	1.77138	2.05092	2.26877	2.51278	2.42207	1.99174	1.77478	2.2757	2.19286	1.90264	1.6114	1.74177	1.3859	1.20384	1.56303	1.4316	1.02984	1.41135	1.27402	0.986995	0.826547	0.455896	0.626817	0.636228	0.821817	0.316435	0.216669	0.0188422	0.177951	0.299929	0.371201	0.368101	0.0845215
-0.155406	0.561586	0.809852	1.53295	1.53242	1.71813	1.75496	1.45355	1.28164	1.79866	2.071	2.35388	2.53362	2.50532	2.10769	1.6263	2.26907	2.37026	2.07826	1.61993	1.81064	1.34059	1.06413	1.47753	1.3216	1.12165	1.51642	1.28913	0.927928	0.720048	0.443652	0.511897	0.383442	0.720361	0.387898	0.170072	-0.0917799	-0.0892315	-0.075409	0.0200482	0.361857	0.136632
-0.524731	0.235843	0.537381	1.33487	1.50423	1.67406	1.92065	1.69508	1.52893	1.95069	2.12387	2.38186	2.56461	2.37391	1.99286	1.90371	2.40738	2.33185	2.08072	1.90501	1.98461	1.69871	1.54648	1.81273	1.66756	1.30812	1.66537	1.58598	1.36418	1.16431	0.858439	1.02157	0.877436	1.30833	0.752762	0.698705	0.468042	0.44814	0.593611	0.723995	0.587708	0.21653
0.712014	2.11634	2.44751	2.32582	2.48441	2.76744	2.60292	2.3981	2.09091	2.06994	2.17922	2.23412	2.06094	2.07218	1.832	1.43167	1.50517	1.34322	1.28292	1.44683	1.11074	0.662501	0.280268	0.215227	0.280355	-0.155118	-0.291951	-0.192064	-0.13392	-0.38448	-0.488629	-0.292651	-0.560494	-1.34033	-0.925626	-0.941212	-1.36561	-1.07975	-1.13122	-1.32651	-1.38904	-1.49759
0.712014	2.11634	2.44751	2.32582	2.48441	2.76744	2.60292	2.3981	2.09091	2.06994	2.17922	2.23412	2.06094	2.07218	1.832	1.43167	1.50517	1.34322	1.28292	1.44683	1.11074	0.662501	0.280268	0.215227	0.280355	-0.155118	-0.291951	-0.192064	-0.13392	-0.38448	-0.488629	-0.292651	-0.560494	-1.34033	-0.925626	-0.941212	-1.36561	-1.07975	-1.13122	-1.32651	-1.38904	-1.49759
0.712014	2.11634	2.44751	2.32582	2.48441	2.76744	2.60292	2.3981	2.09091	2.06994	2.17922	2.23412	2.06094	2.07218	1.832	1.43167	1.50517	1.34322	1.28292	1.44683	1.11074	0.662501	0.280268	0.215227	0.280355	-0.155118	-0.291951	-0.192064	-0.13392	-0.38448	-0.488629	-0.292651	-0.560494	-1.34033	-0.925626	-0.941212	-1.36561	-1.07975	-1.13122	-1.32651	-1.38904	-1.49759
0.712014	2.11634	2.44751	2.32582	2.48441	2.76744	2.60292	2.3981	2.09091	2.06994	2.17922	2.23412	2.06094	2.07218	1.832	1.43167	1.50517	1.34322	1.28292	1.44683	1.11074	0.662501	0.280268	0.215227	0.280355	-0.155118	-0.291951	-0.192064	-0.13392	-0.38448	-0.488629	-0.292651	-0.560494	-1.34033	-0.925626	-0.941212	-1.36561	-1.07975	-1.13122	-1.32651	-1.38904	-1.49759
0.712014	2.11634	2.44751	2.32582	2.48441	2.76744	2.60292	2.3981	2.09091	2.06994	2.17922	2.23412	2.06094	2.07218	1.832	1.43167	1.50517	1.34322	1.28292	1.44683	1.11074	0.662501	0.280268	0.215227	0.280355	-0.155118	-0.291951	-0.192064	-0.13392	-0.38448	-0.488629	-0.292651	-0.560494	-1.34033	-0.925626	-0.941212	-1.36561	-1.07975	-1.13122	-1.32651	-1.38904	-1.49759
1.05913	1.08615	1.51872	2.03726	2.37764	2.63151	2.41592	1.79848	0.873659	0.0884317	0.0289381	-0.0538277	-0.234232	-0.259815	-0.414319	-0.99988	-1.34844	-0.771918	-0.305858	0.124853	0.356252	0.243653	0.147326	-0.248197	-0.220278	-0.462433	-0.672863	-0.585943	-0.641171	-0.269803	-0.280909	-0.220469	-0.19528	-0.0533458	-0.0809757	-0.10029	-0.259276	0.117337	0.0416247	-0.332564	-0.18101	0.0783393
0.908154	2.00396	2.42	2.50511	2.73206	2.81257	2.22989	2.0516	1.52493	0.977399	0.983126	0.855971	0.584896	0.606893	0.494148	0.0588665	-0.1347	-0.016407	0.0488003	0.338457	0.471598	0.444431	0.245641	0.275854	0.416675	-0.0330733	0.0703086	0.29192	0.139151	0.118981	0.040526	0.154447	0.293477	-0.110604	0.0512176	0.0753014	-0.24221	0.119241	0.0931441	0.0622405	-0.293928	-0.493052
0.908154	2.00396	2.42	2.50511	2.73206	2.81257	2.22989	2.0516	1.52493	0.977399	0.983126	0.855971	0.584896	0.606893	0.494148	0.0588665	-0.1347	-0.016407	0.0488003	0.338457	0.471598	0.444431	0.245641	0.275854	0.416675	-0.0330733	0.0703086	0.29192	0.139151	0.118981	0.040526	0.154447	0.293477	-0.110604	0.0512176	0.0753014	-0.24221	0.119241	0.0931441	0.0622405	-0.293928	-0.493052
0.908154	2.00396	2.42	2.50511	2.73206	2.81257	2.22989	2.0516	1.52493	0.977399	0.983126	0.855971	0.584896	0.606893	0.494148	0.0588665	-0.1347	-0.016407	0.0488003	0.338457	0.471598	0.444431	0.245641	0.275854	0.416675	-0.0330733	0.0703086	0.29192	0.139151	0.118981	0.040526	0.154447	0.293477	-0.110604	0.0512176	0.0753014	-0.24221	0.119241	0.0931441	0.0622405	-0.293928	-0.493052
1.11724	1.94906	2.06443	1.8376	1.52465	1.33329	1.5029	1.51762	1.32104	1.53899	1.51716	1.35522	0.972981	1.42118	1.52351	1.17268	1.38243	1.38092	1.08486	1.21793	0.907584	0.437583	-0.0777854	-0.468447	-0.448921	-0.844147	-0.89624	-0.959411	-0.83397	-0.911611	-1.30075	-1.1318	-1.28396	-1.33232	-1.0534	-1.0656	-1.1339	-0.665745	-0.869842	-1.19549	-0.779943	-0.594904
1.11724	1.94906	2.06443	1.8376	1.52465	1.33329	1.5029	1.51762	1.32104	1.53899	1.51716	1.35522	0.972981	1.42118	1.52351	1.17268	1.38243	1.38092	1.08486	1.21793	0.907584	0.437583	-0.0777854	-0.468447	-0.448921	-0.844147	-0.89624	-0.959411	-0.83397	-0.911611	-1.30075	-1.1318	-1.28396	-1.33232	-1.0534	-1.0656	-1.1339	-0.665745	-0.869842	-1.19549	-0.779943	-0.594904
1.11724	1.94906	2.06443	1.8376	1.52465	1.33329	1.5029	1.51762	1.32104	1.53899	1.51716	1.35522	0.972981	1.42118	1.52351	1.17268	1.38243	1.38092	1.08486	1.21793	0.907584	0.437583	-0.0777854	-0.468447	-0.448921	-0.844147	-0.89624	-0.959411	-0.83397	-0.911611	-1.30075	-1.1318	-1.28396	-1.33232	-1.0534	-1.0656	-1.1339	-0.665745	-0.869842	-1.19549	-0.779943	-0.594904
1.11724	1.94906	2.06443	1.8376	1.52465	1.33329	1.5029	1.51762	1.32104	1.53899	1.51716	1.35522	0.972981	1.42118	1.52351	1.17268	1.38243	1.38092	1.08486	1.21793	0.907584	0.437583	-0.0777854	-0.468447	-0.448921	-0.844147	-0.89624	-0.959411	-0.83397	-0.911611	-1.30075	-1.1318	-1.28396	-1.33232	-1.0534	-1.0656	-1.1339	-0.665745	-0.869842	-1.19549	-0.779943	-0.594904
1.11724	1.94906	2.06443	1.8376	1.52465	1.33329	1.5029	1.51762	1.32104	1.53899	1.51716	1.35522	0.972981	1.42118	1.52351	1.17268	1.38243	1.38092	1.08486	1.21793	0.907584	0.437583	-0.0777854	-0.468447	-0.448921	-0.844147	-0.89624	-0.959411	-0.83397	-0.911611	-1.30075	-1.1318	-1.28396	-1.33232	-1.0534	-1.0656	-1.1339	-0.665745	-0.869842	-1.19549	-0.779943	-0.594904
0.70944	0.0937046	0.412718	0.545806	0.940927	0.71704	0.663405	0.889086	0.260984	0.352015	0.735375	0.778885	0.833103	0.618873	1.00956	1.2369	1.25205	1.19645	1.31762	1.1784	1.42519	1.17643	0.943532	1.26257	1.44088	1.33521	1.07776	0.848772	0.812474	1.12294	1.09425	1.22201	1.24713	1.23674	0.973933	0.984523	0.924919	0.724735	0.863509	0.654359	0.466929	0.548658
0.638199	-0.14182	0.0849765	0.337733	0.561323	0.179273	0.325005	0.487895	-0.151423	0.0455087	0.48538	0.600598	0.556733	0.426598	0.733529	0.966197	1.03908	0.924725	1.18204	1.04979	1.33303	1.10046	0.80473	1.08282	1.15971	1.06628	0.913155	0.75143	0.730192	1.01556	0.99818	1.11612	1.08268	1.04445	0.742814	0.737568	0.799283	0.753603	0.834749	0.574884	0.236481	0.394528
0.384998	-0.258344	0.0357576	0.151796	0.364717	-0.248934	-0.070044	0.323237	-0.180942	-0.00624521	0.482305	0.537132	0.424663	0.533148	0.905637	1.0838	1.10256	0.879016	1.16322	1.24896	1.41131	1.26819	1.04649	1.27924	1.40493	1.39804	1.24212	1.12694	0.993806	1.15292	1.22721	1.45061	1.23251	1.13958	0.798055	0.801382	0.978342	0.693198	0.78551	0.634032	0.442767	0.541545
0.986927	0.399839	0.74515	0.966802	0.907182	0.424227	0.303703	0.314951	-0.337151	0.118359	0.740261	0.690449	0.466569	0.333893	0.838817	0.839106	0.871665	0.913358	1.17637	1.01584	1.21535	1.26887	1.1828	1.12962	1.16968	1.00976	0.918596	1.03103	0.750173	1.04465	1.32112	1.32227	1.283	1.3057	0.755671	0.795918	1.03449	0.637704	0.534463	0.416089	0.454117	0.548159
-0.593579	-0.536863	-0.130674	0.556212	1.4925	1.77057	1.75328	1.87418	1.19772	1.62314	2.06594	2.10769	2.28755	2.1428	2.42492	3.02205	3.29986	3.01684	3.09181	3.11199	2.99394	2.85216	2.59628	2.65757	2.49501	2.96039	2.78135	2.13077	1.62403	1.89941	1.82278	1.90438	1.77479	1.23911	0.911208	0.793885	0.970956	0.728854	0.588309	0.685973	0.504552	0.495974
-0.593579	-0.536863	-0.130674	0.556212	1.4925	1.77057	1.75328	1.87418	1.19772	1.62314	2.06594	2.10769	2.28755	2.1428	2.42492	3.02205	3.29986	3.01684	3.09181	3.11199	2.99394	2.85216	2.59628	2.65757	2.49501	2.96039	2.78135	2.13077	1.62403	1.89941	1.82278	1.90438	1.77479	1.23911	0.911208	0.793885	0.970956	0.728854	0.588309	0.685973	0.504552	0.495974
-0.38625	-0.0639164	0.346221	1.01118	2.06151	2.34789	2.44955	2.75902	2.1568	2.26857	2.43706	2.17298	2.20075	2.20779	2.43462	2.94483	3.02801	2.71055	2.89522	2.85712	2.55757	2.47647	2.27837	2.24528	2.00772	2.35837	2.28771	1.71016	1.3688	1.56035	1.67722	1.71529	1.61051	1.18122	0.965795	0.774421	0.813988	0.632271	0.406974	0.633493	0.430195	0.621712
-0.0823489	0.19542	0.622406	1.29333	2.35968	2.62804	2.47402	2.72935	1.98468	2.16779	2.38938	2.18915	2.22545	2.21647	2.46858	2.91476	3.04865	2.69453	2.88677	2.84285	2.59451	2.47304	2.22907	2.22546	1.96319	2.3785	2.14603	1.48837	1.06857	1.20873	1.25759	1.29003	1.12196	0.66412	0.28949	0.0908589	0.160782	0.0842302	-0.105827	0.0035961	-0.20132	-0.217497
1.35191	1.9614	1.87138	2.00954	2.39389	2.30702	2.43764	2.47129	2.11721	2.25866	2.36048	2.06049	1.90358	1.8027	1.82405	1.6946	1.81258	1.57933	1.46026	0.997126	0.542029	0.397963	0.160733	-0.0302659	-0.538444	-0.504243	-0.685927	-1.08892	-1.38318	-1.0902	-0.980882	-0.713085	-1.13992	-1.23116	-1.36943	-1.5789	-1.51682	-1.78194	-1.53145	-1.75047	-1.56392	-1.40761
1.35191	1.9614	1.87138	2.00954	2.39389	2.30702	2.43764	2.47129	2.11721	2.25866	2.36048	2.06049	1.90358	1.8027	1.82405	1.6946	1.81258	1.57933	1.46026	0.997126	0.542029	0.397963	0.160733	-0.0302659	-0.538444	-0.504243	-0.685927	-1.08892	-1.38318	-1.0902	-0.980882	-0.713085	-1.13992	-1.23116	-1.36943	-1.5789	-1.51682	-1.78194	-1.53145	-1.75047	-1.56392	-1.40761
1.35191	1.9614	1.87138	2.00954	2.39389	2.30702	2.43764	2.47129	2.11721	2.25866	2.36048	2.06049	1.90358	1.8027	1.82405	1.6946	1.81258	1.57933	1.46026	0.997126	0.542029	0.397963	0.160733	-0.0302659	-0.538444	-0.504243	-0.685927	-1.08892	-1.38318	-1.0902	-0.980882	-0.713085	-1.13992	-1.23116	-1.36943	-1.5789	-1.51682	-1.78194	-1.53145	-1.75047	-1.56392	-1.40761
0.825825	1.07212	1.3205	2.09819	2.28805	2.20642	1.98162	1.70268	0.990926	0.656303	0.711532	0.559588	0.121075	-0.232088	-0.555658	-0.102362	0.364823	0.276254	0.459062	1.15052	0.931349	0.563191	0.284469	-0.379276	-0.455537	-0.458844	-0.498832	-0.705886	-0.661427	-0.641732	-0.342035	-0.241132	-0.410237	-0.420924	-0.577016	-0.639551	-0.656598	-0.302038	-0.240466	-0.352538	-0.41979	-0.107282
0.513514	1.06988	1.25724	1.52353	1.65807	1.62924	1.46496	1.51039	1.23645	1.04891	0.647618	0.245495	0.167706	-0.115385	-0.37327	-0.118329	-0.121385	-0.346172	-0.176863	0.466602	0.0523795	-0.258829	-0.0973084	-0.256314	-0.592565	-0.439859	0.0686474	-0.125678	-0.589611	-0.457364	0.0415951	0.235425	0.278458	0.136944	-0.0836765	-0.0445798	-0.224189	-0.297362	-0.170587	-0.303819	0.0157592	-0.0355785
0.513514	1.06988	1.25724	1.52353	1.65807	1.62924	1.46496	1.51039	1.23645	1.04891	0.647618	0.245495	0.167706	-0.115385	-0.37327	-0.118329	-0.121385	-0.346172	-0.176863	0.466602	0.0523795	-0.258829	-0.0973084	-0.256314	-0.592565	-0.439859	0.0686474	-0.125678	-0.589611	-0.457364	0.0415951	0.235425	0.278458	0.136944	-0.0836765	-0.0445798	-0.224189	-0.297362	-0.170587	-0.303819	0.0157592	-0.0355785
1.04944	1.53644	1.34243	1.396	1.62837	1.44018	1.83003	1.99911	1.81139	1.56176	1.76354	1.57626	1.35611	1.57675	1.67024	1.44115	1.53908	1.65042	1.43059	1.06504	0.889801	0.79667	0.306028	-0.367078	-0.754317	-0.802844	-0.766389	-0.999202	-1.12193	-1.17803	-1.24435	-1.27104	-1.14972	-1.08202	-1.38037	-1.43446	-0.944574	-1.06323	-1.06032	-1.23009	-1.01406	-0.885847
1.04944	1.53644	1.34243	1.396	1.62837	1.44018	1.83003	1.99911	1.81139	1.56176	1.76354	1.57626	1.35611	1.57675	1.67024	1.44115	1.53908	1.65042	1.43059	1.06504	0.889801	0.79667	0.306028	-0.367078	-0.754317	-0.802844	-0.766389	-0.999202	-1.12193	-1.17803	-1.24435	-1.27104	-1.14972	-1.08202	-1.38037	-1.43446	-0.944574	-1.06323	-1.06032	-1.23009	-1.01406	-0.885847
1.04944	1.53644	1.34243	1.396	1.62837	1.44018	1.83003	1.99911	1.81139	1.56176	1.76354	1.57626	1.35611	1.57675	1.67024	1.44115	1.53908	1.65042	1.43059	1.06504	0.889801	0.79667	0.306028	-0.367078	-0.754317	-0.802844	-0.766389	-0.999202	-1.12193	-1.17803	-1.24435	-1.27104	-1.14972	-1.08202	-1.38037	-1.43446	-0.944574	-1.06323	-1.06032	-1.23009	-1.01406	-0.885847
1.25433	2.19456	0.56503	1.27213	3.28774	2.20123	0.791594	1.70629	1.91684	0.773825	0.376454	0.838889	1.01687	0.933907	0.710453	0.678385	0.870773	0.669251	0.439951	0.160254	-0.362014	-0.131296	-0.230435	-0.0358959	-0.136291	-0.224749	0.345843	0.0476775	0.0900225	0.0889926	0.499581	0.367152	0.112914	0.0631764	-0.383859	0.167803	0.472022	0.701348	0.589914	0.695496	0.586836	0.671197
1.25433	2.19456	0.56503	1.27213	3.28774	2.20123	0.791594	1.70629	1.91684	0.773825	0.376454	0.838889	1.01687	0.933907	0.710453	0.678385	0.870773	0.669251	0.439951	0.160254	-0.362014	-0.131296	-0.230435	-0.0358959	-0.136291	-0.224749	0.345843	0.0476775	0.0900225	0.0889926	0.499581	0.367152	0.112914	0.0631764	-0.383859	0.167803	0.472022	0.701348	0.589914	0.695496	0.586836	0.671197
1.21801	3.90897	0.299987	1.65532	4.51782	2.86431	1.36366	2.91282	2.65979	1.46249	2.16689	2.36138	1.20771	1.06702	1.11333	0.653255	0.452143	0.327745	0.398605	0.0876987	-0.193823	-0.307382	-0.202522	0.177592	0.604322	0.251626	-0.0244932	0.0512846	0.0123647	0.27839	0.0904727	0.0257115	0.236994	0.35773	0.0329431	0.216965	-0.0060108	-0.387214	-0.875692	-0.555704	-0.315317	-0.0853954
1.21801	3.90897	0.299987	1.65532	4.51782	2.86431	1.36366	2.91282	2.65979	1.46249	2.16689	2.36138	1.20771	1.06702	1.11333	0.653255	0.452143	0.327745	0.398605	0.0876987	-0.193823	-0.307382	-0.202522	0.177592	0.604322	0.251626	-0.0244932	0.0512846	0.0123647	0.27839	0.0904727	0.0257115	0.236994	0.35773	0.0329431	0.216965	-0.0060108	-0.387214	-0.875692	-0.555704	-0.315317	-0.0853954
1.02199	2.78477	0.462632	1.24378	3.81536	2.49569	0.7201	2.08952	2.2041	0.800275	0.767086	1.23122	0.997672	0.690203	0.575282	0.605515	0.57109	0.421661	0.182108	-0.0702925	-0.514349	-0.517658	-0.769308	-0.579383	-0.455397	-0.566175	0.00305047	-0.246619	-0.26955	-0.359515	0.00154892	-0.101715	-0.297608	-0.452907	-0.884833	-0.223246	-0.0544814	0.174868	0.202109	0.209025	0.2377	0.363141
1.02199	2.78477	0.462632	1.24378	3.81536	2.49569	0.7201	2.08952	2.2041	0.800275	0.767086	1.23122	0.997672	0.690203	0.575282	0.605515	0.57109	0.421661	0.182108	-0.0702925	-0.514349	-0.517658	-0.769308	-0.579383	-0.455397	-0.566175	0.00305047	-0.246619	-0.26955	-0.359515	0.00154892	-0.101715	-0.297608	-0.452907	-0.884833	-0.223246	-0.0544814	0.174868	0.202109	0.209025	0.2377	0.363141
1.08767	2.31816	0.153133	0.747145	3.05687	1.87843	0.147163	1.34207	1.64816	0.374078	0.281376	0.689256	0.710813	0.515659	0.429744	0.459116	0.47205	0.334851	0.105166	-0.046684	-0.418185	-0.283439	-0.37633	-0.199941	-0.330947	-0.514088	0.202003	0.00930961	0.0177611	-0.194614	-0.0106765	-0.122381	-0.105447	-0.0901784	-0.555921	-0.0920931	0.258394	0.410467	0.413579	0.324838	0.385356	0.439086
1.2654	2.88824	0.665804	1.28404	3.6929	2.32684	0.67563	2.03725	2.04857	0.54263	0.345533	0.789511	0.811691	0.433832	0.423208	0.502204	0.419992	0.0345225	0.0634973	0.0136362	-0.509588	-0.400749	-0.591042	-0.388301	-0.43734	-0.586501	0.0311435	-0.4097	-0.342241	-0.297494	-0.0317462	0.0396963	-0.132096	-0.240923	-0.668477	-0.119337	0.154067	0.341	0.369168	0.534001	0.28435	0.330051
1.98357	2.3182	0.894668	1.60037	3.40173	2.39973	1.00966	1.64411	1.71954	0.664185	0.109485	0.445817	0.777042	0.592225	0.344476	0.261208	0.535574	0.506676	0.289167	0.031772	-0.586336	-0.639694	-0.747761	-0.47797	-0.593655	-0.785519	0.00351413	-0.156769	-0.0939478	-0.215669	0.0926428	-0.00833948	-0.255787	-0.227804	-0.704741	-0.135677	0.209707	0.288856	0.290161	0.377216	0.34292	0.49805
1.98357	2.3182	0.894668	1.60037	3.40173	2.39973	1.00966	1.64411	1.71954	0.664185	0.109485	0.445817	0.777042	0.592225	0.344476	0.261208	0.535574	0.506676	0.289167	0.031772	-0.586336	-0.639694	-0.747761	-0.47797	-0.593655	-0.785519	0.00351413	-0.156769	-0.0939478	-0.215669	0.0926428	-0.00833948	-0.255787	-0.227804	-0.704741	-0.135677	0.209707	0.288856	0.290161	0.377216	0.34292	0.49805
1.32949	2.16646	0.446777	1.30604	3.41602	2.40477	0.862641	1.77574	1.96951	0.884066	0.513518	0.94028	0.974579	0.808231	0.562387	0.438447	0.637323	0.661142	0.404141	-0.00376034	-0.455907	-0.404757	-0.539979	-0.330527	-0.361005	-0.540786	0.13882	-0.0416791	-0.0338887	-0.194358	0.172615	0.112851	-0.0936746	-0.326252	-0.699981	-0.0812214	-0.0326392	0.124687	0.175762	0.207269	0.293704	0.377641
1.32949	2.16646	0.446777	1.30604	3.41602	2.40477	0.862641	1.77574	1.96951	0.884066	0.513518	0.94028	0.974579	0.808231	0.562387	0.438447	0.637323	0.661142	0.404141	-0.00376034	-0.455907	-0.404757	-0.539979	-0.330527	-0.361005	-0.540786	0.13882	-0.0416791	-0.0338887	-0.194358	0.172615	0.112851	-0.0936746	-0.326252	-0.699981	-0.0812214	-0.0326392	0.124687	0.175762	0.207269	0.293704	0.377641
0.873411	0.835133	0.710561	1.11176	1.83989	1.62606	1.30924	1.00236	0.622127	0.608067	0.3107	0.535125	0.788567	0.890743	0.984111	0.91564	1.4559	1.24438	0.889398	1.02015	0.787081	0.766183	0.638783	0.716118	0.692463	0.760717	0.935483	0.379654	0.264878	0.654812	0.919964	1.02127	1.30807	1.09705	0.952359	0.791907	0.757825	1.1645	1.41865	1.44213	1.13478	0.640302
1.40105	1.56939	1.52374	1.90576	2.59539	2.38204	1.90997	1.44327	1.03117	0.923356	0.685846	0.68051	0.716694	0.753865	0.740004	0.572607	1.14542	0.951175	0.39902	0.399436	0.153089	0.13837	0.0961267	0.175424	0.0959581	0.00819145	0.209627	-0.319679	-0.539839	-0.277583	0.0208394	0.23881	0.53193	0.21202	0.126101	0.0461149	-0.0861604	0.34442	0.661183	0.596784	0.451506	0.114846
0.46819	1.82134	2.51275	2.90005	2.83252	3.10932	3.04303	3.33786	3.56516	3.16538	2.67898	2.99055	3.02564	2.87796	2.51727	1.96804	1.87594	2.01038	2.19578	2.14957	1.68523	1.16391	1.24341	1.0298	0.469026	0.195859	0.381139	0.266953	0.0302653	0.0712446	-0.252627	-0.150856	0.192886	-0.138934	-0.793528	-0.741653	-0.735576	-1.18246	-0.771671	-0.821867	-0.856299	-0.954044
0.46819	1.82134	2.51275	2.90005	2.83252	3.10932	3.04303	3.33786	3.56516	3.16538	2.67898	2.99055	3.02564	2.87796	2.51727	1.96804	1.87594	2.01038	2.19578	2.14957	1.68523	1.16391	1.24341	1.0298	0.469026	0.195859	0.381139	0.266953	0.0302653	0.0712446	-0.252627	-0.150856	0.192886	-0.138934	-0.793528	-0.741653	-0.735576	-1.18246	-0.771671	-0.821867	-0.856299	-0.954044
0.46819	1.82134	2.51275	2.90005	2.83252	3.10932	3.04303	3.33786	3.56516	3.16538	2.67898	2.99055	3.02564	2.87796	2.51727	1.96804	1.87594	2.01038	2.19578	2.14957	1.68523	1.16391	1.24341	1.0298	0.469026	0.195859	0.381139	0.266953	0.0302653	0.0712446	-0.252627	-0.150856	0.192886	-0.138934	-0.793528	-0.741653	-0.735576	-1.18246	-0.771671	-0.821867	-0.856299	-0.954044
0.277903	2.59368	0.506387	0.869743	2.17287	1.17109	0.765473	1.74369	1.42509	0.631042	0.377622	0.65903	0.133292	-0.067313	-0.549295	-1.04051	-0.651492	-0.147033	-0.175648	-0.372783	-0.456962	-0.624792	-0.630162	-0.958956	-1.29961	-1.29369	-1.20052	-1.21129	-1.40961	-1.54863	-1.42097	-1.26332	-1.2727	-0.948728	-1.09945	-1.17611	-0.961053	-1.41164	-0.862124	-0.86909	-0.873052	-0.705983
0.277903	2.59368	0.506387	0.869743	2.17287	1.17109	0.765473	1.74369	1.42509	0.631042	0.377622	0.65903	0.133292	-0.067313	-0.549295	-1.04051	-0.651492	-0.147033	-0.175648	-0.372783	-0.456962	-0.624792	-0.630162	-0.958956	-1.29961	-1.29369	-1.20052	-1.21129	-1.40961	-1.54863	-1.42097	-1.26332	-1.2727	-0.948728	-1.09945	-1.17611	-0.961053	-1.41164	-0.862124	-0.86909	-0.873052	-0.705983
0.80577	1.72975	2.42605	2.62739	2.72135	2.75528	2.90496	2.95748	2.67538	2.01647	1.27042	1.6421	1.23296	0.597805	0.279287	0.112793	-0.00672285	-0.0979197	0.0618046	0.567352	0.519556	0.263312	0.43302	0.0191222	-0.18427	-0.0968711	0.18433	0.304881	0.0355083	-0.15254	-0.196097	0.298172	0.545585	0.253296	-0.183358	-0.0546223	-0.229054	-0.499482	0.114041	-0.0610639	-0.489265	-0.386141
0.80577	1.72975	2.42605	2.62739	2.72135	2.75528	2.90496	2.95748	2.67538	2.01647	1.27042	1.6421	1.23296	0.597805	0.279287	0.112793	-0.00672285	-0.0979197	0.0618046	0.567352	0.519556	0.263312	0.43302	0.0191222	-0.18427	-0.0968711	0.18433	0.304881	0.0355083	-0.15254	-0.196097	0.298172	0.545585	0.253296	-0.183358	-0.0546223	-0.229054	-0.499482	0.114041	-0.0610639	-0.489265	-0.386141
0.906526	1.54806	1.57209	1.80323	1.91702	1.70049	1.41671	1.55008	2.08639	2.22649	1.74567	1.75628	1.87968	1.75995	1.37437	1.39763	1.10795	1.12712	1.16312	1.25978	0.672194	0.084183	0.380138	0.225827	-0.195581	-0.0559435	-0.302676	-0.578138	-0.29448	-0.268947	-0.606104	-0.663847	-0.637985	-0.416884	-0.348655	-0.35974	-0.603655	-0.190938	-0.255916	-0.465265	-0.584985	-0.405284
0.906526	1.54806	1.57209	1.80323	1.91702	1.70049	1.41671	1.55008	2.08639	2.22649	1.74567	1.75628	1.87968	1.75995	1.37437	1.39763	1.10795	1.12712	1.16312	1.25978	0.672194	0.084183	0.380138	0.225827	-0.195581	-0.0559435	-0.302676	-0.578138	-0.29448	-0.268947	-0.606104	-0.663847	-0.637985	-0.416884	-0.348655	-0.35974	-0.603655	-0.190938	-0.255916	-0.465265	-0.584985	-0.405284
1.28188	1.40855	0.857103	0.859045	0.880848	0.480985	0.326178	0.0288049	-0.18784	-0.0443291	-0.210841	0.162564	0.389028	0.175102	0.132408	-0.19977	-0.312821	-0.175596	-0.117323	-0.223301	0.196106	-0.232122	0.172301	0.317746	0.141379	-0.0249204	-0.00509705	0.128902	0.351571	0.0679375	0.0257118	0.504129	0.562078	0.394397	0.0339757	-0.310447	-0.229508	-0.301099	-0.0051848	0.0343475	-0.0438578	0.0247716
0.88925	2.02621	1.4804	1.84493	1.58511	1.79901	2.00167	1.8407	1.9729	1.79764	1.7503	1.589	1.33476	1.52441	1.57429	1.23147	1.23409	1.17882	0.935377	1.01506	1.04694	0.638114	0.430398	0.554408	1.10065	1.35928	1.01055	0.491419	0.359204	0.558889	0.70704	0.713684	0.464498	0.425837	0.413255	0.438487	0.596039	0.566557	0.212362	-0.203052	-0.191673	-0.221864
0.65287	0.548368	0.235977	0.442426	0.113757	-0.116064	-0.18362	-0.181267	-0.091492	0.133598	0.127756	0.0754924	0.147928	0.469576	0.789018	0.790834	0.874706	0.979375	0.936856	0.844047	0.256651	0.27471	0.612637	0.844416	0.898796	1.12633	1.20877	1.0681	0.808871	0.95458	0.978519	0.985588	1.1506	1.15903	0.955923	1.03724	0.2632	0.279707	0.72602	1.09461	1.52118	1.22587
0.710591	-0.075935	-0.108329	-0.2675	-0.293259	-0.169477	0.290019	0.270161	-0.0642022	0.407763	0.738767	0.375904	0.401627	0.718023	1.06013	1.02305	0.726831	1.20155	1.18795	0.622392	0.460139	0.634035	0.579749	0.905107	0.979771	1.2054	1.08403	0.841139	0.583402	0.882254	1.02758	1.00571	1.46176	1.61995	1.41454	1.34339	1.11185	0.639067	1.08247	1.67189	1.93127	1.71305
0.402422	2.11664	3.21369	3.63075	3.20742	3.33922	3.69027	3.72427	4.00225	4.18138	3.99449	3.64693	3.15428	3.08862	3.33982	3.04822	2.65914	3.0135	2.35422	1.84661	1.62412	1.58482	0.857647	0.866735	1.13387	1.32301	1.23729	0.397459	0.195171	0.566461	0.263286	0.193808	0.425088	0.205813	-0.296284	-0.544626	-0.590103	-0.546482	-0.682312	-0.852966	-0.926542	-0.837539
0.402422	2.11664	3.21369	3.63075	3.20742	3.33922	3.69027	3.72427	4.00225	4.18138	3.99449	3.64693	3.15428	3.08862	3.33982	3.04822	2.65914	3.0135	2.35422	1.84661	1.62412	1.58482	0.857647	0.866735	1.13387	1.32301	1.23729	0.397459	0.195171	0.566461	0.263286	0.193808	0.425088	0.205813	-0.296284	-0.544626	-0.590103	-0.546482	-0.682312	-0.852966	-0.926542	-0.837539
0.402422	2.11664	3.21369	3.63075	3.20742	3.33922	3.69027	3.72427	4.00225	4.18138	3.99449	3.64693	3.15428	3.08862	3.33982	3.04822	2.65914	3.0135	2.35422	1.84661	1.62412	1.58482	0.857647	0.866735	1.13387	1.32301	1.23729	0.397459	0.195171	0.566461	0.263286	0.193808	0.425088	0.205813	-0.296284	-0.544626	-0.590103	-0.546482	-0.682312	-0.852966	-0.926542	-0.837539
0.540535	1.16188	1.22656	1.46393	1.22014	1.39515	1.6671	1.59018	1.81199	1.97293	1.87838	1.41225	0.884526	0.557143	0.966604	0.75946	0.658054	0.695266	0.232791	-0.201253	-0.29151	-0.619771	-0.493193	-0.524983	-0.451294	-0.239025	-0.434896	-0.769787	-0.50235	-0.648249	-0.579515	-0.115487	0.224478	0.314715	-0.13554	-0.305874	-0.287887	-0.259321	-0.216838	-0.0415765	-0.0249753	-0.276688
0.838725	1.41637	1.7484	2.03158	1.70847	1.50581	1.69592	1.93942	1.9058	1.96306	1.71819	1.10418	0.752	0.678624	0.533526	0.307151	0.348465	0.705999	0.26628	-0.174435	-0.0805446	-0.0142895	0.0592469	0.134294	0.071542	0.12411	0.0471953	-0.401452	-0.324489	0.0224126	-0.0267298	0.249056	0.490825	0.44978	-0.124531	-0.122605	0.00726996	0.190609	-0.0429678	-0.0719732	-0.14219	-0.318459
0.466792	0.167176	0.058334	0.0195808	0.799826	0.709279	0.353807	0.101214	0.349696	0.406753	0.998892	1.28748	1.62191	1.4732	1.33548	1.39215	1.02916	0.622008	1.30653	1.77006	1.96364	1.89216	1.96734	1.56772	0.991144	-0.0660023	0.0187464	-0.0305255	-0.641176	-0.0165853	0.617352	0.627467	0.699428	0.0150556	-0.298239	-0.684859	-0.860808	-0.800552	-1.12696	-0.845128	-0.227742	-0.66251
0.466792	0.167176	0.058334	0.0195808	0.799826	0.709279	0.353807	0.101214	0.349696	0.406753	0.998892	1.28748	1.62191	1.4732	1.33548	1.39215	1.02916	0.622008	1.30653	1.77006	1.96364	1.89216	1.96734	1.56772	0.991144	-0.0660023	0.0187464	-0.0305255	-0.641176	-0.0165853	0.617352	0.627467	0.699428	0.0150556	-0.298239	-0.684859	-0.860808	-0.800552	-1.12696	-0.845128	-0.227742	-0.66251
0.466792	0.167176	0.058334	0.0195808	0.799826	0.709279	0.353807	0.101214	0.349696	0.406753	0.998892	1.28748	1.62191	1.4732	1.33548	1.39215	1.02916	0.622008	1.30653	1.77006	1.96364	1.89216	1.96734	1.56772	0.991144	-0.0660023	0.0187464	-0.0305255	-0.641176	-0.0165853	0.617352	0.627467	0.699428	0.0150556	-0.298239	-0.684859	-0.860808	-0.800552	-1.12696	-0.845128	-0.227742	-0.66251
1.87414	2.37717	2.91288	3.25526	3.10216	2.79218	2.5616	2.45567	1.7545	0.921432	1.18852	1.5189	1.54423	0.587318	0.824332	0.494879	0.667098	0.372044	0.26725	0.396157	0.0417011	-0.29308	-0.618257	-0.627717	0.406397	0.425935	-0.17006	-0.417931	-0.756396	-0.565957	-0.45076	-0.0143927	0.163974	-0.177643	-0.448648	-0.665142	-0.295665	-0.256593	-0.289403	-0.492102	-0.681998	-0.503319
2.61686	2.80407	2.88312	2.85084	2.65833	2.08991	1.50196	1.61007	1.34719	0.609765	0.778316	0.816146	1.36796	0.924478	0.499677	0.144103	0.326328	0.0827002	0.0637784	0.0284509	0.368244	-0.0500662	-0.568076	-0.317098	0.382228	0.258584	0.363313	0.179917	-0.0669883	0.0139136	-0.370798	-0.62599	-0.567933	-0.508987	-0.642445	-0.426851	0.0458058	0.151631	-0.0486521	-0.541605	-0.485512	-0.679409
1.82003	1.83276	1.89072	1.7359	1.08903	1.08619	1.02851	1.80728	2.32407	1.90589	1.05893	0.876308	1.21479	0.743577	0.590097	0.351346	-0.157078	-0.0977976	0.0901032	-0.237956	-0.729508	-0.783945	-0.952705	-1.11887	-0.240673	-0.263494	-0.745721	-0.673472	-0.964562	-1.06674	-1.05431	-0.454463	-0.259907	-0.789063	-0.929747	-0.651304	-0.253321	-0.473824	-0.523362	0.0152177	-0.260096	-0.549754
-0.272102	0.225902	-0.274242	-0.36096	0.0367895	1.35605	1.68701	1.46616	2.14571	2.01842	1.00979	0.0299991	0.5385	0.83903	1.01032	1.29033	1.58986	1.51369	1.28283	1.51993	0.835847	0.785665	1.19012	0.987975	0.976916	0.998358	1.36052	1.22466	1.02773	0.840811	0.487863	0.820661	0.682731	-0.252068	0.541204	1.33933	1.04582	0.658417	0.402589	-0.243979	-0.136841	-0.250911
1.84872	0.908262	0.131453	-0.520907	-1.29477	-1.40136	-0.969628	-0.162635	1.19772	0.427167	-1.13822	-1.53277	-0.713133	-0.0840303	-0.147785	-0.0416742	0.134243	-0.0706441	-0.424884	-0.181054	-0.681276	-0.743866	-0.243795	-0.3374	-0.0328318	-0.262428	-0.031264	-0.0444259	-0.424869	-0.411917	-0.421367	-0.396472	-0.844434	-0.873594	-0.471009	0.228396	-0.159407	-0.463395	-0.853877	-1.17672	-0.653744	-0.360326
2.17802	1.2828	0.487623	-0.500515	-1.29648	-0.945409	-1.01625	-0.714835	0.102146	-0.0548259	-1.09351	-1.44245	-0.816122	-0.0790167	-0.563043	-0.749306	-0.262802	0.155767	0.0901144	-0.321507	-0.161081	-0.446525	-0.115064	-0.120823	0.0451396	-0.45821	0.133586	0.135689	-0.139717	-0.125272	-0.292228	-0.0185191	-0.473095	-0.612034	-0.246001	0.125753	-0.0346694	-0.516782	-0.858779	-0.668582	-0.456836	-0.166042
-0.225529	0.02665	0.190629	1.03185	1.88617	2.16851	2.20708	1.52108	0.824786	0.792139	0.6102	0.220524	-0.159995	0.0973676	0.418671	0.944099	0.796163	0.773852	1.27942	1.29852	0.777276	0.865408	0.929186	1.06785	0.792816	0.81192	1.47254	1.01663	0.847089	0.412348	0.393373	1.13612	1.24044	0.562429	0.132437	-0.192374	-0.27809	0.296942	-0.0474551	-0.364928	-0.534385	-0.0892319
3.55626	1.70289	0.620006	-0.301294	-1.70134	-2.53895	-1.47808	0.274223	0.21962	-0.493013	-0.972825	-1.70256	-1.59452	-0.707268	0.522402	1.10876	1.11025	0.543704	0.17631	-0.223213	-1.12031	-1.38474	-0.76775	-0.322187	-0.562611	-0.741249	-0.142454	-0.68007	-0.790575	-0.515241	-0.847087	-0.85839	-0.616044	-0.636649	-1.24864	-0.980956	-0.872631	-0.680436	-0.977354	-1.12766	-0.63393	-0.28869
3.83291	3.22905	3.06737	1.87668	-1.19744	-2.31549	-2.60037	-1.79816	1.35567	2.6326	2.68176	2.94568	2.75677	2.84191	2.42081	1.25225	0.574725	0.907942	0.75401	-1.83015	-3.23043	-3.44042	-2.53196	-2.32166	-1.40908	-1.29555	-0.825817	-0.870762	-2.07746	-2.49515	-0.658912	0.6063	0.449259	-0.427474	-1.39927	-1.20197	-1.32582	-1.44703	-1.78708	-2.00856	-1.22714	-0.543495
-1.19012	-1.09913	-0.933269	-0.0208052	1.15358	1.77986	2.3396	2.84537	2.72626	1.86206	1.32772	1.50956	1.36811	1.01058	0.746126	0.878522	1.70605	1.91343	1.80235	1.49714	1.1116	1.41374	1.70927	2.04108	1.69381	1.6109	1.82313	1.50009	1.16089	0.751341	0.731501	1.28541	1.65196	1.61676	1.02006	0.483708	0.334498	0.506421	0.917042	0.865977	0.0884429	-0.157467
-0.121897	-0.117114	0.0503836	0.271026	0.516443	0.979864	1.26191	1.4338	1.02006	0.893305	1.12736	0.812721	0.530586	0.198036	0.793205	0.895388	0.772408	0.608056	0.584872	0.526315	0.791425	1.00376	1.09568	0.663017	0.52279	0.988138	0.40529	0.0632646	0.365286	-0.234932	-0.340959	-0.134334	-0.375626	-0.0457499	0.28669	0.118183	-0.035994	-0.0453231	-0.0763031	0.0101367	-0.168795	-0.74191
0.13352	0.180113	0.656119	0.366947	-0.281282	-0.264836	0.163409	0.749015	0.849866	0.852793	0.35128	0.366019	0.814235	0.744502	1.19077	1.68864	1.82168	1.36042	1.38856	1.22981	0.756864	0.314435	0.676213	0.898665	0.661169	0.662402	0.97875	0.783917	0.392158	0.383597	0.301265	-0.030407	0.376401	0.312631	-0.000354617	-0.315116	-0.0300416	-0.010697	0.154495	-0.195724	-0.747822	-0.948906
0.745731	1.46678	2.14157	2.5587	3.00757	2.89731	2.1525	1.77925	1.77161	1.73066	1.95335	1.41966	1.2097	1.50489	1.60394	1.11966	0.574291	0.820732	1.32125	0.99485	0.681096	0.867617	0.346051	-0.10973	-0.489451	-0.342713	0.456689	0.0623156	-0.397271	-0.545936	-0.484995	-0.247798	-0.558525	-0.56018	-0.507108	-0.375777	-0.33281	-0.21356	-0.446577	-0.221467	-0.484906	-0.898918
1.04281	1.77508	2.31818	2.46504	2.61393	2.78808	2.15187	1.97208	1.74832	1.825	2.12887	1.95967	1.35649	1.11335	1.6342	1.56948	1.28402	0.835417	0.588463	0.760343	0.731328	0.961014	0.412495	0.157086	0.0168821	-0.188164	0.442628	-0.216813	-0.373404	-0.326226	-0.136534	-0.337844	-0.728941	-0.831782	-0.503444	-0.584326	-1.01691	-0.880496	-0.902609	-0.398096	-0.425538	-0.687631
0.735376	0.826243	1.85155	2.4784	2.84256	2.1791	1.32519	0.823136	1.77585	1.81688	1.80788	1.20351	0.425781	0.357754	0.592234	-0.108281	-0.821178	-0.458647	0.136661	0.0445466	-0.37165	-0.563928	-0.949502	-1.49064	-1.59863	-1.26673	-0.591981	-0.594801	-1.08221	-1.35474	-1.00414	-0.829162	-1.06906	-1.13275	-1.1034	-0.761179	-0.518491	-0.250413	-0.659486	-0.642226	-0.410409	-0.576607
-0.674401	-0.672994	-0.548714	0.104805	0.632815	0.940491	1.41454	1.22717	0.994848	0.647209	0.50676	0.672242	0.396008	0.275237	0.327013	0.663515	1.07045	1.03464	1.01757	0.978466	1.41114	1.26246	0.912988	0.643222	1.00504	1.31309	1.50671	1.43336	1.49708	1.36131	1.6518	1.34325	1.13786	0.95075	0.731139	1.02051	0.637929	0.35207	0.334906	0.200413	0.639469	0.76736
-0.189096	0.162565	0.518097	0.558263	1.11911	1.23603	1.05869	0.566861	0.129815	-0.202736	-0.064853	-0.459584	-0.440803	-0.525308	-0.481923	-0.0973893	0.0138914	-0.0687477	-0.0286196	0.335564	0.448292	-0.0749812	-0.274088	0.00463226	0.429161	0.36669	0.594988	0.932762	1.00728	0.982512	0.736963	0.320281	0.466564	0.556304	0.362731	0.332993	0.226694	-0.180765	-0.287913	-0.21292	-0.0448588	0.082293
1.09845	0.407918	0.97619	0.467921	0.805686	-0.174196	-0.126726	-0.00804845	-0.0735686	-0.00166614	0.340431	-0.497554	-0.930431	-0.691175	-0.523555	-0.443237	-0.695626	-0.704496	-0.423541	-0.480892	-0.785286	-1.11498	-1.37404	-0.98387	-0.424849	-0.472912	-0.597366	-0.588036	-0.431732	-0.320735	-0.500999	-0.837685	-0.60726	-0.352386	-0.490351	-0.564271	-0.537945	-0.528653	-0.656534	-0.7514	-0.560974	-0.170783
1.09098	0.376581	1.02019	2.18268	2.14609	0.997853	1.36083	1.71693	2.3828	2.22368	2.71258	2.10228	0.761695	0.0129913	0.189425	-0.543457	-0.907388	-0.71827	-0.59492	-0.570408	-0.557319	-1.12518	-1.30003	-1.05334	-0.75754	-1.05771	-1.24759	-1.3129	-1.09391	-1.29381	-1.04619	-1.06622	-1.11108	-1.15125	-1.08918	-0.78012	-1.06486	-0.875175	-1.16722	-1.03659	-0.755499	-0.124509
1.09098	0.376581	1.02019	2.18268	2.14609	0.997853	1.36083	1.71693	2.3828	2.22368	2.71258	2.10228	0.761695	0.0129913	0.189425	-0.543457	-0.907388	-0.71827	-0.59492	-0.570408	-0.557319	-1.12518	-1.30003	-1.05334	-0.75754	-1.05771	-1.24759	-1.3129	-1.09391	-1.29381	-1.04619	-1.06622	-1.11108	-1.15125	-1.08918	-0.78012	-1.06486	-0.875175	-1.16722	-1.03659	-0.755499	-0.124509
-0.148911	-0.167988	0.270037	0.610462	1.05165	1.39592	1.72584	1.42946	1.09412	1.15702	0.717858	0.49972	0.803135	1.05013	0.658722	0.658802	1.04884	0.897099	1.12308	1.13441	0.810891	0.391726	0.589874	0.971269	0.707216	0.369598	0.139449	0.0888478	0.0940361	-0.126424	-0.00452231	-0.0747488	-0.188567	-0.0643042	-0.20633	-0.353234	-0.278138	-0.643445	-0.4278	-0.508289	-0.56702	-0.333548
-1.03372	-1.06048	-0.624547	0.0102981	0.892167	1.90266	2.14018	1.9008	1.64854	1.04985	0.478488	0.209339	0.735947	0.880763	0.773262	0.910179	1.25482	1.5729	1.57367	1.61163	1.47694	1.19617	1.32302	0.896239	0.787001	0.92096	0.670917	0.447678	0.23528	0.357788	0.821514	0.595555	0.518195	0.403254	-0.0907946	-0.327377	0.146545	-0.519541	-0.328374	0.136445	0.0424018	-0.473309
-0.824894	-0.207305	-0.157558	0.324298	1.01692	1.01213	1.0131	1.21424	1.58259	2.24301	2.78303	1.97794	1.10599	1.14447	2.32691	2.73967	2.63782	3.02925	3.2851	2.64757	2.15814	1.67667	2.02294	1.57066	0.881245	0.781277	1.21702	1.11327	1.05903	0.671194	0.251608	0.557337	0.961208	1.57753	1.54804	1.02648	0.653707	0.529288	0.809846	1.14015	1.46474	1.47489
-0.543383	-0.0886624	-0.262262	-0.0714177	0.436054	0.603427	0.576575	0.81747	1.21142	1.12735	1.35638	1.35728	1.32276	1.2369	2.03369	2.71033	2.76944	2.789	3.25017	3.01071	2.67882	2.23541	1.80775	1.64802	1.832	1.71053	1.53535	1.50536	1.58996	1.71842	1.14796	0.223016	-0.0449137	0.0140142	0.137103	-0.0667068	-0.214264	-0.086614	-0.315882	-0.558381	-0.458736	-1.01246
0.182123	1.21776	1.1744	0.729431	1.14834	1.44394	1.683	1.432	1.05468	0.651482	0.47774	0.538174	0.0503526	0.0530557	0.0755702	0.608554	0.817442	0.327994	0.0195331	-0.146692	-0.0706617	-0.0415842	-0.457638	-0.676016	-0.352093	-0.535609	-0.482112	-0.518396	-0.739367	-0.436366	-0.514452	-0.317258	-0.518399	-0.473643	-0.315799	-0.586294	-0.726241	-0.702052	-0.707126	-0.866977	-0.449749	-0.356935
0.977741	1.57658	2.36397	3.03917	3.33536	3.13425	2.88906	2.52194	2.98353	2.7625	2.37063	2.14883	1.23509	1.35835	1.44174	1.62879	2.20319	1.80974	1.21609	1.01465	0.852248	0.35901	0.514833	0.310838	0.342451	0.690371	0.644447	-0.198829	-0.536557	-0.211649	-0.269702	0.317928	-0.45675	-0.853089	-0.941529	-1.02942	-0.682507	-0.519715	-0.689012	-0.95303	-0.93882	-0.305119
0.977741	1.57658	2.36397	3.03917	3.33536	3.13425	2.88906	2.52194	2.98353	2.7625	2.37063	2.14883	1.23509	1.35835	1.44174	1.62879	2.20319	1.80974	1.21609	1.01465	0.852248	0.35901	0.514833	0.310838	0.342451	0.690371	0.644447	-0.198829	-0.536557	-0.211649	-0.269702	0.317928	-0.45675	-0.853089	-0.941529	-1.02942	-0.682507	-0.519715	-0.689012	-0.95303	-0.93882	-0.305119
0.75821	0.92859	0.882391	1.33481	1.99466	2.824	2.77509	3.61246	4.22169	3.19593	2.53245	1.96992	1.54479	1.7104	1.1923	1.44675	1.46686	0.535298	-0.133228	0.456357	0.850367	0.125839	-0.179112	-0.539726	-0.477819	-0.086285	-0.331473	-0.723562	-0.540195	-0.223809	-0.351514	-0.319551	-0.81861	-0.63386	-0.456953	-0.836815	-0.756583	-0.541058	-0.689571	-0.628273	-0.458885	-0.0402846
-0.668487	-0.372324	0.0720063	0.384116	0.711486	1.34674	1.53519	1.98802	1.44821	1.43782	1.22304	0.906878	0.713809	0.707692	0.879717	1.32052	1.66367	1.47615	1.73164	1.76998	1.57589	2.03673	2.15415	1.52182	1.28567	1.08971	1.4231	1.39706	1.53197	1.90089	1.82202	1.56848	1.13334	0.946676	0.494287	0.344592	0.182686	0.0111423	0.336563	-0.0741939	-0.00108287	0.259944
0.397714	0.286355	0.428894	0.871373	0.66088	0.912663	1.1337	1.3558	1.33545	1.41003	0.618535	0.0516912	0.663498	0.782549	0.712691	0.105044	0.184626	0.549839	0.751621	0.460561	-0.0149971	-0.275745	-0.193788	-0.0373744	-0.206951	-0.444385	-0.454639	-0.385763	-0.198607	0.000421766	-0.177015	-0.306425	-0.449271	-0.149376	0.145279	-0.180824	-0.162316	0.204807	0.360502	0.0260376	-0.140077	-0.169712
0.893229	0.703507	0.704394	1.1377	0.889891	0.71569	0.340003	-0.0552684	0.0860256	0.340871	0.164902	-0.050474	0.0900501	-0.150473	0.373032	0.148301	-0.0850726	0.345442	0.389444	0.306076	-0.0488396	-0.296673	-0.0399122	0.0127716	-0.201956	-0.104051	-0.209341	-0.113503	-0.216803	0.0288173	-0.231651	-0.47442	-0.209356	0.212367	0.0924013	-0.426607	-0.324133	0.157036	0.460757	-0.00844482	-0.204343	-0.275148
-0.404354	-0.372253	0.126526	0.961059	1.59987	1.88127	1.48631	0.713656	0.811676	0.64842	0.197559	-0.0555296	-0.392831	-0.370037	-0.031541	-0.304985	-0.170853	0.0075451	0.28694	0.846982	1.15487	0.947188	0.710443	0.923977	1.05792	1.22966	1.55171	1.47918	1.16191	1.37141	1.50042	0.959832	0.967022	1.14541	1.34016	0.913114	0.517205	0.409312	0.416697	0.239828	-0.181492	-0.224153
0.579409	0.14786	0.182161	0.844476	0.658041	0.480732	0.636393	1.12947	1.22012	1.1377	0.41597	-0.457401	-0.224284	0.127057	0.418539	0.184336	0.397165	0.378628	0.335176	0.451146	0.209066	0.227745	-0.0210305	-0.096152	-0.270471	-0.136876	0.141107	0.0233009	0.0483967	0.399042	0.21882	-0.373654	-0.399914	-0.132561	0.328225	0.0962282	0.0474466	-0.225104	-0.0226329	-0.00321222	0.0337184	-0.0171149
-0.110003	-0.172799	-0.344968	0.32019	0.82584	2.03666	3.50807	5.82267	6.46675	5.46231	4.29173	2.73607	2.34477	2.25486	2.17428	2.36868	2.36692	2.16921	1.884	1.25106	0.41272	-0.092009	-0.165785	-0.375368	-0.769297	-1.16794	-1.54953	-1.44082	-1.29464	-0.774698	-1.09342	-1.49316	-1.37935	-0.630485	-0.44183	-0.881659	-0.790226	-0.510781	-0.352828	-0.652005	-0.609277	-0.510378
-0.110003	-0.172799	-0.344968	0.32019	0.82584	2.03666	3.50807	5.82267	6.46675	5.46231	4.29173	2.73607	2.34477	2.25486	2.17428	2.36868	2.36692	2.16921	1.884	1.25106	0.41272	-0.092009	-0.165785	-0.375368	-0.769297	-1.16794	-1.54953	-1.44082	-1.29464	-0.774698	-1.09342	-1.49316	-1.37935	-0.630485	-0.44183	-0.881659	-0.790226	-0.510781	-0.352828	-0.652005	-0.609277	-0.510378
-0.437005	-0.2316	0.133083	0.532378	0.968833	1.32868	1.48463	1.16654	0.957119	0.381678	0.311254	0.680309	0.780836	0.450479	0.783039	0.996543	0.902353	0.893871	1.29547	1.3812	1.12826	1.38155	1.07197	0.23184	0.459716	0.355039	-0.21798	0.0374663	0.381915	0.0853498	-0.12736	-0.190435	-0.146105	-0.0365954	0.114495	-0.0408523	-0.681553	-1.0977	-0.847742	-0.728366	-0.567606	-0.529371
-1.99748	-0.925567	-0.476473	-0.480311	0.187298	0.817121	1.21707	1.26341	0.914176	1.45547	2.49112	2.39755	2.01535	2.25852	2.15114	2.76469	3.0806	2.80791	2.84775	3.09185	2.77969	3.31335	3.42204	2.79385	2.72117	2.88189	2.35298	2.21191	3.00682	3.07474	2.23253	1.96511	1.92501	1.56874	1.1186	1.76015	1.77005	1.16106	1.03219	0.869077	0.973094	0.768348
-0.31128	0.274032	0.871939	1.18914	1.23412	1.61498	2.10276	2.41525	2.26431	2.6605	2.81118	2.76649	2.39822	1.644	1.59589	1.87681	1.93979	1.8716	1.80545	1.6655	1.92879	1.73898	1.80872	2.0439	1.9154	1.98872	1.66281	1.65613	1.37575	1.54686	1.68683	1.39777	0.888543	1.03419	1.07872	1.09706	0.954931	0.612885	0.48742	0.501955	-0.017176	-0.0125481
1.59858	2.6963	3.1862	2.92226	2.49282	2.27023	2.53655	2.74041	2.6386	2.60507	2.56313	2.12652	1.51982	1.56587	1.34771	1.53839	1.28248	1.16401	0.276216	-0.146587	0.415056	-0.145364	-0.756728	-0.921052	-1.05392	-1.56778	-1.88712	-2.17446	-2.07508	-1.85419	-1.90588	-1.89221	-1.83524	-2.031	-1.85155	-1.28077	-0.938949	-0.760604	-0.366238	-0.340823	-0.493858	-0.32305
1.59858	2.6963	3.1862	2.92226	2.49282	2.27023	2.53655	2.74041	2.6386	2.60507	2.56313	2.12652	1.51982	1.56587	1.34771	1.53839	1.28248	1.16401	0.276216	-0.146587	0.415056	-0.145364	-0.756728	-0.921052	-1.05392	-1.56778	-1.88712	-2.17446	-2.07508	-1.85419	-1.90588	-1.89221	-1.83524	-2.031	-1.85155	-1.28077	-0.938949	-0.760604	-0.366238	-0.340823	-0.493858	-0.32305
0.128134	1.62158	2.55626	2.41716	2.11085	2.12763	2.52408	2.54825	2.30145	2.47539	2.48974	2.36507	2.34263	2.1199	1.42537	2.0836	1.91148	1.61062	1.37201	1.33645	1.15285	0.573747	0.614082	0.970228	0.702037	0.76628	0.446025	0.976281	0.984005	0.423825	0.616359	0.620618	0.0793281	0.243139	0.293919	0.305389	0.0251014	0.185411	-0.121736	-0.323923	-0.510372	-0.447192
0.544964	-0.0680546	0.274056	0.380414	0.39301	0.641222	1.3645	2.43452	2.14923	1.48517	0.789297	0.536123	0.271489	0.0640124	0.280865	0.327013	0.230737	0.675155	0.462914	0.423842	0.761593	1.51504	1.96309	2.23289	1.87524	1.68036	1.38315	1.88076	1.961	1.6489	1.20647	0.941546	0.937021	0.362087	0.581754	0.714836	0.724211	0.861791	0.775321	0.695367	0.170215	-0.143759
-1.8995	-2.51164	0.55165	1.064	1.04289	-0.0406278	-1.37787	0.0920832	0.842067	1.56759	0.740728	-0.12099	-0.494735	-1.0787	-0.113682	2.63571	5.03109	5.62478	4.74799	4.19262	2.71349	0.826231	-0.5123	-1.05443	-0.397917	-0.268419	0.0471142	-0.352585	-0.951905	-1.66344	-1.29881	-1.02196	-0.831025	-0.691438	-0.663207	-0.876266	-0.673129	-0.659271	-0.932564	-0.826599	-0.877388	-0.497469
-1.8995	-2.51164	0.55165	1.064	1.04289	-0.0406278	-1.37787	0.0920832	0.842067	1.56759	0.740728	-0.12099	-0.494735	-1.0787	-0.113682	2.63571	5.03109	5.62478	4.74799	4.19262	2.71349	0.826231	-0.5123	-1.05443	-0.397917	-0.268419	0.0471142	-0.352585	-0.951905	-1.66344	-1.29881	-1.02196	-0.831025	-0.691438	-0.663207	-0.876266	-0.673129	-0.659271	-0.932564	-0.826599	-0.877388	-0.497469
-0.255003	-0.394183	-0.341501	-0.563621	-0.229903	-0.0346869	0.189794	0.128996	0.742624	0.771285	0.61461	0.495605	0.0919305	0.137381	0.38336	0.857367	1.64338	1.36813	1.27434	1.2395	0.994768	0.637743	0.334584	0.505814	0.350532	-0.197721	-0.0502822	0.0607086	0.259938	0.29534	0.470472	0.777671	0.523115	0.243347	0.151289	-0.0935952	-0.190121	0.17108	0.337091	0.16915	-0.0825827	0.0638484
-0.347141	0.57586	1.21064	1.77449	1.6371	1.78815	2.45253	3.01954	2.22891	1.89799	1.77158	0.706341	0.119376	-0.146173	-0.368996	0.0236075	-0.0136832	0.0359117	0.102965	0.592528	1.00296	1.77189	2.36355	2.81958	2.4495	1.46559	1.22938	1.67743	2.04877	1.94574	1.77225	1.80704	1.36434	0.819525	0.956075	1.33902	1.00667	0.76106	0.301741	0.112633	0.010344	-0.033433
-0.347141	0.57586	1.21064	1.77449	1.6371	1.78815	2.45253	3.01954	2.22891	1.89799	1.77158	0.706341	0.119376	-0.146173	-0.368996	0.0236075	-0.0136832	0.0359117	0.102965	0.592528	1.00296	1.77189	2.36355	2.81958	2.4495	1.46559	1.22938	1.67743	2.04877	1.94574	1.77225	1.80704	1.36434	0.819525	0.956075	1.33902	1.00667	0.76106	0.301741	0.112633	0.010344	-0.033433
-0.347141	0.57586	1.21064	1.77449	1.6371	1.78815	2.45253	3.01954	2.22891	1.89799	1.77158	0.706341	0.119376	-0.146173	-0.368996	0.0236075	-0.0136832	0.0359117	0.102965	0.592528	1.00296	1.77189	2.36355	2.81958	2.4495	1.46559	1.22938	1.67743	2.04877	1.94574	1.77225	1.80704	1.36434	0.819525	0.956075	1.33902	1.00667	0.76106	0.301741	0.112633	0.010344	-0.033433
-0.374925	0.518494	0.390743	0.348529	0.258916	0.81057	1.70688	2.30455	1.95238	1.6545	0.871811	-0.0299045	-0.174458	-0.0670328	-0.0447757	0.449072	1.2127	1.0903	0.835793	0.204198	0.0848369	0.22794	0.136762	0.401877	0.325017	0.0132253	-0.12492	0.204569	0.3521	0.175079	0.152287	0.32921	0.100437	-0.0628308	0.0809568	0.203191	-0.281886	-0.471777	-0.536797	-0.530872	-0.272555	0.0826507
-0.374925	0.518494	0.390743	0.348529	0.258916	0.81057	1.70688	2.30455	1.95238	1.6545	0.871811	-0.0299045	-0.174458	-0.0670328	-0.0447757	0.449072	1.2127	1.0903	0.835793	0.204198	0.0848369	0.22794	0.136762	0.401877	0.325017	0.0132253	-0.12492	0.204569	0.3521	0.175079	0.152287	0.32921	0.100437	-0.0628308	0.0809568	0.203191	-0.281886	-0.471777	-0.536797	-0.530872	-0.272555	0.0826507
-0.867141	0.904672	2.47619	2.0358	1.49866	0.275597	2.13364	2.12346	2.21415	2.51719	1.67598	0.0693303	0.589395	0.0895452	-0.00324128	0.19491	1.16795	0.924905	1.17191	0.733355	0.270366	-0.381086	-0.179026	-0.504377	-0.504548	-1.00605	-1.04322	-1.11683	-0.170582	-0.321981	-0.719729	-0.313177	-0.342487	-0.750449	-0.390233	0.0161144	-0.38303	-0.266933	-0.148646	-0.158484	-0.324364	-0.338241
-0.867141	0.904672	2.47619	2.0358	1.49866	0.275597	2.13364	2.12346	2.21415	2.51719	1.67598	0.0693303	0.589395	0.0895452	-0.00324128	0.19491	1.16795	0.924905	1.17191	0.733355	0.270366	-0.381086	-0.179026	-0.504377	-0.504548	-1.00605	-1.04322	-1.11683	-0.170582	-0.321981	-0.719729	-0.313177	-0.342487	-0.750449	-0.390233	0.0161144	-0.38303	-0.266933	-0.148646	-0.158484	-0.324364	-0.338241
-0.631236	1.68024	3.41554	0.474651	0.786457	-0.4468	0.215812	2.28771	2.76124	3.64725	3.08279	1.3303	0.613862	-0.196567	0.285257	1.31827	3.17063	4.02978	3.65769	3.11486	2.4319	1.45068	0.911435	0.442824	0.840744	1.54874	1.3269	1.05297	0.3164	-0.125572	0.176552	-0.194209	-0.557921	0.340751	0.686628	0.315011	0.428666	0.187518	0.00205254	-0.578159	-0.948699	-0.960258
-0.631236	1.68024	3.41554	0.474651	0.786457	-0.4468	0.215812	2.28771	2.76124	3.64725	3.08279	1.3303	0.613862	-0.196567	0.285257	1.31827	3.17063	4.02978	3.65769	3.11486	2.4319	1.45068	0.911435	0.442824	0.840744	1.54874	1.3269	1.05297	0.3164	-0.125572	0.176552	-0.194209	-0.557921	0.340751	0.686628	0.315011	0.428666	0.187518	0.00205254	-0.578159	-0.948699	-0.960258
-1.78709	-1.21539	-1.1543	-0.612347	-0.433826	0.0367216	1.10611	2.2749	2.30716	1.83757	2.15611	1.60517	1.34016	1.17442	1.47371	1.82765	2.52727	2.95322	2.78125	3.0946	3.16714	2.86393	2.53021	2.26533	1.60479	2.06932	2.20814	1.96575	1.92741	2.35306	2.3969	2.54246	2.04797	1.57066	1.51469	1.54302	1.50604	0.848914	1.4227	1.26364	0.786628	0.984886
-1.78709	-1.21539	-1.1543	-0.612347	-0.433826	0.0367216	1.10611	2.2749	2.30716	1.83757	2.15611	1.60517	1.34016	1.17442	1.47371	1.82765	2.52727	2.95322	2.78125	3.0946	3.16714	2.86393	2.53021	2.26533	1.60479	2.06932	2.20814	1.96575	1.92741	2.35306	2.3969	2.54246	2.04797	1.57066	1.51469	1.54302	1.50604	0.848914	1.4227	1.26364	0.786628	0.984886
-1.78709	-1.21539	-1.1543	-0.612347	-0.433826	0.0367216	1.10611	2.2749	2.30716	1.83757	2.15611	1.60517	1.34016	1.17442	1.47371	1.82765	2.52727	2.95322	2.78125	3.0946	3.16714	2.86393	2.53021	2.26533	1.60479	2.06932	2.20814	1.96575	1.92741	2.35306	2.3969	2.54246	2.04797	1.57066	1.51469	1.54302	1.50604	0.848914	1.4227	1.26364	0.786628	0.984886
-0.0893083	-0.0199123	0.378358	0.766197	1.47732	1.29296	1.28237	1.87626	1.7273	1.17562	0.752433	0.169487	0.179796	0.140453	-0.11137	0.5255	1.05058	0.415416	1.44021	1.94524	1.44642	0.611663	0.523817	0.275561	0.0552661	0.149618	0.0606131	-0.258669	-0.300098	-0.573493	-0.134098	-0.301604	-0.291238	-0.738114	-0.637555	-0.336359	-0.206068	-0.233549	-0.450992	-1.05329	-0.515418	-0.499611
-0.0893083	-0.0199123	0.378358	0.766197	1.47732	1.29296	1.28237	1.87626	1.7273	1.17562	0.752433	0.169487	0.179796	0.140453	-0.11137	0.5255	1.05058	0.415416	1.44021	1.94524	1.44642	0.611663	0.523817	0.275561	0.0552661	0.149618	0.0606131	-0.258669	-0.300098	-0.573493	-0.134098	-0.301604	-0.291238	-0.738114	-0.637555	-0.336359	-0.206068	-0.233549	-0.450992	-1.05329	-0.515418	-0.499611
-1.41891	-1.17429	-1.38614	-0.921874	-0.177071	0.371939	1.52694	2.56024	2.30173	1.59072	1.03196	0.669545	0.751742	0.614628	0.639672	1.2612	2.05293	2.16224	2.41761	2.92413	2.88444	2.79793	2.35568	2.21887	1.60486	1.50066	1.62088	1.58659	1.47134	1.57587	1.53165	1.49692	1.10663	0.725867	0.74846	0.741468	0.935998	0.522338	0.840622	0.306077	-0.0605216	0.163856
-1.41891	-1.17429	-1.38614	-0.921874	-0.177071	0.371939	1.52694	2.56024	2.30173	1.59072	1.03196	0.669545	0.751742	0.614628	0.639672	1.2612	2.05293	2.16224	2.41761	2.92413	2.88444	2.79793	2.35568	2.21887	1.60486	1.50066	1.62088	1.58659	1.47134	1.57587	1.53165	1.49692	1.10663	0.725867	0.74846	0.741468	0.935998	0.522338	0.840622	0.306077	-0.0605216	0.163856
-0.445061	0.0213186	-0.570603	-1.47391	-0.798913	0.0361819	0.736338	1.03145	1.05938	1.01401	1.08648	0.424234	-0.0542958	-0.0347035	0.422336	0.498601	1.11006	1.75135	0.925034	1.31749	1.08148	0.784789	0.943386	0.484023	0.627829	0.788855	0.68506	0.673919	0.930556	1.86454	1.75307	1.79485	1.51752	1.20412	0.997324	0.881892	0.752008	0.32036	0.888321	0.860187	0.460867	0.962197
-1.86656	-1.62952	-0.897387	-0.434518	0.134271	0.698077	1.32447	1.74255	1.57754	1.8346	1.97109	2.03619	2.1941	1.86372	1.84713	2.07222	2.12709	2.6811	3.21377	3.0024	3.24618	3.1339	2.65195	2.72856	3.0239	3.07152	3.12427	3.11039	2.57981	2.57893	2.09049	2.16363	2.29969	2.23485	2.30422	1.73312	1.00155	0.954127	1.13836	0.808748	0.505851	0.389958
1.21183	2.09022	2.31368	2.83221	3.18352	1.97898	1.8835	2.36273	2.22807	1.9507	2.25913	1.52943	2.05131	1.81817	1.59945	1.17408	0.985231	1.20069	1.37706	1.03622	0.772264	0.648795	0.101684	0.0508107	0.0079671	-0.182837	-0.299531	-0.233184	-0.338007	-0.533773	-0.247785	-0.120532	0.0486865	-0.430489	-0.602923	-0.386782	-0.466456	-0.721834	-0.257442	-0.0733707	-0.313635	-0.422039
1.21183	2.09022	2.31368	2.83221	3.18352	1.97898	1.8835	2.36273	2.22807	1.9507	2.25913	1.52943	2.05131	1.81817	1.59945	1.17408	0.985231	1.20069	1.37706	1.03622	0.772264	0.648795	0.101684	0.0508107	0.0079671	-0.182837	-0.299531	-0.233184	-0.338007	-0.533773	-0.247785	-0.120532	0.0486865	-0.430489	-0.602923	-0.386782	-0.466456	-0.721834	-0.257442	-0.0733707	-0.313635	-0.422039
1.34864	1.90383	2.52024	2.79438	2.70297	2.12933	2.1049	2.52413	2.34137	2.09881	2.29006	1.93046	2.04924	1.61058	1.72358	1.26378	0.803443	0.677537	0.30751	-0.241128	-0.433654	-0.63942	-0.599867	-0.714939	-1.06832	-1.31763	-1.20769	-1.62425	-2.21733	-2.0038	-1.60046	-1.82274	-1.75139	-2.07812	-1.66261	-1.50862	-1.08331	-0.94606	-0.61657	-0.637093	-0.300014	-0.278991
1.34864	1.90383	2.52024	2.79438	2.70297	2.12933	2.1049	2.52413	2.34137	2.09881	2.29006	1.93046	2.04924	1.61058	1.72358	1.26378	0.803443	0.677537	0.30751	-0.241128	-0.433654	-0.63942	-0.599867	-0.714939	-1.06832	-1.31763	-1.20769	-1.62425	-2.21733	-2.0038	-1.60046	-1.82274	-1.75139	-2.07812	-1.66261	-1.50862	-1.08331	-0.94606	-0.61657	-0.637093	-0.300014	-0.278991
-0.0472892	0.942725	1.52128	2.02035	2.45076	1.74017	1.81793	2.27764	2.20308	1.84466	2.55545	2.05105	2.23506	2.03071	1.80829	1.71973	1.51925	1.74165	1.81622	1.33823	1.18478	1.14105	0.563807	0.543708	0.746333	0.641844	0.437453	0.358651	0.245197	0.154486	0.306722	0.526412	0.826065	0.267887	-0.141167	0.161055	0.0673261	-0.135285	-0.140507	0.11173	-0.171063	-0.478228
-0.191616	0.830982	1.61848	1.90248	2.12083	1.30586	1.71102	2.25048	2.23034	1.70174	2.22125	2.17317	2.1398	1.64438	1.31993	1.28886	1.16034	1.4775	1.47393	0.948489	0.633684	0.643257	0.114551	0.102958	0.218611	0.0172326	-0.195501	-0.098094	-0.126267	-0.0161552	0.185957	0.433415	0.614749	-0.0688766	-0.481606	-0.106591	-0.249872	-0.529622	-0.2422	0.15777	-0.37482	-0.653381
-0.26595	-0.237496	0.303465	0.532612	0.993402	1.35713	2.16011	2.93531	2.53656	1.80567	1.29527	0.736269	0.381724	0.272242	0.182093	0.130412	0.40568	0.261252	0.198167	0.911878	1.26762	1.85837	2.02032	1.60094	1.72267	1.27166	1.44769	1.20774	1.47072	1.92152	1.5177	1.28735	1.17779	0.779848	0.739534	0.535852	0.439554	-0.0366991	-0.385549	-0.2816	-0.465317	-0.58575
-0.26595	-0.237496	0.303465	0.532612	0.993402	1.35713	2.16011	2.93531	2.53656	1.80567	1.29527	0.736269	0.381724	0.272242	0.182093	0.130412	0.40568	0.261252	0.198167	0.911878	1.26762	1.85837	2.02032	1.60094	1.72267	1.27166	1.44769	1.20774	1.47072	1.92152	1.5177	1.28735	1.17779	0.779848	0.739534	0.535852	0.439554	-0.0366991	-0.385549	-0.2816	-0.465317	-0.58575
-0.180615	-1.42587	-1.52912	-1.02882	0.0391625	1.19792	1.41715	1.55689	2.45933	1.00641	0.199937	-0.319581	-0.995291	-1.18824	-0.689519	-0.0981732	1.34125	2.94615	3.72357	3.60003	3.20293	2.78805	1.07688	-0.735437	-1.77674	-1.56383	-0.755546	-0.351452	-0.265488	-0.525927	-0.648814	-1.25271	-1.15419	-1.08329	-1.15056	-1.05739	-1.04705	-0.801195	-0.526692	-0.4484	-0.565563	-0.706809
0.31634	-0.716064	-0.776962	-1.15471	-1.16787	-0.742077	-0.480908	0.642971	1.31763	1.38241	1.47415	1.12373	0.421202	0.117005	0.970201	1.83852	2.69583	3.04053	3.21342	3.00984	2.29347	1.20152	0.501575	0.104847	0.244407	-0.0277214	0.193808	0.11807	-0.372794	-0.277176	-0.0793032	-0.109814	0.38659	0.810138	0.575599	0.214165	-0.22586	-0.135988	0.127148	-0.131405	-0.335503	-0.33016
0.31634	-0.716064	-0.776962	-1.15471	-1.16787	-0.742077	-0.480908	0.642971	1.31763	1.38241	1.47415	1.12373	0.421202	0.117005	0.970201	1.83852	2.69583	3.04053	3.21342	3.00984	2.29347	1.20152	0.501575	0.104847	0.244407	-0.0277214	0.193808	0.11807	-0.372794	-0.277176	-0.0793032	-0.109814	0.38659	0.810138	0.575599	0.214165	-0.22586	-0.135988	0.127148	-0.131405	-0.335503	-0.33016
-0.857796	-0.145724	0.803737	1.69344	1.80726	2.30108	2.90327	3.34775	2.66768	1.73776	1.35711	0.594718	0.102137	-0.116829	0.078456	0.162037	0.484644	0.873905	0.613522	1.51762	2.05857	2.48111	2.28999	2.13028	1.85381	1.43429	1.48319	1.09993	1.11227	0.837254	0.823066	0.862406	1.03136	1.2163	1.43789	1.05787	1.21931	0.946011	0.245075	0.0287613	0.280631	-0.126974
-0.857796	-0.145724	0.803737	1.69344	1.80726	2.30108	2.90327	3.34775	2.66768	1.73776	1.35711	0.594718	0.102137	-0.116829	0.078456	0.162037	0.484644	0.873905	0.613522	1.51762	2.05857	2.48111	2.28999	2.13028	1.85381	1.43429	1.48319	1.09993	1.11227	0.837254	0.823066	0.862406	1.03136	1.2163	1.43789	1.05787	1.21931	0.946011	0.245075	0.0287613	0.280631	-0.126974
-0.361068	0.0595144	0.687934	0.847588	0.776248	1.24048	1.83243	2.1233	1.7613	0.930639	0.331095	-0.0581849	-0.0523532	-0.117433	0.193404	-0.0510786	0.2028	0.605632	0.183116	0.496277	0.728264	0.801787	0.519695	0.467341	0.0909602	0.00102322	0.158611	0.119418	-0.0855923	-0.240622	-0.149066	-0.299608	0.0625681	0.109026	-0.170721	-0.199281	-0.176949	0.0695257	-0.0666741	-0.249189	-0.301663	-0.25216
-0.361068	0.0595144	0.687934	0.847588	0.776248	1.24048	1.83243	2.1233	1.7613	0.930639	0.331095	-0.0581849	-0.0523532	-0.117433	0.193404	-0.0510786	0.2028	0.605632	0.183116	0.496277	0.728264	0.801787	0.519695	0.467341	0.0909602	0.00102322	0.158611	0.119418	-0.0855923	-0.240622	-0.149066	-0.299608	0.0625681	0.109026	-0.170721	-0.199281	-0.176949	0.0695257	-0.0666741	-0.249189	-0.301663	-0.25216
-1.41278	-0.916466	0.499616	-0.178409	0.0539742	0.729412	1.47702	2.28831	2.12945	1.56014	0.638502	0.65594	0.398589	0.155388	0.571243	0.0724108	-0.176122	-0.136514	0.0516255	0.267036	0.350016	0.523506	0.0952163	-0.16773	-0.449728	-0.470419	-0.246379	-0.252893	-0.00645812	-0.0828821	0.0680535	-0.0692668	0.180864	0.184035	-0.214754	-0.359762	-0.154256	0.0262456	-0.204603	-0.270075	-0.402831	-0.575113
-1.41278	-0.916466	0.499616	-0.178409	0.0539742	0.729412	1.47702	2.28831	2.12945	1.56014	0.638502	0.65594	0.398589	0.155388	0.571243	0.0724108	-0.176122	-0.136514	0.0516255	0.267036	0.350016	0.523506	0.0952163	-0.16773	-0.449728	-0.470419	-0.246379	-0.252893	-0.00645812	-0.0828821	0.0680535	-0.0692668	0.180864	0.184035	-0.214754	-0.359762	-0.154256	0.0262456	-0.204603	-0.270075	-0.402831	-0.575113
0.588094	-0.257005	0.117028	-0.457401	-0.412243	0.268705	1.09584	1.46745	1.8187	1.57617	1.51089	1.44066	0.56372	0.444058	0.145107	0.083577	0.486242	0.884002	0.549667	0.467804	0.31486	-0.464159	-0.921019	-1.20209	-1.316	-1.3056	-0.933775	-0.637544	-0.553269	-0.629616	-0.494971	-0.595102	-0.423966	-0.361479	-0.184101	-0.21612	-0.649969	-0.451905	-0.41438	-0.658062	-0.655415	-0.773165
0.588094	-0.257005	0.117028	-0.457401	-0.412243	0.268705	1.09584	1.46745	1.8187	1.57617	1.51089	1.44066	0.56372	0.444058	0.145107	0.083577	0.486242	0.884002	0.549667	0.467804	0.31486	-0.464159	-0.921019	-1.20209	-1.316	-1.3056	-0.933775	-0.637544	-0.553269	-0.629616	-0.494971	-0.595102	-0.423966	-0.361479	-0.184101	-0.21612	-0.649969	-0.451905	-0.41438	-0.658062	-0.655415	-0.773165
0.401249	0.325864	2.52194	1.02696	-1.04217	-1.3894	1.14403	1.84007	2.8159	3.51952	3.63049	2.18647	0.103205	-0.209635	-0.338141	-0.425872	-0.424831	0.867823	2.00341	2.30413	1.95922	1.48293	0.865075	-0.176757	-0.484065	0.0379401	0.481939	0.894397	0.53092	-0.261016	-0.759694	-0.758158	-0.711405	-1.1	-0.523842	-0.0658558	-0.28704	0.0971322	0.381989	0.250455	0.0587293	-0.718696
-1.45015	-1.42676	-1.06275	-0.850391	-0.25775	0.244855	0.84741	1.31425	1.31988	1.41835	1.6171	1.63937	1.21974	1.46886	1.83455	1.9021	1.53959	2.60822	2.80371	2.44801	2.66878	2.59338	2.51019	1.97347	2.10284	2.16512	1.98552	1.88071	2.00287	2.08616	1.73497	1.84401	1.60692	0.912904	1.14507	1.08731	0.666887	1.15045	1.3777	1.23273	1.20653	0.765198
-1.45015	-1.42676	-1.06275	-0.850391	-0.25775	0.244855	0.84741	1.31425	1.31988	1.41835	1.6171	1.63937	1.21974	1.46886	1.83455	1.9021	1.53959	2.60822	2.80371	2.44801	2.66878	2.59338	2.51019	1.97347	2.10284	2.16512	1.98552	1.88071	2.00287	2.08616	1.73497	1.84401	1.60692	0.912904	1.14507	1.08731	0.666887	1.15045	1.3777	1.23273	1.20653	0.765198
0.033651	-0.125889	0.133079	0.581316	1.00035	1.37064	1.38547	0.839107	0.824224	0.10501	0.0533645	-0.0694221	0.262509	0.245116	0.563991	0.44488	0.548453	0.883827	0.917704	1.57726	1.41747	1.25836	1.23578	1.10414	0.785755	0.761135	0.35103	-0.2444	-0.333437	0.00701812	-0.297649	-0.610174	-0.647039	-0.485747	-0.371302	-0.442469	-0.579967	-0.785434	-0.645353	-0.691403	-0.491614	-0.315218
-1.21978	-1.32599	-0.470026	0.0499187	0.362342	0.813789	1.2568	1.67546	1.47803	1.19925	0.884187	0.609576	0.438755	0.395852	0.753718	0.937228	1.04194	1.7003	2.15231	2.4969	2.89436	2.78789	2.38218	1.63411	1.60935	1.21846	1.05163	1.11773	0.853621	1.01547	0.843966	0.912548	0.805574	0.583729	0.819011	0.556829	0.0753716	0.265602	0.564581	0.587118	0.394488	0.294674
0.715813	-0.520726	0.736893	-0.238563	-0.251385	0.154909	0.973655	2.39107	3.52986	2.81979	1.20792	-0.061354	-1.16131	-1.41624	-0.726052	-0.972495	-0.85716	0.558572	0.88259	0.635952	0.349484	-0.018919	-0.0730623	-0.208851	0.218346	0.394703	0.573422	0.411205	0.912926	1.07996	0.467692	0.401706	0.270745	-0.117313	0.173793	0.161999	-0.0747011	0.556022	0.69806	0.586993	0.431314	0.170768
1.75215	1.18595	0.561207	0.815818	0.549612	0.932388	1.7748	1.45587	1.01661	0.769487	0.682	1.34878	1.32458	0.93871	0.799447	1.13323	0.77349	0.558963	0.801136	0.81186	0.99337	0.967623	0.742592	0.647198	0.804597	0.552522	0.199456	0.284265	0.239377	0.381364	0.208309	0.288094	0.230779	0.220972	-0.0741134	-0.153097	0.0164195	0.164961	0.385981	0.197208	0.223533	-0.0898789
1.1666	1.4754	1.51777	1.21965	0.941332	0.850325	1.09339	0.564152	0.412906	0.443356	0.257207	-0.228875	0.193353	0.771991	0.457653	0.512267	0.631095	0.195368	0.429351	0.200334	-0.211506	0.00968696	0.160332	0.228342	0.00314672	-0.0441672	-0.157564	-0.402546	-0.338433	-0.20562	0.142866	0.151205	-0.0965289	0.0724266	0.3371	0.246102	-0.158012	0.186122	-0.0771062	0.00771844	-0.441683	-0.0803702
3.07334	2.09394	0.138836	0.399854	1.62592	2.26227	1.96516	1.96322	1.3831	1.05174	1.56101	1.25487	1.14562	1.17975	1.67312	1.4937	0.944335	0.803109	0.692859	0.493754	0.499298	0.421082	0.092466	0.437393	0.810362	1.01551	0.69752	0.560054	0.0718667	-0.000310823	0.226349	0.0607815	-0.00918762	0.144972	-0.319275	-0.557345	-0.0450445	-0.178832	-0.659919	-0.0921073	0.0566986	-0.301557
1.6034	1.4848	0.662927	0.724448	1.27564	1.24199	0.689088	0.382775	0.205107	0.0988833	0.729046	0.742627	0.660708	0.509641	0.572119	0.194134	-0.0248505	-0.388733	-0.381259	-0.324777	0.0523916	-0.332132	-0.136701	0.0602453	0.00935843	0.45155	-0.0168722	-0.199307	-0.0854663	0.195633	-0.134164	-0.507933	-0.30118	-0.3603	-0.721049	-0.417087	-0.285508	-0.00208596	-0.199463	-0.446439	-0.301283	-0.235234
3.33945	2.14512	0.755471	-0.163588	0.250783	0.477424	0.0157935	-0.715496	-0.110619	0.0929043	0.426264	0.496975	0.566469	0.0816034	-1.03701	-0.685342	-0.242154	-0.575656	-1.18255	-1.25423	-0.870274	-0.878674	-1.90718	-1.28022	-0.686836	-0.728035	-1.10672	-0.704362	-0.37782	-0.509053	-1.33395	-0.223233	-0.15901	-0.231358	-0.397699	-1.38826	-1.17218	0.222028	0.41831	-0.43968	-0.458453	-0.0856066
2.33369	1.97625	-0.198603	0.162489	1.49483	2.12643	2.5185	2.34426	1.49354	1.20321	1.10344	0.491635	0.583966	0.780036	0.54855	0.199946	0.639853	0.71647	0.121036	0.0931233	-0.416294	-0.992924	-0.682876	-0.710987	-0.0936618	0.286467	0.486223	-0.549763	-1.40257	-0.860269	-0.708215	-0.427076	-0.665787	-0.399926	-0.511868	-0.562203	0.439025	-0.0513139	-0.445646	0.149682	0.10041	-0.762824
1.70502	1.36871	0.0601594	0.318919	1.28264	1.74381	1.82735	1.27743	0.576148	0.754738	1.07059	0.920142	0.690099	0.692524	0.301242	-0.185172	0.585617	1.09179	0.116847	-0.0163632	0.112314	-0.0433591	-0.28812	-0.0835013	-0.23425	-0.059675	0.276543	0.0404606	-0.0662239	0.410071	-0.398499	-0.514225	0.132686	0.305899	-0.144359	-0.282289	-0.287512	0.0764678	-0.129885	0.550737	0.690788	0.158246
2.08347	2.27426	0.903144	-0.312537	-0.441666	-0.552195	-1.53879	-1.75441	-1.48599	-1.69536	-1.94165	-1.5397	-1.24703	-1.38295	-1.56285	-2.17812	-2.25888	-2.09251	-1.90287	-1.66828	-1.40016	-1.62701	-1.61451	-1.43951	-1.59785	-1.32079	-0.746199	-0.397658	-0.0528584	-0.170737	-0.521531	-0.623275	-0.93607	-0.999853	-1.06743	-1.42026	-0.828082	0.357125	0.796812	0.861645	0.404276	-0.0771382
2.08347	2.27426	0.903144	-0.312537	-0.441666	-0.552195	-1.53879	-1.75441	-1.48599	-1.69536	-1.94165	-1.5397	-1.24703	-1.38295	-1.56285	-2.17812	-2.25888	-2.09251	-1.90287	-1.66828	-1.40016	-1.62701	-1.61451	-1.43951	-1.59785	-1.32079	-0.746199	-0.397658	-0.0528584	-0.170737	-0.521531	-0.623275	-0.93607	-0.999853	-1.06743	-1.42026	-0.828082	0.357125	0.796812	0.861645	0.404276	-0.0771382
2.08347	2.27426	0.903144	-0.312537	-0.441666	-0.552195	-1.53879	-1.75441	-1.48599	-1.69536	-1.94165	-1.5397	-1.24703	-1.38295	-1.56285	-2.17812	-2.25888	-2.09251	-1.90287	-1.66828	-1.40016	-1.62701	-1.61451	-1.43951	-1.59785	-1.32079	-0.746199	-0.397658	-0.0528584	-0.170737	-0.521531	-0.623275	-0.93607	-0.999853	-1.06743	-1.42026	-0.828082	0.357125	0.796812	0.861645	0.404276	-0.0771382
-0.659026	-1.044	1.40657	3.23724	1.86214	2.08374	3.31402	2.44026	2.37332	3.10995	1.85537	0.719718	0.310537	0.028372	-0.178689	0.263854	0.528035	0.244252	-0.158258	-0.272963	-1.14272	-1.23572	-0.933049	-0.831988	-1.15276	-1.34771	-1.42099	-1.34643	-1.32622	-1.22371	-1.49017	-1.6122	-1.41933	-1.16245	-1.26669	-1.00371	-0.806581	-1.01177	-1.08701	-1.12105	-1.13865	-0.843528
-0.855521	-1.14804	0.950887	2.81621	1.64316	1.99864	3.22149	2.21711	1.88304	2.78584	1.93707	0.845015	0.623183	0.350996	0.0314661	0.368832	0.580451	0.598656	0.30824	0.0257372	-0.406328	-0.431693	-0.21996	-0.260515	-0.171448	-0.411926	-0.623079	-0.60972	-0.575284	-0.570928	-0.555052	-0.993107	-0.812797	-0.525923	-0.518007	-0.498611	-0.187869	-0.416701	-0.37805	-0.763258	-0.736993	-0.573396
2.98706	0.365868	-1.3341	1.22388	-0.62027	0.842746	3.4979	2.80094	3.24281	3.70281	2.05295	0.366239	-0.400364	-1.50094	-1.49944	0.38351	1.1783	1.06888	0.940999	0.0961125	-1.44448	-1.87068	-1.6868	-1.3288	-0.94785	-1.52684	-2.05936	-2.10112	-2.14716	-2.32626	-2.39551	-2.3846	-1.97433	-1.77187	-1.72171	-1.7122	-1.26256	-1.64456	-1.80688	-1.6095	-1.56567	-0.859659
-0.181478	-1.66199	1.46959	4.11204	2.13282	2.53064	4.55907	3.24076	3.23948	4.47587	2.68795	-0.15893	-1.36185	-2.42041	-2.10608	0.09888	0.917196	0.694135	0.54215	-0.374344	-2.04061	-1.9079	-1.37318	-1.30524	-1.03185	-1.12657	-1.71158	-1.87455	-1.84128	-1.52418	-1.39791	-1.29726	-1.59894	-1.7551	-1.5652	-1.44286	-1.20212	-1.28794	-1.31089	-1.04451	-0.841078	-0.923939
-0.181478	-1.66199	1.46959	4.11204	2.13282	2.53064	4.55907	3.24076	3.23948	4.47587	2.68795	-0.15893	-1.36185	-2.42041	-2.10608	0.09888	0.917196	0.694135	0.54215	-0.374344	-2.04061	-1.9079	-1.37318	-1.30524	-1.03185	-1.12657	-1.71158	-1.87455	-1.84128	-1.52418	-1.39791	-1.29726	-1.59894	-1.7551	-1.5652	-1.44286	-1.20212	-1.28794	-1.31089	-1.04451	-0.841078	-0.923939
2.76714	0.273801	-0.844261	0.983587	-0.338496	0.909626	3.26112	3.17684	3.51596	3.52221	2.12673	1.23827	0.55567	-0.00216625	-0.207826	1.0217	1.92558	1.90844	1.57645	0.866199	-0.820668	-1.34031	-1.16807	-0.818235	-0.868124	-1.20513	-1.48205	-1.64065	-1.60349	-1.46609	-1.83165	-2.0496	-1.69548	-1.45722	-1.61286	-1.33097	-1.09658	-1.54718	-1.42759	-1.32444	-1.24824	-1.11093
0.628798	-1.96268	-0.205906	0.595319	-0.469064	1.90854	2.27957	2.42808	3.40844	2.70022	1.32307	0.528655	-0.249106	-0.508906	-0.402857	-0.193538	0.430099	0.598647	-0.559751	-1.14083	-1.70639	-1.26857	-1.21068	-1.48168	-1.41029	-0.971587	-1.09488	-1.3664	-1.4167	-1.22847	-1.12413	-1.26765	-1.5279	-1.17133	-1.15756	-1.24131	-0.786053	-0.670927	-0.684585	-0.600437	-0.543752	-0.798749
0.360391	-1.72921	-0.0651991	0.606696	-0.42644	1.76059	2.20293	2.3935	3.34484	2.56945	1.34021	0.767264	-0.0734318	-0.285064	-0.1751	0.0523628	0.598411	0.638924	-0.381801	-0.991822	-1.09755	-0.984324	-1.05401	-1.20233	-1.17326	-0.652314	-0.63211	-0.860432	-0.95947	-0.784284	-0.719845	-0.747166	-0.431503	-0.496116	-0.457149	-0.790187	-0.694507	-0.52449	-0.435488	-0.550634	-0.360097	-0.0349653
1.6488	-1.93877	0.147492	0.923416	-1.22447	1.86794	2.56531	2.8865	4.71401	3.53767	1.37933	0.182896	-1.37609	-2.4418	-1.41479	-0.0762682	1.075	1.13347	-0.403406	-1.86451	-2.61797	-2.66092	-2.19981	-1.98309	-1.88144	-1.4977	-1.79266	-1.9969	-1.89008	-1.62532	-1.67838	-1.77922	-1.92579	-1.56186	-1.34143	-1.42116	-1.41175	-1.6374	-1.30832	-1.11084	-0.817934	-0.978838
1.38852	-1.9079	0.639792	1.42162	-0.850049	2.28458	3.03644	3.39273	5.1624	3.88829	1.6979	0.616487	-1.46181	-2.36455	-1.02971	-0.164728	1.20041	1.57846	0.280359	-1.63848	-2.63292	-2.78474	-2.09403	-1.4038	-1.32891	-1.79826	-2.01568	-2.22416	-1.7353	-1.78383	-1.78425	-1.57525	-1.45061	-1.09919	-1.23031	-1.34863	-1.19985	-1.23625	-1.35261	-0.946794	-0.866073	-0.624007
1.19635	-1.81808	0.161001	1.04541	-0.500038	2.11469	2.69884	2.97374	4.19708	3.28895	1.59829	0.60147	-0.374337	-0.740072	-0.443026	0.0709692	1.04801	1.32278	-0.0497956	-0.997125	-1.86019	-1.75685	-1.49591	-1.54923	-1.48007	-0.95619	-1.22045	-1.76539	-1.77428	-1.43909	-1.17157	-1.29495	-1.59662	-1.2424	-1.26315	-1.44526	-1.12627	-0.973205	-1.08544	-0.929473	-0.793077	-0.989427
-1.36087	-1.72736	0.178157	-0.723278	-0.29751	0.541146	0.893399	2.70315	2.63437	1.7994	2.27795	1.2273	0.848058	0.506481	0.0138876	0.0619727	0.122852	0.291162	0.339152	-0.0509098	-0.84096	-0.90641	-0.821307	-0.960511	-0.9604	-0.533854	-1.0659	-1.15566	-0.915267	-0.623587	-0.641034	-0.590865	-0.596666	-0.613057	-0.479196	-0.921609	-1.08953	-1.03462	-1.01673	-1.01807	-0.730373	-0.194869
-1.36087	-1.72736	0.178157	-0.723278	-0.29751	0.541146	0.893399	2.70315	2.63437	1.7994	2.27795	1.2273	0.848058	0.506481	0.0138876	0.0619727	0.122852	0.291162	0.339152	-0.0509098	-0.84096	-0.90641	-0.821307	-0.960511	-0.9604	-0.533854	-1.0659	-1.15566	-0.915267	-0.623587	-0.641034	-0.590865	-0.596666	-0.613057	-0.479196	-0.921609	-1.08953	-1.03462	-1.01673	-1.01807	-0.730373	-0.194869
-1.26351	-1.46684	0.102086	-0.785626	-0.347295	0.332937	0.580062	2.22959	2.24245	1.53345	1.81278	0.888396	0.306755	0.088994	-0.16841	-0.304776	0.0572433	0.171858	0.280409	0.0276444	-0.44364	-0.316532	-0.283237	-0.695401	-0.532568	-0.2538	-0.402622	-0.0653596	-0.00806151	0.0446286	-0.0142987	-0.183429	0.066723	0.261446	0.140122	-0.167876	-0.20399	-0.257138	-0.149894	-0.147026	0.0171271	-0.0321595
-1.52698	-2.38294	0.92598	-0.83639	-0.606638	0.717733	0.598023	3.23235	3.40608	2.55606	2.55693	0.536872	-0.923971	-1.84229	-2.06779	-1.13616	-0.594399	-0.13497	0.265993	-0.515551	-1.65543	-1.89624	-2.07099	-1.68528	-1.49448	-1.23215	-1.45453	-1.25761	-1.15433	-1.49609	-1.55081	-1.13395	-0.991942	-1.15725	-0.941435	-0.776832	-1.19078	-0.923268	-0.720293	-0.792442	-0.98445	-0.93144
-1.12722	-1.58653	0.581883	-0.676783	-0.305193	0.59367	1.07848	3.14688	3.11756	2.1682	2.61758	1.24324	0.502086	0.118308	-0.317777	-0.0519117	0.120199	0.36106	0.422225	-0.255696	-1.27188	-1.36643	-1.18486	-1.22867	-1.35161	-0.782942	-1.2904	-1.44728	-1.45535	-0.978657	-1.05374	-0.883038	-0.797476	-0.85613	-0.689883	-0.924021	-0.997717	-1.13703	-1.12994	-1.21926	-0.88976	-0.414799
-0.0539488	-1.50875	0.13276	2.12521	0.0466304	0.407181	1.74041	1.28192	2.8699	3.58	1.96582	1.00941	0.531177	-0.609152	-0.884528	-0.966127	-0.37706	0.00616485	0.273504	-0.357479	-0.844066	-1.26027	-1.2866	-1.39934	-1.20005	-1.0439	-1.16147	-1.12825	-1.13125	-1.07606	-0.795052	-0.964538	-0.640057	-0.50619	-0.907124	-0.853822	-0.723814	-0.442837	-0.271889	-0.294063	-0.565144	-0.495982
-0.157884	-1.35201	0.158791	1.86788	-0.123778	0.159385	1.29571	0.874049	2.35855	2.7379	1.34827	0.772218	0.3866	-0.597903	-0.771804	-0.765522	-0.159772	-0.0612862	0.205744	-0.207972	-0.381074	-0.769134	-0.874056	-0.681673	-0.95474	-0.789733	-0.516005	-0.475375	-0.515453	-0.859853	-0.669181	-0.531164	-0.29612	-0.430893	-0.362973	-0.378745	-0.120488	0.00286599	0.135895	0.0959039	-0.300847	-0.0205395
-0.157884	-1.35201	0.158791	1.86788	-0.123778	0.159385	1.29571	0.874049	2.35855	2.7379	1.34827	0.772218	0.3866	-0.597903	-0.771804	-0.765522	-0.159772	-0.0612862	0.205744	-0.207972	-0.381074	-0.769134	-0.874056	-0.681673	-0.95474	-0.789733	-0.516005	-0.475375	-0.515453	-0.859853	-0.669181	-0.531164	-0.29612	-0.430893	-0.362973	-0.378745	-0.120488	0.00286599	0.135895	0.0959039	-0.300847	-0.0205395
1.63106	-0.585283	-0.0874446	1.96412	-0.181271	-0.250976	1.28	1.01686	2.10809	2.73814	1.44425	1.63652	1.64769	-0.117983	-1.60758	-1.50124	-0.0409452	0.871467	1.17875	0.110983	-1.12686	-1.88447	-2.22627	-1.98423	-1.49127	-1.52137	-1.58095	-1.84221	-1.74125	-2.0243	-2.0613	-1.49503	-1.40527	-1.41902	-1.56987	-0.917705	-0.795915	-1.05062	-1.36081	-1.0683	-0.90127	-0.726409
1.63106	-0.585283	-0.0874446	1.96412	-0.181271	-0.250976	1.28	1.01686	2.10809	2.73814	1.44425	1.63652	1.64769	-0.117983	-1.60758	-1.50124	-0.0409452	0.871467	1.17875	0.110983	-1.12686	-1.88447	-2.22627	-1.98423	-1.49127	-1.52137	-1.58095	-1.84221	-1.74125	-2.0243	-2.0613	-1.49503	-1.40527	-1.41902	-1.56987	-0.917705	-0.795915	-1.05062	-1.36081	-1.0683	-0.90127	-0.726409
1.63106	-0.585283	-0.0874446	1.96412	-0.181271	-0.250976	1.28	1.01686	2.10809	2.73814	1.44425	1.63652	1.64769	-0.117983	-1.60758	-1.50124	-0.0409452	0.871467	1.17875	0.110983	-1.12686	-1.88447	-2.22627	-1.98423	-1.49127	-1.52137	-1.58095	-1.84221	-1.74125	-2.0243	-2.0613	-1.49503	-1.40527	-1.41902	-1.56987	-0.917705	-0.795915	-1.05062	-1.36081	-1.0683	-0.90127	-0.726409
2.64233	0.709921	0.273124	1.46392	0.266341	0.428687	1.72135	1.75146	2.42287	2.75592	1.72948	1.11962	0.648745	-0.259289	-1.1084	-1.67187	-1.26886	-0.927884	-0.725692	-0.954636	-1.27918	-1.68495	-1.63291	-1.91805	-1.82887	-1.63854	-1.72488	-1.6424	-1.68677	-1.58018	-1.31477	-1.2117	-0.822424	-0.784908	-1.17807	-1.04194	-0.906198	-0.510623	-0.514152	-0.386674	-0.622949	-0.465787
0.369894	0.240819	-0.390054	-0.432835	-0.32424	0.141924	0.375461	0.466504	0.701894	0.861742	1.3585	1.15457	0.86219	1.2962	1.30197	0.875431	0.699112	0.618068	0.913122	0.67451	0.290994	0.188265	0.321922	0.204158	-0.0119302	0.107022	0.0835491	0.014149	0.305292	0.159357	0.150897	0.186832	-0.106013	-0.158332	-0.198005	0.0259943	0.274067	0.358172	0.43255	0.0900349	0.0407906	0.0657153
0.299005	0.143929	-0.241242	-0.129602	-0.0691579	0.158108	0.416249	0.446095	0.536689	0.712478	1.38586	1.08676	0.692655	1.18009	0.910109	0.519331	0.60254	0.593791	0.777796	0.779101	0.593302	0.109484	0.39271	0.519312	0.172892	0.293499	0.280139	0.0256338	0.510771	0.662127	0.527606	0.703543	0.223694	0.235899	0.0376168	0.255908	0.652628	0.46382	0.325702	0.523577	0.63976	0.207633
0.216682	0.177218	-0.303837	-0.964962	-0.904426	-0.773438	-0.591478	-0.698227	-0.681639	-0.237267	0.363461	0.0776988	0.183957	0.116872	0.397532	0.461579	0.289955	0.756773	0.491204	-0.0474891	0.2091	0.249961	0.65674	0.435692	0.0619789	0.0464922	-0.566111	-0.618299	-0.0154025	-0.173944	0.0307913	0.283818	-0.311262	-0.428449	-0.240382	-0.0174414	0.199799	-0.313746	-0.365438	-0.346969	-0.00905561	-0.347288
0.216682	0.177218	-0.303837	-0.964962	-0.904426	-0.773438	-0.591478	-0.698227	-0.681639	-0.237267	0.363461	0.0776988	0.183957	0.116872	0.397532	0.461579	0.289955	0.756773	0.491204	-0.0474891	0.2091	0.249961	0.65674	0.435692	0.0619789	0.0464922	-0.566111	-0.618299	-0.0154025	-0.173944	0.0307913	0.283818	-0.311262	-0.428449	-0.240382	-0.0174414	0.199799	-0.313746	-0.365438	-0.346969	-0.00905561	-0.347288
0.251647	0.00843694	-0.472706	-1.23159	-1.24322	-0.939276	-0.675479	-0.47333	-0.0222136	0.199929	0.704556	0.645117	0.420099	0.824035	1.10713	1.26856	1.28337	1.27163	1.05469	0.652796	0.34284	0.305893	0.771142	0.782006	0.15035	-0.0274696	-0.408039	-0.640335	-0.295514	-0.290136	-0.0173237	0.0445796	-0.399608	-0.611121	-0.571012	-0.297727	-0.0724002	0.298072	0.271254	-0.118753	-0.107412	0.00976447
0.251647	0.00843694	-0.472706	-1.23159	-1.24322	-0.939276	-0.675479	-0.47333	-0.0222136	0.199929	0.704556	0.645117	0.420099	0.824035	1.10713	1.26856	1.28337	1.27163	1.05469	0.652796	0.34284	0.305893	0.771142	0.782006	0.15035	-0.0274696	-0.408039	-0.640335	-0.295514	-0.290136	-0.0173237	0.0445796	-0.399608	-0.611121	-0.571012	-0.297727	-0.0724002	0.298072	0.271254	-0.118753	-0.107412	0.00976447
1.38067	2.25719	1.85797	1.22437	1.08045	0.678463	0.702166	0.886117	0.366209	-0.24572	-0.580889	-1.4215	-1.0831	-0.640406	-0.328157	-0.486726	-0.931739	-0.890855	-0.815601	-0.66245	-0.0805969	0.283687	0.262744	0.0231778	-0.0667389	-0.567822	-0.747799	-1.30257	-1.74655	-1.73442	-1.73372	-1.93818	-2.17825	-1.84546	-1.09881	-0.707709	-0.898185	-1.41913	-1.12639	-0.790067	-0.849419	-0.503616
1.38067	2.25719	1.85797	1.22437	1.08045	0.678463	0.702166	0.886117	0.366209	-0.24572	-0.580889	-1.4215	-1.0831	-0.640406	-0.328157	-0.486726	-0.931739	-0.890855	-0.815601	-0.66245	-0.0805969	0.283687	0.262744	0.0231778	-0.0667389	-0.567822	-0.747799	-1.30257	-1.74655	-1.73442	-1.73372	-1.93818	-2.17825	-1.84546	-1.09881	-0.707709	-0.898185	-1.41913	-1.12639	-0.790067	-0.849419	-0.503616
1.38067	2.25719	1.85797	1.22437	1.08045	0.678463	0.702166	0.886117	0.366209	-0.24572	-0.580889	-1.4215	-1.0831	-0.640406	-0.328157	-0.486726	-0.931739	-0.890855	-0.815601	-0.66245	-0.0805969	0.283687	0.262744	0.0231778	-0.0667389	-0.567822	-0.747799	-1.30257	-1.74655	-1.73442	-1.73372	-1.93818	-2.17825	-1.84546	-1.09881	-0.707709	-0.898185	-1.41913	-1.12639	-0.790067	-0.849419	-0.503616
0.933292	0.535074	0.789886	0.98362	1.34761	1.27666	1.49877	2.11098	1.79644	1.11881	1.34726	1.79298	1.33611	0.917257	1.53091	1.7645	1.82238	1.72323	1.37482	1.9625	2.06177	1.26063	1.24261	1.02843	0.749244	0.736018	0.784546	0.735512	0.606872	0.080022	0.115571	0.380869	0.142793	-0.629157	-0.80286	-0.487058	-0.893754	-1.51673	-1.30743	-1.20945	-1.29059	-1.78666
2.49197	1.47965	1.86139	1.65021	0.131462	-1.68876	-1.10192	0.713398	1.19726	1.04774	0.278774	-1.14585	-1.09478	-1.85386	-2.82114	-1.54903	-0.92783	-1.52767	-1.85402	-1.4469	-1.13062	-1.67547	-2.40054	-2.47034	-2.61832	-2.62492	-1.71887	-1.22254	-1.94042	-2.27383	-1.86055	-1.65315	-2.10061	-1.83869	-1.10932	-1.11232	-1.30919	-1.29041	-1.10339	-0.947393	-0.214872	-0.353573
3.43383	0.0961982	-0.0213012	0.563404	-0.0542698	-0.851006	-1.94621	-2.52597	-3.06799	-2.69054	-1.66495	-0.990565	-0.765409	-1.1782	-1.79446	-2.50784	-3.10037	-2.92631	-2.63771	-2.5059	-2.19227	-2.11575	-1.75711	-1.55316	-1.86387	-2.04149	-1.75118	-1.77725	-1.40104	-0.926142	-0.696941	-0.106631	0.140587	-0.213822	-0.373358	-0.0454824	-0.141303	-0.556048	-0.338073	0.111077	0.414094	0.146479
2.88746	0.913825	0.0764948	0.702935	1.80262	2.35935	2.25285	1.90286	0.872363	-0.295612	-1.15295	-0.997464	0.768045	1.78186	1.63129	0.254883	-1.8544	-2.64472	-2.56443	-1.65553	-0.189775	0.40695	0.293325	0.0058716	-0.577251	-1.26555	-2.48467	-2.68087	-2.25256	-1.58928	-1.70926	-2.25638	-1.75946	-0.521996	-0.68345	-1.82222	-2.36586	-2.33813	-2.08991	-1.7871	-1.36883	-1.15832
2.88746	0.913825	0.0764948	0.702935	1.80262	2.35935	2.25285	1.90286	0.872363	-0.295612	-1.15295	-0.997464	0.768045	1.78186	1.63129	0.254883	-1.8544	-2.64472	-2.56443	-1.65553	-0.189775	0.40695	0.293325	0.0058716	-0.577251	-1.26555	-2.48467	-2.68087	-2.25256	-1.58928	-1.70926	-2.25638	-1.75946	-0.521996	-0.68345	-1.82222	-2.36586	-2.33813	-2.08991	-1.7871	-1.36883	-1.15832
2.88746	0.913825	0.0764948	0.702935	1.80262	2.35935	2.25285	1.90286	0.872363	-0.295612	-1.15295	-0.997464	0.768045	1.78186	1.63129	0.254883	-1.8544	-2.64472	-2.56443	-1.65553	-0.189775	0.40695	0.293325	0.0058716	-0.577251	-1.26555	-2.48467	-2.68087	-2.25256	-1.58928	-1.70926	-2.25638	-1.75946	-0.521996	-0.68345	-1.82222	-2.36586	-2.33813	-2.08991	-1.7871	-1.36883	-1.15832
2.35761	-0.194454	1.78153	2.72937	1.61622	0.706866	0.377467	-0.802575	-3.42824	-4.67562	-1.50263	-0.644832	-2.09382	-3.64035	-3.43202	-3.82453	-5.14678	-5.03043	-3.92228	-2.16269	-0.579437	-0.244167	-0.731259	-1.77045	-2.29544	-1.99428	-1.36004	-1.43741	-2.90198	-3.85343	-2.61182	-0.558368	0.656331	0.70113	-0.193025	-0.0449208	1.2741	2.19393	1.57087	0.226019	0.15229	0.712212
2.35761	-0.194454	1.78153	2.72937	1.61622	0.706866	0.377467	-0.802575	-3.42824	-4.67562	-1.50263	-0.644832	-2.09382	-3.64035	-3.43202	-3.82453	-5.14678	-5.03043	-3.92228	-2.16269	-0.579437	-0.244167	-0.731259	-1.77045	-2.29544	-1.99428	-1.36004	-1.43741	-2.90198	-3.85343	-2.61182	-0.558368	0.656331	0.70113	-0.193025	-0.0449208	1.2741	2.19393	1.57087	0.226019	0.15229	0.712212
1.76517	-0.54288	0.210725	1.14248	0.187321	-1.65378	-1.9797	-1.68825	-1.89633	-1.92184	-1.66592	-1.20588	-0.87954	-0.783942	-0.629739	-1.24198	-2.07771	-1.85442	-1.12939	-0.740381	-0.713007	-1.15287	-1.33769	-0.931909	-1.56394	-1.95944	-1.20813	-0.470192	-0.611823	-1.00148	-1.06691	-0.663655	-0.831074	-0.823942	-0.748651	-0.408927	-0.424311	-0.785173	-0.333454	0.0703712	-0.111318	-0.502358
1.76517	-0.54288	0.210725	1.14248	0.187321	-1.65378	-1.9797	-1.68825	-1.89633	-1.92184	-1.66592	-1.20588	-0.87954	-0.783942	-0.629739	-1.24198	-2.07771	-1.85442	-1.12939	-0.740381	-0.713007	-1.15287	-1.33769	-0.931909	-1.56394	-1.95944	-1.20813	-0.470192	-0.611823	-1.00148	-1.06691	-0.663655	-0.831074	-0.823942	-0.748651	-0.408927	-0.424311	-0.785173	-0.333454	0.0703712	-0.111318	-0.502358
0.394259	-0.894168	-5.92751	-7.69882	1.02458	4.48355	2.78594	-1.70795	1.50645	3.15528	2.96783	4.35493	4.19698	-0.0818146	0.383182	5.20176	5.86365	2.65654	2.59503	5.64165	4.90464	2.49769	2.12343	1.58623	0.842573	3.81779	6.72518	5.59809	3.1845	3.29007	0.402897	-0.922236	-0.222414	3.90471	6.23052	5.55583	3.47147	-1.79107	-7.39379	-4.91907	1.44071	4.57476
0.394259	-0.894168	-5.92751	-7.69882	1.02458	4.48355	2.78594	-1.70795	1.50645	3.15528	2.96783	4.35493	4.19698	-0.0818146	0.383182	5.20176	5.86365	2.65654	2.59503	5.64165	4.90464	2.49769	2.12343	1.58623	0.842573	3.81779	6.72518	5.59809	3.1845	3.29007	0.402897	-0.922236	-0.222414	3.90471	6.23052	5.55583	3.47147	-1.79107	-7.39379	-4.91907	1.44071	4.57476
-1.61714	-0.411548	-5.94695	-2.81275	2.04911	2.83418	-0.0359414	2.55459	2.52782	-2.30756	-4.09732	-0.725858	1.92437	2.14796	3.89817	3.45012	-2.41859	-5.2299	-6.34055	-0.629586	2.82627	3.63565	3.24288	0.917522	-0.15868	-3.7279	-3.04944	1.21093	1.09697	1.5709	1.86321	1.73588	-1.5675	-4.85332	-0.346431	0.443825	2.35744	2.69993	1.78426	0.276659	-2.13147	-4.12874
-1.61714	-0.411548	-5.94695	-2.81275	2.04911	2.83418	-0.0359414	2.55459	2.52782	-2.30756	-4.09732	-0.725858	1.92437	2.14796	3.89817	3.45012	-2.41859	-5.2299	-6.34055	-0.629586	2.82627	3.63565	3.24288	0.917522	-0.15868	-3.7279	-3.04944	1.21093	1.09697	1.5709	1.86321	1.73588	-1.5675	-4.85332	-0.346431	0.443825	2.35744	2.69993	1.78426	0.276659	-2.13147	-4.12874

## Sheet: F2.B.XData
3	4	5	6	7	8	9	10	11	12	13	14	15	16	17	18	19	20	21	22	23

## Sheet: F2.B.YData
1.23341	0.285888	-0.346588	-0.568209	-0.678933	-0.854472	-1.06641	-0.946211	-0.801991	-0.559528	-0.146621	0.262962	0.463472	0.533679	0.204777	-0.121401	-0.22831	-0.408566	-0.422172	-0.407153	-0.372812
1.34188	0.351113	-0.428817	-0.684984	-0.950932	-0.954573	-1.08377	-0.928297	-0.866889	-0.79076	-0.406661	0.135108	0.334079	0.303408	0.215182	-0.0775205	-0.25143	-0.36988	-0.491017	-0.369709	-0.32757
1.25566	0.486139	-0.181796	-0.597389	-0.805888	-0.90209	-1.01055	-1.03628	-0.843056	-0.596271	-0.228431	0.0908236	0.294273	0.304842	-0.0350493	-0.300955	-0.305502	-0.408703	-0.401079	-0.36005	-0.211902
0.959747	0.317647	-0.242938	-0.414048	-0.587341	-0.809009	-0.820819	-0.97713	-0.84333	-0.62659	-0.21214	0.258896	0.509211	0.536854	0.303083	0.0269266	-0.143637	-0.372249	-0.398235	-0.408255	-0.191577
0.944332	0.316145	-0.262343	-0.550566	-0.908018	-0.712666	-0.913345	-0.808295	-1.18828	-0.557326	-0.080852	0.224886	-0.238769	0.0881993	-0.0913797	-0.684944	-0.319596	-0.798251	-0.642218	-0.697342	-0.356952
0.865117	0.289027	-0.368358	-0.248495	-0.409871	-0.598467	-0.649652	-0.41029	-0.302465	-0.279116	0.0216863	0.377731	0.556153	0.570237	0.508314	0.234197	0.11061	0.0938352	-0.13359	-0.373931	-0.096321
1.09422	0.363183	-0.264924	-0.538496	-0.675909	-0.873511	-1.04941	-0.980332	-0.879528	-0.705622	-0.136065	0.382021	0.597723	0.566799	0.259358	-0.0461337	-0.2163	-0.358668	-0.388068	-0.469263	-0.332875
1.00065	0.251001	-0.489667	-0.732198	-0.932414	-1.01145	-1.05618	-0.652642	-0.623429	-0.488401	0.0517734	0.421138	0.663039	0.672568	0.553074	0.247273	-0.195024	-0.408115	-0.449808	-0.27748	-0.0441751
1.02845	0.449482	-0.359617	-0.213106	0.0135118	-0.166474	-0.165037	-0.0870373	0.264836	0.670568	0.934304	1.26201	1.57096	1.57708	1.65446	1.38004	0.837275	0.228779	-0.115328	-0.372661	-0.509181
1.00315	0.782496	-0.00280339	0.0380993	0.227755	0.11794	-0.0351106	0.0966666	0.272572	0.486234	0.427925	0.461655	1.043	1.18441	1.12567	0.778377	0.369767	0.179918	0.270647	0.164379	-0.103659
0.950371	0.595924	0.106412	0.156571	0.336316	0.302948	-0.00231323	0.0787666	0.326876	0.554813	0.654109	0.697845	0.975896	1.08049	1.0334	0.658959	0.322317	0.12351	-0.0102164	-0.0671914	-0.0273009
0.946352	0.766818	0.143201	0.355935	0.50154	0.269611	0.195074	0.274234	0.345669	0.62036	0.774343	1.03825	1.37267	1.60581	1.55986	1.24403	0.777791	0.352593	0.10495	0.0676257	-0.13448
1.05676	0.839699	0.095104	0.298639	0.465882	0.355462	0.346126	0.0914189	0.326665	0.767562	0.956876	0.884723	0.769772	0.959181	1.10676	0.879754	0.65686	0.292062	0.259809	0.108036	-0.00838979
1.03245	0.918562	0.167088	0.155663	0.489781	0.171063	0.186676	0.209899	0.455483	0.911934	0.813368	0.894079	1.21064	1.04493	1.08299	0.856099	0.443981	0.225169	0.197616	0.0643406	0.0572088
1.20036	0.955122	0.172675	0.11648	0.313328	0.0491978	0.00784427	0.0635823	0.221796	0.550819	0.774867	1.0948	1.18113	1.17337	0.998919	0.794941	0.440818	-0.00260896	-0.0912959	-0.111831	-0.178096
1.18393	1.06578	0.3434	0.326298	0.280179	0.0488038	-0.110578	-0.114495	0.160077	0.5286	0.742249	0.861213	0.907299	0.967235	0.81996	0.64834	0.399639	0.330408	0.0953851	0.0303684	0.0209055
0.94355	0.78911	0.156854	0.207334	0.397949	0.214666	0.104611	0.107315	0.334437	0.688539	0.86313	1.07708	1.2531	1.35086	1.24215	0.956231	0.496909	0.21909	0.0815699	-0.0420183	-0.141918
0.991522	0.996426	0.236902	0.296344	0.270747	0.244044	0.339341	0.422426	0.424218	0.550173	0.727078	0.890479	0.992488	0.852432	1.00331	0.886604	0.371925	0.21637	0.0992101	0.00401377	0.000668684
0.82366	0.442804	0.392343	0.396466	0.648452	0.350654	0.39253	0.30685	0.0562012	0.502095	0.879741	1.02207	1.02262	1.06014	0.94336	0.960839	0.549475	0.169662	-0.177857	-0.277847	-0.0869429
1.31811	1.0104	0.100399	-0.0733098	0.2366	0.00562734	0.0452664	0.0893187	0.565682	0.855037	0.680997	0.567007	1.0633	1.09914	0.989187	0.544809	0.0533663	0.017711	-0.0458163	-0.118246	-0.166604
1.08608	0.813355	0.145576	0.371109	0.514976	0.335176	0.245362	0.196575	0.174916	0.467754	0.714347	0.917046	1.15145	1.37581	1.39138	1.06769	0.608076	0.260776	0.122221	0.0306137	-0.0608508
0.523553	-0.0428468	-0.496397	-0.527813	-0.348699	-0.189748	0.0131047	0.0068118	0.196455	0.586313	0.782148	0.988436	1.16764	1.15226	0.923717	0.624014	0.419934	0.423209	0.323093	0.154202	-0.0526626
0.459384	-0.0929663	-0.477216	-0.454422	-0.196808	-0.140045	0.0493656	0.0528557	0.24292	0.593704	0.559704	0.685578	0.870446	0.980206	0.7322	0.42433	0.322563	0.345016	0.129254	0.162239	0.028294
0.280828	0.0437782	-0.0533096	0.110004	0.135288	0.160176	0.428852	0.473026	0.399385	0.516281	0.429227	0.507355	0.655742	0.611571	0.610463	0.37234	0.217829	0.196662	0.129752	0.106643	0.0331076
0.343443	0.249073	-0.0180839	0.0148839	0.249474	0.311944	0.315868	0.475399	0.404228	0.393556	0.383742	0.390408	0.439339	0.299717	0.384432	0.134416	0.0822543	0.00834017	0.115242	0.267991	-0.0379279
0.484854	0.229536	0.101337	0.254987	-0.0126157	0.173771	-0.0198978	-0.304775	0.155741	0.26758	0.47794	0.35214	0.18785	0.658264	0.899238	0.798821	0.230644	-0.418461	0.230849	0.20917	-0.333716
0.380403	-0.0344636	-0.288059	-0.368433	-0.323698	-0.239818	-0.0926664	-0.161362	-0.0228463	0.301746	0.436563	0.71945	1.03408	1.07766	0.834893	0.584438	0.425827	0.357549	0.223611	0.100996	-0.0737167
0.67578	-0.0395815	-0.402033	-0.0664989	0.00644978	-0.186975	-0.202688	-0.257434	0.0705203	0.216217	0.0569623	0.111521	0.663509	0.805506	0.477498	0.20675	0.485237	0.562463	0.234369	0.318016	0.479898
0.540092	-0.0540184	-0.509791	-0.533217	-0.376237	-0.16546	0.00835735	0.102732	0.213899	0.461331	0.624626	0.843204	0.990521	0.941884	0.70225	0.523562	0.449779	0.499417	0.274004	0.136442	-0.015144
0.464751	-0.284595	-0.509639	-0.363891	-0.182871	-0.232656	-0.237969	-0.198284	0.140671	0.508771	0.737878	0.800991	1.15386	1.1612	0.70598	0.358003	0.406067	0.765902	0.493394	0.176513	-0.0843361
0.430059	-0.102119	-0.57875	-0.680068	-0.50658	-0.402732	-0.169488	0.108761	0.277142	0.467054	0.723725	0.979873	1.14115	1.06001	0.820855	0.590159	0.422459	0.380554	0.247048	0.0965704	-0.114693
0.520004	0.123614	-0.152175	-0.23925	0.000830577	0.162263	0.309067	0.351314	0.466687	0.722105	0.847207	0.968398	0.897972	0.83605	0.671471	0.572756	0.424709	0.476923	0.384841	0.210708	-0.0928558
-0.0564191	-0.180279	-0.403542	-0.379468	-0.156742	-0.234908	-0.088693	-0.0598385	-0.11008	-0.0234522	0.00372631	0.0877284	0.00184213	-0.0958869	-0.00718256	0.00389338	-0.0689389	-0.00486075	-0.0126067	0.101914	0.0803823
0.97579	0.160479	-0.472819	-0.758708	-0.832525	-0.90082	-1.066	-1.0538	-0.899734	-0.347453	0.0725399	0.404692	0.504217	0.231695	0.10885	0.11366	-0.117311	-0.271129	-0.300406	-0.274145	-0.266948
0.520854	0.0982081	-0.0863671	-0.249316	-0.202535	-0.145902	0.0835115	0.1617	0.00749202	0.447774	0.0533499	-0.419057	0.388339	0.124952	-0.358437	0.0302062	-0.178382	-0.231044	-0.730851	-0.33961	0.0265766
0.575387	0.0661649	-0.103538	-0.634165	-0.421437	-0.388314	-0.555296	-0.851846	-0.365705	-0.0267953	0.338694	0.536414	0.240028	0.121016	-0.0849553	-0.116053	-0.409202	-0.251426	-0.45776	-0.113265	-0.0806236
1.18437	-0.0376952	-0.63286	-0.751841	-0.925011	-0.75601	-0.928555	-1.17163	-1.05168	-0.584087	-0.0470414	0.352478	0.519823	0.406148	0.256619	-0.0754558	-0.193733	-0.240662	-0.225929	-0.209351	-0.25743
-0.0484303	-0.282723	-1.00878	-0.941704	-0.696703	-0.384178	-0.460792	-0.474478	-0.217945	0.313768	0.937613	1.27674	1.35114	1.40142	0.881338	0.779988	0.557519	0.322825	0.69267	0.518995	0.335715
0.912383	0.126803	-0.425873	-0.547501	-0.645171	-0.761765	-0.976845	-1.0172	-0.864335	-0.375677	0.167986	0.512505	0.575428	0.382973	0.117601	0.118853	-0.00240828	-0.141422	-0.395666	-0.261677	-0.237932
0.883862	0.261056	-0.34377	-0.790495	-0.624783	-0.676708	-0.727229	-0.820189	-0.780254	-0.493613	0.156906	0.498992	0.45863	0.262542	0.0332275	0.0703748	-0.147841	-0.204502	-0.379328	-0.271568	-0.274795
0.873851	0.0995485	-0.514601	-0.760738	-0.624618	-0.640311	-0.822517	-0.910518	-0.731831	-0.440366	0.0187564	0.375427	0.505024	0.409074	0.145466	0.0164705	-0.0313627	-0.135384	-0.277196	-0.192139	-0.248161
1.01783	0.73848	-0.0400826	-0.0700743	0.198935	0.102863	-0.0437232	0.14376	0.38601	0.599781	0.800502	0.921003	1.08724	1.1049	0.994854	0.683392	0.32216	-0.0135486	-0.117257	-0.252305	-0.368982
1.03959	0.71177	-0.0770617	-0.176104	-0.270046	-0.184727	-0.195857	0.0273928	0.189376	0.621389	1.05806	1.24808	1.53016	1.6411	1.43493	0.990169	0.660605	0.00104603	-0.174018	-0.327619	-0.425787
1.06025	0.885869	-0.0951153	-0.0699603	0.262461	0.102267	0.0653385	0.318386	0.474249	0.730147	0.895833	0.903008	1.04159	1.10629	1.11248	0.779663	0.500788	0.02126	-0.312254	-0.336642	-0.464731
0.916502	0.709876	-0.01062	-0.325891	-0.0299009	-0.0364951	-0.151957	-0.0338182	0.401682	0.598843	0.875272	1.07821	1.2862	1.24683	1.05018	0.661472	0.363331	0.211615	0.185037	0.0103817	-0.223313
1.10717	0.969053	0.232702	0.273755	0.522023	0.28309	0.0958455	0.239114	0.444601	0.585608	0.70047	0.715505	0.819475	0.933337	0.915072	0.790173	0.633928	0.404956	0.308863	0.149825	-0.0449372
0.624934	0.328282	-0.0468871	0.67621	0.512757	0.369713	-0.0327873	0.26504	0.691758	1.18486	1.24462	1.1321	1.40512	1.55725	1.39053	1.35288	0.868275	0.21217	0.331548	0.102061	-0.527554
0.940052	1.03428	0.51213	0.365058	0.272515	0.14132	-0.0384759	0.612987	0.552321	0.375183	0.143858	0.843638	0.823243	1.21556	1.30469	1.21572	0.414357	-0.112061	0.222772	-0.0657449	-0.232213
1.10861	0.86774	0.100859	0.0343006	0.112082	0.0148052	0.0506914	0.141082	0.350839	0.551326	0.765995	0.884554	0.969515	0.90183	0.798699	0.682925	0.510699	0.0576663	-0.108529	-0.238616	-0.360829
1.06728	0.957345	0.287598	0.138635	0.24021	0.113097	-0.107515	0.0619366	0.355807	0.535387	0.713653	0.838668	0.848468	0.827607	0.769025	0.606812	0.470995	0.325047	0.150088	-0.202962	-0.365868
0.696592	0.526882	-0.182846	-0.107891	0.237162	0.171898	0.185101	0.533418	0.733319	1.02796	1.23834	1.29619	1.63228	1.72559	1.38411	0.907801	0.495867	0.167745	-0.0937386	-0.279801	-0.412236
1.12657	1.21524	0.412015	0.085925	0.323585	-0.174964	-0.138474	-0.291002	0.378776	0.760145	0.793424	0.982861	0.891016	0.812346	0.414261	0.278284	0.538634	0.88647	0.518404	-0.316031	-0.327006
1.03178	0.734147	-0.0261669	0.0350994	0.318664	0.129062	0.222047	0.472821	0.747355	1.08875	1.01194	0.750699	0.840076	0.860173	0.750412	0.51691	0.225666	-0.0982791	-0.16065	-0.0688473	-0.189671
0.971011	0.624843	-0.0857353	0.224116	0.516616	-0.0600503	-0.0342941	0.75478	0.737367	0.720826	0.7837	0.65713	0.421741	0.691744	0.73952	0.757328	0.157698	-0.268683	-0.00126726	-0.0365171	-0.407071
0.815643	0.830346	0.13991	0.246684	0.513081	0.31257	0.160319	0.251726	0.48317	0.855015	1.01999	1.062	1.28532	1.31284	1.2908	1.01858	0.677804	0.353595	0.117318	-0.0356645	-0.273371
0.237862	-0.0523043	-0.613219	-0.680561	-0.399053	-0.0833885	0.323894	0.592106	0.670611	0.975814	1.33549	1.6111	1.644	1.33004	0.89104	0.548893	0.512124	0.419851	0.23656	0.0606996	-0.274746
0.45463	-0.117179	-0.501686	-0.600704	-0.388722	-0.259727	-0.0952969	0.13225	0.35507	0.779846	1.14938	1.44368	1.4667	1.14602	0.727421	0.293832	0.144986	0.138246	0.144343	0.0333045	-0.124196
0.308948	-0.208526	-0.547682	-0.672553	-0.469255	-0.114413	-0.0676407	-0.0310969	0.174712	0.420481	0.674422	0.737947	1.25027	1.29935	0.986392	0.597223	0.425448	0.232939	0.148708	-0.243024	-0.102149
0.495796	0.0808834	-0.431904	-0.582878	-0.452351	-0.282017	-0.155022	0.027994	0.140769	0.665556	0.794727	1.1875	1.26702	1.08866	0.734175	0.315052	0.294662	0.208035	0.20071	-0.0514689	-0.28734
0.309311	-0.0565443	-0.536534	-0.626128	-0.462	-0.293052	-0.148549	0.0409108	0.391945	0.872071	1.3946	1.76332	1.8437	1.46794	1.10589	0.666172	0.31134	0.15968	-0.03024	-0.190024	-0.288127
0.416333	0.0483939	-0.516989	-0.439668	-0.120788	-0.168184	-0.209398	-0.0540812	0.210183	0.852298	1.41269	1.84432	1.68524	1.3462	0.946055	0.36923	0.305588	0.137356	-0.254892	-0.218045	-0.183529
0.259677	-0.137277	-0.405575	-0.501097	-0.275059	0.00911214	0.295009	0.483598	0.57116	0.838511	1.18139	1.35892	1.39108	1.23323	0.825561	0.593318	0.440837	0.398805	0.274123	0.000629031	-0.258778
0.123041	-0.208657	-0.609845	-0.64887	-0.383084	-0.193418	0.157752	0.525426	0.566273	0.824047	1.24406	1.35682	1.34924	1.24696	0.886041	0.729244	0.560573	0.442958	0.304957	0.00189189	-0.229408
0.100233	-0.285179	-0.580574	-0.718769	-0.366032	-0.127792	0.23027	0.566839	0.592892	0.824426	1.13926	1.16518	1.22859	0.935301	0.520807	0.453643	0.558875	0.595624	0.357035	0.17729	-0.0335854
0.155406	-0.144102	-0.519427	-0.457137	-0.0842701	0.115173	0.47416	0.827149	0.892656	1.24305	1.42849	1.33476	1.15304	1.03559	0.709839	0.565086	0.582498	0.401507	0.192222	0.106165	-0.0791581
0.578143	-0.100986	-0.693149	-0.631032	-0.0213173	0.129357	0.813349	0.999005	0.65589	0.933935	0.704084	0.563162	0.376709	0.234026	0.380203	0.739226	0.752321	0.998784	0.930217	0.681071	0.464478
1.2057	0.278153	-0.418385	-0.657801	-0.853406	-1.03859	-1.09024	-1.07116	-0.951342	-0.512457	0.0752841	0.466873	0.588815	0.370129	-0.00662405	-0.190029	-0.233407	-0.334664	-0.333339	-0.339824	-0.321925
1.10959	0.172699	-0.390884	-0.673485	-0.866442	-1.00615	-1.03241	-1.0945	-1.05789	-0.606875	-0.0738396	0.208296	0.306882	0.100554	-0.21027	-0.188027	-0.15179	-0.306624	-0.243402	-0.301099	-0.273908
1.03293	0.0124546	-0.680944	-0.758504	-0.905395	-0.826129	-0.992971	-0.939562	-0.998722	-0.526002	0.317121	0.760776	0.93639	0.615243	0.0507275	0.0176627	-0.112076	-0.161548	-0.231562	-0.343683	-0.472324
1.13999	0.228511	-0.484198	-0.60314	-0.757987	-0.867798	-1.10043	-1.03405	-0.828739	-0.412782	0.0331685	0.416017	0.462998	0.276589	-0.120775	-0.205444	-0.19896	-0.298572	-0.33076	-0.388957	-0.146552
1.17242	-0.0596245	-0.666218	-0.543783	-0.316887	-0.701616	-1.38024	-1.26738	-1.16241	-0.70369	-0.055764	0.301072	0.609381	0.538138	0.226206	-0.0350852	-0.485201	-0.705722	-0.385307	-0.333175	-0.0711515
1.00606	0.210683	-0.322489	-0.596557	-0.802164	-0.867128	-0.940468	-1.03506	-0.965313	-0.477716	0.167684	0.700754	0.851513	0.607173	0.215676	-0.0636307	-0.230171	-0.374654	-0.327033	-0.246863	-0.201829
1.40253	0.40351	-0.328674	-0.47481	-0.812734	-0.970481	-1.03053	-1.12121	-1.14078	-0.739727	-0.124508	0.286772	0.761707	0.628999	0.0335303	-0.222339	-0.278082	-0.210861	-0.0117914	-0.0835929	-0.100682
-0.11478	-0.146133	-0.644683	-0.646857	-0.662254	-0.678938	-0.608214	-0.236148	-0.00305207	0.376896	0.886713	1.39266	1.35301	1.11781	1.01735	0.700986	0.438506	0.421411	0.193769	0.16828	0.0527086
1.05797	0.294104	-0.199959	-0.543124	-0.630227	-0.787971	-0.926982	-1.08904	-1.13589	-0.735492	-0.109085	0.259084	0.556936	0.543998	0.262563	0.0333041	-0.00426539	-0.18746	-0.221475	-0.2405	-0.168717
1.19329	0.378891	-0.49413	-0.728593	-0.902772	-1.00756	-1.08262	-1.07085	-1.01312	-0.550751	-0.0569424	0.26045	0.484326	0.430834	0.145017	0.00131224	-0.0473699	-0.231894	-0.334661	-0.233193	-0.174785
0.994015	0.620619	-0.107933	-0.12115	0.0447189	-0.0988274	-0.162893	0.0233127	0.225999	0.452156	0.615139	0.563994	0.655963	0.719716	0.527162	0.311231	0.120885	0.0825865	0.066457	0.0707542	-0.0922261
1.07177	0.739812	-0.0747027	-0.104165	0.102959	0.0483796	-0.170554	-0.0122515	0.246113	0.6203	0.715879	0.469656	0.489024	0.608953	0.356691	0.287474	0.112605	0.0335988	0.109308	0.000501843	-0.149826
1.09587	0.660406	-0.249493	-0.144189	-0.111283	-0.34244	-0.191855	0.178729	0.368885	0.262309	0.566296	0.649052	0.746208	0.812755	0.645382	0.397581	-0.0441137	0.11303	0.0576364	0.0837223	-0.064766
1.19702	0.819344	-0.0521488	0.00861714	0.0442672	-0.117294	-0.174434	-0.0102002	0.354328	0.398689	0.461022	0.489233	0.742955	0.613284	0.604772	0.58228	0.196512	0.132084	0.0891968	-0.0520129	-0.223
0.839503	0.762494	0.0165887	0.0465663	0.284418	0.273162	0.0724101	0.23052	0.768155	1.2389	1.3002	1.2824	1.4202	1.45335	1.268	0.96405	0.564857	0.179637	0.0122341	-0.215747	-0.307132
0.784671	0.585905	-0.127279	0.187372	0.461107	0.122538	0.263595	0.420888	0.512589	0.877716	1.2226	1.05496	1.22439	1.79626	1.43443	0.995693	0.336059	0.102997	-0.0252225	0.105671	-0.200151
1.15002	0.845263	0.0691523	-0.0362705	0.157111	0.105864	0.121762	0.366072	0.69466	0.864458	0.988989	0.873562	0.848594	0.744232	0.558291	0.350516	0.0591669	-0.0598428	-0.110728	-0.0864514	-0.221882
0.881238	0.810394	0.123448	0.305592	0.606325	0.213567	0.094403	0.437199	0.865408	0.938775	1.0929	0.780754	0.653811	0.662236	0.352224	0.328177	0.0408913	0.0509486	-0.0874382	-0.212624	-0.149241
0.789627	0.617605	-0.0332705	0.106001	0.342327	0.311739	0.170562	0.392627	0.842742	1.37324	1.4729	1.2693	1.35792	1.38117	1.19109	0.928922	0.573347	0.176157	-0.00919063	-0.156198	-0.352368
0.907873	0.717282	0.0407394	0.0795884	0.282944	0.194491	0.119613	0.297885	0.53962	1.04056	1.23665	0.984553	1.11198	1.11408	0.862705	0.53633	0.180029	-0.0208893	-0.117478	-0.121147	-0.291671
0.627772	0.987944	0.665904	0.545692	0.178662	0.09996	0.266265	0.478684	0.719795	1.16855	0.898404	0.786783	0.710933	0.594767	0.35635	0.225897	0.270931	0.0532844	-0.342951	-0.17528	-0.0387093
0.90736	0.74727	0.111442	0.148846	0.431764	0.340298	0.182554	0.224326	0.555396	0.839446	1.00332	1.05314	1.13841	1.17952	0.926625	0.727648	0.588986	0.274677	0.0894137	-0.0909826	-0.273971
0.512375	-0.0500786	-0.465013	-0.517608	-0.46233	-0.329542	-0.287283	-0.093125	0.00692678	0.580906	1.45444	1.80904	2.21761	1.66268	0.589943	0.236417	-0.0787727	-0.0116586	-0.0300577	-0.124788	-0.352281
0.778394	0.027202	-0.598526	-0.766264	-0.66049	-0.658216	-0.569412	-0.412548	-0.182835	0.0574507	0.73172	1.17921	1.53892	1.45735	0.705606	0.400848	0.125741	-0.0643081	-0.0712164	-0.182609	-0.132973
0.156553	0.178851	-0.494159	-0.846857	-0.466841	-0.308471	-0.0582571	-0.0919426	0.387899	0.907273	1.64509	2.03977	1.90042	1.56596	1.12219	0.303505	0.0420366	-0.223301	-0.221571	-0.25435	-0.361725
0.683777	0.123884	-0.340774	-0.507849	-0.43683	-0.213793	0.152467	0.13258	0.196663	0.513109	1.04978	1.43707	1.31	0.939808	0.58785	0.187394	-0.232687	-0.113858	-0.268816	-0.34572	-0.32219
0.456868	-0.101331	-0.446662	-0.520865	-0.586187	-0.410339	-0.193215	0.00587101	0.404226	0.733232	1.18585	1.53431	1.50489	1.1827	0.703098	0.295534	-0.0801986	-0.116947	-0.0496468	-0.0694495	-0.118701
0.446604	-0.0925798	-0.553939	-0.664409	-0.447258	-0.297491	-0.0904047	0.0658191	0.370574	0.917816	1.52743	1.85376	1.79214	1.29993	0.683903	0.421878	0.103397	-0.147734	-0.116952	-0.101821	-0.0802245
0.675069	-0.0493504	-0.286896	-0.659902	-0.767691	0.0375609	0.408908	0.43835	0.424057	0.72481	1.76904	2.17328	1.4883	0.908192	0.492083	0.39836	0.0930931	-0.0461118	0.24711	-0.453537	-0.941946
0.114005	-0.189031	-0.679908	-0.799507	-0.750353	-0.638469	-0.48937	0.0925424	0.30537	0.533392	0.988257	1.64804	1.96358	1.95598	1.8785	1.76595	1.58522	1.28647	0.69908	0.334831	0.136108
0.142466	-0.220458	-0.875248	-0.948117	-0.676778	-0.512913	-0.366938	0.117699	0.482046	0.632107	1.32611	2.18493	2.71532	2.88535	2.86787	2.74374	2.34169	1.61427	0.644161	-0.148257	-0.449921
0.37325	-0.0535331	-0.45517	-0.425261	-0.335546	-0.186553	-0.0651197	0.210873	0.391123	0.517727	0.868817	1.37017	1.68233	1.75866	1.72296	1.5869	1.23201	0.826278	0.339681	-0.0618241	-0.191538
0.390942	-0.150593	-0.742162	-0.896005	-0.777598	-0.638778	-0.515945	-0.0745137	0.225972	0.510405	1.02368	1.42471	1.6313	1.63279	1.54137	1.44811	1.24947	0.900617	0.513601	0.356787	0.212983
0.533675	0.0515135	-0.767103	-0.883885	-0.674177	-0.545436	-0.497269	-0.318182	-0.0853056	0.182809	0.565359	1.05047	1.25419	1.21796	1.2096	1.09486	0.882305	0.641187	0.407986	0.170266	0.0961385
0.555398	-0.380796	-0.928643	-0.94907	-1.10051	-1.00866	-0.707401	-0.144521	0.1686	0.497997	0.910848	1.30501	1.56527	1.71623	1.71284	1.47751	1.26536	0.856653	0.512086	0.415709	0.0475739
0.0696167	-0.318369	-0.892866	-1.01851	-0.800514	-0.675505	-0.429103	0.0182763	0.318971	0.588378	1.14042	1.77913	2.12788	2.17536	2.10871	1.94547	1.68974	1.41419	0.936063	0.639075	0.406374
1.11788	0.63024	0.130671	-0.223692	-0.257189	-0.186882	-0.122041	0.0384074	0.152737	0.248893	0.327286	0.422301	0.594527	0.691511	0.610897	0.566261	0.567419	0.404128	0.206521	0.158865	0.0576721
1.08435	0.589519	0.0921867	-0.225313	-0.310289	-0.2082	-0.127754	0.113799	0.169954	0.152209	0.19326	0.283427	0.437081	0.565903	0.534916	0.376602	0.45416	0.347793	0.185183	0.113744	0.0934087
1.16673	0.608466	-0.0302491	-0.260374	-0.215283	-0.152625	-0.220776	-0.189321	-0.18734	0.0178749	0.180715	0.449114	0.583506	0.708254	0.575999	0.574509	0.553632	0.45026	0.45778	0.326138	-0.0381156
1.1186	0.678119	0.179303	-0.155241	-0.233128	-0.127055	-0.0291479	0.0704976	0.193856	0.313353	0.379328	0.419795	0.611684	0.73834	0.666557	0.480485	0.479392	0.379316	0.166612	0.141121	0.00629735
1.06676	0.649574	0.215561	-0.16142	-0.293207	-0.0861794	-0.0313652	0.0345728	0.138017	0.317251	0.433203	0.545409	0.784139	0.906232	0.84193	0.690051	0.585673	0.329335	0.100119	0.185022	0.00967366
1.11164	0.596996	0.0810163	-0.205594	-0.293391	-0.213837	-0.157063	-0.0636699	0.0647	0.0865218	0.165163	0.316379	0.415948	0.437526	0.310874	0.250832	0.300191	0.229568	0.180358	0.0796575	0.0394638
1.0573	0.602353	0.165319	-0.242363	-0.150915	-0.213455	-0.0875408	-0.0881251	0.0533968	0.15744	0.106476	0.179139	0.457935	0.486078	0.315751	0.257657	0.112705	0.260699	0.224211	0.197498	0.121797
1.06814	0.788887	0.40595	-0.0127718	-0.327707	-0.229636	-0.0849283	0.127546	0.191224	0.245152	0.490522	0.579263	0.591371	0.718912	0.685487	0.417305	0.431183	0.255085	0.22256	0.143271	-0.0336736
1.21086	0.537059	0.190281	-0.235696	-0.362465	-0.468926	-0.429024	-0.0722586	0.309711	0.404888	0.360583	0.476482	0.604959	0.927505	0.641361	0.922508	0.478305	0.595623	0.193478	-0.0177297	0.0205832
1.04041	0.852918	0.647991	0.160052	-0.107621	-0.0503427	-0.0956116	0.12012	0.453634	0.409498	0.280661	0.14289	0.459438	0.557686	0.57273	0.629613	0.672638	0.2794	0.467827	0.480374	-0.00627622
0.724505	0.160727	-0.377511	-0.643647	-0.496607	-0.371188	-0.279955	-0.160587	-0.0141321	-0.0203937	0.106915	0.339907	0.504999	0.529259	0.399965	0.451651	0.459931	0.269865	0.207802	0.199429	0.162469
0.976442	0.526536	-0.031259	-0.603885	-0.675844	-0.359925	-0.245311	-0.320724	-0.41518	-0.566613	-0.12519	0.231603	0.499873	0.531624	0.344771	0.461832	0.409386	0.189836	0.16002	0.130811	0.16721
0.886561	0.284074	-0.255122	-0.436361	-0.428298	-0.387282	-0.613773	-0.526878	-0.353058	-0.344521	-0.0273131	0.0501979	0.121094	0.368221	0.143189	-0.130889	-0.0511306	-0.152063	0.167021	0.224228	0.286442
0.775629	0.329998	0.0625468	-0.293834	-0.875947	-0.84693	-0.445602	-0.688414	-0.725976	-0.328307	0.139833	0.241152	0.440779	0.143886	-0.218266	-0.140081	0.0724246	0.0795215	-0.0583313	-0.079847	0.108172
0.691546	0.492137	0.356353	-0.145095	-0.65144	-0.761801	-0.7146	-0.73333	-0.394108	-0.16526	-0.0161518	-0.0424004	-0.115333	-0.103926	-0.14587	-0.269756	0.070999	-0.0476809	-0.173424	0.107444	0.0251722
1.22715	0.191696	-0.304605	-0.684893	-0.888206	-0.940873	-1.05822	-1.08904	-0.950628	-0.594017	-0.167293	-0.0933579	0.0995872	0.0180004	-0.0407682	-0.146304	-0.10067	-0.068802	-0.0885934	-0.0855068	-0.0711248
1.09501	0.0988147	-0.539766	-0.816864	-0.879056	-0.946599	-1.02494	-1.0408	-0.829643	-0.539158	-0.154181	0.0242666	0.121137	0.126729	0.172361	0.11152	0.124439	-0.00117735	-0.0821518	0.0283779	-0.148987
1.08906	0.194652	-0.448415	-0.712072	-0.675382	-0.774003	-0.981363	-1.05352	-1.0051	-0.656084	-0.291285	-0.175426	0.142171	-0.0282937	-0.145861	0.0432087	0.0752139	-0.00192256	-0.0381635	-0.315682	-0.0393327
1.32646	0.16018	-0.458023	-0.799184	-0.960493	-0.934126	-1.10733	-1.09628	-0.848163	-0.496331	-0.196844	-0.128748	-0.080449	-0.0264165	0.11614	0.0340957	-0.0198651	-0.0350962	-0.0141798	-0.0421911	-0.0427103
1.04946	0.20209	0.0593755	-0.204361	-0.46732	-0.488654	-0.581107	-0.697596	-0.569301	-0.399376	-0.297161	-0.155389	-0.227069	-0.0873975	0.0389294	0.0252872	-0.0366792	-0.217744	-0.222567	0.246512	0.159793
1.38465	0.369782	-0.41858	-0.626788	-0.785758	-0.89223	-1.02542	-0.884144	-0.718765	-0.694502	-0.246596	0.0420696	0.0347163	-0.123335	-0.242106	-0.298031	-0.283524	-0.252661	-0.163419	0.0100244	0.068865
1.41341	0.349953	-0.678335	-0.796588	-0.682038	-0.819738	-0.892182	-0.860711	-0.807926	-0.456554	-0.0671293	0.128323	0.244865	-0.000477352	-0.17599	-0.244708	-0.382375	-0.374989	-0.193113	-0.0843806	-0.0900857
0.754433	0.529049	0.172684	-0.131289	-0.43371	-0.700133	-0.71403	-0.486603	-0.182147	-0.139025	0.0519664	0.136819	0.00159503	-0.0901087	-0.192879	-0.0884975	-0.282484	-0.141682	0.0973802	0.0244865	-0.112566
1.64025	0.55851	-0.187253	-0.501232	-0.629842	-0.673638	-0.636361	-0.713839	-0.648432	-0.40871	-0.00281154	0.27521	0.188746	0.126601	-0.0138755	-0.0953346	-0.306506	-0.438801	-0.362452	-0.196601	-0.276662
1.24261	0.428317	-0.422302	-0.807468	-0.763333	-0.784647	-0.74512	-0.617825	-0.55076	-0.396845	0.214918	0.378491	0.282527	0.0355323	-0.160281	-0.255391	-0.249726	-0.456326	-0.489438	-0.0604863	-0.121115
1.34249	0.475728	-0.302681	-0.520911	-0.43211	-0.293249	-0.110546	-0.0594047	-0.0492861	-0.223589	-0.298737	-0.205476	-0.176547	-0.189034	-0.172063	-0.179399	-0.19058	-0.179172	-0.0656602	0.0660597	-0.01273
1.6641	0.511145	-0.0445118	-0.348499	-0.606679	-1.06375	-0.564387	-0.979255	-0.611669	-0.502255	-0.418989	-0.316932	-0.330431	-0.12347	-0.0910378	-0.421876	-0.124391	-0.305479	0.249525	0.837494	0.741289
1.63951	0.972	-0.17999	-0.146797	0.0495208	-0.0867989	0.108147	0.645952	0.366716	0.461977	0.418745	0.250898	0.129204	0.21385	0.457592	0.43635	0.241444	0.152369	0.378872	0.0963858	0.0849559
1.54039	0.851138	0.0372586	-0.15812	0.00764932	0.0714727	0.0953466	0.235186	0.249399	0.129643	0.271675	0.407601	0.264312	0.10662	0.0539693	0.182981	0.0147751	0.0953876	0.14634	-0.0682348	-0.21039
1.28864	0.670852	0.0673162	-0.262209	-0.185601	-0.0536471	0.111043	0.279092	0.264316	0.00789815	0.102463	0.132458	0.134214	0.149807	-0.0117221	0.0298433	-0.0393695	-0.155071	0.0365597	0.0890718	-0.0783993
1.41176	0.856524	0.0544071	-0.166049	-0.159043	0.0197047	0.117267	0.211013	0.154282	0.0185921	0.223228	0.30745	0.336649	0.325781	0.154624	0.209796	0.114741	-0.0416073	-0.182442	0.0395811	0.0603643
1.43006	0.75819	-0.0530301	-0.354065	-0.253366	-0.162811	-0.0201321	0.00417172	0.105472	0.134361	0.162601	0.316063	0.276502	0.130984	0.0352665	0.131444	0.115375	0.0066692	-0.0937753	0.0665364	-0.0382093
1.46671	1.01478	-0.0498846	-0.205839	-0.182423	-0.0660502	-0.0697684	0.0129245	0.018238	0.0875247	-0.0403163	0.198973	0.189597	0.220076	0.249687	0.181682	-0.0651521	-0.176779	-0.276265	-0.0155453	0.00434117
1.5493	0.611012	0.259922	-0.391155	-0.230852	-0.25581	-0.146684	0.111961	-0.135602	-0.0983273	-0.30748	0.00820802	0.193719	-0.214499	-0.460672	0.15862	0.18807	-0.304256	-0.150616	0.229421	0.00383339
1.53141	0.910331	0.0667476	-0.202333	-0.129946	0.0714991	0.0252683	0.0764465	0.1766	0.0614532	0.0267649	-0.0930639	-0.151141	-0.0853133	-0.113699	-0.0573014	-0.0910867	-0.131558	0.0181427	0.0693264	-0.119183
1.50416	0.883502	-0.0270639	-0.246119	-0.129663	-0.128952	-0.0506016	0.116803	0.107502	-0.0292417	-0.149915	-0.15386	-0.228734	-0.28365	-0.149226	-0.117703	-0.018087	-0.0317364	-0.12363	-0.0616681	-0.00794161
1.27356	0.838447	0.0405933	-0.167561	-0.0173879	0.26552	0.424304	0.352414	0.326622	0.273923	0.0293602	-0.0798662	0.0663303	0.102592	0.0645577	0.18132	0.107307	-0.250684	-0.0986139	0.00417906	-0.246786
1.46697	0.840513	0.0629802	-0.141825	-0.0560882	0.0342681	0.0238051	0.202513	0.247353	0.142082	0.0816921	0.130656	0.191845	0.225884	0.179082	0.197284	0.0385768	0.00672931	-0.0415488	0.0319307	-0.0536008
0.671892	0.211536	-0.288574	-0.496837	-0.508814	-0.744633	-0.632855	-0.311251	-0.0647185	-0.212645	0.406955	0.619937	0.894712	0.725225	0.555877	0.761712	0.551295	0.420195	0.251518	-0.0221598	0.0943557
0.361725	-0.128992	-0.939643	-0.521986	-0.186004	0.0482004	-0.0231678	0.196814	0.208287	0.763006	0.781134	0.289129	0.246631	0.276449	0.789582	0.498807	0.225801	0.81567	0.356644	0.0799097	-0.463171
0.59075	-0.155856	-1.04202	-0.795767	-1.12673	-0.981442	-0.42878	-0.357103	-0.268485	0.552773	1.0557	0.780372	0.320039	0.830856	1.26518	1.03078	1.01311	1.55279	1.43231	0.571434	-0.715547
0.603275	0.0663502	-0.553038	-0.66495	-0.606558	-0.597604	-0.485358	-0.166475	0.0319521	0.414415	0.631496	0.760892	0.840151	0.715472	0.49345	0.281132	0.148948	0.0601892	-0.0494163	-0.0460518	-0.0820282
0.207627	-0.382008	-0.967806	-0.735922	-0.449858	-0.271626	-0.0557272	0.232153	0.560848	0.738442	0.667696	1.07849	1.36513	1.44241	1.19024	0.822686	0.71198	0.680547	0.267422	0.250881	0.200028
0.254386	-0.0940704	-0.363889	-0.272131	-0.292469	-0.0972458	0.0502904	0.504552	0.797906	0.752897	0.504786	0.763163	1.15112	1.25201	1.14199	1.00626	0.663699	0.41824	0.2062	0.000334883	0.0254933
-0.026776	-0.306181	-0.661275	-0.364222	-0.218882	-0.0886863	0.133222	0.582103	1.13343	1.09588	0.529196	0.697645	1.57816	1.82241	1.76444	1.6068	1.47871	1.07052	0.495629	0.0644941	-0.136449
-0.220239	-0.702208	-1.15302	-0.769652	-0.514816	-0.128281	0.236596	0.876407	1.41059	1.33613	0.889449	1.16071	2.10153	2.56504	2.65978	2.51754	2.13666	1.49591	0.88684	0.309412	-0.035949
0.00362112	-0.239964	-0.349799	-0.398916	-0.138866	-0.11557	0.0111121	0.24556	0.600035	0.8362	0.747564	0.790084	1.09077	0.985909	0.658322	0.469774	0.340013	0.472289	0.203449	-0.131167	0.169375
-0.293618	0.634026	0.818142	1.71931	2.45666	1.83906	1.16017	0.640727	0.456547	0.251915	0.00392442	-0.0216848	-0.113505	-0.165979	-0.145347	-0.153677	-0.245718	-0.264565	-0.272056	-0.391016	-0.397515
-0.225252	0.837971	0.886766	1.91647	2.52353	1.74349	0.908641	0.286755	0.383098	0.276775	-0.147137	-0.104809	-0.161734	-0.343347	-0.477368	-0.190316	-0.0218543	0.0501093	-0.467063	-0.664687	-0.414777
0.210667	0.452756	0.449419	0.641169	0.710141	0.814655	0.470646	0.133388	-0.0907593	-0.331323	-0.178743	-0.00214676	-0.146252	-0.300763	-0.146484	-0.269197	-0.0977664	-0.316413	-0.215928	-0.165979	0.0123179
-0.0376143	0.837918	1.01695	2.10199	2.79825	2.01336	1.27594	0.608648	0.0942781	0.0686238	0.0344259	-0.0399381	-0.0846446	-0.140712	0.0159278	0.0805963	-0.058011	-0.451974	-0.454317	-0.370753	-0.269446
-0.741979	-0.170156	0.302759	1.03237	2.04447	2.23368	1.43102	1.00328	0.924833	1.03834	0.962978	0.955075	1.16115	0.929463	0.690463	0.759973	0.555585	0.630633	0.389709	0.23548	0.17817
0.172226	-0.0365301	-0.0371953	0.702937	1.2523	1.23929	0.611977	0.162788	0.120863	0.242765	0.439814	0.532215	0.453446	0.37141	0.199167	0.234813	0.229872	0.182973	0.0389073	-0.0374336	-0.15494
0.037015	-0.0320208	0.0517402	0.94389	1.67031	1.53129	0.63505	0.0753734	0.111244	0.313786	0.609525	0.665922	0.571319	0.42457	0.287409	0.263761	0.244076	0.264138	0.0359842	-0.137901	-0.193404
-0.0685825	-0.0387172	-0.0572003	0.688084	1.54917	1.58195	0.832727	0.322343	0.222883	0.628442	0.76337	0.686848	0.519714	0.407233	0.458888	0.338634	0.142373	0.276623	0.201443	0.190484	-0.187261
0.21441	0.0526713	0.0442658	0.707387	1.23303	1.18216	0.498626	0.0869702	0.0927792	0.249118	0.494107	0.574302	0.423617	0.33828	0.212742	0.242021	0.165363	0.191025	0.0589817	-0.0683746	-0.128445
0.0575495	0.0629388	-0.102483	0.479804	1.30482	1.4152	0.817637	0.3406	0.428501	0.688351	0.81659	0.675899	0.441597	0.380305	0.483483	0.25719	0.0591539	0.296474	0.178504	0.020532	-0.147996
0.122874	-0.0111699	-0.05117	0.481491	0.970021	0.965733	0.390855	0.0518002	0.00858404	0.00494491	0.279319	0.361412	0.374486	0.239709	0.142129	0.15297	0.148071	0.120358	0.0120275	-0.0388144	-0.257061
-0.170136	0.255913	0.612501	1.31601	1.9493	1.7859	1.09106	0.725822	0.52133	0.638552	0.64317	0.625203	0.614676	0.632273	0.497082	0.491406	0.422072	0.228341	0.138019	-0.13317	-0.13732
0.147196	0.429629	0.886373	1.54418	1.7397	1.32051	0.409804	0.0169233	-0.020751	-0.010856	0.216488	0.133042	-0.0264949	-0.154696	-0.204581	-0.19934	-0.176379	0.0358962	-0.135154	-0.254888	-0.129504
1.26409	1.02249	0.874648	0.666625	0.445341	0.392482	0.564912	0.583446	0.527504	0.65343	0.830687	0.581993	0.406232	0.148005	0.0595165	0.0947606	0.189583	0.0241923	0.0657309	-0.184294	-0.318683
1.34709	1.02733	0.839078	0.63178	0.532214	0.408565	0.311005	0.597858	0.683134	0.565356	0.720214	0.638057	0.540665	0.45555	0.340523	0.136202	0.102464	0.212725	0.229724	-0.0316017	-0.502442
1.39825	0.997743	0.635676	0.356624	0.261266	0.365065	0.457939	0.719897	0.720766	0.670641	0.856348	0.759011	0.822693	0.489631	0.221897	0.266955	0.317199	0.337905	0.480424	0.156104	-0.371784
1.21431	0.919398	0.668496	0.665512	0.655925	0.463096	0.433973	0.690805	0.508473	0.62945	0.774017	0.500349	0.500275	0.340939	0.239906	0.554928	0.442811	0.195834	0.0434668	-0.0729937	-0.347483
1.27427	1.01059	0.478796	0.763037	1.02306	0.526959	0.197443	0.647046	0.598244	0.624565	0.797482	0.320909	0.322478	0.298427	0.140551	0.593649	0.665598	0.343916	-0.306881	-0.307294	-0.367591
1.24217	0.959483	0.710167	0.440048	0.414874	0.344982	0.532137	0.642645	0.632469	0.710308	0.745059	0.563533	0.610452	0.458468	0.467047	0.395265	0.281832	0.281458	0.23064	0.0669324	-0.490731
1.35761	0.846418	0.60365	0.312165	0.199779	0.264628	0.653977	0.749887	0.765474	0.81666	0.79781	0.778825	0.665287	0.602799	0.485571	0.321221	0.342218	0.294194	0.278878	0.140833	-0.0904573
1.3448	0.952796	0.859462	0.570966	0.357828	0.402713	0.446832	0.618539	0.76063	0.857112	0.689581	0.492459	0.460252	0.425098	0.43992	0.298575	0.0475465	-0.0734537	0.0705159	-0.0569127	-0.175422
1.8738	1.32241	1.31588	0.952113	0.477943	0.200136	-0.0780417	0.130609	0.66216	0.794107	0.752679	0.438036	0.253082	-0.121064	-0.0273092	-0.0844272	-0.00362583	-0.0353498	-0.00554504	-0.161958	-0.239385
1.80551	1.21097	1.17295	0.912426	0.362101	0.16094	0.0363317	0.270726	0.735475	0.794776	0.789298	0.775651	0.47301	0.0557309	0.0559621	0.1252	-0.0416883	-0.128593	0.091988	-0.0176622	-0.13197
1.17819	0.6887	0.533379	0.420879	0.461917	0.497812	0.604781	0.558802	0.789282	0.844261	0.726931	0.768996	0.562617	0.438659	0.185481	0.141309	0.0195524	-0.045174	0.0550177	0.0333374	-0.21769
0.827244	0.25232	0.0898007	0.134729	0.229882	0.318736	0.674864	0.91811	1.01225	0.954199	0.894044	0.933577	0.871235	0.561358	0.394506	0.385452	0.333603	0.186691	0.176372	-0.111544	-0.54246
0.860448	0.404581	0.253918	0.24734	0.311469	0.328393	0.672958	0.777477	0.89544	0.818565	0.869285	0.848702	0.861182	0.633028	0.363071	0.413992	0.260813	-0.0261862	-0.114975	-0.462031	-0.712621
1.12995	0.736298	0.518741	0.411407	0.43458	0.467614	0.725306	0.839902	0.903036	0.981214	0.774376	0.656534	0.650338	0.4208	0.221211	0.141449	0.0259561	-0.0378686	-0.0400162	-0.168777	-0.275625
1.29761	0.430923	-0.0318066	-0.0945285	-0.197281	-0.051995	0.252846	0.282873	0.59897	0.698142	0.46382	0.713545	0.814974	0.594353	0.289572	-0.0158258	0.0859889	0.280277	0.0883942	-0.0742613	-0.123564
1.12233	0.78494	0.655522	0.568086	0.644791	0.54953	0.736917	0.821048	0.845829	0.895492	0.815059	0.562748	0.557377	0.395796	0.190895	0.128342	0.0618736	0.0561944	0.0462439	-0.13942	-0.258646
0.922671	0.562674	0.0390077	0.02961	0.283064	0.252926	0.664028	0.948368	1.10285	0.859424	0.816653	0.769741	0.77657	0.683974	0.508257	0.290464	0.164989	-0.161518	-0.142507	-0.175884	-0.529555
0.669524	0.323995	0.307205	0.415288	0.594584	0.632172	0.473797	0.427267	0.483791	0.437177	0.279978	0.17679	0.145206	0.177632	0.0916029	-0.146283	-0.0462186	-0.0100088	0.0113024	-0.042206	-0.183975
0.794744	0.414762	0.188938	0.144044	0.31514	0.559721	0.495953	0.484776	0.656894	0.533715	0.334542	0.200554	0.157131	0.0779092	0.193039	-0.0569778	0.0534012	0.112396	0.169818	0.179286	-0.0155181
0.324115	-0.0253436	0.0489067	0.0315868	0.0446425	0.276407	0.00248588	-0.291075	-0.300828	-0.208311	-0.352895	-0.263939	-0.452041	-0.416157	-0.476985	-0.525398	-0.418236	-0.330125	-0.129276	0.0594658	0.0934946
1.06153	0.56145	0.677454	0.389143	0.408341	0.365033	0.422946	0.390461	0.17037	0.153861	0.241551	0.191309	0.0236156	-0.100803	-0.329536	-0.267646	-0.184164	-0.38436	-0.226828	-0.409237	-0.315848
0.856474	0.443521	0.00241762	0.36911	0.397914	0.293258	0.338111	0.127424	0.252425	0.404693	0.421041	0.000981365	0.071621	0.109212	-0.36727	-0.127546	-0.0153594	-0.216556	-0.154886	-0.256037	-0.168393
1.3836	0.866742	0.764914	0.40918	0.204155	0.326637	0.390884	0.604109	0.779074	0.896827	0.906781	0.660751	0.378572	0.201087	0.207708	0.113185	-0.0703329	-0.00665073	-0.0809534	-0.16892	-0.163278
1.04869	0.420897	0.261718	-0.0121715	-0.109581	0.091101	0.402892	0.49806	0.689611	0.973885	0.915886	0.885566	0.737282	0.869584	0.832052	0.505855	0.160642	-0.102812	0.0396968	0.365234	0.356103
1.10785	0.909619	0.724364	0.449563	0.337618	0.210737	0.530773	0.765566	0.905637	0.805563	0.668908	0.58995	0.691054	0.693671	0.284548	0.172312	-0.358641	-0.16044	-0.20287	-0.241621	-0.137395
1.99451	1.21693	0.906505	0.638558	0.396374	0.210462	0.11208	0.339199	0.557624	0.605675	0.508696	0.306937	-0.0267154	-0.04956	-0.232778	-0.0727004	-0.103343	0.036383	-0.015329	-0.194689	-0.356297
1.9974	1.27461	0.935426	0.607469	0.25373	0.027434	-0.0142064	0.175177	0.392892	0.504378	0.480643	0.229358	0.0284633	-0.100015	-0.179406	-0.165881	-0.179171	-0.163091	-0.187642	-0.204576	-0.12832
1.12415	0.479603	0.364062	0.390045	0.493074	0.518532	0.572635	0.767124	0.821091	0.902511	0.942387	0.72643	0.607075	0.430774	0.340137	0.281858	0.100446	0.000959354	-0.173505	-0.214218	-0.248931
0.802573	0.25538	0.217939	0.139184	0.339845	0.580215	0.765007	1.01102	1.10503	1.06723	1.13257	0.978492	0.728293	0.411968	0.380744	0.122931	-0.0515478	-0.0108509	-0.1769	-0.451542	-0.291539
0.820483	0.461335	0.472223	0.57512	0.626016	0.658335	0.624337	0.493706	0.380755	0.484693	0.400481	0.22013	0.119778	0.00743123	0.0908538	-0.0467861	-0.0669332	-0.173238	-0.184058	-0.129883	-0.253529
0.842496	1.04997	0.886633	0.600739	0.423517	0.388197	0.434442	0.373926	0.287532	0.221613	0.171706	0.203744	0.274948	0.254535	0.20342	0.232439	0.213039	0.206175	0.163877	0.00363409	0.0106504
0.966676	1.31244	1.22022	0.957278	0.601205	0.444329	0.360859	0.283545	0.046527	-0.00738717	-0.0805144	-0.0291389	0.0417914	-0.0683637	-0.153955	-0.0508509	-0.0485814	-0.0284272	-0.144426	-0.149564	-0.102271
-0.00125261	0.189293	0.290551	0.0751339	0.158361	0.613084	0.884343	0.763232	0.616409	0.514753	0.555926	0.725356	0.898857	0.777601	0.572824	0.497541	0.578437	0.696221	0.518435	0.3509	0.490501
0.504806	0.211397	-0.434455	-0.649008	-0.81152	-0.875076	-0.831149	-0.919686	-0.961527	-0.961717	-0.823089	-0.715994	-0.776515	-0.768405	-0.567381	-0.4671	-0.376507	-0.261952	-0.191457	-0.174878	-0.0969694
0.383665	0.0719034	-0.451157	-0.634958	-0.889052	-0.903231	-0.788821	-0.876771	-0.849175	-0.759202	-0.636598	-0.655871	-0.695618	-0.60517	-0.540853	-0.404645	-0.299888	-0.269753	-0.189311	-0.170661	-0.0414819
0.500207	0.251455	-0.473242	-0.646914	-0.785951	-0.775942	-0.826284	-0.97678	-0.900668	-0.848708	-0.666761	-0.69065	-0.627688	-0.546146	-0.531518	-0.517973	-0.416202	-0.243392	-0.181149	-0.0952917	0.0625566
0.496999	0.759396	0.679767	0.443443	0.403869	0.486253	0.547848	0.474643	0.394932	0.313463	0.235936	0.314788	0.341175	0.304454	0.296728	0.233967	0.147875	0.185476	0.218887	0.0976445	0.0409399
-0.338579	0.0658611	0.285997	-0.110245	0.0345676	0.724071	0.948541	0.913603	0.764863	0.582524	0.537977	0.773986	0.868193	0.789787	0.69737	0.693251	0.758028	0.687704	0.43772	0.322667	0.405492
0.0180902	0.185948	0.40979	0.21764	0.363531	0.521045	0.660435	0.805242	0.895834	1.11398	0.951807	0.601173	0.331864	0.591512	0.685325	0.950517	0.453921	0.604324	0.640481	0.352988	-0.0226245
0.661655	0.792182	0.590859	0.338589	0.274825	0.325226	0.36969	0.311981	0.257524	0.219579	0.224592	0.275473	0.253332	0.23935	0.226014	0.214324	0.164465	0.178869	0.22548	0.0533229	-0.0288066
0.518245	0.170635	0.106219	-0.0562349	0.0423604	0.370768	0.607593	0.345796	0.306727	0.320433	0.364806	0.548676	0.605537	0.647191	0.437296	0.120304	0.190657	0.441075	0.53664	0.330735	-0.0805479
0.374007	0.357987	0.342142	0.065662	0.164931	0.339898	0.449982	0.481343	0.510546	0.457406	0.371981	0.417665	0.472064	0.472088	0.445623	0.464862	0.426357	0.371769	0.340935	0.168172	0.213549
0.708368	0.910705	0.800758	0.558318	0.37292	0.335538	0.31806	0.242486	0.138944	0.084436	0.0261169	0.0847133	0.145881	0.103341	0.0818964	0.0677526	0.0593496	0.105067	0.0565284	-0.013572	-0.0720783
-0.188128	-0.406812	-0.240796	-0.225347	0.0328177	0.511762	0.759162	0.845688	0.809933	0.714635	0.690283	0.791075	0.849619	0.864439	0.811259	0.788515	0.678692	0.6483	0.572991	0.432706	0.341895
0.475764	0.575696	0.442361	0.229759	0.216218	0.389636	0.451938	0.358472	0.249294	0.236679	0.352895	0.398668	0.324048	0.266701	0.276109	0.362475	0.341955	0.277032	0.310999	0.143247	0.0547036
0.296165	0.49799	0.384661	-0.0681708	0.0896613	0.510363	0.564692	0.396208	0.472537	0.421779	0.427391	0.498483	0.524572	0.436394	0.120103	0.278049	-0.0375757	0.121217	0.560528	0.438954	0.346132
1.01253	1.1987	0.92007	0.440747	0.287452	0.274731	0.253279	0.302672	0.197677	0.110189	0.0717265	0.107682	0.130509	0.0982421	0.0941682	0.0990187	0.107944	0.131317	0.127329	0.0360368	0.0993367
0.891785	0.943925	0.760495	-0.0252927	-0.0465726	0.00842261	0.190748	0.386297	0.351837	0.174283	0.131951	0.172539	0.0764389	0.360954	0.39704	0.436412	0.437076	0.231381	0.228533	0.222838	0.180286
-0.176181	-0.251926	-0.180392	-0.315234	-0.0650908	0.327746	0.582039	0.736671	0.688821	0.630408	0.676201	0.743796	0.843618	0.935816	0.821675	0.743369	0.637269	0.654017	0.572958	0.416956	0.368334
-0.179862	0.391708	0.68488	0.664777	0.637072	0.712693	0.912817	1.10301	1.07746	1.1391	1.15969	0.997441	0.771251	0.52531	0.391008	0.450366	0.444261	0.470656	0.328503	0.214566	0.221025
-0.0572028	-0.281211	-0.299613	-0.358661	-0.149033	0.00934599	0.51191	0.956492	0.878099	1.02574	1.05978	1.17739	1.3085	1.19592	1.03296	1.10397	1.20824	1.13574	1.01903	0.883662	0.802303
-0.140538	0.576244	0.934074	1.0101	1.00036	0.943114	1.07369	1.18087	1.02169	0.968203	1.03498	0.872025	0.68015	0.494466	0.411335	0.329968	0.162696	0.0825033	0.00597719	0.0322373	0.0275828
0.462023	0.932679	0.628267	-0.0851691	0.190506	0.414729	0.518354	0.467467	0.598547	0.473125	0.482915	0.426172	0.592253	0.462272	0.549858	0.506121	0.356549	0.519943	0.551498	0.328604	0.186528
-0.215918	0.68623	1.25621	1.37124	1.30384	0.994183	1.03886	1.19541	1.07005	0.969098	0.965105	0.813145	0.801168	0.563847	0.273258	0.189276	0.0942679	-0.0186151	-0.141184	-0.241319	-0.240344
0.192346	1.42757	1.51917	1.82794	1.81036	1.82866	2.17725	2.0636	1.75277	1.64354	1.41331	1.26887	1.05572	0.781982	0.350639	0.017153	0.0127401	0.177574	0.00103784	-0.379045	-0.791421
0.770956	1.55289	1.56489	1.3531	1.45482	1.33166	1.33787	0.936633	0.921194	0.835087	0.387347	0.434467	0.320257	-0.278609	-0.466868	-0.0156932	-0.30954	-0.711132	-0.711587	-0.596223	-0.766552
0.607471	1.24182	1.53353	1.54997	1.12365	0.726109	0.338822	0.187836	-0.249488	-0.595651	-0.330285	-0.347797	-0.351767	-0.340635	-0.262192	0.145592	0.161181	0.204365	0.197374	0.113208	0.215316
0.603666	1.29447	1.3917	1.28641	1.19108	0.980533	0.848786	0.50492	0.326286	0.257462	0.386089	0.285666	0.144204	0.0250427	0.182467	0.159934	0.167083	0.209793	0.156024	-0.0712558	-0.0766535
0.680033	1.41577	1.51396	1.21547	0.963988	0.705191	0.767393	0.538063	0.178574	0.129661	0.284906	0.413808	0.233723	-0.0587918	0.0626585	0.0443806	0.105932	0.0619586	-0.0616938	-0.0357247	-0.0835414
0.825182	1.13924	1.45844	1.13288	0.875859	0.783538	0.590681	-0.20759	0.244246	0.363406	0.594766	0.765698	0.238333	-0.430448	0.413585	0.560158	-0.33767	-0.75429	-0.292651	0.112613	-0.133717
0.643863	1.24309	1.3496	1.36495	1.00555	0.867245	1.01309	0.687247	0.286158	0.227059	0.29153	0.34844	0.0707888	-0.15021	0.0195714	0.198108	0.00972739	-0.0494569	-0.0878041	0.0392786	0.104345
-0.885158	0.554215	1.10237	1.30795	1.37811	1.3182	1.09282	0.989405	0.836326	0.433166	0.225767	0.452331	0.496574	0.57746	0.782382	0.985505	0.895882	0.607197	0.597482	0.180227	0.0522719
0.399614	1.51248	1.53345	1.02963	1.04984	0.997077	1.08185	1.05008	1.04381	0.98292	0.915895	0.68308	0.314028	0.0836615	-0.0869636	0.0239586	0.105512	-0.11781	-0.0914284	-0.190763	-0.257431
0.195523	0.643949	0.701432	0.756957	1.116	1.18422	1.3682	1.54726	1.5099	1.35012	1.21239	0.831685	0.47449	0.0873146	-0.222457	-0.504099	-0.641499	-0.687192	-0.740611	-0.857841	-0.851932
0.23859	0.659334	0.945244	0.784245	0.90091	1.19938	1.39988	1.51913	1.55241	1.25831	1.15607	0.820744	0.45692	0.0464799	-0.349715	-0.55116	-0.523569	-0.610633	-0.51834	-0.990785	-0.721276
0.0610876	0.537332	0.749567	0.719339	1.011	1.17162	1.21467	1.36937	1.4965	1.17089	1.01312	0.722753	0.423513	0.0418971	-0.128085	-0.344259	-0.529397	-0.61074	-0.637065	-0.606636	-0.6694
0.442301	0.898223	0.945208	0.476347	0.694289	0.897812	0.938796	1.00616	1.18162	0.602929	0.665593	0.781224	0.301964	0.28207	-0.000737294	-0.12338	-0.461106	-0.883192	-0.669972	-0.838548	-0.629267
0.0257106	-0.0545892	0.263204	0.252153	0.569378	0.89334	0.994212	1.24838	1.46197	1.33516	1.38788	1.09236	0.451307	-0.0117879	-0.234477	0.142969	-0.755462	-0.880905	-0.758702	-0.51023	-0.877593
-0.172052	-0.561577	-0.701992	-0.583014	-0.0670442	0.509639	0.828369	1.00948	1.19495	1.1757	1.11122	1.07107	1.12207	1.22014	1.16508	0.923059	0.83336	0.878574	0.795084	0.655515	0.549313
0.376807	0.364749	0.13015	-0.0483335	-0.389545	-0.4488	-0.267848	-0.220862	-0.275069	-0.254958	-0.118046	-0.0566536	0.0148865	-7.87717e-05	-0.0834131	-0.0778675	-0.0358874	-0.124998	-0.00807767	0.00151928	-0.0453452
-0.228802	-0.69861	-0.660086	-0.540341	-0.0399865	0.402474	0.616381	0.779589	1.08317	1.12033	0.927915	0.908262	1.08044	1.11732	1.05693	0.828214	0.733698	0.811715	0.710695	0.55362	0.443929
0.241482	0.0815424	-0.0792745	-0.169534	-0.0456808	0.264445	0.383344	0.533069	0.663273	0.628559	0.576695	0.495618	0.645444	0.734577	0.635205	0.45439	0.401536	0.509231	0.428694	0.384673	0.282112
-0.0410118	-0.325897	-0.389716	-0.306855	0.0622611	0.270091	0.436135	0.73133	0.9924	0.906661	0.687723	0.75361	1.03687	1.07166	0.913301	0.630149	0.627899	0.812417	0.696155	0.554717	0.492546
1.06203	1.42583	1.33575	0.728206	0.332049	0.354156	0.405236	0.193874	0.0211878	0.350435	-0.0124366	-0.481528	-0.357163	0.0790048	0.344477	0.21103	-0.198122	0.0175078	-0.231163	0.0386053	-0.278319
0.694078	1.21762	1.33211	1.35247	1.08297	0.818889	0.699644	0.6998	0.809401	0.923296	0.728213	0.541063	0.58091	0.610008	0.436157	0.37309	0.433092	0.294527	0.0297968	-0.00536676	0.114508
-0.0857344	-0.421184	-0.556449	-0.610821	-0.135242	0.360576	0.572904	0.834336	1.05129	1.02975	0.944812	0.846589	1.03371	1.15547	1.08385	0.806413	0.742125	0.777773	0.594301	0.589612	0.510005
0.0173676	0.438622	0.660237	0.817953	0.55023	0.62145	0.908526	1.05196	1.12287	1.24843	1.12719	1.03214	0.805709	0.861759	0.915277	0.775904	0.659702	0.616133	0.50711	0.282556	0.263661
-0.10333	0.668867	1.0176	1.15027	1.0234	1.07624	1.20863	1.13289	1.08379	1.14219	1.01203	0.875183	0.645905	0.556596	0.486073	0.309514	0.205431	0.133347	-0.00296841	-0.0359459	-0.00128352
-0.145463	0.777915	1.28804	1.36198	1.11042	1.0885	1.24553	1.22141	1.19857	1.20982	1.12526	0.94695	0.706071	0.606117	0.595936	0.438707	0.29684	0.188088	0.0570464	-0.081499	-0.0948737
-0.289756	0.513711	1.07849	1.34232	1.34524	1.36835	1.38846	1.29403	1.33715	1.36892	1.2636	1.17884	0.844838	0.631244	0.557749	0.41985	0.445791	0.301977	0.177999	0.0373751	-0.0159906
0.383664	1.04882	1.16613	1.28102	1.19757	1.12638	1.06921	1.07275	0.935406	0.819354	0.677385	0.297737	0.192496	-0.00961128	-0.0141906	-0.12072	-0.368925	-0.420972	-0.323671	-0.424769	-0.561693
0.62484	1.08273	1.19522	1.20171	1.04912	0.875512	0.672337	0.469261	0.340426	0.359626	0.245166	-0.109419	-0.180333	-0.384084	-0.343049	-0.446599	-0.563483	-0.603658	-0.548613	-0.470203	-0.573775
0.344381	1.00861	1.10918	1.42672	1.57347	1.65331	1.61474	1.68659	1.19807	0.981811	0.847573	0.463087	0.373723	0.16376	0.264072	0.0947763	-0.313584	-0.278898	-0.176525	-0.326573	-0.48623
0.408309	1.07587	1.3577	1.34739	1.22294	1.14179	0.986671	1.08437	1.1182	1.0251	0.636241	0.133879	0.18688	0.126478	0.0294569	-0.158934	-0.276682	-0.228744	-0.321925	-0.497102	-0.805735
0.617183	0.880299	1.0884	1.05245	0.932577	0.905426	0.857329	0.414098	0.230855	0.555583	0.250456	0.0231743	0.00391634	-0.129393	-0.410194	-0.416795	-0.472855	-0.346602	-0.532212	-0.633494	-0.7739
0.636179	1.19876	1.45417	1.59731	1.12321	0.313224	-0.17818	-0.425157	-0.525814	-0.556427	-0.0190809	0.108475	-0.0697253	-0.329001	-0.324051	0.205785	0.315877	0.286583	0.121639	0.0834356	0.0013908
0.456904	1.11898	1.15298	1.14648	0.916548	0.468142	0.42561	0.483267	0.251563	0.0680877	0.0108384	-0.0715139	0.130333	0.0253544	0.061561	0.142308	-0.0372316	0.065004	0.171211	0.0504742	0.116232
0.367639	1.02775	1.19249	1.21428	0.856266	0.388867	0.0633238	-0.00741804	0.226507	0.174394	0.219092	0.0787566	0.188906	0.149892	0.116834	0.155502	0.00708886	-0.0251936	-0.0291997	0.100023	0.0460805
0.43053	1.16304	1.2929	1.23759	1.02492	0.56159	0.2861	-0.00552175	0.121278	0.113714	-0.0554204	-0.107879	0.270576	0.0538763	0.066799	0.222191	0.139303	-0.138462	0.304861	0.403961	-0.0395157
0.241222	0.515084	0.50505	0.649259	0.651695	0.798449	0.841635	0.984923	0.90147	0.841556	0.728341	0.294415	0.0623949	-0.0555062	-0.199395	-0.489771	-0.682993	-0.654072	-0.675647	-0.554906	-0.438759
0.166047	0.58136	0.620294	0.745102	0.862958	0.990739	1.05997	1.19914	1.24387	1.33791	1.16824	0.635803	0.483991	0.0769543	-0.169476	-0.493356	-0.548912	-0.444404	-0.699833	-0.703297	-0.616938
-0.300826	0.223715	0.662589	0.690718	1.02847	1.36907	1.86543	1.66328	1.50909	0.975372	1.09708	0.498214	0.581397	0.852527	0.0591112	-1.10677	-0.544039	-0.436209	-1.01304	-1.02686	-1.01321
0.103791	0.322087	0.0402094	1.11129	1.15316	0.910055	1.339	1.40613	0.823564	1.16222	1.27871	0.5093	0.420692	0.16617	0.121925	-0.21764	-0.711838	-0.552145	-0.539225	-0.712288	-0.586596
0.363062	0.593142	0.170775	0.435592	0.948666	1.14221	1.11779	1.10611	1.22644	1.15	0.850806	0.370784	0.10956	-0.307018	-0.723604	-0.806067	-0.49793	-0.302849	-0.649858	-0.920526	-0.613476
-0.221225	-0.433347	-0.381168	-0.0966829	0.262448	0.572943	0.848533	1.06253	1.17359	1.18501	1.12789	1.10023	1.11234	1.01057	0.930143	1.01256	0.945114	0.740833	0.687831	0.680422	0.687783
-0.14978	-0.348352	-0.199902	0.00768762	0.235779	0.429441	0.658882	0.824925	0.911998	0.956288	0.899401	0.900758	0.968185	0.902296	0.838381	0.862825	0.827575	0.725877	0.698666	0.655209	0.528206
0.320154	0.199749	0.246318	0.178709	0.198255	0.254664	0.358079	0.398663	0.479707	0.484198	0.535752	0.522937	0.563281	0.501212	0.413843	0.463807	0.437803	0.291197	0.300083	0.276806	0.238535
0.978461	0.949481	0.806199	0.509147	0.319438	0.305246	0.260364	0.21974	0.301809	0.312487	0.340911	0.203149	0.215567	0.269397	0.123409	0.24911	0.252324	0.171359	0.18274	0.0966578	0.107633
-0.182701	0.240082	0.542065	0.868495	0.832921	0.916031	0.935127	1.03734	1.48539	1.59788	1.44786	1.15774	1.1445	1.16849	0.85954	0.711382	0.676263	0.503096	0.372156	0.362807	0.240839
0.259833	-0.0530683	-0.43655	-0.22582	-0.10408	0.26338	0.65534	0.962494	1.50574	1.37397	1.19789	1.17747	1.4478	1.62956	1.34465	1.07521	1.06896	0.927528	0.860772	0.796628	0.713887
-0.126733	0.569767	1.09485	1.29906	1.29839	1.27707	1.19733	1.16107	1.29834	1.30321	1.10133	0.968682	0.907132	0.777324	0.608366	0.537761	0.430946	0.283473	0.167547	0.0896545	0.111409
0.126697	0.851467	1.43301	1.71616	1.64909	1.47312	1.37873	1.38493	1.517	1.49191	1.36777	1.1903	1.03673	0.905895	0.529777	0.304567	0.188791	0.0634873	-0.10875	-0.137614	-0.262121
0.69767	1.02924	1.21301	1.2164	1.08309	0.945257	0.823811	0.655535	0.490636	0.431003	0.331648	0.0539741	-0.271353	-0.485715	-0.608125	-0.585103	-0.640249	-0.683117	-0.740321	-0.761533	-0.703685
0.557211	1.21155	1.58817	1.42664	1.33915	1.42884	1.53731	1.37323	0.972957	0.965271	0.782864	0.484077	0.263799	0.0283876	-0.292657	-0.320018	-0.616109	-0.653725	-0.565701	-0.757257	-0.869896
0.541366	1.07052	1.39873	1.31758	1.22081	1.21332	1.23791	0.945247	0.835191	0.605221	0.333457	0.418193	-0.0480121	0.0500585	0.0609628	-0.196733	-0.284815	-0.135103	-0.348357	-0.649671	-0.455781
0.347931	0.869499	1.28268	0.916715	0.466641	0.412962	0.0201242	0.00433391	-0.0436593	0.0182207	0.265798	-0.0473761	-0.591623	-0.476137	-0.16795	-0.343735	-0.272437	-0.230589	-0.0403636	-0.0667112	0.0648546
0.361754	1.33141	1.40834	0.933878	0.528333	0.503525	0.216951	-0.0520334	-0.317013	-0.234776	-0.0488887	-0.0704993	-0.173945	0.092761	0.194405	0.234696	0.176899	0.128415	-0.0464355	0.169942	0.13553
-0.0197838	1.32123	1.81075	1.31459	0.634871	0.716249	0.570115	0.13422	-0.372041	-0.312986	-0.201983	-0.229741	-0.397265	-0.139601	-0.172544	0.463529	0.262902	0.254997	0.336653	0.301218	0.0593497
0.230129	0.983809	1.18725	1.21956	1.24469	1.44747	1.51805	1.54309	1.37273	1.09387	0.893565	0.487267	-0.0802415	-0.243696	-0.386108	-0.527233	-0.461328	-0.511342	-0.653635	-0.613199	-0.64902
0.18694	1.41246	1.95328	1.495	1.11132	1.40972	1.52123	1.98977	2.07191	1.53194	1.44296	1.08183	0.518492	0.0443585	-0.287201	-0.657977	-0.520117	-1.10677	-1.19577	-1.04446	-0.729947
0.276973	1.23801	1.72229	1.54376	1.29597	1.30067	1.54933	1.7219	1.53537	1.11443	0.983697	0.800299	0.365986	0.0548834	-0.379868	-0.651475	-0.604151	-0.864912	-0.907088	-0.85373	-0.678092
0.435479	0.484216	0.553481	0.548711	0.540923	0.423471	0.503885	0.699173	0.705742	0.572554	0.484947	0.305302	0.280018	0.393934	0.375327	0.438521	0.357938	0.205834	0.258539	0.473014	0.440424
-0.0326706	-0.0205387	0.211276	0.369416	0.373125	0.17003	0.504255	0.885636	0.98123	0.860272	0.801339	0.739666	0.637356	0.731152	0.752499	0.750462	0.639464	0.654999	0.774846	0.721672	0.57273
0.0255326	0.846266	1.16275	1.1947	1.04682	0.973575	0.764145	0.558529	0.667632	0.717746	0.628018	0.835698	0.847453	0.744283	0.58375	0.62824	0.614176	0.527899	0.454045	0.255301	0.164206
0.691661	1.3596	1.65924	1.37449	1.30903	1.20588	0.997946	0.68614	0.363319	0.0801797	0.195145	0.1631	0.212186	0.113763	-0.125138	-0.25522	-0.0416085	0.0396947	-0.241151	-0.265378	-0.337411
0.617767	0.847183	1.10894	0.977552	0.802578	0.626186	0.545757	0.431035	0.355534	0.187562	-0.0319385	-0.246478	-0.148284	-0.0631067	-0.129672	-0.0834747	-0.154157	-0.258222	-0.0793936	0.051851	0.0316123
0.267168	0.387285	0.57477	0.727883	0.618668	0.500578	0.439812	0.547759	0.626178	0.472724	0.229949	0.0696492	0.151716	0.230981	0.232947	0.314127	0.16072	0.0915656	0.215311	0.371643	0.322199
0.351595	0.264161	0.443771	0.49703	0.362948	0.348898	0.366827	0.524182	0.675886	0.512828	0.232972	0.123397	0.173981	0.255607	0.306057	0.295038	0.107798	0.101842	0.127967	0.319027	0.322279
0.113571	0.292455	0.563504	0.515386	0.373342	0.364039	0.456515	0.573474	0.65103	0.515135	0.320095	0.196743	0.340241	0.421597	0.404669	0.502446	0.350546	0.206221	0.310504	0.45398	0.377733
1.23333	1.1936	1.36003	1.17774	0.891089	0.582953	0.381715	0.24122	0.187498	0.0636098	-0.207612	-0.420175	-0.386887	-0.342516	-0.3164	-0.295538	-0.365519	-0.35172	-0.263196	-0.234635	-0.237603
0.902424	0.880908	0.982524	0.907	0.6293	0.354626	0.336962	0.506733	0.612152	0.424582	0.184346	-0.0826798	-0.0879894	0.0576188	0.136395	0.209454	0.0850486	-0.0120951	0.0892108	0.22864	0.186033
0.553312	0.565247	0.708125	0.842792	0.628492	0.480397	0.415585	0.477768	0.522881	0.422301	0.244025	0.0200807	0.0705665	0.238408	0.258703	0.26265	0.133871	0.0777193	0.151072	0.294394	0.237771
0.364095	0.181311	0.448036	0.617404	0.478848	0.376179	0.499975	0.681006	0.768726	0.750795	0.443423	0.14863	0.234052	0.365281	0.437958	0.405571	0.197853	0.181282	0.333704	0.368307	0.273713
1.06974	0.538669	-0.215401	0.152288	0.0909574	-0.0173059	0.296525	0.780966	1.02554	1.09877	0.694058	0.331108	0.493232	0.647113	0.571036	0.472557	0.311868	-0.1908	-0.303482	0.327873	0.55156
0.84519	1.27891	1.87317	2.02379	1.5198	1.22885	1.00353	0.940902	0.774042	0.548983	0.562507	0.549805	0.250411	0.0709324	0.0775419	0.0465199	0.0408063	-0.0772845	-0.234851	-0.240268	-0.137025
0.375743	1.2174	1.52574	1.58969	1.65159	1.44223	1.40353	1.3185	1.04428	0.896207	0.794996	0.5178	0.250145	0.106139	0.0963497	0.0992715	0.101009	-0.132608	-0.372524	-0.364114	-0.356811
0.177634	1.47644	1.77767	1.57177	1.94584	1.76048	1.61031	1.54769	1.07089	1.0272	0.976823	0.718427	0.311246	-0.0146255	0.145526	0.0620527	0.209971	-0.248629	-0.375338	-0.270134	-0.176145
0.483904	1.46766	1.44969	1.28492	1.69838	2.22911	1.63326	1.76269	1.29619	0.976549	0.640644	0.837988	0.971517	0.110874	0.125067	0.461739	0.408901	0.352475	-0.325424	-0.128234	-0.152512
0.385098	0.811609	1.12562	0.903129	0.932863	0.71558	0.46386	0.0323117	-0.0347722	-0.080474	-0.299648	-0.565731	-0.575053	-0.491819	-0.775545	-0.738297	-0.525806	-0.501728	-0.496085	-0.467941	-0.443892
0.328705	0.996625	1.19319	0.945885	0.906463	0.766559	0.343303	0.0944748	0.297016	0.0277956	-0.485047	-0.307209	-0.26053	-0.3089	-0.763961	-0.70224	-0.441255	-0.444638	-0.395358	-0.374154	-0.527693
0.424998	1.18616	1.37502	1.24381	1.03525	0.636223	0.30483	0.138533	0.0926929	-0.119636	0.0206639	0.104472	-0.0666158	-0.119998	0.16791	0.367489	0.254343	0.307777	0.186916	0.103136	-0.0550355
0.330612	1.04018	1.4952	1.45274	1.34732	1.08722	0.602354	0.182634	0.0481838	-0.0453371	-0.0502088	-0.114075	-0.0317606	0.0592714	-0.0280043	0.274935	0.27747	0.19209	-0.213838	-0.15948	0.0468655
0.236022	0.686745	0.771664	0.71425	0.790781	0.782229	0.777099	0.679324	0.593338	0.572565	0.348913	0.128983	0.0688519	-0.0657693	-0.203523	-0.182896	-0.251244	-0.251795	-0.245877	-0.0870209	-0.0897674
0.512998	1.36494	1.19871	1.38607	1.49374	1.39321	1.3766	1.10438	1.09159	1.00425	0.453874	0.0318674	0.0784575	-0.150203	-0.430659	-0.422355	-0.380637	-0.345619	-0.109023	-0.121497	-0.118903
0.57552	0.316898	0.173232	0.0364226	-0.145206	-0.078688	0.0989235	0.0616585	-0.0698537	-0.0696965	0.0592727	0.154884	-0.140889	-0.056449	0.0595199	0.0823454	0.129774	0.309628	0.0646139	-0.0138754	0.124799
0.253794	0.908092	0.983218	1.08132	1.14034	1.0276	0.853596	0.788134	0.69117	0.561431	0.470468	0.392339	0.330093	0.283224	0.144856	0.163941	0.18537	0.145812	0.0810578	-0.0744724	-0.126122
0.690514	0.685594	0.542935	0.199943	0.0987575	0.153148	0.159085	0.178401	0.1614	0.221215	0.148126	0.0625624	0.0421283	0.0753762	0.0534797	0.0705177	0.0764376	0.0264966	-0.0363593	-0.0142848	0.125566
0.125461	0.194065	0.143677	0.122082	0.202577	0.391305	0.569809	0.51742	0.591801	0.667633	0.542939	0.563988	0.609719	0.569293	0.347479	0.440779	0.523338	0.618946	0.530033	0.50221	0.568314
0.286064	1.63723	1.79012	1.91205	2.12005	1.95842	1.72051	1.45324	1.40443	1.08427	0.790778	0.696613	0.524528	0.297355	0.18058	-0.0077061	-0.0780786	-0.177455	-0.238668	-0.336643	-0.304789
0.606558	2.2132	2.25156	2.48873	2.79648	2.52365	2.19373	2.00643	1.892	1.47111	1.25656	1.0829	0.966378	0.820644	0.763811	0.572435	0.45178	0.215774	0.12951	0.106423	0.0820921
0.181656	1.87826	2.29865	2.07271	2.24527	2.3533	2.33271	2.00271	1.68234	1.44243	1.04881	0.776668	0.857687	0.725601	0.500946	0.126554	0.0385914	-0.143069	-0.138138	-0.13992	-0.180238
-0.258712	0.75502	1.04829	1.19382	1.54772	1.5173	1.32552	1.01085	0.785885	0.625463	0.231383	-0.0430187	-0.0472071	0.0845626	0.0550218	-0.121527	-0.115232	-0.035499	0.0649413	0.0947303	-0.0522192
0.293846	0.721586	0.751092	0.834913	0.87717	0.727327	0.480928	0.491443	0.362732	0.179831	0.131274	0.0482778	-0.0688511	-0.193978	-0.0087079	0.112287	0.0350836	-0.118464	0.0453456	0.00122348	-0.0757212
-0.319854	-0.339903	-0.161776	0.0339799	0.263095	0.597128	0.756369	0.899925	1.00166	0.931885	0.845904	0.650441	0.441189	0.296625	0.148775	0.0651211	0.0966032	0.041707	-0.102686	-0.177876	-0.159791
-0.323821	-0.283746	-0.104597	-0.00253975	0.265277	0.645771	0.767132	0.915797	0.941129	0.84643	0.819769	0.626031	0.428092	0.338721	0.252	0.049643	0.0432477	-0.0149121	-0.118721	-0.151819	-0.181506
-0.228095	-0.14984	0.0734111	0.141475	0.210143	0.604508	0.820369	0.911255	0.893267	0.904141	0.898157	0.723293	0.478463	0.28928	0.0909354	0.0910574	0.0937534	0.0176258	-0.118084	-0.204255	-0.145901
0.523398	1.50767	2.10302	2.23567	1.7011	0.948221	0.685434	0.888455	0.764816	0.51057	0.389875	0.0683819	0.318442	0.340345	0.117483	-0.323445	-0.200815	-0.165137	-0.0495077	-0.15026	-0.0962312
0.78311	1.21114	1.17051	0.966081	0.754975	0.60076	0.552574	0.498555	0.316746	0.251667	0.167975	0.117171	0.187804	-0.0545581	-0.320838	-0.0724308	-0.158256	-0.332674	-0.133101	-0.178824	-0.23581
0.458116	1.15733	1.35094	1.27392	1.00003	0.768595	0.476438	0.132288	0.262927	0.12884	-0.379181	-0.460721	-0.176805	-0.213199	-0.284967	-0.387979	-0.460406	-0.433581	-0.336961	-0.193447	-0.290866
-0.138972	0.0983766	0.422792	0.847535	0.805175	0.480279	0.238194	0.324388	0.533351	0.627234	0.620587	0.601883	0.363236	0.377161	0.442129	0.422069	0.231152	0.180029	0.202618	0.136477	-0.0204259
-0.0909496	-0.48275	-0.156096	0.135487	0.102035	-0.165004	-0.222739	-0.0933473	-0.057242	-0.13757	-0.235887	-0.299513	-0.166746	-0.118582	-0.0304021	-0.0592193	-0.265754	-0.117694	-0.0516434	-0.118298	-0.0841827
0.302506	-0.277068	-0.426473	-0.358937	-0.281364	-0.414011	-0.49364	-0.312133	-0.228952	-0.200548	-0.173265	-0.207315	-0.226836	-0.21677	-0.154746	-0.225012	-0.197166	-0.193964	-0.0777571	-0.260432	-0.222856
-0.215715	0.000483069	0.539723	0.696595	0.44602	0.0373537	-0.0938965	0.232974	0.288962	0.351446	0.481961	0.506011	0.547607	0.596114	0.408861	0.276183	0.213626	-0.00383299	0.0285665	0.0337804	-0.054122
0.0702762	-0.590503	-0.436265	-0.154163	-0.00817695	-0.230037	-0.295143	0.169955	0.576685	0.346246	0.0181219	-0.223889	-0.064305	-0.00913156	-0.0388334	-0.113727	-0.116853	-0.276035	-0.295678	-0.277969	-0.118458
-0.0841748	0.172924	0.212421	0.28868	1.13256	1.01239	0.68194	0.797393	0.935379	0.480714	-0.468621	-0.783965	-0.324716	-0.129158	-0.342543	-0.673983	-0.67338	-1.08864	-0.872851	-0.802873	-0.294057
-0.501663	-0.231505	0.308845	1.11218	1.29072	0.879373	0.570936	0.40209	0.558927	0.745655	0.709608	0.645169	0.494583	0.498333	0.353412	0.365379	0.498933	0.429273	0.16671	0.0821305	-0.0571246
-0.167681	-0.234766	0.0326362	0.312039	0.385527	0.242753	0.067283	0.102511	0.205508	0.251337	0.200354	0.181486	0.21132	0.117938	0.0635135	-0.0427966	0.0927609	0.0418438	-0.000392027	-0.0897112	-0.0552114
-0.527381	-0.420594	-0.223897	0.172893	0.65203	0.718595	0.760608	0.948531	1.22439	1.1945	0.87865	0.673204	0.565063	0.429814	0.304152	0.264154	0.208764	0.0355671	-0.0616518	-0.08942	-0.190043
0.486175	1.30551	1.47537	1.32652	1.07581	1.07182	0.743113	0.438735	0.506902	0.443375	0.261815	0.120145	0.152271	0.250645	0.0825673	0.0152757	0.077744	-0.0733521	-0.183063	-0.178226	-0.188277
0.581406	1.21359	1.33599	1.03977	0.90512	0.98539	0.73179	0.564843	0.435853	0.299061	0.164902	-0.0282852	-0.188718	-0.160399	-0.190443	-0.279992	-0.388895	-0.384882	-0.510717	-0.487072	-0.378786
0.25234	1.17601	1.53621	1.58209	1.39493	1.05539	0.522935	0.343598	0.0472539	-0.0692077	-0.0312748	-0.252049	-0.265578	-0.222495	-0.429978	-0.566773	-0.245958	-0.250232	-0.275629	-0.324855	-0.236269
-0.568048	-0.218933	0.338359	0.872469	0.934391	0.609134	0.335863	0.365443	0.536063	0.585981	0.571966	0.561555	0.491428	0.552019	0.568589	0.564213	0.536185	0.387411	0.19774	0.144205	0.155882
-0.460709	0.108195	0.580421	0.561066	0.293648	0.0250008	-0.104527	-0.0422151	0.0291544	0.101388	0.180001	0.0636507	0.0811472	0.230956	0.322714	0.32244	0.199182	0.23367	0.0361722	-0.0976481	-0.0221831
0.190398	-0.399121	-0.453413	-0.384357	-0.000857468	-0.0994081	-0.572706	-0.563685	-0.285898	-0.328748	-0.518795	-0.605444	-0.397478	-0.357972	-0.392165	-0.373224	-0.326516	-0.112572	-0.228402	-0.225714	-0.096654
-0.126748	-0.0539278	0.445175	1.23684	1.88582	1.29255	0.173934	-0.561026	-0.518489	-0.484322	-0.524222	-0.569614	-0.613231	-0.844829	-0.746259	-0.637791	-0.532928	-0.583154	-0.565941	-0.451234	-0.324607
-0.386565	-0.719595	-0.0439282	0.978853	2.1437	1.83474	0.497369	-0.331309	-0.352334	-0.504012	-0.523324	-0.705837	-0.748193	-0.614536	-0.565093	-0.490037	-0.496884	-0.478515	-0.510908	-0.433157	-0.233971
-0.0998789	-0.104269	0.158804	0.386916	0.378254	0.158269	0.0390951	0.0355002	0.10758	0.261763	0.274635	0.314546	0.228182	0.0736478	-0.073687	-0.104991	-0.204633	-0.266577	-0.20288	-0.140768	-0.138426
-0.457947	-0.181273	0.356366	0.872172	0.757694	0.317983	0.212636	0.303849	0.403237	0.536635	0.536956	0.387338	0.20544	0.121608	0.0266387	0.0525849	0.0189666	-0.0705644	-0.0882285	-0.127109	-0.157196
-0.666771	-0.237059	0.331255	0.858579	1.30369	1.29931	0.756724	0.897038	1.66389	1.66821	0.963905	0.578459	0.512316	0.291698	0.053899	-0.0764797	0.0857921	0.152783	0.09557	0.138927	0.23052
-0.571627	-0.29103	0.062408	0.450799	0.712579	0.86675	0.888287	1.05811	1.23951	1.19301	1.07939	0.924209	0.74952	0.463395	0.415735	0.250075	0.129013	0.0487173	-0.0207556	-0.0489963	-0.108838
-0.0193635	0.290596	0.716022	0.598042	0.641711	0.32733	-0.092954	0.158771	0.281613	0.103358	-0.079088	-0.209566	-0.433138	-0.31078	-0.261315	-0.196594	0.0111166	-0.253949	-0.356502	-0.434459	-0.304307
0.908088	1.60396	1.85529	1.52012	1.37428	1.22073	0.897371	0.899095	0.826342	0.527817	0.188337	0.0312876	-0.115177	-0.183817	-0.385367	-0.417504	-0.398327	-0.553221	-0.49159	-0.591019	-0.410974
0.933815	2.06862	2.41287	1.59059	0.922462	0.605994	0.751507	0.500781	0.526506	0.852856	0.475669	0.524966	0.114599	-0.00453525	-0.0346621	-0.200916	-0.406105	-0.834618	-0.468943	-0.420069	-0.589896
0.188922	0.814374	1.38994	1.66124	1.89152	1.43198	1.0594	1.03612	0.765697	0.669176	0.615117	0.420916	0.258836	0.290991	0.147306	0.0684716	-0.199312	-0.167069	-0.0693831	-0.218513	-0.221836
-0.420482	-0.146689	0.14696	0.672802	0.723835	0.476563	0.303397	0.396749	0.752187	0.800872	0.799502	0.758836	0.669475	0.628827	0.630942	0.601337	0.475832	0.400937	0.239961	0.117484	0.047754
0.00750164	-0.00162271	0.104808	0.483811	0.716034	0.363112	0.178179	0.141351	-0.0386858	-0.0381707	-0.141523	-0.11371	-0.155869	-0.150359	-0.284497	-0.294287	-0.137936	0.00788493	-0.061795	-0.0657217	0.00281953
0.298871	0.18376	0.0456028	0.195051	0.0574832	-0.130558	-0.0227774	-0.0233793	-0.0207949	-0.0681061	-0.0561628	-0.0918257	-0.116866	-0.220795	-0.0866951	-0.10714	-0.140981	0.000101032	-0.223545	-0.142525	-0.123281
-0.218175	0.0416445	0.621946	0.754553	0.369002	-0.00837378	-0.121683	-0.0593345	-0.0259172	0.157237	0.250801	0.228381	0.24643	0.26936	0.367104	0.335354	0.19886	0.309535	0.18232	0.0341094	-0.011255
0.10247	-0.121725	0.145651	0.385745	0.633602	0.278817	0.0599237	0.0704702	0.0145872	0.030276	-0.0423591	-0.0455606	-0.0506656	-0.0345338	-0.0804935	-0.0596583	-0.0608424	0.16662	0.0948636	-0.167863	-0.0501838
-0.415577	-0.446643	0.0842064	2.03753	3.49862	2.66292	1.52168	1.34888	1.47769	1.05732	0.369483	0.0575677	-0.320803	-0.627508	-0.63408	-0.723321	-0.709061	-0.512288	-0.563539	-0.560899	-0.546525
-0.323819	-0.167605	0.363158	1.86748	3.19693	2.58724	1.58156	1.50706	1.37505	0.852465	0.361475	0.0238652	-0.108165	-0.706455	-1.04326	-0.799117	-0.743484	-0.486774	-0.448789	-0.476568	-0.565568
-0.270848	-0.220715	0.170537	0.496641	0.376112	0.126589	0.0511918	0.129969	0.262337	0.438111	0.458746	0.309411	0.197771	0.0881513	0.032846	-0.0882398	-0.139681	-0.087653	-0.141384	-0.250049	-0.255868
-0.68648	-0.202774	0.0598792	0.5988	0.798877	1.07767	1.08876	1.11161	1.19565	1.27348	1.36166	1.42381	1.16756	1.06971	0.945574	0.889921	0.845907	0.706692	0.61375	0.463691	0.410341
-0.0422136	0.550669	0.940006	1.21513	1.14662	1.29742	1.11107	0.994999	0.854411	0.638845	0.881533	0.803615	0.774391	0.588649	0.635492	0.61159	0.34748	0.362638	0.212975	0.245418	-0.0010193
0.856636	1.63919	1.51591	1.30903	1.29541	1.0986	0.862447	0.57049	0.424202	0.14543	-0.0905767	-0.330426	-0.609091	-0.881259	-0.880078	-0.799553	-0.746444	-0.73068	-0.417627	-0.180964	-0.164463
1.06125	1.67196	1.75136	1.21886	1.41831	1.52864	1.29	0.992692	0.836099	0.694968	0.19924	-0.4093	-0.679605	-0.992039	-1.13057	-0.949394	-0.889258	-0.859506	-0.706503	-0.383352	-0.180115
0.265155	1.27336	1.56512	1.59237	1.44586	1.50814	1.37354	1.25403	1.13671	0.868693	0.663511	0.531118	0.393411	0.416965	0.455087	0.331286	0.294832	0.149725	-0.0107229	-0.0698521	-0.191959
0.273011	0.0595617	0.120019	0.272468	0.519345	0.199325	0.0612499	-0.181262	0.238637	0.427445	0.397464	0.801639	0.888243	0.454005	0.42086	0.404682	0.0540885	0.197488	0.448084	0.173663	-0.120061
-1.14715	-0.972904	0.100263	0.101657	0.76478	0.713386	-0.00582431	0.821216	2.72326	2.82859	1.8295	0.157621	-0.182523	-0.0464934	-0.417928	-0.729306	-0.657592	-0.490595	-0.355511	-0.387651	-0.452062
-1.08652	-1.21745	-0.315451	0.0042534	0.620431	0.511452	-0.0913761	0.648095	2.52031	2.67786	1.55027	0.0342817	-0.27334	0.155232	-0.357374	-0.599128	-0.498194	-0.380605	-0.383899	-0.459795	-0.386193
0.428795	0.482506	0.468591	0.321986	0.00181651	-0.408257	-0.249991	-0.0140033	0.250169	0.422643	0.27103	-0.0693472	-0.319888	-0.4218	-0.367205	-0.154571	-0.164494	-0.0569613	0.250255	0.478737	0.390987
-0.164776	0.184353	0.560659	1.00832	1.02983	0.475264	0.0458777	-0.0985178	-0.0982621	0.0491742	0.372062	0.659771	0.848894	0.679414	0.602138	0.425377	0.315089	0.330097	0.258432	0.223417	0.0957744
-0.371978	-0.203177	0.663391	1.3214	1.15281	0.53505	-0.388773	-0.364842	0.127538	0.32981	0.663003	0.796942	0.945213	0.34228	0.442424	0.672807	0.734887	0.749153	0.407497	-0.0495371	0.0523158
-0.167825	-0.189489	0.171414	1.06118	1.14684	0.467494	-0.0123801	-0.29963	-0.0599897	0.0502292	0.372658	0.710754	0.687524	0.493671	0.345273	0.323592	0.403643	0.336077	0.220326	0.101761	0.128225
0.71685	0.349304	-0.0438004	0.15478	0.537067	0.425619	-0.0682328	-0.0515608	0.586429	0.616066	0.229091	-0.276116	-0.263105	-0.311472	-0.144571	-0.0801779	-0.0501271	-0.218671	-0.263178	-0.234133	-0.23304
0.815797	0.427062	-0.110365	-0.0118532	0.45783	0.262502	-0.155891	0.0635313	0.754196	0.776692	0.206767	-0.304779	-0.549749	-0.645829	-0.370057	-0.0981585	0.124988	0.213978	0.0680328	-0.127614	-0.418194
0.166228	0.633087	0.327014	0.96768	1.5999	1.51238	0.965023	0.404716	0.660352	0.729128	0.325812	0.20109	-0.0920641	-0.220622	-0.392294	-0.752821	-0.992381	-0.686573	-0.508384	-0.264244	-0.350482
0.0332848	0.477265	0.476182	1.09696	1.57428	1.46935	1.06622	0.626833	0.706321	0.802693	0.414257	0.286524	0.06774	-0.299627	-0.309459	-0.7378	-0.920903	-0.592686	-0.670857	-0.376315	-0.332672
0.0649213	0.886137	-0.0790872	0.395934	1.67623	1.65178	0.517017	0.665634	1.76288	2.11455	1.57269	0.695561	0.609512	0.620818	0.201377	-0.0366821	-0.107275	0.10001	0.240559	0.022229	-0.399806
-0.814251	0.558041	-0.00378603	-0.0222496	1.13591	1.23404	0.193631	0.0755785	1.35367	2.16511	1.65808	0.0464555	-0.0189395	0.480613	0.1363	-0.648725	-0.776879	-0.143041	0.176869	-0.232709	-0.680912
-0.875642	-0.498993	-0.0387842	0.518312	0.90833	0.888041	0.621565	0.524505	0.745406	1.03546	1.25885	1.16285	0.981328	0.836465	0.722518	0.528599	0.4424	0.409763	0.373799	0.302127	0.142395
-1.05296	-0.586018	-0.220223	0.356215	0.84203	1.06699	0.831819	0.848561	1.10428	1.4522	1.6137	1.24109	1.00146	0.801692	0.852039	0.904673	0.825243	0.649864	0.577661	0.51185	0.464571
-0.819283	-0.608256	-0.216104	0.377737	0.7641	0.780145	0.60476	0.662175	0.775917	1.03905	1.29624	1.18548	0.909417	0.853479	0.740083	0.567805	0.49545	0.560223	0.720031	0.494747	0.265864
-0.121063	-0.158224	0.127952	0.28801	0.429345	0.229584	-0.0470437	-0.0664012	0.167319	0.348787	0.467584	0.254062	0.0978893	-0.0695767	-0.251895	-0.167085	-0.226847	-0.262183	-0.219425	-0.196491	-0.21606
-0.0987443	-0.153796	0.165264	0.298332	0.432077	0.252963	-0.0489637	-0.0897678	0.187179	0.347478	0.44321	0.286444	0.132809	-0.0827038	-0.269935	-0.181708	-0.253423	-0.30632	-0.246654	-0.174648	-0.175089
-0.786871	-0.653486	-0.173987	0.527941	0.840494	0.615223	0.365113	0.310457	0.541126	0.833838	1.00192	0.824349	0.680126	0.500625	0.434977	0.384698	0.252729	0.185842	0.155838	0.148849	0.0235792
-0.911543	-0.620221	-0.196205	0.39671	0.796935	0.649217	0.436083	0.421107	0.771769	1.06947	1.31748	1.0697	0.802482	0.584803	0.479367	0.420803	0.29995	0.324425	0.370602	0.356196	0.0845732
0.143213	-0.185822	0.185847	0.509612	0.656711	0.0784427	-0.533258	-0.548159	-0.0846571	0.464624	0.445433	-0.166717	-0.413847	-0.246586	-0.150953	0.076243	0.417368	0.267745	0.0920904	0.0261435	-0.0840764
-1.08248	-0.323677	0.223502	0.704736	1.09617	0.958796	1.01321	1.19545	1.37502	1.67925	1.43273	1.00421	0.881302	1.43951	1.30851	1.2063	0.763658	0.609898	0.792732	0.725964	0.477043
0.680811	1.22237	1.46286	1.20766	1.26384	1.19307	0.925115	0.725651	0.533053	0.527681	0.294445	-0.0296964	-0.122001	-0.227617	-0.195656	-0.0218718	-0.0114955	-0.254946	-0.301166	-0.196191	-0.193484
0.462642	0.711418	1.04722	0.931579	0.892598	1.01415	0.781517	0.492432	0.281399	0.113105	0.208367	0.302532	-0.100284	-0.261016	-0.424275	-0.357793	-0.135165	-0.322792	-0.217526	0.137144	-0.0948955
0.722852	1.35906	1.40964	1.22625	1.26913	1.16479	0.912682	0.69227	0.448391	-0.0157337	-0.243673	-0.375856	-0.58989	-0.915506	-0.995517	-0.871495	-0.876991	-0.683048	-0.393722	-0.17838	-0.106652
0.847752	1.32155	1.30759	1.09459	1.57386	1.40588	1.09866	0.761578	0.60581	0.498169	-0.145233	-0.515827	-0.6125	-0.845854	-1.19624	-1.26066	-1.46168	-1.13838	-0.662106	-0.303565	-0.296546
0.236032	0.930229	1.23086	1.20197	1.14513	1.18975	1.12255	1.0356	0.91817	0.770497	0.531596	0.314662	0.143661	0.144474	0.116153	0.123303	0.133964	0.0403653	0.0606801	0.0351532	-0.100115
0.38791	1.03681	1.22305	1.11883	1.2686	1.27671	1.07587	0.90159	0.874802	0.716682	0.3957	0.0708448	-0.0580612	-0.136231	-0.0848927	-0.00328521	0.0245812	-0.157063	-0.156999	-0.114817	-0.187679
-0.219759	-0.0692724	0.0542825	0.474709	0.820224	0.42142	0.314575	0.194602	-0.14903	0.122837	0.544789	0.478082	0.0886608	0.373243	0.689103	0.737522	0.571651	0.424078	0.264381	0.106666	-0.184178
-0.200547	-0.0617809	0.342881	0.810709	0.71998	0.314261	0.0684331	-0.0154776	-0.176011	0.191976	0.453316	0.933878	0.745797	0.486598	0.665468	0.343394	0.26177	0.136903	0.0754174	0.0609926	-0.0673101
-0.288712	-0.382613	0.183284	0.603325	0.863377	-0.0181319	-0.853016	-0.46639	0.899854	1.81968	1.79069	0.915058	-0.541179	-0.677744	-0.129627	-0.378318	-0.573185	-0.651769	-0.512675	-0.362539	-0.343995
-0.115981	-0.43559	-0.345059	-0.0386175	0.467822	0.556614	0.186587	0.31138	1.06777	1.36442	0.981284	0.349948	-0.0577978	-0.07901	-0.0454263	-0.0679385	-0.0564044	0.132545	0.111966	0.0917987	-0.0392905
-0.00123924	-0.281396	-0.464502	-0.0532806	0.679543	0.711808	0.210448	0.232764	1.20235	1.5485	1.20083	0.451549	-0.0188044	-0.181954	-0.286886	-0.272231	0.0855219	0.152039	-0.0690877	-0.0650479	-0.121672
-0.12798	0.341183	0.711843	1.03155	1.21746	0.517977	-0.174664	-0.151623	0.0635508	0.199806	0.663611	0.729594	0.462907	0.280201	0.311414	0.187408	0.475307	0.436144	0.214513	-0.0669245	-0.100752
-0.192097	0.474372	0.847121	1.00934	1.05848	0.625973	0.170834	0.0953196	0.287532	0.495343	0.734866	0.765813	0.505438	0.314401	0.468757	0.460968	0.662434	0.701022	0.185077	0.113225	0.0155845
0.0733383	0.0827093	0.39698	0.640377	0.620898	0.176166	-0.166731	-0.123283	0.0723764	0.244313	0.242202	0.204685	0.105104	-0.0931641	-0.171511	-0.170482	-0.158537	0.0874492	0.0548761	-0.0666551	-0.24181
-0.32677	0.321585	0.60072	0.904262	0.945921	0.308242	-0.037367	0.207893	0.0529618	0.0368898	0.0510935	-0.102903	7.11981e-05	-0.10818	-0.0716348	-0.242136	-0.274756	-0.100701	-0.0851575	-0.0508187	0.113883
0.175613	0.0688662	-0.300748	0.254975	0.4891	0.114523	0.0584542	0.159445	-0.18927	-0.142153	0.0593756	-0.219095	-0.342729	-0.385417	-0.160391	-0.105458	-0.194531	-0.159157	-0.0655898	-0.0216343	-0.211719
0.0222939	0.190119	-0.338869	0.396364	0.446861	0.126426	-0.366213	-0.359794	-0.654735	-0.218086	0.500772	0.0100767	-0.687666	-0.355412	-0.262964	-0.464064	-0.235513	-0.125205	-0.310007	-0.201773	-0.397595
0.0170033	-0.0484202	0.182401	0.445933	0.999904	1.15798	0.577601	-0.0717748	0.379714	0.476714	0.275433	-0.30082	-0.386528	-0.234325	-0.200998	-0.461047	-0.265558	0.015564	-0.173858	-0.397528	-0.465371
-0.172718	-0.275568	-0.0932206	0.249828	0.892942	0.885284	0.43603	-0.203468	0.20188	0.598583	0.249349	-0.621601	-0.369486	-0.114144	-0.207115	-0.382457	-0.278298	-0.369949	-0.125482	-0.11351	-0.448452
0.846616	1.14609	0.192909	0.385273	1.79174	1.98823	0.778202	0.206923	0.74281	1.42629	1.40227	0.766477	0.281973	0.518912	0.591275	0.124409	-0.0877887	5.1634e-05	0.083734	0.0674071	-0.0622506
-0.711362	-0.488692	-0.137415	0.256281	0.655862	0.698379	0.462527	0.471659	0.715383	0.91451	1.03481	1.0948	0.990404	0.675512	0.606148	0.54764	0.358938	0.348854	0.236535	0.223207	0.123519
-0.783545	-0.780674	-0.536693	-0.0390707	0.446004	0.766111	0.772682	0.937744	1.24495	1.23335	1.115	1.0573	1.05443	1.01279	1.04312	0.895461	0.713659	0.68891	0.55309	0.512063	0.400952
-0.091348	-0.131418	0.093116	0.218796	0.152369	-0.0646305	-0.109221	-0.0737346	0.0294615	0.251982	0.401976	0.376801	0.247966	-0.00794318	-0.122746	-0.16113	-0.225129	-0.18251	-0.198641	-0.204045	-0.0882843
-0.561544	-0.494793	-0.0941309	0.386548	0.634586	0.456521	0.201364	0.191512	0.515108	0.793398	0.876905	0.758032	0.626665	0.398616	0.288042	0.238825	0.162398	0.171003	0.0830252	0.118363	0.0321967
0.680069	0.703164	0.668397	1.52409	2.37107	1.62359	-0.171551	-0.677723	-0.109306	0.444233	0.214964	-0.266393	-0.497512	-0.474922	-0.298898	-0.324376	-0.463428	-0.364322	-0.297603	-0.0912248	-0.0630262
0.457138	0.383066	0.398588	0.479441	0.5758	0.472317	0.283293	0.35838	0.390953	0.124344	0.320072	0.328646	0.337272	0.200702	0.010915	0.0834089	0.129548	0.00870787	-0.120177	-0.0872215	-0.059219
0.367208	0.401364	0.138354	0.094859	0.0403386	0.155998	0.0134403	-0.0538416	-0.00696034	-0.0177929	-0.0555324	-0.0723273	-0.155485	-0.123669	-0.259479	-0.0716959	0.142273	0.00334381	-0.0533969	-0.0959347	-0.189295
0.438669	0.600113	0.584384	0.726587	0.686936	0.519778	0.597652	0.593609	0.570221	0.433834	0.255977	0.221736	0.120486	0.220839	0.268198	0.125629	-0.00189626	0.0499793	0.0464929	0.0709643	0.00899208
0.619623	0.463636	0.0956684	0.0698125	-0.0415927	-0.0101184	0.0259555	-0.103385	-0.103146	-0.0407356	-0.215558	-0.0227188	0.094212	0.231343	-0.0666368	-0.26068	-0.0913747	-0.107578	-0.0832141	-0.0895297	-0.2594
0.681737	0.808473	0.565122	0.360201	0.010488	-0.314911	-0.330608	-0.29684	-0.44262	-0.445128	-0.454869	-0.383057	-0.29477	-0.458291	-0.437729	-0.289677	-0.255014	-0.23166	-0.0964569	-0.0465569	0.0873245
0.896562	0.79181	0.60048	0.999579	0.781241	0.122214	0.260229	0.240533	0.0866515	0.206982	-0.0640851	-0.272972	-0.00477952	0.0779604	-0.197284	-0.283467	-0.124622	-0.302902	0.14425	0.126249	-0.0238457
0.570551	0.501962	0.178295	0.574649	0.560236	0.46408	0.332897	0.126295	0.286403	0.449171	0.198808	-0.0234079	0.00730883	0.0259472	0.0301141	0.0901392	0.0684173	0.196035	0.156532	0.0951951	0.190097
0.536949	0.168015	-0.205713	-0.432502	-0.7243	-0.762257	-0.846145	-0.872076	-0.924281	-0.922692	-0.914377	-0.90231	-0.763194	-0.530385	-0.469869	-0.45519	-0.481685	-0.387341	-0.333909	-0.142897	-0.0406479
0.47264	0.189597	-0.253202	-0.462156	-0.627858	-0.694795	-0.736907	-0.828983	-0.874114	-0.865893	-0.929227	-0.830797	-0.758018	-0.523018	-0.538949	-0.431349	-0.445859	-0.488199	-0.251446	-0.0718326	0.0326503
-0.085797	0.259297	-0.440833	-0.451653	-0.959073	-0.831097	-0.603817	-0.543068	-0.574107	-0.572278	-0.727138	-1.27974	-1.16968	-0.378256	0.00270357	-0.191665	-0.206805	-0.248947	-0.394201	-0.146835	0.00221268
-0.542793	0.32278	1.15383	1.26481	1.24695	0.982599	0.0676246	-0.234428	0.0272772	-0.0173318	-0.538817	-0.52169	-0.422511	-0.679424	-0.600883	-0.740419	-0.621273	-0.489039	-0.519604	-0.537056	-0.509101
-0.646501	0.274131	1.02263	1.20513	1.17814	0.911115	0.165954	-0.111748	0.00280734	0.063337	-0.346443	-0.316009	-0.125786	-0.291712	-0.236769	-0.190945	-0.207745	-0.207309	-0.14596	-0.23147	-0.235655
0.38016	0.107982	0.130577	1.18677	1.60599	1.17366	-0.177387	-0.468309	0.391945	0.312418	-0.551463	-0.992836	-0.848825	-0.986027	-1.18448	-1.24983	-1.13955	-0.966601	-0.84413	-0.736398	-0.616006
-0.607229	0.614735	1.55385	1.79492	1.86871	1.55955	-0.310374	-0.825699	0.144817	0.134105	-0.696726	-0.892507	-0.687764	-0.793062	-0.862388	-0.798415	-0.885144	-0.852456	-0.831115	-0.704065	-0.497211
-0.675816	0.572785	1.5368	1.68868	1.80325	1.65853	-0.206976	-0.737552	0.119969	0.177797	-0.584652	-0.828429	-0.725244	-0.825055	-0.958879	-0.739083	-0.710695	-0.816741	-0.833596	-0.760408	-0.623346
0.64178	0.227946	-0.0291027	1.06295	1.53207	1.05478	0.0989055	-0.0629318	0.673859	0.805906	-0.388445	-0.805119	-0.49006	-0.772023	-0.845423	-1.02028	-0.850778	-0.774746	-0.747294	-0.815169	-0.788098
-0.274495	-0.211435	0.0796971	0.832914	1.36609	0.818121	-0.231028	-0.394217	-0.0986432	-0.340971	-0.774034	-0.736842	-0.703399	-0.657077	-0.795454	-0.712483	-0.717227	-0.647854	-0.427524	-0.373864	-0.284467
-0.203802	-0.153105	0.249642	0.94141	1.27439	0.757559	-0.137381	-0.289471	-0.128366	-0.417179	-0.614308	-0.752848	-0.769424	-0.712153	-0.638743	-0.547271	-0.319486	-0.344106	-0.396408	-0.227777	-0.13726
-0.00358966	-0.0780489	0.130863	1.06039	1.80637	1.08058	-0.486052	-0.793418	0.0994717	-0.136316	-1.29211	-1.53961	-1.03938	-0.883899	-0.90985	-0.957884	-1.02616	-0.786326	-0.737366	-0.675144	-0.459741
-0.346265	-0.0656906	0.306371	1.19841	2.22106	1.47659	-0.142199	-0.860031	0.337675	0.172167	-1.10282	-1.34494	-0.723566	-0.9499	-1.13909	-1.01517	-1.06311	-0.845474	-0.948042	-0.923214	-0.586816
-0.0358377	-0.0170516	0.25843	1.05868	1.71744	0.968823	-0.256321	-0.445635	0.17609	-0.0897015	-0.932728	-0.865522	-0.709159	-0.82301	-1.01009	-0.823987	-0.867317	-0.689579	-0.613608	-0.567051	-0.379955
-0.736028	-0.462722	-0.253297	0.436052	0.944843	0.765807	0.231805	-0.16357	0.0524685	0.129873	-0.245499	-0.659857	-0.464737	-0.45291	-0.60581	-0.506807	-0.307746	-0.358571	-0.412811	-0.468364	-0.457086
-0.859488	-0.505039	-0.029648	0.875657	1.21778	1.11155	0.391263	0.0272716	0.066297	0.123292	-0.294397	-0.481791	-0.601664	-0.505449	-0.513105	-0.358682	-0.185718	-0.162024	-0.316198	-0.514619	-0.260128
-0.60023	-0.493725	-0.288741	0.299313	0.758011	0.520829	0.0116958	-0.262011	-0.136579	-0.0885307	-0.206611	-0.241948	-0.273964	-0.183628	0.00509282	-0.0728861	-0.202359	-0.103638	-0.0480345	-0.00687368	0.0252341
-0.925367	-0.516443	-0.342357	0.549708	1.48946	1.02629	-0.26159	-1.16998	-0.462088	-0.11013	-0.716098	-1.12297	-0.944241	-0.891828	-0.92301	-0.846039	-0.58869	-0.480885	-0.505645	-0.26572	-0.482106
-0.654685	-0.482308	-0.217572	0.500117	1.10113	0.790291	0.20432	-0.162203	-0.0808472	-0.106851	-0.625569	-0.825457	-0.55157	-0.551639	-0.57446	-0.542161	-0.461322	-0.254428	-0.489413	-0.464133	-0.436696
-0.457716	0.0867705	0.382642	0.483116	1.1854	1.20565	0.251862	-0.49538	-0.28151	-0.138295	-0.503986	-0.764257	-0.583002	-0.657428	-0.742471	-0.650548	-0.495924	-0.407478	-0.197996	-0.14601	-0.189058
-0.113021	0.184177	0.369005	0.341014	0.916689	0.751743	-0.0022284	-0.519818	-0.548745	-0.329101	-0.381198	-0.654683	-0.586528	-0.25738	-0.209177	-0.295387	-0.325295	-0.231843	-0.199095	-0.0594032	-0.0316551
-0.370937	0.0956643	0.38011	0.354275	0.926141	0.869194	-0.0291531	-0.320713	-0.33196	-0.030788	-0.209311	-0.453238	-0.489689	-0.342463	-0.335629	-0.181402	-0.173152	-0.255896	-0.266018	-0.39966	-0.214632
-0.00626844	0.0921296	0.305986	0.314653	1.01437	0.949881	0.407563	-0.62475	-0.336247	0.348746	-0.301013	-1.28004	-1.04278	-0.937205	-0.853757	-0.974656	-0.873316	-0.658956	-0.388652	-0.489723	-0.568759
0.012521	0.150329	0.40065	0.274112	0.937691	0.957578	0.364111	-0.669071	-0.222383	0.537518	-0.420559	-1.23679	-1.21956	-1.20156	-1.10252	-0.997899	-0.600359	-0.368257	-0.60508	-0.550864	-0.440842
-0.0591074	0.446263	0.435396	0.641022	1.05143	1.17621	0.573725	-0.741223	-0.397165	0.0335379	-0.693825	-1.0816	-1.19411	-0.725946	-0.475942	-0.850746	-1.15086	-1.2492	-0.943683	-0.60222	-0.698235
0.510028	0.337266	0.167472	0.493315	1.09221	0.798432	0.177082	-0.382507	-0.587362	-0.637028	-0.607561	-0.864951	-1.0938	-0.851582	-0.779245	-0.828121	-0.691664	-0.550444	-0.230739	-0.106701	-0.233016
-0.123483	-0.266701	-0.405675	-0.0645229	0.149416	0.282497	0.442046	0.455637	0.170736	0.237692	0.174913	0.122202	0.119858	0.143667	-0.0273712	0.00109021	0.108666	-0.0249373	0.0270467	0.128582	0.0196611
0.427274	-0.0101138	-0.274132	-0.0204115	-0.0582446	0.126131	0.226472	0.161649	0.222207	0.163908	0.0683503	0.107121	0.117209	0.042813	0.0709947	0.234813	0.258186	0.204528	0.293986	0.15866	0.0612177
-0.0692589	-0.430166	-0.55255	-0.533061	-0.608584	-0.390467	-0.168652	-0.207393	-0.0059959	-0.138742	-0.180315	0.174491	0.0806494	-0.202625	0.00984948	-0.0347701	-0.0114076	0.0384544	0.141615	-0.0837556	-0.193211
0.0464057	-0.32566	-0.566397	-0.377931	-0.111306	0.0580465	-0.154187	-0.44987	-0.0297591	-0.356065	-0.149156	0.171419	0.176246	-0.111246	-0.284381	-0.133144	-0.241036	-0.29137	-0.0831289	-0.0498287	-0.065096
-0.0631574	-0.780141	-1.08899	-0.734895	-0.326799	-0.171917	0.0430616	0.50263	0.390974	0.249669	0.0562197	0.172984	0.0794799	-0.22582	-0.302195	-0.249491	-0.172356	-0.0910415	0.0583083	-0.169268	-0.0247433
0.037824	-1.07484	-1.07376	-0.330759	-0.0771235	0.0363803	0.042897	0.14017	-0.0434075	0.133141	-0.067603	-0.0676158	-0.361822	-0.364304	0.0848438	-0.241142	-0.259422	-0.142471	0.0991001	0.00203092	-0.12752
-0.0748276	-0.266069	-0.403881	-0.690955	-0.633756	-0.718824	-0.687366	-0.584309	-0.530463	-0.519881	-0.186037	-0.0319554	-0.372458	-0.410729	-0.439429	-0.329368	-0.493139	-0.492548	-0.111462	0.0312184	-0.0107311
0.70409	0.21795	-0.20507	-0.270258	-0.396527	-0.827481	-1.17224	-1.08299	-1.01761	-1.08886	-0.73001	-0.806793	-0.891024	-0.739519	-0.659671	-0.505085	-0.4586	-0.430598	-0.19173	-0.35769	-0.312641
0.327808	0.0178585	-0.443466	-0.584805	-0.590549	-1.12312	-1.18752	-1.03141	-0.938376	-0.864697	-0.76713	-0.658023	-0.632777	-0.481605	-0.486919	-0.529391	-0.476027	-0.359378	-0.220864	-0.234175	-0.330462
0.455386	0.203351	-0.0686798	-0.0981751	-0.105648	-0.213476	-0.289852	-0.254168	-0.219383	-0.215514	-0.145476	-0.081808	-0.219216	-0.175816	-0.129007	-0.187791	-0.149548	-0.216862	-0.220073	-0.266864	-0.299853
1.16936	0.0846606	-0.728304	-1.01129	-0.0930379	-0.101532	-0.978288	-1.43446	-1.05038	-0.561697	-0.390668	-0.750538	-1.2161	-1.09983	-1.07806	-0.879263	-0.869564	-0.72261	-0.603914	-0.232711	-0.0367476
1.22697	-0.212165	-0.582377	-0.682691	-0.738437	-0.792681	-0.793361	-0.895917	-0.948433	-1.06654	-0.83064	-0.509815	-0.496064	-0.627859	-0.65785	-0.465966	-0.310528	-0.422751	-0.211759	-0.0299831	0.12752
1.6989	0.971765	0.0451495	-0.313084	-0.0794739	-0.514965	-1.54294	-1.74104	-1.64614	-1.49933	-1.32673	-1.08745	-1.06698	-0.991845	-0.860805	-0.83236	-0.611224	-0.440673	-0.436296	-0.276869	-0.119014
2.73223	0.724299	-0.211192	-0.064547	-0.40294	-0.649799	-1.38424	-1.37866	-1.05197	-0.859876	-0.813818	-0.116204	-0.271958	-0.630047	-0.564844	-1.0238	-0.282178	0.387243	-0.0607385	-0.158416	-0.200057
1.52275	-0.00722017	-0.199465	-0.243868	0.709184	1.10643	-0.356182	-1.37319	-1.11611	-1.00305	-0.631219	-0.852717	-0.895803	-2.07568	-1.26099	-1.66517	-1.60551	-0.928026	-0.156593	0.336709	-0.455523
1.3403	0.46575	-0.284027	-0.787172	-1.0557	-1.38728	-1.46483	-1.49045	-1.85645	-1.35429	-0.681746	-0.36525	-0.684516	-1.00163	-0.892764	-0.816988	-0.241109	0.0433753	0.0978673	-0.0539262	0.044131
1.43491	0.30644	-0.776686	-0.57004	-0.89705	-1.59588	-1.60817	-0.952344	-1.89991	-1.24707	0.271383	0.784491	0.082703	-0.787936	-0.877816	-1.1188	0.0358179	0.488563	0.358128	-0.517598	-0.190466
0.480228	-0.281101	-0.295494	-0.828464	-0.923615	-0.872584	-0.753605	-0.901938	-0.622005	-0.471329	-0.516556	-0.670604	-0.870608	-0.530443	-0.457045	-0.219254	-0.283839	-0.391552	-0.436242	-0.427364	-0.0765334
0.854039	-0.0697274	-0.522983	-0.732602	-0.561008	-0.672267	-0.75944	-0.920811	-0.859201	-0.615773	-0.575516	-0.772403	-0.696749	-0.487709	-0.395975	-0.470597	-0.478694	-0.36196	-0.294871	-0.33395	-0.132577
-0.198191	-0.0610505	0.116112	-0.00199244	-0.384663	-0.746881	-0.291426	-0.191329	0.0890347	-0.11383	-0.139749	-0.276388	-0.280263	0.0196941	-0.0530705	0.0205484	-0.223722	-0.125248	-0.169214	-0.116462	-0.020102
-0.753554	-1.00012	-0.184738	0.719839	0.112137	0.914696	0.812885	0.708804	1.17972	1.0979	1.241	0.82765	0.6777	1.17119	0.833514	0.470678	0.341138	0.963834	0.543253	-0.605836	0.0694321
0.659515	-0.514437	-0.250499	-0.200498	-0.0318717	-0.821923	-0.403936	0.0771652	-0.0672863	-0.647583	-0.0172596	0.0771808	-0.310473	-0.287791	-0.114896	-0.0489332	-0.131954	-0.237763	0.0166467	0.070376	-0.224857
0.7469	-0.360288	-0.486336	-0.481045	-0.594042	0.0403562	-0.184714	-0.455724	-0.594153	-0.301956	-0.479623	-0.800791	-0.402131	-0.227852	0.1254	-0.120647	-0.274384	-0.3771	-0.0992504	0.488891	0.332898

## Sheet: F2.C
0.0206476	-3.10501
-1.95734	1.63778
-2.27417	-2.9551
-3.06608	-0.15626
-0.550349	2.05417
1.86679	-2.06063
-0.405805	2.23456
0.585173	-0.948743
3.02128	2.40747
1.38493	-1.44568
1.09249	2.86954
2.18404	2.89421
2.27529	2.03567
0.344737	1.17704
0.399091	2.15859
-0.885429	-1.16432
2.32116	2.16275
0.990716	2.72176
-0.0454332	2.37948
-2.78521	2.03178
1.81868	0.536362
2.68291	2.85202
0.418889	2.59063
2.72871	2.84591
2.60295	2.44075
-0.914657	-0.472118
2.82433	2.5105
2.43336	1.94524
-1.65871	-2.53866
2.71497	2.90314
-3.026	2.33214
-2.4139	-1.11341
-0.710452	-1.29922
2.66875	-2.8976
-1.79542	-2.99727
-3.04331	2.26033
1.1987	1.40655
2.46534	2.94637
-2.75196	0.80672
-0.361215	-2.82838
-0.519848	1.68254
-1.18759	0.791899
2.70951	1.77007
-1.14976	2.59593
1.81564	-1.37784
-1.49811	2.52665
2.7082	-1.94827
-2.17543	2.26403
0.0829319	-0.754257
0.241689	0.992573
-3.03689	2.60455
0.673494	-2.78162
-1.64242	-2.61915
1.88445	2.19573
1.6763	0.591121
-2.889	0.483941
2.81613	-2.8848
1.94841	0.217094
2.65463	0.931791
2.83139	2.27853
-2.80481	-2.90695
-2.97309	-3.1291
-3.13347	2.91292
-3.07738	2.16188
-2.05736	1.93164
2.50501	2.37329
-1.8017	2.35724
2.65692	-3.05334
1.51515	-1.3896
2.57641	2.41158
2.02914	-1.12068
1.62515	-0.634749
2.77574	2.47937
2.64314	2.49124
-1.80321	-2.86369
2.67675	-1.42133
-0.430539	2.05142
-0.962578	-3.0771
-2.51716	3.10197
-1.91595	-2.14454
2.99161	0.0852113
-0.356199	-3.108
0.738528	-0.656393
-1.06437	-0.874073
1.24322	-1.49724
-2.39357	-1.03356
-2.55099	0.314032
1.73054	0.32797
-2.90805	-1.9706
-3.11617	1.87974
0.186648	-2.15714
2.60328	1.25578
2.11353	1.44199
2.97698	2.13418
2.39604	-0.775486
2.40875	2.83068
1.59375	0.531218
-2.44986	-2.60937
-2.81884	2.02799
1.93545	1.6751
-2.85843	-2.63321
1.7039	1.58308
1.19839	1.37686
2.13377	1.19025
-1.17168	1.74051
-2.63363	2.28027
-0.524271	-1.02751
-0.511979	0.781011
0.342837	1.06135
1.09899	1.26387
1.14812	-2.36966
2.77557	0.390817
0.193032	-1.76705
-1.57679	1.68071
1.60335	1.8701
1.0815	2.26976
3.08188	-2.95113
2.90873	2.88378
2.68294	-0.401275
-2.90812	-2.46289
2.75036	2.89242
1.0845	-1.78558
2.38466	2.51734
0.343578	-1.17862
0.86628	-2.82278
2.26692	2.37431
-0.772716	-1.09725
0.569225	-0.969607
-1.51058	2.80496
3.04052	1.548
-0.0606462	-0.760844
-0.857963	1.19604
0.242071	-2.54632
1.61761	2.62588
-0.629092	-0.88721
-0.912361	-2.38171
-0.471281	-0.477131
1.32149	3.01965
0.531824	1.77405
-0.4064	1.21831
2.97542	-2.82653
-0.704272	2.09175
0.794615	0.856476
-2.82012	3.01185
-1.55484	-2.54756
-1.32731	-2.62407
-1.82418	2.02159
-2.05067	-2.70696
-1.93279	-1.28071
-0.95675	-1.52508
-0.607868	-1.77065
-0.517495	-0.506978
-0.743864	-1.65107
0.933275	0.68287
2.66249	2.99756
3.02138	2.93431
1.26302	0.155263
2.67598	-3.10591
-0.151435	-0.117265
-2.76247	2.98124
1.83351	3.01974
1.84132	2.42955
-0.893667	-2.73712
-2.43087	-1.65046
-2.38729	-2.12769
-2.37399	-1.56482
-1.43855	-1.66008
-0.287172	-2.8815
-1.85375	2.50274
-0.133148	-1.99123
2.73802	0.44424
1.44681	1.45954
0.106886	-1.4297
-0.359185	-0.3919
-0.836875	-1.89308
0.0769165	-1.76184
1.5798	-2.78133
-0.819229	-2.39236
-2.36881	1.24408
-2.75423	-2.94052
-2.15066	-2.80747
1.80769	-0.721349
0.338711	1.31941
-0.838855	-0.158494
1.89175	1.40677
-2.35271	0.886278
-0.306542	-1.84904
-0.0554215	1.96876
2.88291	2.38309
1.85115	1.07731
-2.46434	3.10938
2.04701	-2.22923
2.95763	0.130313
1.32624	0.791555
-0.119811	-0.738695
2.78259	-2.71668
-1.58806	0.537222
-0.305589	0.368929
2.61079	0.00368641
0.187667	-0.708136
0.24945	0.524625
2.89766	-0.76803
-0.407165	0.33556
1.20959	-1.18337
1.66758	0.46658
0.800476	-0.516268
2.39994	-0.674998
-0.245521	-0.51898
1.97945	-0.176318
-1.82204	-1.01273
1.03695	-0.374114
-2.70021	2.62265
2.84307	2.46424
3.12834	-3.0126
1.99904	3.08797
2.06705	2.49402
2.76781	-1.65956
-2.84716	-2.51241
0.0747723	0.138179
2.08868	2.32647
1.66125	1.51675
0.668161	-1.05298
2.31648	-2.93429
1.90043	2.35156
-3.0253	2.94097
2.03703	-3.05467
2.38848	-2.28989
-2.53746	3.06863
-0.0920647	-1.91398
3.03622	-2.43155
-0.152347	-0.888075
-1.78773	-0.839259
0.109376	-0.699462
-0.142074	-1.35541
0.015178	-1.02512
0.973997	-0.598724
0.945672	2.72122
0.165049	-0.762961
-2.66815	2.26298
2.91798	2.87024
1.69149	1.80666
-0.972268	-2.62899
2.82577	-2.10309
2.9313	-2.907
-2.93627	-1.06087
-2.92438	2.64965
-2.90575	-3.11673
-0.229661	-0.193492
2.4887	2.55681
1.91847	1.82393
1.44575	2.96734
1.98853	2.87495
-2.17562	-2.6741
2.53639	-3.09428
-2.07797	-3.03978
-2.51576	2.30362
-0.530154	-1.09051
-0.270424	-0.984188
-1.46985	-1.10161
-2.9511	2.59768
-2.49642	2.33812
2.75429	2.21478
2.65637	2.44731
-3.02616	-2.6378
0.221088	-1.84002
2.86948	-2.22494
2.56421	-2.56867
-0.385817	-1.05609
1.98037	0.755812
2.42882	2.28084
-2.09243	-2.74418
2.30866	2.21688
1.4556	-2.5409
-0.20366	-0.416544
-0.386972	-1.02251
-0.888478	-1.8171
-0.648335	-1.27137
-2.00573	-1.24942
0.476006	-0.438887
-0.617917	-1.00697
0.20883	-0.605264
3.13767	2.88894
3.10355	0.633218
0.541689	-0.232208
-0.272153	-0.89309
-2.3872	2.86364
2.412	2.79579
2.29498	-2.44852
2.4396	3.12311
2.23577	-0.141514
-0.690396	-1.09004
-0.926322	-0.869776
-1.46577	-1.97529
2.89939	-0.533574
2.60253	-1.00805
-3.05888	2.49937
-0.762563	2.92233
-0.142213	-2.17018
2.96253	2.07623
-2.24414	2.52391
1.51257	-2.70899
2.8441	-1.33815
1.70767	-2.02451
-0.721285	-0.570272
3.01065	-2.8695
2.7109	2.73742
2.53046	2.81162
2.52798	2.74574
0.197039	2.23542
-1.79712	-2.34647
1.01653	2.53727
2.35711	2.52249
-2.55161	-1.34656
-2.55262	-1.51766
0.401314	-2.98447
-1.0852	-2.89834
2.50005	0.652477
1.83252	1.9586
0.493194	2.55097
2.6222	2.53807
0.288222	3.08008
-1.32548	2.93597
2.29145	1.50564
2.1095	2.24572
1.88866	3.04043
-0.263277	-2.91753
1.44131	-0.604103
-0.63481	-0.487993
0.442275	2.26052
2.84659	2.05965
-0.257412	-2.31343
2.53375	2.64469
-1.6739	-1.97306
-0.95494	-3.04922
-2.68495	1.97682
2.62535	1.75518
2.04014	2.27307
-1.72158	2.04468
-1.60354	-2.59416
1.18147	3.01778
-0.296382	-1.87614
-1.19021	-1.70018
-3.10481	2.61569
1.13261	1.82015
0.442198	2.68418
-2.98887	-2.64411
-2.28212	1.97363
-1.41383	-2.73242
-3.11105	1.29413
2.54933	-1.30243
-0.280437	-1.10697
0.188203	-2.03756
-0.454481	-0.144208
2.51237	3.03781
-1.95462	-1.88508
2.40882	3.08815
-2.42045	-2.72527
-2.88266	2.22324
-3.00261	-0.11787
-1.63867	-3.11941
-0.45663	-1.38455
0.935239	-2.1995
0.675973	1.60974
-0.664617	-0.808406
-1.40366	1.56247
0.951201	2.00353
2.04891	2.7373
-2.94019	1.60428
-1.33288	-0.739179
0.822977	1.55033
-2.39135	2.85287
-0.3559	-2.9773
2.18475	0.239713
-2.53485	2.43772
-1.52594	-2.97444
2.78432	2.17249
2.61643	2.63966
-2.90159	-0.232908
-2.91112	1.76633
-2.61122	-0.815462
-2.18074	-2.11788
2.18244	-0.212737
-2.01368	-1.67814
-1.34139	-2.34514
-2.83741	-2.80622
-0.703828	-2.53699
-0.53451	0.278562
-0.878782	-2.87212
-1.17884	0.493273
3.08711	0.0176911
-3.1319	-1.33738
0.911742	1.87888
-1.21749	-1.7032
1.93745	2.05554
-2.80537	0.860242
2.65158	3.11083
-1.92689	-1.72161
-0.684923	1.5444
-3.11055	2.92487
-2.19986	-1.45509
-2.0704	2.86005
1.568	1.78092
2.91922	-0.692806
2.2775	-0.114148
-1.43153	-1.42045
1.44696	-1.57236
2.666	2.92566
2.64043	2.4131
1.65232	0.940027
2.8026	2.01157
-2.56221	-1.28472
2.59297	-3.01719
2.56276	2.95633
2.72108	2.64135
1.92824	2.71269
2.50241	-0.177557
2.3177	2.86702
-3.04784	2.85172
3.10797	2.88241
2.69389	2.0974
2.01532	2.0255
2.38339	1.56443
3.10258	2.51242
2.24607	1.8254
2.74692	2.18862
2.00812	2.16941
2.94702	-2.50801
2.39746	2.99046
2.79775	1.65533
-2.83796	2.6568
3.10246	2.52215
3.12054	2.06217
0.798799	-1.9004
2.38529	-3.11258
3.08365	-2.84306
-0.128948	-0.552501
-0.404167	-2.8917
-1.86081	-3.01688
2.63522	-0.294099
2.59838	1.53074
1.74291	-1.20884
-1.62996	-2.85788
-2.02564	-0.708624
-0.535187	-2.81016
-0.283527	-3.11455
-2.94591	3.02212
-1.01737	-2.03384
-1.41796	-1.76702
-0.107757	-2.70484
1.30433	-2.99365
1.45743	1.99949
-2.58657	-2.46398
