# Supplementary material for: Theta-phase dependent neuronal coding during sequence learning in human single neurons
Source: Nat Commun. 2021 Aug 10;12:4839. doi: 10.1038/s41467-021-25150-0 (PMC8355141; doi:10.1038/s41467-021-25150-0)
Supplement: Supplementary file 4 — Source Data [file 41467_2021_25150_MOESM4_ESM.zip › SourceData_xls/Fig3.xls]

## Sheet: Theta
Prec	Pref	Foll
2.729	3.68552	5.61211
1.97344	3.36864	6.17291
3.15101	5.04673	0.932898
2.53683	2.28708	1.36688
0.29012	4.79826	0.00456203
0.907856	2.97471	2.46871
5.8282	4.74194	0.646228
4.47834	6.14269	1.53033
4.99187	2.34879	6.1329
1.87243	4.28425	2.59679
2.59667	3.65713	2.9095
1.12729	1.49533	1.76195
5.84939	6.15144	3.24026
2.64564	5.24968	1.41357
1.04103	0.34523	1.4668
2.41247	4.65092	0.164395
3.43978	3.18227	1.89817
2.20896	0.205566	0.873708
5.95123	4.72121	4.36541
0.568239	3.68706	1.96732
2.34996	0.794381	2.65993
1.89781	1.11574	3.09197
0.349695	6.26893	3.47127
3.1745	4.63212	2.80513
3.98645	2.02747	1.86307
2.39252	6.04605	3.00959
2.46922	3.30598	2.53643
4.21161	4.00045	0.124535
4.73658	4.60192	4.08704
1.76365	5.8142	4.64371
4.03291	2.91262	3.69358
0.419332	5.41393	2.2701
0.178161	5.30245	1.03054
4.22699	4.64803	2.90411
2.91343	4.14076	1.99746
1.23113	6.14686	5.22424
3.11461	1.52401	4.17671
2.01789	5.41737	1.26403
4.4683	2.88671	5.83013
3.13028	0.650876	5.87553
0.110633	4.69158	0.296414
4.46095	4.74412	3.74864
5.57699	1.89597	2.6411
3.77139	0.778234	4.39665
1.09667	1.63423	0.750542
4.33766	3.80309	5.09432
1.3687	2.87893	4.47796
5.8414	2.42247	2.69577
5.16782	0.621626	4.05381
2.29321	3.13415	0.755115
5.93536	4.26491	2.51301
1.90667	4.06082	0.461068
3.89229	3.67641	3.45927
2.36534	5.94988	1.89075
5.33024	3.38153	2.23219
1.85614	5.04111	2.80611
6.00631	2.96329	2.85057
1.84463	0.159889	2.55899
2.06305	0.122518	1.27239
5.05366	4.77766	2.14405
4.6711	4.78694	4.13485
2.94268	2.75789	2.72975
1.58661	3.71663	4.22239
2.08795	2.24897	6.07007
5.61272	4.78972	4.01973
4.33128	1.61034	3.5173
5.50579	3.78221	4.31983
0.650232	1.90023	4.03456
5.81061	3.74603	4.51965
5.00687	3.03956	1.89112
0.290449	0.645044	4.04949
5.51855	5.11507	1.21005
1.15102	1.90624	1.94115
3.02559	4.26123	3.52788
0.14893	5.06872	5.94666
4.26853	5.66264	1.59114
0.381588	1.31506	0.793991
0.358012	5.63493	2.49777
4.151	5.52241	2.03406
3.83831	2.1813	4.01356
4.14644	2.79394	5.67189
5.77906	0.34502	0.724267
0.792112	1.65307	3.16356
0.581678	0.312454	3.21642
5.55042	2.31888	1.05031
5.32463	1.46221	0.99977
3.79883	0.307723	0.462018
4.45778	3.18128	0.0928
5.27293	0.918671	5.55216
2.59735	4.17427	3.40157
1.34645	0.101303	3.11716
2.27591	0.133086	5.58025
3.32878	3.16738	1.3127
3.99546	5.38471	5.90951
2.9385	1.62981	6.119
0.702193	1.60861	4.09663
0.666613	6.23599	2.0077
5.84707	1.81613	4.9183
3.41209	4.16202	4.52952
5.95375	1.04219	2.03133
1.93773	3.84622	1.46051
4.47137	3.21116	1.87401
5.65986	4.40894	3.50617
1.06093	4.99257	1.86594
5.60397	5.1403	0.418745
5.70109	4.41409	4.80384
4.57697	5.45864	4.66443
5.36132	2.14138	1.86192
3.26415	0.359488	1.00905
6.14902	6.16746	0.557129
2.27683	5.08206	2.94194
3.59184	1.75885	5.54873
6.12332	1.37467	1.68049
3.58513	6.10418	3.7563
2.08338	1.94269	2.06164
4.02399	2.99493	1.43578
1.4961	0.0308264	2.87737
3.23147	4.9921	2.3687
0.207889	1.56769	2.3187
5.07441	3.26523	2.37831
2.94448	3.80409	3.76586
5.95206	5.27629	2.32617
2.49216	1.22926	3.47516
1.52298	5.61653	2.84198
5.00849	1.59277	4.28101
2.84392	5.21721	5.16767
1.86853	6.09098	6.0948
5.92052	0.571824	3.56931
5.41307	4.16565	1.4407
5.48224	2.52678	0.635044
0.441319	2.51273	5.02426
0.352518	5.52861	3.11311
0.927513	0.188363	2.00181
2.31787	5.50086	1.8326
5.26368	3.75044	5.59502
3.35499	0.895242	1.54322
1.18522	3.4632	0.943097
5.4704	2.78186	1.00942
4.04128	4.53122	4.50732
0.459935	1.43804	4.71745
3.81575	1.91596	0.825877
5.87766	1.95627	4.98531
0.332809	3.82525	2.1627
5.26341	2.32125	5.54639
1.37606	5.14145	3.97956
3.67799	4.12516	4.10781
2.33287	3.58135	6.27725
4.37892	3.6685	1.89916
1.33585	4.0577	3.49037
3.30662	1.37968	4.42495
4.79028	5.6836	6.19043
5.38354	0.919499	4.15632
3.56684	0.576607	4.29852
0.288117	2.68708	5.74107
1.17401	3.64718	0.542474
3.51717	0.856241	3.75852
0.687968	2.42254	6.11693
3.4573	4.45907	1.68371
3.41519	5.10011	4.9117
1.01109	2.00637	5.90768
2.42362	5.08511	4.78082
5.48643	0.236037	1.05385
5.07461	2.90466	0.604864
5.14146	5.82298	0.583659
2.74561	5.81799	1.44422
0.833387	5.58154	3.93954
3.87014	5.23749	4.98198
0.428184	4.95874	0.293118
4.09279	2.54996	5.77904
5.37081	2.84845	5.50406
2.87021	2.63292	4.88269
0.0712371	1.54359	1.46523
3.5725	2.99802	0.939777
5.52397	3.30944	0.326857
5.02652	3.3212	0.569098
0.443294	0.0665642	1.68811
4.22782	2.23762	1.48463
2.15113	0.582068	4.42962
5.76397	2.88028	0.713998
4.49278	3.58557	3.25709
0.558051	5.44352	4.99122
5.23871	0.463154	3.78406
2.25275	5.33024	3.81391
3.37216	6.0953	4.75983
5.48319	5.97588	2.64136
1.78433	3.62265	2.80939
2.00061	0.524514	4.93305
2.72588	0.0670445	0.765033
1.94731	5.18743	4.96421
0.656361	6.27708	3.70395
3.62343	4.26659	5.518
2.00628	2.89987	2.0233
6.17998	2.57681	2.3927
1.58241	3.17562	6.01398
4.83637	3.70008	6.05915
1.12419	6.11935	3.14517
6.22047	5.61124	4.1731
6.03338	5.95979	3.99482
1.5466	2.99053	2.57106
5.62421	3.6836	0.964236
0.619211	2.85305	5.47508
1.75657	2.70184	2.43587
2.69019	4.22212	0.70286
3.75835	1.92853	5.72357
0.806971	1.97009	1.75666
0.0566235	1.84556	4.21985
2.60112	1.8889	3.43023
3.14233	0.71201	5.52361
0.0986462	1.51367	0.817749
0.691306	5.48814	5.55985
6.1401	0.592694	2.78247
3.67858	4.91611	2.75305
3.71235	2.68261	2.83845
2.85775	2.06584	3.92973
5.49637	1.05914	1.62882
4.8502	1.68021	2.28834
4.37043	2.26136	1.19745
4.0034	2.80149	1.57713
0.449276	1.49588	5.78269
0.889157	0.785178	2.09228
1.16345	2.21731	0.642464
5.41691	0.173562	1.91107
1.45413	1.65875	2.41911
2.29014	2.38406	5.97972
3.24433	3.15851	3.05337
3.65435	2.4426	0.20117
0.216511	3.24506	1.59375
3.08695	3.69198	4.55973
1.47541	6.19775	5.63973
6.08163	4.92954	1.24002
5.88757	5.97644	5.57498
1.32079	4.34046	4.2792
6.18735	0.965675	6.14067
1.11378	3.89622	5.70629
6.0224	0.67982	0.0915592
0.719172	1.78446	6.27377
1.30343	1.6546	2.67052
0.187648	0.970499	0.12311
4.44878	2.91958	1.62864
4.36949	3.89359	3.91125
1.46119	1.10271	1.49545
5.77119	5.27964	5.3687
2.88224	2.10781	2.66781
2.55771	2.87408	3.39016
4.13928	4.41792	4.36094
3.24276	3.29409	1.33279
4.14019	0.494873	3.75497
5.70582	5.42602	0.533162
3.18266	3.58088	3.01165
0.0568101	4.06551	1.47
5.38184	2.3796	2.40513
0.0612345	1.04369	1.76107
1.71535	5.04232	4.66161
1.63616	3.56026	0.0263263
1.18847	5.33597	2.6557
4.03186	3.26864	5.66626
5.71598	5.71186	6.08844
0.750453	6.13657	6.18684
5.89011	4.64721	4.39205
3.3076	2.84798	3.38897
4.91493	4.17294	3.95542
3.09811	3.01518	3.35635
0.951171	6.27373	1.04036
4.11684	2.79908	4.61476
2.85389	1.69659	0.215336
5.92762	3.54765	2.12347
1.52259	2.96903	1.22127
0.123916	5.89687	0.575481
2.35731	1.50025	2.74685
4.48668	3.9229	2.32169
5.99189	5.7166	2.0377
1.22829	0.919489	2.44919
0.844749	0.54486	3.5928
5.83499	0.545402	0.191413
5.4091	0.17649	5.27166
5.15969	4.26103	5.32458
3.96324	4.87097	7.95973e-05
4.02838	3.75112	3.28626
0.851381	0.954487	0.40129
5.84786	5.54039	4.10276
6.03147	1.57064	0.301991
2.96562	3.50294	3.2709
2.8092	1.92265	3.91129
3.51567	0.238123	0.00969289
6.06926	0.404868	5.10313
4.31166	4.37534	2.16871
2.84004	1.45407	3.03754
5.27324	1.56631	0.95711
4.20976	2.58586	2.09942
5.24473	2.76958	1.60315
5.34394	5.16968	5.62225
3.09589	5.64838	3.30304
0.0336968	3.75375	5.09846
3.24334	1.54117	5.88127
4.85286	2.51579	0.544416
4.30644	3.72306	3.41925
0.461754	5.31211	5.50819
5.56474	0.0247929	5.23129
4.52707	1.63954	3.00921
5.98546	0.0960311	4.0983
4.51687	2.60694	1.47429
0.771897	3.24044	2.61484
1.0652	1.58557	1.14926
5.7776	5.56534	5.8206
3.40466	2.18891	4.23211
2.35717	2.65487	2.70386
2.26989	2.94911	5.83244
2.60978	2.46613	2.74019
1.35473	5.5085	0.335032
5.44249	4.40219	2.91092
0.306044	2.03137	4.50467
2.56621	1.58835	2.35652
2.88948	1.58641	2.93758
5.31926	3.41447	2.09763
5.44159	0.216532	1.54828
5.13108	5.51869	5.51073
3.41553	0.15175	4.42092
1.4738	5.57319	1.89757
2.91787	1.57432	4.19295
3.02419	2.66379	2.49852
0.0677027	1.82145	5.1947
2.79352	5.16283	5.74885
1.19028	2.47251	3.37111
2.0324	2.15822	0.868148
2.39137	0.520842	1.83407
6.22289	2.68161	0.62875
0.670433	2.1365	1.05154
3.51545	1.24798	4.89874
0.979512	0.440095	0.603324
2.43906	3.31009	2.53751
0.517815	1.11935	5.57332
2.94474	2.79685	2.54732
5.8443	3.9266	1.77592
1.96912	4.23893	4.62309
3.6752	2.78912	3.8913
4.28076	2.45438	2.95354
2.07499	3.43679	2.14662
4.26822	4.3116	0.450375
5.42303	5.38384	4.87098
1.58405	0.512065	1.36202
4.53215	4.48881	0.200983
5.32259	3.14574	6.22844
5.0147	2.94727	4.21091
1.72122	0.919236	1.49741
1.179	4.34015	4.49223
2.75579	2.96394	6.15189
4.33961	3.94185	4.23024
4.30756	5.52404	2.03997
5.28691	4.07071	2.5278
2.42168	2.66425	3.00343
0.237692	1.99602	3.16455
0.0616317	0.155972	2.76137
5.37111	3.06274	5.75743
2.71968	3.1602	2.17723
3.71908	0.231717	4.35645
1.20942	5.07309	4.10433
3.41555	4.64708	1.0621
4.91413	6.00334	4.49617
1.5238	2.94317	2.87747
4.90429	5.72645	2.28084
3.03134	5.66191	4.82964
1.88655	0.291483	4.89657
4.5129	5.29224	0.0369973
5.83579	6.12295	5.59179
4.04246	5.87193	4.13407
3.55908	6.12252	1.24869
4.01302	5.68105	2.53141
4.65728	3.39422	1.7546
5.53698	0.350646	4.03768
4.1532	1.09013	1.21287
3.07997	4.85291	3.23015
5.54052	0.623673	3.63367
3.5655	2.22982	3.83427
1.9031	3.25947	1.98865
6.03355	5.32774	5.67875
2.2707	3.53999	3.53087
2.91705	3.1034	1.94238
0.153922	5.37497	2.11381
3.60739	2.08151	4.03647
4.49922	3.45781	0.534383
3.75063	2.74137	1.89131
1.73092	2.35862	1.94232
5.17501	4.08771	3.71928
5.35251	4.38864	4.92681
3.77151	2.76317	2.15485
5.28828	5.57008	4.46296
6.27594	0.0156603	3.76274
4.37705	0.443474	1.97344
5.84135	4.99617	4.35948
2.75713	0.599958	5.36772
3.75007	2.92664	1.19572
6.06609	5.60883	0.671047
0.846045	5.16852	4.42934
6.00318	0.235656	0.308644
2.80185	3.85813	4.10043
3.17669	3.88077	3.15611
5.96345	3.90383	3.29093
5.32205	0.695349	4.67829
1.06914	5.35855	3.7397
1.09278	1.60191	3.72356
3.45468	4.60933	2.85141
4.76259	5.92447	0.640334
5.92479	0.666852	0.0576785
6.09432	4.20756	3.62857
5.59029	2.62109	2.02516
2.28429	1.43291	2.75894
2.8391	3.17211	3.08048
4.06032	5.67132	2.5515
1.57455	1.8668	3.28268
1.89711	4.60703	1.92017
3.3835	2.65893	2.02274
5.15936	1.53449	2.33891
3.00136	1.83801	2.43992
2.76362	3.4664	6.22478
3.40426	0.551306	0.852163
0.494195	2.31442	0.110586
3.98034	2.0454	2.44404
3.46602	3.49296	6.08769
4.024	3.3922	3.08329
2.93445	3.23392	3.05623
6.15356	0.941355	0.409013
2.42437	0.223938	2.31763
4.91809	3.28659	5.44561
3.33511	3.8929	3.05153
3.74197	3.2291	4.05786
0.0840908	2.18917	2.30447
4.48127	2.72179	1.20397
1.00626	1.64932	3.32714
0.977613	4.47769	3.0682
4.04507	4.15547	2.57652
2.52672	3.89292	4.23128
4.17163	3.8222	0.0407582
1.22373	3.30315	1.06016
2.49236	3.54726	1.57653
3.68775	1.61511	3.26732
2.42223	6.05846	4.62686
1.05642	4.13535	2.88641
4.18176	4.31007	3.39993
4.11248	3.4532	1.89492
1.95801	0.0776152	5.76288
1.50383	3.40227	2.25071
4.83935	1.25711	1.15454
1.2176	5.62013	2.8252
4.53361	2.04611	1.37656
4.7463	0.975641	0.811791
3.45586	4.91725	5.35352
3.44192	3.7475	1.08374
3.37839	0.595101	1.58539
1.1826	0.722342	3.99645
0.692209	0.944808	2.13463
3.20333	1.52165	5.73417
1.13535	4.87249	4.5535

## Sheet: Beta
Prec	Pref	Foll
3.88983	1.64482	4.082
1.85949	0.857386	4.0892
1.52966	2.58853	5.30875
0.402405	2.5247	4.77995
5.29589	2.6734	5.88403
1.53795	3.9094	3.43746
4.89925	4.82045	2.69233
2.70483	1.78564	1.63616
2.36559	3.68839	2.63729
6.03834	0.999193	5.39041
2.45197	2.74694	2.11938
4.1716	2.52082	3.76814
1.98602	2.02938	1.07804
2.69508	5.98003	4.83487
4.81637	1.62773	2.31961
3.44729	4.54753	3.98382
0.676029	6.12747	3.16358
0.122384	4.06765	1.34304
3.2266	0.604255	5.47988
6.24354	2.45533	1.61294
0.152353	0.477579	1.09901
4.34615	1.71874	3.0761
1.08718	2.81645	3.92497
3.99195	1.66472	4.55259
3.67939	3.99294	2.75622
1.98743	1.89397	1.52014
2.80422	1.7923	1.95172
1.12244	3.69117	5.67799
2.8869	3.63602	4.21076
2.09285	2.32456	6.07586
3.07297	1.65354	3.32713
5.52925	4.24186	5.19328
4.9323	4.54302	3.61372
1.25059	3.92315	2.90473
2.85278	3.46865	4.8728
6.21856	1.21028	0.260091
2.88614	1.77402	0.669458
2.84349	2.91454	2.95939
4.34671	0.0902994	1.05763
0.199152	0.0583447	0.887834
2.10249	3.05125	0.284497
4.72361	1.28047	1.00879
1.95338	2.86377	4.76074
1.74899	1.04175	2.16514
0.124417	4.6824	3.64865
2.38561	1.89496	1.85069
4.65904	5.18552	4.56631
4.30924	1.80788	4.80403
3.81036	1.94944	4.58102
1.67666	5.69169	6.04306
1.43081	4.85481	1.40705
2.92067	1.0537	5.50196
4.21693	0.845096	3.58073
0.781767	2.71695	1.62518
5.84891	0.485978	0.752247
0.380174	1.18109	1.12522
4.74354	2.54738	4.31428
5.03941	6.20207	6.12977
6.045	4.17659	0.63146
5.81144	2.42496	2.87033
1.84179	3.64629	3.40081
0.203771	2.69611	3.42711
5.96439	2.60867	0.700592
2.21608	3.99518	5.23393
3.05907	2.99246	1.53386
1.67296	3.47762	0.953865
2.89882	3.45038	4.2491
2.06855	2.00214	1.3265
2.59735	1.85799	3.95785
3.4816	2.85367	0.211926
1.98962	4.5847	3.48971
6.07755	6.17448	5.13989
2.7449	2.2857	1.02339
2.93025	4.86668	0.2966
4.63844	6.1958	5.51558
5.83674	4.56678	5.29724
2.09256	2.33695	5.88561
6.14509	3.2124	1.93557
0.440368	2.42424	3.09072
3.68461	4.0558	3.16032
5.73086	4.11082	1.48246
3.40505	5.29322	3.1279
4.99253	3.68739	0.914124
4.84834	4.82048	1.15499
0.156948	1.29392	2.08603
3.36659	4.79289	3.58704
5.47477	4.53634	5.70304
1.12545	0.23058	0.974919
0.128354	4.12262	3.7797
1.73868	1.62738	1.95626
1.54207	5.43454	1.01232
1.45279	4.09215	3.30513
1.58004	5.73513	6.24849
1.44476	1.90124	5.08897
6.08085	0.865263	1.04482
4.67827	3.63392	1.65975
0.709358	5.93706	2.13893
5.54956	5.50393	4.68059
3.69206	3.54555	4.75425
3.45994	0.6969	4.08588
4.16876	4.44065	6.01434
0.969582	2.2552	1.91433
0.460572	2.9592	1.84499
0.886306	3.51622	2.20236
1.29782	2.11566	2.7675
3.35027	0.586627	5.0084
6.03081	5.02804	5.55146
2.53096	1.41306	2.58743
3.14771	2.558	1.93469
2.29373	2.82336	2.43094
5.49716	3.85174	2.49628
3.17103	0.869346	4.21904
6.01998	2.59359	4.58127
4.49261	0.401156	4.11851
1.20925	1.57863	2.70463
6.04239	4.54039	3.25953
2.59388	4.01335	2.96078
1.486	2.92947	1.03863
0.806032	5.4356	5.56673
1.18059	4.66469	5.88514
3.04901	2.30366	0.876667
4.71346	4.42237	1.94588
3.17474	0.80169	1.71516
3.458	3.65722	1.20568
3.35179	6.11107	3.3632
5.08727	2.37063	4.59223
4.04566	2.11177	5.23174
6.09829	3.4824	4.28611
0.408779	4.43054	0.130349
0.144658	2.63333	5.36169
4.59329	0.868601	2.99833
5.23805	5.15469	2.63806
4.25987	4.53721	4.78581
1.27247	6.22949	2.24516
4.33226	5.23278	3.73212
4.00174	3.54072	3.71345
5.05047	5.41534	0.29213
3.43988	3.86782	5.79768
5.42326	0.595263	5.94239
6.11984	0.624192	1.99614
3.37376	3.22447	2.92854
4.4542	6.24204	0.765567
4.57648	2.76154	4.6735
2.65607	3.78679	1.03957
5.62683	4.90979	3.59701
4.3953	0.135681	3.16981
0.8222	2.03899	1.24209
3.32654	5.60097	2.90715
5.21839	1.19924	1.16195
3.91361	4.84526	4.67486
0.0509066	4.33016	4.70787
1.24694	5.17217	3.68242
4.16679	3.95468	4.4192
3.14119	4.65847	5.12987
4.49974	5.68128	5.72673
3.46538	6.05539	3.85998
1.49717	1.01544	4.92227
3.428	2.94889	2.79025
2.4252	1.96809	4.12983
2.129	3.57475	2.66074
1.73612	3.9608	3.9733
1.54257	1.8263	5.16379
4.22882	0.947266	5.07003
3.775	5.9978	2.65307
1.98276	5.02482	3.72439
3.97187	0.285343	0.445271
4.0556	4.81364	4.75634
0.761975	4.08358	2.41639
5.07966	1.03624	6.23137
4.28058	4.96816	1.60539
1.51934	3.18069	5.50685
5.05008	1.74577	1.97527
5.14825	2.94709	5.47776
4.71334	6.07117	2.58501
5.79388	0.944964	2.04923
2.49298	4.61434	5.19461
5.48143	6.21271	3.05102
4.63395	0.968947	2.12555
4.867	2.71655	1.81398
5.18774	3.48577	4.74368
1.96317	3.14308	4.78464
0.36364	5.41557	2.86979
5.82107	0.4377	5.66307
3.20816	0.114352	1.21921
3.3665	0.72024	5.35167
1.33174	0.0951247	1.31888
1.71389	3.89119	5.2415
2.67463	4.8315	5.81221
3.11962	2.57199	3.09984
1.81504	0.200985	5.30022
1.92628	3.07392	5.35037
2.49906	3.97373	4.70704
0.472259	1.81212	3.24019
1.6466	2.73785	6.02736
5.64626	5.69388	5.70431
0.903093	2.15243	3.36113
2.80131	2.06769	0.90335
5.75615	6.15313	1.32298
0.545941	2.22584	1.1518
5.41282	5.82098	0.0100779
5.77748	1.03122	3.6071
0.058694	2.73311	1.91988
0.0189148	4.62676	0.592146
4.07951	5.59982	3.78007
0.281308	2.49704	1.01157
5.51608	0.190095	5.92259
0.101914	5.74506	0.96526
0.637708	4.6882	3.71252
1.19699	2.72003	4.3368
5.71431	4.13988	5.52002
5.74086	5.78241	4.38922
1.94208	2.83375	2.00702
2.30392	2.55963	3.45386
3.62611	4.19618	3.85562
4.87383	2.00485	3.18279
6.04399	3.58085	2.10389
5.51575	4.6328	5.44081
0.82103	4.49047	3.77099
0.452063	4.89221	5.29305
3.39651	3.22695	4.91411
2.73136	2.4041	1.25901
4.1023	5.53579	0.869755
3.25496	2.149	2.37429
3.48512	2.57538	2.88223
3.90868	2.23578	2.63256
2.24681	2.01731	3.13807
4.70653	1.81642	1.09034
2.92044	2.68074	4.91398
1.91788	0.938122	2.68467
0.55221	4.95611	5.15081
5.43622	6.06988	4.83684
3.4752	0.436947	1.10787
6.20047	5.71492	5.68151
5.08052	4.12722	4.10573
4.95487	0.261026	4.49331
5.48083	3.62384	4.95343
1.96813	2.63388	0.51672
5.4405	0.318491	5.54647
5.03048	1.01016	3.14991
3.57777	1.93825	2.98234
2.294	1.79735	1.90537
3.68536	3.88268	2.53813
4.90736	3.73776	4.95641
2.1507	2.1334	3.30185
3.91279	0.115425	2.92067
2.75878	5.0115	2.09806
1.72856	2.89516	3.09425
3.69223	4.3702	5.56774
2.4347	2.2942	2.54298
2.02695	3.22175	0.4701
2.16679	0.849419	1.03405
2.15681	3.60374	1.14862
5.24801	4.18783	3.17443
3.35445	0.126477	1.68983
2.56699	3.37013	3.46327
2.60362	0.273604	3.65444
5.11013	5.36948	4.7023
5.56931	5.45112	4.98619
5.71497	4.12868	1.85607
3.02352	2.42173	3.06007
1.71469	2.24102	1.01221
2.39651	2.41809	2.87193
3.17888	1.85482	2.76454
2.44861	3.62741	2.80731
4.76648	4.28654	6.10244
3.24315	3.52105	0.806858
5.80938	3.77794	5.75863
3.05588	1.66054	0.149737
2.92019	3.17319	2.47876
4.43474	3.34678	1.77275
3.23208	4.40185	2.40389
2.70324	2.91451	1.95767
5.07855	4.68017	2.23185
0.247702	6.06823	5.98805
4.76535	5.40662	5.56614
4.31892	5.73611	4.25868
2.35498	0.538566	4.98267
0.229275	4.46497	4.4235
6.10856	0.123184	5.59702
4.59335	3.38234	3.71736
5.47525	5.03603	0.388405
3.77006	4.00357	3.53335
0.959131	1.97358	3.83839
5.99217	5.36883	5.75202
5.50744	5.85485	5.35255
0.720012	1.86138	5.33542
1.18375	1.66116	2.47198
3.28935	2.73237	2.59471
3.45045	3.32576	5.19252
1.73353	2.79551	3.573
4.3216	4.45497	0.84261
5.82567	5.19968	4.21434
4.92482	3.69846	4.28927
1.61173	4.7959	5.52788
3.76088	4.24478	1.21073
5.21091	2.00626	5.60984
5.99792	4.20202	3.15009
5.04181	4.71744	3.74803
2.22283	5.38965	1.91968
3.15763	2.27487	2.63621
5.30485	4.17763	0.396929
2.75259	1.99065	5.30659
4.35769	4.88898	6.0213
5.63768	4.9816	0.04155
4.77589	3.0044	1.10177
2.61296	2.65548	2.80402
2.22956	2.45548	3.41504
2.46404	2.46451	2.9233
5.47479	2.99848	1.45095
5.34904	2.16218	4.35112
1.78379	0.542011	3.70061
2.31408	3.51933	1.64213
0.585309	4.76393	3.9361
6.22761	4.08664	5.51607
4.51462	3.24247	2.82243
4.30947	2.933	2.07895
3.34225	2.58484	0.00387667
3.26898	3.83379	5.5858
2.56963	2.22102	2.08457
2.4458	2.56045	2.23913
3.56229	0.419728	3.76483
5.84098	3.03155	3.14091
0.772675	4.47433	0.406811
2.59289	1.89556	2.35757
2.3846	2.46917	2.46404
4.39073	4.0217	3.39474
0.20692	1.65446	3.0567
0.483331	5.08709	5.76802
2.35976	2.39591	2.82589
2.19625	1.62472	2.18354
3.38775	3.6264	0.199953
2.2806	1.7572	2.44843
0.682832	1.49671	2.17878
3.01706	5.91939	0.722946
3.1037	0.614454	2.13473
2.94695	6.18492	1.75184
2.05618	1.94726	2.3746
3.0018	5.37873	2.70882
3.27889	4.03558	5.77837
2.1069	3.75958	2.55531
0.880179	4.13523	2.21255
5.31591	1.09065	3.31877
4.62167	2.52908	3.34459
2.00018	2.01242	1.26593
2.1718	3.64907	3.74657
2.61893	4.62275	1.45953
2.17796	1.61333	1.09014
3.86276	1.6403	1.85535
0.550614	2.15582	6.20349
4.67037	5.33265	3.67996
0.506598	5.11166	5.08971
2.46495	4.29216	2.89426
4.09707	1.17459	3.48659
3.46903	1.92725	2.26252
5.29847	1.84839	5.10552
2.55383	4.79065	4.45193
5.37005	2.99293	1.53388
5.2853	3.37321	1.97798
4.73254	1.01187	5.02296
0.27579	3.10611	5.99829
5.41497	4.61699	0.0634454
0.709215	3.83637	3.98442
1.79309	1.3937	1.13846
5.40132	5.62324	4.577
3.60102	1.18993	0.641633
2.12507	1.69307	1.79453
2.49986	3.58493	2.91089
1.63988	2.60396	0.985332
0.912345	5.66339	1.2292
3.12306	1.12056	0.0661749
2.55612	5.83029	3.07784
2.17196	4.2272	1.67364
5.39193	0.28709	0.2086
3.0314	2.23342	2.63375
0.204592	1.201	0.66652
2.14055	3.0049	2.24729
2.96705	3.00783	2.55568
0.709746	0.842702	0.154087
3.22234	2.87091	1.05658
4.25669	0.522326	4.97311
3.90291	4.66925	5.77643
6.08101	0.447004	5.54452
3.56641	1.32179	3.61076
5.64448	4.73795	2.77721
4.176	3.83401	3.78547
5.06466	2.00548	2.37319
0.800888	5.9387	0.412928
3.12438	3.17074	1.99062
0.20419	5.59789	3.59866
0.104282	2.88192	1.01378
0.686496	5.17769	3.72266
1.72877	1.6958	1.86793
4.06474	1.92175	2.86227
2.35072	1.69242	2.02285
0.25723	0.864441	5.2736
2.1143	3.74134	1.924
3.62982	4.10463	1.89042
3.62382	0.0911331	2.97365
3.54011	5.7552	1.62555
5.99353	0.527397	6.10357
3.48353	2.15283	6.19658
5.93886	4.20958	5.2727
5.68356	5.4226	2.6321
3.67883	0.156656	0.434435
5.79985	6.25605	5.88709
4.3756	1.84522	0.0835746
1.22431	1.12961	4.56842
3.7875	0.930035	2.5548
2.91322	0.806087	2.78576
3.13426	2.12622	4.69296
2.81986	3.73316	4.68824
0.448071	2.658	4.9885
2.76305	2.8775	2.89573
2.20632	3.17734	1.35552
2.24992	3.64311	1.55262
5.73331	0.36721	6.15229
3.58027	2.33134	4.80994
5.39244	3.99626	2.85972
4.47568	1.39855	1.00043
1.37934	2.05984	1.68935
3.02294	2.722	2.81837
2.45625	0.186918	1.15733
2.15306	2.9603	1.85868
4.60104	1.89381	0.6056
0.629196	2.46635	2.07178
3.34679	3.21547	2.02383
2.28106	0.0552154	3.44271
1.6184	2.3055	4.07625
0.338782	3.13674	6.03342
2.38832	4.78188	2.09074
2.21636	3.69239	1.79284
2.6149	0.712592	0.912567
0.715823	4.98676	5.81083
4.97866	3.37942	2.58238
1.29388	4.30109	3.62229
0.46207	4.38429	0.404971
4.06688	3.89142	1.47681
4.04802	4.70149	2.76514
1.1629	1.59886	5.75082
5.59519	4.10877	6.14804
1.42216	4.87172	6.03891
3.66325	2.4171	3.65612
5.25566	3.99859	5.53728
2.2738	2.61119	1.93847
1.84692	2.96237	4.46754
2.59045	4.60333	2.96792
5.53687	0.474832	2.4333
3.91952	0.43006	0.848653
5.63798	4.2206	4.51093
2.66416	2.51183	4.03821
2.1487	1.96299	0.901661
5.28623	5.68341	0.915761
