# Supplementary material for: Theta-phase dependent neuronal coding during sequence learning in human single neurons
Source: Nat Commun. 2021 Aug 10;12:4839. doi: 10.1038/s41467-021-25150-0 (PMC8355141; doi:10.1038/s41467-021-25150-0)
Supplement: Supplementary file 4 — Source Data [file 41467_2021_25150_MOESM4_ESM.zip › SourceData_xls/Fig4.xls]

## Sheet: Theta
3.01538	2.52158	3.20939	2.82327	2.12657	2.52253	1.86324	5.51991	5.51917	0.9138	0.791206	0.448855	0.326763	0.129142	0.152778	0.141156	0.327629	0.483444	0.35365	0.270605	0.259919	0.375683	0.330797	0.342689	1.5214	5.86922	3.10177	3.12751	3.27798	4.01505	4.31886	4.98945	5.03997	5.04012	4.87123	5.01137	5.05842	5.11533	5.27782	5.22858	5.24076	5.70476	5.50893	5.55322	5.67065	5.5585	5.73081	5.57788	5.75866	5.95888
5.36632	5.88713	5.34611	5.7249	0.81565	2.28572	0.958885	2.17757	3.91276	1.69414	2.21815	2.69456	2.72516	2.4116	2.67731	3.71887	3.67707	3.83092	4.17509	4.02703	3.96836	3.83705	3.64059	3.39066	3.21137	3.16191	4.48175	4.84718	1.19698	1.8241	1.91566	1.98455	1.92634	2.45031	2.69514	2.96944	3.07833	3.10066	2.81558	3.67595	5.57713	5.33353	5.79573	0.0291523	0.473897	0.817549	0.721511	0.45405	0.505724	0.316025
1.03918	1.04077	0.841256	0.894271	0.873532	1.02373	0.948154	1.00338	1.03242	0.963653	0.882238	0.632598	0.628339	0.504754	0.160563	6.08949	5.85853	5.23414	4.90943	5.05624	5.00956	5.13601	4.57815	4.77977	4.25053	4.99138	4.78632	5.32334	0.464554	2.26065	5.88679	6.11288	0.489821	0.426732	0.619603	0.348001	0.15252	6.19413	5.96711	5.61523	5.75997	5.65376	5.98853	1.93654	2.21419	3.06022	3.92585	3.64442	3.90008	4.15323
6.02495	6.1873	0.0382705	0.737399	1.1691	1.60094	0.956821	0.96352	1.51196	1.86031	2.28645	2.35748	2.33977	2.34492	2.35053	2.6697	2.75962	2.53564	2.76532	2.0349	2.09225	2.33332	2.14558	1.9798	2.0334	1.88838	2.01387	1.65086	1.71573	3.07927	2.17909	3.31753	2.21389	4.05501	2.56663	3.74783	3.86371	1.48004	1.81383	1.70331	1.89699	1.77634	1.26927	1.2444	1.35792	1.73792	1.22507	1.26557	1.11597	1.29333
0	0	0	0	0	0	0	0	4.13668	4.13668	4.13668	4.13668	4.13668	4.13668	4.13668	4.13668	4.13668	4.31691	3.9623	3.9623	3.9623	3.89104	4.12639	4.56664	4.42247	5.03293	5.03293	5.03293	5.03293	5.03293	5.03293	5.69023	5.63576	5.63576	5.63576	5.77731	5.65868	5.65868	5.4821	5.4821	5.4821	0.00456203	0.00456203	0.00456203	0.00456203	0.00456203	0.00456203	0.00456203	1.20583	2.71592
3.23423	2.62498	2.62498	1.68068	1.68068	1.32215	0.907856	1.05704	1.11777	1.31926	1.68077	1.87467	1.95792	2.34676	2.5779	2.48067	3.05394	3.06377	3.02923	3.1712	3.32705	3.4637	3.51292	3.34273	3.09791	3.2489	3.30346	3.67207	3.65811	3.80092	3.80092	5.91873	5.41144	6.24366	0.236856	0.210163	5.96172	6.17673	1.60392	1.37355	2.06107	2.06325	2.06325	2.46871	2.6793	2.45306	2.42403	2.60611	2.60611	2.41139
5.1829	5.01927	4.41274	4.52371	4.24423	5.36323	5.69305	6.09002	0.0111657	6.20578	6.05282	0.195596	0.0704089	0.768405	0.765703	0.604057	0.685095	6.25594	0.586409	6.16326	5.19082	4.70397	4.69513	4.12928	4.5919	4.49727	5.20831	5.608	5.52735	5.50407	5.42892	5.3173	4.62454	5.96373	5.40969	0.279622	0.508455	1.07933	0.819246	1.21708	4.71976	1.83792	0.826213	0.203018	6.26415	0.0192957	0.631438	1.97979	1.06465	0.150545
4.06637	4.31223	4.33817	4.33817	4.37861	4.37861	4.37861	4.47834	4.73044	4.83923	4.93839	4.93546	5.01568	5.33922	5.60153	5.64883	6.05177	6.04569	6.04569	6.04569	5.79441	5.78626	5.78626	5.78626	5.84299	6.14269	6.14269	0.326181	0.609399	0.447296	0.316146	0.82853	1.00052	1.2021	1.39433	1.24473	1.10336	1.48825	1.61537	1.61537	1.58411	1.57779	1.47973	1.53033	1.50411	1.31818	1.17148	1.17148	1.30591	1.41583
4.43989	4.3683	4.86716	4.6954	4.88941	4.79182	4.77303	5.24653	5.81422	5.93105	5.93076	5.84473	5.87582	5.37577	5.62796	5.68494	5.2864	6.049	6.17997	0.296658	0.113841	0.322646	1.15549	1.4682	2.82327	2.22385	2.9279	3.04364	3.23724	3.62722	3.92339	3.79409	3.91104	4.01708	4.12092	4.07475	4.6515	5.7499	4.99786	0.154263	5.78408	6.26938	6.01898	6.1329	0.203187	5.67321	0.138473	0.138473	5.72315	5.72315
2.04162	1.7722	1.71222	1.63407	1.76751	2.05986	2.01041	2.12005	2.41926	2.16258	2.93175	3.61659	4.56297	4.56297	4.51982	4.25137	4.12416	4.1925	4.34305	4.30278	4.16249	4.14049	3.51359	4.35473	3.87459	4.14446	3.99477	4.25264	3.88055	3.98966	3.73223	3.55931	3.37623	3.18677	3.40514	3.61316	3.5003	3.01821	2.47886	2.28144	2.24318	2.34561	2.55368	2.56661	2.46689	2.27225	2.33048	2.18536	2.18536	2.18536
5.38737	5.00652	6.27666	4.15439	0.051676	2.09734	2.34109	2.25141	2.42267	2.80952	2.56983	2.59706	2.63802	2.65887	2.49007	2.84063	2.78773	2.9496	3.15953	4.26943	4.08298	4.38707	3.9604	4.53732	3.80585	3.2357	3.2357	3.23967	3.31791	2.81496	2.4669	3.15229	2.60294	2.72866	2.53199	2.37758	2.34658	2.68607	3.01986	3.26136	3.41241	3.37372	3.51719	3.6822	3.57249	3.39901	3.39901	3.49194	3.49194	3.69671
5.45545	5.91273	6.11708	6.0913	0.324086	1.20248	1.36895	1.0175	1.34597	1.07983	1.07758	1.04962	1.12519	1.13332	1.49198	1.39839	1.64008	1.31601	1.10454	1.22534	1.31701	1.07048	1.31908	1.39918	1.49276	1.23121	1.39763	1.1887	1.18435	1.16335	1.32555	1.49542	1.31607	1.33664	1.25687	1.37019	1.37067	1.22109	1.28166	1.43076	1.6721	1.65309	1.5032	1.60977	1.32216	1.12105	1.60655	1.47939	1.4996	1.2773
6.10772	5.38841	0.144967	0.144967	6.2168	1.30276	1.99235	1.10307	1.46609	1.77404	1.64981	1.71341	1.67873	2.35976	1.91271	1.52765	1.45681	1.62292	1.87945	1.06599	1.32554	1.2873	0.716236	1.52975	6.11528	0.81889	0.864834	3.57053	3.18913	4.19178	4.55705	4.32031	4.08659	3.72381	3.50851	3.97127	3.53467	3.17705	3.40034	4.05561	3.87004	3.8414	3.99387	3.8774	3.61388	3.57112	3.47124	3.8892	3.82089	3.88485
2.57886	2.8295	2.8295	2.8295	2.8295	2.64564	2.64564	2.61614	2.62132	2.62289	2.82609	2.75963	1.98445	0.849023	0.833683	0.620052	0.620052	1.12376	0.688121	0.517787	0.682185	6.04477	5.93213	5.30136	0.250094	5.24968	4.52771	4.42465	3.93873	4.16211	4.16211	4.82287	5.73359	6.13522	6.19083	0.412449	0.834845	1.09809	1.19956	1.12226	1.03586	0.978265	1.44067	1.44067	1.38333	2.1523	2.1523	1.84261	1.7574	2.28085
1.56608	1.77056	2.12831	1.833	2.14248	1.72116	1.41872	1.10193	1.39689	1.57335	0.999718	1.27497	1.05696	1.03701	0.31058	0.411202	0.154263	0.485935	0.492084	0.448791	0.561453	0.366649	0.510903	0.265941	0.487711	0.368054	0.327363	0.714433	0.656587	0.796482	0.866533	1.05123	1.31808	0.556609	0.631482	0.662715	0.869101	1.01716	1.623	1.2569	1.07424	1.1924	1.23338	1.40248	1.40407	0.834571	1.0828	1.37315	1.29355	2.02306
2.12613	2.34593	2.34593	2.34593	2.34593	2.34593	2.41247	2.31942	2.47996	2.3568	2.32413	2.27213	2.67216	2.41048	2.00313	1.61495	0.308054	0.995963	5.26184	5.93947	0.155472	0.072245	5.70294	5.18295	4.80232	4.65092	4.56091	4.67336	4.57835	4.15807	4.2029	4.18091	4.34133	4.31794	4.31794	4.04744	5.67029	6.15366	0.53297	0.481541	0.639238	0.811414	0.124263	0.506511	0.42763	0.495305	0.512285	0.512285	0.512285	1.00973
2.20043	2.11098	2.38771	2.14892	3.01002	2.58745	2.86028	3.74042	3.82865	3.95504	4.03606	5.42553	5.25903	4.44424	4.29691	4.88598	4.26621	4.40645	3.60612	4.1792	3.48958	2.95932	3.12269	3.49147	3.1924	3.32858	3.14086	3.07911	2.86066	3.04523	2.96895	2.55881	2.05766	2.11102	2.06864	2.02515	2.13331	2.12345	2.0749	1.97545	2.20537	1.77001	1.6881	1.94293	2.04598	2.41164	2.16431	3.42504	1.94785	1.92308
2.30311	2.30311	2.30311	2.30311	2.30311	2.0317	2.0317	2.20896	2.20896	2.20896	1.64892	0.399996	1.51411	1.77732	0.434773	0.00471329	0.233592	0.291985	0.343611	0.417856	0.623218	0.268627	0.401644	0.415658	0.271688	0.210736	0.150537	0.145217	0.70407	2.82097	0.835931	5.93078	5.26496	4.55738	5.5079	6.24121	0.378832	0.876258	0.598361	0.426726	0.748467	0.746225	0.776828	1.05935	1.39941	0.965095	0.228486	1.27483	1.27483	4.05766
0.35169	0.35169	0.35169	5.95123	5.95123	5.95123	5.95123	5.95123	5.85895	5.85895	3.08799	4.66618	3.06768	2.99881	3.46369	1.7914	2.15663	1.77474	1.77474	2.66778	2.05967	3.52789	0.6829	1.68168	0.832312	5.90028	6.06826	6.28059	5.50909	6.07068	5.82445	5.8372	6.27683	6.15619	6.05688	5.59103	5.7013	5.94768	5.53809	5.23633	4.74686	4.36541	4.36541	4.40972	4.20925	4.33259	4.2971	4.16452	4.17191	4.00741
1.38194	1.38194	1.38194	1.38194	1.38194	0.69594	0.69594	0.69594	0.69594	0.69594	4.0769	4.12733	3.99958	4.14649	4.14649	4.05999	4.05057	4.05057	4.03667	3.95802	3.95802	4.0367	3.91413	3.8679	3.78876	3.73072	3.67889	3.61754	3.64358	3.71576	3.46107	3.36043	3.36043	3.60224	3.3611	3.3611	2.60229	2.68357	2.68357	2.68357	1.00972	1.58756	3.68881	1.96732	1.96732	1.96732	2.01234	2.01234	2.01234	2.65125
1.48932	1.4528	1.37246	1.61682	1.94697	1.69103	2.11373	1.98248	1.72103	1.94986	2.50764	3.07425	2.34333	2.1287	3.03863	4.91626	3.02924	2.21001	1.20086	0.983678	0.970109	0.468084	1.1977	1.01487	0.940567	0.823365	1.19496	0.139083	1.03998	0.153679	0.584751	0.668582	1.64036	3.11053	2.26755	2.73445	2.65309	2.92475	2.57037	2.38844	2.22553	2.12322	2.63965	2.49791	2.69638	2.99784	2.70243	3.15645	2.45293	3.3623
1.50513	1.13584	1.09279	1.46451	1.65784	1.79553	1.66888	2.05873	2.27497	2.30715	2.40735	2.34975	2.46414	2.44624	2.31041	2.35496	2.27418	2.23278	2.15845	2.06176	1.85661	1.55358	1.6089	0.918429	1.37987	1.08335	0.740155	1.03519	1.29654	1.1383	2.20735	4.08687	2.69422	2.91	2.90367	2.92857	2.75868	2.72865	2.43563	2.78883	3.02493	3.32959	3.0334	3.16296	3.13484	2.7755	2.98485	3.31151	3.00714	3.23003
2.12839	3.76401	3.70885	1.46871	1.379	2.5028	2.84519	1.98772	2.12753	0.915536	5.60073	2.74737	3.80383	1.93757	0.985092	0.0433594	2.31884	2.24628	1.15383	0.348748	0.992427	6.22368	6.12432	5.98839	6.14918	0.295756	0.392371	0.104778	0.0898021	0.0754071	0.0511911	0.110738	0.193775	0.158218	0.0613426	0.3616	0.557207	0.440427	0.271641	6.23404	0.414015	3.60952	3.50237	3.52288	3.76533	3.81088	3.66979	3.72051	3.80582	3.72914
2.36638	2.12202	3.35901	3.24069	3.47135	3.62816	3.74642	3.00471	3.71267	3.81666	3.87404	3.56566	3.60907	3.32789	3.47973	3.26513	3.16096	3.05768	2.94962	3.3885	3.52226	3.46229	3.53778	4.42506	4.03683	4.56732	4.37962	4.38879	4.56576	4.71664	4.60452	4.84097	4.80714	4.58125	4.58877	4.17427	4.01501	3.69283	3.2404	3.18034	4.4575	2.83068	2.75864	2.8162	2.72435	2.66032	2.43912	2.60662	2.46444	2.8315
4.1904	4.1904	4.11402	4.49694	4.32162	3.9198	3.49648	3.98824	3.8857	3.48793	3.12617	3.03186	2.92467	2.76399	2.76657	2.43573	2.59483	2.36439	2.19479	1.79819	1.90582	1.93732	2.02933	2.01595	2.02912	1.65709	1.41763	1.37657	1.52391	1.65629	1.80336	1.7753	2.09374	1.92674	1.94776	1.99489	2.06368	2.08178	2.04701	2.21697	2.32337	2.20878	1.97356	1.86307	1.83277	1.91223	1.91038	1.917	1.74082	1.5358
2.39188	2.39188	2.39188	2.74994	2.74994	2.74994	2.74994	2.74994	1.43711	0.88513	0.88513	0.303198	0.303198	0.303198	0.112023	0.112023	0.490643	0.490643	0.200529	6.16105	0.0715081	6.09775	5.82414	5.82414	6.04605	5.4894	5.4894	4.99666	4.99666	4.99666	4.99666	4.99666	2.69492	2.69492	3.13752	3.13752	3.13752	3.61927	3.00959	3.00959	3.00959	3.00959	3.00959	3.00959	3.00959	0	0	0	0	0
2.12637	2.53822	2.57178	2.16593	2.08348	2.45866	2.48673	2.31819	2.43292	2.2368	2.35888	2.4998	2.42488	2.63654	2.65941	2.72773	3.07397	3.07264	3.22762	3.34104	2.97343	3.24312	2.88814	3.81255	3.24442	3.16591	2.887	3.15493	3.30013	2.61978	2.8749	2.69022	2.29978	2.51643	1.99438	5.52973	1.81876	1.11979	1.42137	3.07792	2.73058	2.6502	2.21238	2.07552	2.07995	1.63867	2.86765	2.53053	3.10816	3.06184
0	0	2.01437	2.01437	3.68105	4.17698	4.17698	4.17698	4.17698	4.07724	4.07724	4.07724	3.5553	3.75192	3.67451	4.11505	3.99836	4.14751	4.00379	3.60663	4.24438	4.15542	4.13992	4.01811	4.15448	4.31425	4.38984	4.45047	4.62387	4.90971	4.94538	5.07296	5.02749	6.08588	6.07258	6.11064	0.0249296	0.16207	6.27345	6.23082	6.24594	0.218052	0.367563	0.225505	0.251222	0.0790718	0.44089	0.0598234	0.118557	0.0832427
4.88915	4.75591	5.15065	4.61773	4.70773	4.53402	4.79683	4.56489	4.88487	4.95006	5.15299	5.14715	5.06954	5.11737	5.08329	4.95913	5.08713	5.48747	5.07207	5.2961	5.10838	4.99755	4.89412	4.68052	4.40844	4.22606	3.76402	4.0629	4.11579	4.13394	4.04745	4.45024	3.39131	3.38457	5.88722	3.41912	5.97834	5.03795	5.07039	5.48235	5.58185	0.496263	0.161933	6.09795	0.166345	5.63628	5.53348	5.68589	6.15058	2.11635
1.19408	1.22196	1.22196	1.73816	1.43333	1.76365	1.76365	1.95723	1.95723	1.70392	1.49576	2.35201	2.98322	2.94807	2.60458	2.60458	2.05799	3.59465	4.82687	5.35347	5.35347	5.43324	5.55284	5.75095	5.8142	5.70797	5.46781	5.57114	5.68077	5.77516	5.77516	6.04411	6.03964	6.0206	5.84182	5.45117	5.17896	5.01	5.07469	5.28841	5.28841	4.80963	4.46514	4.64371	4.64371	4.64371	4.06501	4.50359	4.88335	1.8299
3.45557	3.67116	3.73218	3.85748	3.95162	4.37755	4.3122	4.09426	4.3328	4.30614	4.32973	4.25163	3.97511	3.86169	3.96921	3.91076	4.17898	3.72286	3.66532	3.4986	3.46451	3.0235	2.98792	2.89442	2.7562	2.96322	2.8357	2.75473	3.75873	3.00112	3.25605	2.98626	3.54329	3.56757	4.27375	4.24237	4.26858	3.86232	4.78375	3.98318	4.1065	3.79929	3.89716	3.88627	3.9279	3.93542	4.03041	3.45298	3.73887	3.66343
0.235331	0.0491356	0.178146	0.0472753	6.07251	5.77267	0.143002	4.66837	3.4001	3.11227	2.65157	3.35647	3.486	3.60301	3.09548	4.19641	4.05827	3.15646	2.63092	3.20145	3.89461	0.226623	5.05847	5.16641	0.111285	5.21689	1.51287	3.06221	2.44686	1.99091	2.11891	1.37725	1.88208	2.03713	3.4539	1.69566	1.93612	1.7056	1.74339	1.01722	5.96382	1.00996	2.51248	2.55819	3.25307	3.21769	3.14009	3.42342	3.02509	3.4156
3.85978	3.71268	4.85908	5.65596	0.114294	0.446199	0.535901	0.0554602	5.63669	5.30232	5.45902	5.05564	5.79001	5.32733	5.25531	5.26916	4.93117	4.4665	5.15767	4.88469	5.09835	5.51846	5.36073	5.1272	5.2841	5.09076	5.58096	5.69422	5.77743	5.83367	5.47584	5.65986	5.60912	5.68826	5.32726	5.80438	6.055	6.22009	6.26905	0.734124	1.66384	1.56661	1.62595	0.959227	0.837175	0.921211	0.84321	1.01656	1.02936	1.5529
5.57472	5.30582	4.30838	4.34614	4.09276	3.81056	4.13205	5.08564	5.92584	1.33467	1.22824	0.133588	5.20099	4.39542	4.75523	5.02615	5.54989	5.44021	5.68069	5.47557	5.41338	5.01425	5.35975	5.37868	5.39383	4.68335	4.39522	3.99202	1.39349	1.79443	2.84717	2.66011	2.19532	2.97416	3.40871	3.71899	3.09227	3.07688	5.99747	3.58336	3.94223	3.30844	2.79174	2.50277	2.41254	2.56821	2.81908	2.35539	1.82561	2.17466
3.74584	3.74584	2.58089	2.73694	2.73694	2.91343	2.91343	2.91343	2.61282	2.61282	2.23498	2.23498	1.71342	2.07875	2.07875	2.51295	2.6996	2.6996	0.970955	4.55223	4.55223	4.84612	4.44536	4.14076	4.14076	3.8481	3.8481	4.55227	4.55227	4.66012	4.66012	4.66012	4.38605	4.28615	3.96287	3.53438	3.94998	3.94998	3.94998	3.94998	3.66232	3.68552	3.36757	3.13906	3.13906	3.13906	3.13906	2.06178	2.06178	2.06178
1.73185	0.816714	0.816714	0.816714	1.57595	1.57595	1.23113	1.23113	1.15252	1.49292	1.49292	1.48252	1.45351	0.816368	2.64698	2.64698	2.64698	1.92833	0.256632	0.339212	0.407887	0.342408	0.0306023	0.142712	6.14686	5.88694	0.402233	0.912935	0.796626	0.81774	1.01886	1.29525	2.29207	2.01191	2.42715	2.17174	2.17174	1.2381	1.37015	3.18639	5.12249	5.21471	5.00814	5.22424	5.61844	5.16969	5.37721	5.37721	5.35259	5.02215
3.26382	4.43994	4.43994	6.04657	6.04657	5.14642	5.14642	3.11461	3.11461	2.02961	1.8273	1.3829	0.818215	0.520067	0.53799	0.740682	0.536272	0.465379	0.530575	0.939443	0.915909	0.976205	0.532706	0.950149	0.906594	1.97324	2.22902	3.31155	4.0467	4.0919	4.28804	4.25755	4.76812	4.8199	5.02974	5.02071	4.73202	5.03379	5.08817	5.33239	5.43109	5.74014	5.71966	5.62289	5.75055	5.75055	5.90368	6.07262	5.36447	5.36447
1.25778	2.18486	1.93326	1.98266	1.83141	1.67932	1.8102	1.12224	1.2324	0.33597	1.35111	4.1047	4.82299	4.89558	4.83417	4.7302	5.2426	5.04366	4.99509	5.11167	5.18275	5.19434	4.91592	5.08595	5.33117	5.45508	0.46186	1.57322	1.62385	1.61112	1.30435	1.56136	1.87045	1.81874	1.69007	1.70657	1.82366	1.80881	1.92428	2.05615	1.98845	1.82096	1.4915	1.10289	1.51624	0.993944	1.98376	3.3938	3.27931	1.87917
4.45423	4.80138	4.60776	4.52062	4.31769	4.33224	4.50935	4.58131	4.50123	4.47644	4.19738	4.531	4.3438	4.42499	3.46374	3.06662	2.54553	2.75337	2.6763	3.01635	2.8657	2.67712	2.54592	2.8508	2.74294	2.6178	2.36917	2.37129	2.26577	5.35295	4.99511	5.13316	5.59284	5.59442	5.52389	5.25871	5.29832	5.23592	5.38125	5.43306	5.40635	5.48597	5.77314	6.15113	0.0372065	0.154931	0.314745	0.350508	0.387345	0.339739
4.05682	4.0169	4.2206	4.26787	4.166	4.22898	3.40589	3.38447	2.10992	2.10247	2.4339	2.85415	2.90965	2.24657	2.02473	1.78013	1.73939	2.31332	1.70846	3.18225	3.13976	4.49544	4.8479	2.89252	0.413924	0.606657	0.807865	0.680315	0.69061	1.3698	1.41389	1.51461	1.27291	1.07615	1.28223	1.44447	1.1992	1.39386	1.52794	1.0689	1.10254	0.509353	0.022684	5.78616	5.86145	5.66243	5.8306	5.57467	5.80504	5.72962
6.20611	5.17123	5.28593	5.67606	5.56455	6.20932	0.142686	0.16448	0.102384	0.392577	0.594538	0.971816	0.774603	0.903789	0.545338	0.925403	1.0034	1.19845	1.47488	1.62731	1.73914	1.41823	3.42374	3.81897	4.56565	4.72371	4.52457	4.90242	0.320456	0.48272	6.25068	0.36561	0.505676	0.419925	0.537614	0.9384	0.729943	0.828828	0.85102	0.657361	0.542536	0.499646	0.441767	0.231946	0.343321	5.86639	5.44035	4.86484	5.09386	4.82702
5.11627	5.38799	5.00636	5.3574	5.34542	5.20751	4.84474	4.77439	0.628001	3.22956	1.90066	3.10214	2.44241	5.87222	2.58599	6.19643	2.76964	3.2337	2.81015	3.39258	2.85006	3.34106	5.49267	5.00999	5.28892	5.06321	6.115	5.1961	5.51606	5.40767	5.94351	5.88981	5.55338	5.701	5.25462	4.92943	5.00924	4.70056	5.13072	4.55841	4.3193	4.66135	3.90525	4.23939	4.18056	4.57697	5.31107	1.12531	0.449747	0.701176
5.0622	6.11904	5.80373	5.65174	5.63463	5.63463	5.58939	5.45233	4.63873	5.0118	4.2782	4.38996	4.61466	4.91223	3.98312	4.11746	3.5431	3.49828	3.75151	3.67099	3.85251	3.97318	4.25203	4.36372	6.02954	0.407043	0.31644	0.377597	0.148073	6.11623	5.65696	5.54922	5.43585	5.73311	5.89765	5.67554	5.73923	5.61548	5.38175	5.2174	3.79302	2.76271	2.84393	2.48356	2.40789	2.97257	2.23268	2.74736	2.62296	2.98299
3.96269	4.10717	3.73381	3.73381	3.64327	3.58359	3.93265	4.59768	4.4282	3.79221	4.14392	4.06203	5.00306	0.131934	5.30774	5.62337	5.58287	5.94431	5.99663	6.05631	0.143811	0.498688	0.287726	0.46948	0.843409	0.787535	0.834113	0.757974	2.02963	1.88646	1.84901	2.30266	2.44254	3.67871	3.53789	3.50522	3.8533	4.21775	4.21775	4.10028	4.1945	4.19723	4.49287	4.5315	4.17533	4.17533	4.38054	3.88106	4.07373	4.01118
2.00604	2.07907	2.07907	2.07907	2.33433	1.15908	1.46284	1.09667	1.09667	3.38211	4.44526	5.10922	5.41824	5.67706	5.42719	6.23889	0.476934	0.44298	0.82771	1.58002	1.88316	1.88316	1.61812	1.72859	1.63423	1.63423	1.30443	1.59638	0.618083	2.16111	2.16688	2.39485	2.07829	5.56217	5.56217	4.36905	5.97477	0.974838	1.12143	1.42624	1.34055	1.58877	1.29737	0.530438	0.459283	0.459283	0.665414	1.00086	1.00086	1.00086
3.20478	2.35915	3.4789	3.63533	3.50092	4.08344	3.4623	4.14048	4.72831	3.52572	3.45366	4.05058	3.54899	4.82761	3.30853	4.90776	4.69741	4.86009	4.6642	4.49396	4.88138	4.96492	5.56003	4.46089	5.19717	4.47358	4.17159	5.67757	1.91067	2.15792	1.42065	2.00931	2.06177	2.27138	2.10578	2.45083	2.26166	2.33352	0.954447	4.61545	4.08233	5.29248	4.95444	5.4194	5.04421	5.22046	5.33005	5.54099	5.54331	5.39537
3.83259	3.83259	3.83259	3.83259	3.83259	3.02906	3.02906	2.17447	2.17447	3.99454	5.49264	4.57577	4.33844	4.82157	4.78265	5.01041	4.5971	4.8468	4.94782	5.08272	4.97558	4.59417	3.91469	3.91469	3.12609	1.95669	1.95669	2.15701	2.15701	2.13701	2.08457	2.08457	2.6774	2.6774	2.6774	2.55257	5.75813	5.75813	4.47796	4.47796	4.47796	4.47796	4.47796	4.47796	4.47796	4.5658	4.5658	4.5658	4.5658	3.88819
5.8414	5.8414	5.8414	5.8414	5.8414	5.8414	5.8414	5.8414	4.37334	4.37334	5.03161	5.03161	4.03136	4.03136	4.03136	4.03136	4.03136	4.26117	4.26117	3.68663	3.68663	3.68663	4.50185	2.92963	2.42247	2.42247	2.42247	0.862891	1.13692	1.13692	1.46603	1.46603	1.34342	1.34342	1.34342	1.34342	1.08451	1.06788	1.06788	1.06788	1.3996	1.58073	2.69577	4.0545	4.69277	4.69277	4.69277	4.69277	4.69277	4.69277
3.27781	3.76879	4.37056	4.67344	4.8886	5.00017	5.1515	5.12964	5.23066	5.08672	5.05984	5.54564	5.55225	5.57665	5.80843	6.15429	0.245768	0.0662996	0.34757	0.181998	0.495489	0.713374	0.330222	0.689718	0.482765	0.42642	0.493923	0.975262	0.384922	6.12981	5.54764	5.60808	6.21765	5.95599	5.39251	4.92894	5.03645	4.77302	4.43709	4.29232	4.24577	4.29874	4.01906	3.90288	3.82057	4.02241	4.02241	3.86838	3.83787	3.73112
3.46179	3.26143	1.21763	1.08307	1.60894	1.28022	1.00843	0.992564	1.06606	0.755608	0.217008	0.607629	0.270069	0.380877	0.145737	0.628227	0.629323	0.0141421	5.01872	4.55744	3.56275	2.80784	2.49281	2.93267	3.14987	3.03515	2.97238	2.39847	2.52349	3.46517	2.54426	2.28041	1.13101	0.718734	5.96354	0.182385	0.472684	1.17426	1.46876	0.894455	5.90872	5.88231	0.570992	2.51118	2.85824	2.62844	2.62844	2.67083	2.67083	4.14302
0.765995	1.34155	0.372797	0.0305837	0.121549	6.16855	6.16855	6.04072	5.4529	5.46439	4.69433	4.91392	4.34215	4.31272	4.68837	4.50731	4.48359	4.79883	4.78879	4.34928	4.43338	4.27567	4.09497	4.24596	4.1937	4.40445	4.59576	4.27361	4.61932	4.32697	3.95728	3.55265	3.45337	4.07985	3.99535	4.14222	3.77542	3.15294	2.55284	3.37175	3.22939	3.12485	3.43575	3.31615	3.54432	3.50521	3.46189	3.3685	3.18123	3.34346
0.344611	0.344611	1.10341	1.22995	1.90667	1.90667	1.90667	2.18214	2.18214	1.91702	2.2885	2.07804	2.78571	2.78571	3.0083	3.09377	3.87115	4.33151	4.20944	4.06694	4.07272	4.18201	3.96677	4.11829	3.92636	3.96348	3.96348	4.43387	3.83156	1.91856	2.21193	2.80584	2.80584	2.25411	2.25411	2.16717	3.11626	2.57615	1.67305	1.49165	1.77463	1.36001	1.68828	0.928964	0.68581	0.74083	0.74083	0.74083	0.74083	1.03762
3.78659	3.94121	3.82646	3.88454	3.94302	4.14466	3.86442	3.74851	3.70897	3.71684	3.9925	3.86378	4.29752	4.64654	4.61445	4.50285	4.51119	4.5349	1.98644	5.85304	0.0273226	4.93484	4.12228	3.79007	3.43977	3.6052	2.73454	2.70296	2.80209	2.97808	2.73723	2.80747	3.08792	3.05908	3.28524	2.38602	2.51943	3.14936	2.62061	2.58701	2.83431	3.24624	3.15725	3.78763	3.68305	3.77465	3.24781	3.44195	3.49118	3.35709
3.15933	3.15933	2.73683	2.73683	2.73683	2.36534	2.36534	1.61434	1.61434	1.61434	1.61434	1.61434	0.742965	0.283592	0.480077	5.84261	6.04583	6.09019	6.02365	6.02365	6.13775	0.031372	0.031372	0.031372	0.031372	5.94988	6.27054	5.98243	5.89139	0.52873	0.446792	5.98385	2.93493	2.93493	3.78657	4.60603	5.38891	5.01465	5.49996	6.26798	6.26798	1.1029	1.1029	2.90554	2.90554	2.90554	5.99715	5.88988	3.24885	2.60483
4.607	5.03123	4.9614	4.7819	4.65251	5.21024	4.99042	4.92947	4.21556	2.82402	2.37885	0.557983	5.19789	6.01967	5.77467	3.61081	3.81858	3.72849	3.73828	3.69289	3.45245	3.72821	3.58493	3.4928	3.2468	3.18305	3.03814	2.8328	2.90139	2.15597	2.3464	2.44682	2.41761	2.27077	2.70678	2.51825	2.46772	2.71412	2.51198	2.32449	2.24793	2.36823	2.30798	2.34514	2.09778	2.06668	2.00561	2.00561	1.74295	1.80677
1.10239	1.60212	1.58306	1.74586	1.93382	2.23592	2.15492	1.92597	1.86878	1.70973	1.71631	1.55228	1.30216	1.55762	1.95074	1.3466	2.46867	5.20605	5.20491	5.11516	4.62712	4.33306	5.95001	4.97401	5.09082	4.85276	4.99453	5.08238	5.01662	5.35314	5.1906	5.37537	5.22056	5.51345	4.94728	4.7533	4.88006	5.22774	2.66369	2.20422	3.59849	1.82553	2.72817	2.72097	2.38104	2.4735	2.12854	1.81033	1.728	3.59401
4.64706	4.88784	4.53987	5.32437	5.75088	5.84621	6.04164	6.09112	5.74988	5.80748	6.07527	5.48309	6.11029	0.171555	0.4617	6.19825	0.85465	1.37011	3.22607	3.46497	2.98316	2.96853	2.92758	3.31374	2.9587	3.43259	3.2247	3.70203	3.16738	3.10829	3.16284	2.99173	2.8001	2.8907	3.29222	3.21176	2.79002	2.61929	2.49067	2.93877	3.00487	3.2707	2.79626	3.04336	2.81643	3.77959	5.04574	0.821404	0.370456	0.785381
1.2911	1.1812	1.28155	1.19932	1.08799	1.08799	0.988195	1.05082	1.0596	1.07749	1.08294	0.046621	1.22068	0.325807	0.539838	0.322631	0.691443	0.469201	0.949199	1.07146	0.523047	0.415075	0.295655	0.533979	0.453817	0.105965	5.0547	4.66414	4.87255	5.039	4.52988	4.74254	5.08593	3.91357	3.31542	3.07852	3.25847	3.2977	3.22984	3.32959	1.7364	2.18518	1.94444	0.226289	0.833383	5.64163	6.06612	6.06243	6.06243	6.06243
1.59843	1.4507	1.24976	1.48545	1.48545	1.47868	1.44178	1.32595	1.20258	0.910633	1.01402	1.11652	0.82163	0.802698	6.2481	5.18072	6.19589	5.82661	5.40896	0.204539	0.626696	0.669352	0.883781	0.501415	0.0837784	0.666839	0.787819	3.89163	3.9224	3.54122	3.5189	3.59819	3.72104	3.87834	3.68552	3.63658	3.66971	3.43093	3.33558	3.08318	2.73743	1.82184	2.00244	1.3195	1.50451	1.09272	1.0695	0.738792	0.615874	0.624247
6.19947	5.55061	2.53214	2.92288	1.7994	4.26603	2.00955	5.89775	5.13914	3.24643	3.53267	3.38654	3.84487	4.15454	4.70335	4.8577	5.2808	4.91785	5.39062	4.79128	5.01268	4.56995	4.40771	4.70083	5.06848	4.5312	4.55528	4.25998	4.09144	4.40163	4.59584	3.953	3.08205	2.92324	2.92947	3.46752	4.36832	3.55732	0.128464	1.90074	1.89433	1.94202	1.65993	2.28785	2.11715	2.55675	2.1211	2.50749	2.44857	2.5055
3.31696	3.1577	3.8644	4.26968	3.76711	4.02787	3.92573	5.0612	4.54768	5.00843	5.08033	5.15196	5.28128	5.48304	5.48096	5.37047	4.92465	4.84461	4.5604	5.34365	4.35301	4.27737	1.76535	4.90203	4.39318	4.18832	4.09897	3.50252	3.93379	5.39974	5.69296	5.67888	5.57482	4.60669	3.87768	4.95509	4.63268	4.5978	4.48228	4.78413	4.49304	4.3056	4.25137	4.13272	4.22408	4.27396	4.41752	4.58093	4.33622	4.15892
2.79321	2.29815	2.21892	2.06392	2.91815	3.27302	3.07573	2.86535	2.94051	2.85993	2.65704	4.46096	0.480336	0.292799	4.72318	5.09509	3.7291	3.79192	0.208577	3.52447	3.94038	3.24638	3.02807	3.27679	2.46745	3.08822	3.07688	3.41011	3.2022	3.6439	3.24551	3.59605	3.57712	3.63441	3.53905	3.81782	3.63993	3.75585	3.38569	3.50954	3.15665	2.81516	3.29595	2.98537	3.11404	2.31158	1.27907	1.43367	1.54748	1.02747
2.57335	1.93619	1.77717	1.62413	1.86426	1.9992	1.75717	1.34542	1.49283	1.62813	1.11396	0.187573	1.01616	0.935197	3.84589	3.45389	3.69416	3.24468	3.73511	3.31823	3.38841	3.26907	3.27474	3.41837	3.24103	3.85279	3.64587	4.07938	3.77292	0.235216	6.02407	5.92195	5.2554	5.27936	5.10723	5.02476	5.08105	4.72118	4.83458	4.88683	5.07305	4.68687	4.27186	4.40614	4.13777	4.43387	4.44126	4.34308	3.80395	3.91507
1.79489	2.06492	2.35678	2.35678	2.28793	2.37566	2.1607	2.05647	2.17116	1.55572	1.40875	3.42639	1.54552	2.70939	3.02808	3.81713	1.46869	1.89036	1.32231	1.95804	2.16449	2.48486	2.38854	2.44223	2.04836	2.13863	1.88263	1.69951	1.46965	1.39217	1.52463	1.63068	1.62606	1.60794	0.562086	0.580888	0.244337	0.304448	0.281652	0.0943028	6.24235	6.16252	5.93436	5.74799	5.77041	5.75744	5.91302	6.03744	5.73188	5.781
1.18215	0.679727	0.0859626	0.191241	5.77571	5.5823	5.8711	5.51348	5.31256	4.97061	5.50038	4.71958	5.01681	5.12802	4.65294	4.07557	3.93773	4.05955	4.1621	4.28086	4.44398	4.32856	4.51937	4.58415	4.57205	4.76847	4.6865	4.58172	4.43185	4.53007	4.56895	4.51754	4.49822	4.46007	4.51542	4.65018	4.48975	4.60897	4.21678	3.81632	3.81875	4.15029	4.17611	4.08487	3.85396	3.85209	3.74684	3.17268	3.19441	3.61885
1.33727	1.33727	1.33727	1.33727	1.33727	1.33727	2.16398	1.71213	1.26409	1.57466	1.928	2.512	2.19929	1.89501	1.88151	2.00373	1.86794	2.00238	1.87502	1.99063	1.64514	1.73037	1.63016	1.52031	1.61034	1.90969	2.00539	1.91442	1.92888	1.99533	2.49183	2.48381	2.60671	2.70268	3.04966	2.99782	3.07845	3.1407	3.1407	3.14184	3.26763	3.38629	3.33249	3.90566	3.8352	3.8352	3.6441	3.6441	4.74447	4.74447
4.80234	4.19616	4.03926	4.20746	4.40695	5.2958	5.67176	6.23965	0.239432	2.72409	4.12949	3.20443	3.06705	4.06021	3.51469	3.65911	4.01371	3.62412	4.07273	4.18428	4.22083	3.88005	3.73197	3.59503	3.70335	3.73391	3.74031	4.16734	4.43723	4.87303	4.95129	5.30125	5.26079	5.22475	4.89604	5.40894	5.66777	5.85539	5.97346	5.99432	5.80928	5.79522	0.0794327	0.143116	6.17873	4.68076	3.5745	4.09783	4.58636	4.31557
6.09543	4.9654	5.46663	5.46663	3.37144	5.22539	0.461242	0.650232	5.45446	6.21488	5.86547	5.85708	6.08183	6.19125	0.335344	1.21037	1.4338	1.17323	0.778259	0.91481	1.18457	1.46911	1.64575	1.66854	1.85584	1.90023	1.98534	1.99963	2.22637	2.42462	2.62565	2.83851	2.84208	3.07603	3.31063	3.15257	3.27979	3.47343	3.97998	3.98005	4.10213	4.03191	4.0505	4.125	4.01843	3.97712	4.06108	3.92738	4.14824	4.18196
5.73489	5.73489	5.73489	5.8392	5.8392	5.8392	5.81061	5.71906	5.79079	5.68355	5.6331	5.85782	5.99609	6.08713	5.55657	5.41874	4.88144	4.12825	4.41786	4.41786	4.60935	4.01469	3.18417	3.84907	3.74603	3.74603	5.20056	5.28469	5.8275	3.97237	5.06015	0.902979	1.3448	1.92757	2.38532	2.54514	3.62621	3.58608	4.33789	3.93035	4.34699	3.85719	4.28163	4.22126	4.22126	4.22126	5.10025	4.42014	4.72399	4.69192
3.78078	3.97939	4.36831	4.42621	3.70425	4.59026	4.59026	4.88378	5.27111	5.52836	5.32233	5.37827	5.67169	5.77715	0.0959758	2.00963	4.04881	4.3837	4.26936	3.38389	3.37222	2.60997	3.09619	2.83777	3.13895	3.05786	3.29253	3.73636	4.87685	0.405783	2.87077	1.86524	2.37523	1.75372	1.68649	4.39723	4.80256	0.472716	1.80901	1.6295	2.20943	2.56135	2.54483	2.39149	2.19516	2.19997	1.91966	2.16486	2.11389	2.16771
0.604079	0.598932	0.167777	0.384803	0.384803	0.384803	0.384803	0.348603	0.348603	0.15092	0.15092	0.15092	0.32458	6.25008	3.67645	2.91036	3.77878	4.21168	4.21168	4.88037	5.81394	0.0534218	0.365497	0.365497	0.365497	5.96167	0.315169	0.315169	0.571158	0.911373	0.905189	0.790362	1.2084	1.53506	1.50735	2.23508	1.8607	1.8607	0.218874	0.707367	1.04056	2.10356	5.10781	3.05957	3.05957	3.05432	2.73898	2.73898	5.26151	2.12242
0.0529525	0.970458	0.61566	0.537657	0.659043	0.0590531	5.75607	5.46801	4.7756	4.68993	4.41841	4.21812	3.54414	4.54672	4.99369	5.12711	5.15692	5.84667	5.03298	4.66152	5.24361	4.65607	4.52806	5.21819	4.99343	5.28268	5.05646	4.25497	4.45164	4.27367	4.32941	3.99546	5.0559	3.74345	4.93159	0.393238	0.555966	0.554004	5.86647	0.125481	0.218774	0.679532	1.49394	1.22733	1.0241	1.0508	0.870443	0.916534	1.20632	1.337
1.56937	1.29477	1.29266	1.29266	1.29266	1.1753	1.15102	1.15102	1.15102	1.39751	1.39751	1.33026	1.3628	1.9379	1.77876	1.77876	1.86661	2.40059	1.94313	1.96692	1.8603	1.77842	1.81385	1.81385	1.90624	2.04673	2.12694	2.51494	2.51494	2.71025	2.71025	2.7275	2.7275	2.99508	3.02293	2.64004	2.69833	2.69833	2.83025	2.62166	2.68275	2.24859	2.17285	1.94115	1.94115	1.94115	1.94115	1.5744	1.5744	0.959114
3.0397	3.22498	3.20134	2.93414	3.01514	3.23812	2.95844	3.02559	2.93633	2.99131	3.07349	2.7633	3.08485	3.25792	3.13394	3.39303	3.74774	4.04315	4.14266	4.16	4.17308	4.23407	4.23407	4.15313	4.18572	4.36996	4.4324	4.4324	4.57004	4.888	5.11233	5.9248	3.75387	5.4205	5.59647	5.59647	5.59647	5.40933	5.09914	4.5218	4.40239	4.54067	4.38425	4.36047	4.34944	4.72325	4.72325	4.49738	4.49738	4.49738
5.76124	5.8456	5.70458	5.63679	5.69837	5.69837	5.64736	5.58458	5.46973	5.01806	4.79984	4.88529	4.6683	4.60023	4.30453	4.34696	4.40728	4.57559	4.62221	4.47254	4.31021	4.78793	4.80453	4.89279	4.60025	4.97997	4.5131	3.99516	3.18698	2.81782	2.24548	2.4459	2.38061	2.24551	1.7304	1.98911	2.0329	1.9548	2.2141	1.58927	0.700338	0.178998	5.92675	5.66663	5.64747	5.40742	5.15542	4.90939	5.06037	5.36964
4.76736	4.48022	4.28573	4.28573	4.35275	4.36583	4.28319	4.26853	4.29685	4.3254	4.29263	4.68302	4.11382	3.3569	3.02078	2.89431	2.45566	3.48966	3.60766	3.7734	3.72671	3.1078	4.07289	3.6135	5.64504	5.16274	5.27972	4.67752	5.36465	4.87262	5.39523	5.57639	5.97924	0.0213147	1.1792	4.75956	2.22007	2.88153	2.56582	2.19726	1.59788	1.56392	0.77328	1.8297	1.73913	1.34037	1.00491	1.00491	0.355588	0.355588
4.48016	4.25709	4.44198	4.28918	4.39457	4.42886	4.14236	4.57493	3.5741	3.53081	2.39314	2.40486	2.18477	1.82487	1.06857	1.13569	0.782646	1.32838	1.07069	1.12455	1.02969	0.647371	0.521356	0.539079	1.01069	1.38292	0.938504	0.740148	0.766121	0.907706	0.786647	0.783452	0.780824	0.585014	0.531547	1.08515	1.66496	0.773667	0.904474	0.732347	0.809737	1.63237	0.680442	0.890179	1.01222	0.860955	0.913634	0.968742	0.78836	0.396912
0.166451	0.371836	0.352095	0.302424	5.67391	0.140059	6.08841	0.44718	0.469118	0.616835	0.657654	0.30632	0.442903	0.0523431	5.71802	5.70772	5.61734	5.81025	5.85289	5.87532	5.50759	5.42074	5.50777	5.54729	5.66014	5.72631	5.8621	5.70336	1.46354	1.9276	1.88823	2.08416	2.05679	1.71662	1.59188	2.0474	1.37491	1.95306	2.79848	2.87702	2.92062	2.62089	2.56079	2.49414	2.69211	3.26109	3.22708	2.93953	2.86609	2.49688
3.94331	3.67479	3.69984	3.69984	3.63327	4.04484	4.151	4.00688	3.66843	3.6796	3.52658	3.39395	3.18707	3.11686	5.18817	5.52213	5.85506	6.05278	0.493029	5.97913	5.89539	5.34546	5.23905	4.76079	5.52241	5.0352	4.86598	4.67983	4.73488	4.52382	4.28658	4.12117	3.52382	3.57967	2.75633	2.75633	1.47489	2.31096	2.26149	2.29758	2.28708	2.3191	2.03406	1.86027	1.86027	1.88616	1.88616	1.88616	1.88835	2.11789
0.485105	0.485105	5.66855	5.53479	5.42502	5.84146	5.84146	5.11394	4.9187	4.76813	4.76813	5.039	4.64773	3.84922	2.85463	1.62244	1.86108	1.76701	1.81642	2.00735	2.596	1.88928	2.07004	2.05784	2.1813	2.34484	2.56701	1.9854	2.48909	3.78956	2.31457	3.51841	2.09269	1.09363	1.0254	0.305651	5.86651	5.34476	5.43234	4.93929	4.10416	4.04912	4.27156	3.73223	4.13134	3.95655	3.99824	3.87101	3.713	3.64691
3.47782	3.76344	3.81418	3.8034	3.9388	3.96098	4.05532	4.1902	4.26862	4.45638	4.39764	4.58863	4.47753	4.59026	4.47294	4.80684	4.76979	4.91582	4.31115	4.07983	4.00204	4.23181	4.02343	3.80034	2.98563	2.5297	2.85972	2.8758	2.71225	2.74574	2.57612	2.61356	2.67593	2.9393	3.04336	2.79667	2.77545	3.13427	4.22899	4.64997	5.77235	5.44467	5.41799	5.45742	5.37257	5.17382	5.75824	5.64913	5.47064	5.19714
3.69666	3.69666	5.77906	5.77906	5.77906	5.77906	5.77906	5.77906	5.7463	4.98983	4.98983	4.98983	4.98983	5.9471	5.78874	6.23679	6.05352	6.05352	6.05352	0.798236	0.604661	0.445166	0.445166	0.445166	0.34502	0.34502	0.0977169	0.658252	1.50197	0.740326	1.1588	1.37424	0.536279	5.20397	5.20397	3.31634	2.42773	1.81629	0.40739	0.40739	0.873664	0.724267	0.724267	0.724267	0.174203	0.109562	0.109562	0.109562	0.109562	5.91405
2.38041	2.0409	1.9152	2.17158	2.24872	2.4862	2.15413	1.83192	1.4016	2.53874	5.43526	5.14323	5.34532	5.70674	5.55206	5.05375	4.68305	4.67226	4.99354	5.21357	5.09861	5.20153	5.21056	0.139703	1.87299	2.6508	3.19534	2.96467	1.50516	0.666331	3.12838	3.12958	3.14964	3.37369	3.48516	3.2283	2.88476	3.11384	3.16607	3.23335	3.34177	3.57144	3.17271	3.41541	3.15357	3.8035	4.39065	4.85094	4.30584	4.57316
5.90507	5.87356	5.83677	0.381454	0.435943	0.705071	0.581678	0.581678	0.538123	0.538544	0.838597	1.01881	0.895465	0.743723	0.819545	0.118843	6.21237	5.69043	5.87513	5.81924	5.98802	0.0865974	1.18706	4.68029	5.40643	0.701558	5.84764	6.10978	1.27344	1.73965	1.6983	3.38534	3.19023	2.90581	3.17985	3.25711	3.24096	3.13164	3.29259	2.99304	2.99797	3.13216	3.25947	3.22338	3.27617	3.27493	3.53699	4.19794	3.95882	4.28298
3.1397	2.36157	3.75858	4.23149	4.52019	5.41079	5.4193	5.2597	0.410989	2.78821	2.18899	1.69597	2.56914	1.35984	2.20982	1.54976	1.98899	1.62708	2.2869	2.41634	2.53147	2.31526	2.40683	1.93708	2.01082	1.65777	2.30014	2.59623	2.2654	2.5026	2.89481	2.60912	1.96591	1.64544	3.24206	4.5513	3.33485	3.51992	3.77497	1.5125	1.93381	0.351535	0.756736	0.895492	1.06354	0.925514	0.871397	0.202549	0.29412	0.774896
4.63987	4.54235	4.45622	4.35346	4.56651	4.60881	4.65582	4.78136	4.95583	5.02378	4.83063	4.93888	4.91344	0.791232	2.84935	5.97814	0.0983038	0.659329	1.51484	1.78272	1.93822	1.85312	1.59494	1.36801	1.42123	1.43797	1.89193	1.61327	1.3363	1.14096	1.20888	1.28753	1.35767	0.816661	1.08204	1.11825	1.45877	1.4754	0.99542	0.872167	0.523927	0.865376	0.996408	0.975343	0.953942	0.935435	0.939681	0.72305	0.747981	0.833384
3.15325	3.40405	3.40405	3.40405	3.5101	3.08341	3.64436	3.79883	3.83279	4.247	4.00414	4.42226	3.69228	3.70065	3.81515	4.20437	4.12817	4.71849	5.65294	5.63518	5.89013	6.20238	0.107552	0.426523	0.618411	6.09475	0.0100692	0.0986034	0.0748184	6.1906	0.0891683	0.40111	0.0408533	6.1456	5.86939	5.99493	6.03662	5.92901	0.124039	0.127341	0.127341	0.32402	0.572996	0.349103	0.349103	3.07368	2.65586	2.65586	2.89453	2.89453
3.8574	4.66548	4.31844	4.08352	4.24279	4.528	4.52573	4.85113	4.89714	4.91367	4.74204	5.57872	5.54907	5.38556	3.58078	3.2508	3.28456	2.5537	2.80264	2.76306	2.35716	2.26403	3.03024	4.78745	3.2967	3.37734	4.59913	4.51587	5.44555	5.66765	5.87395	5.56991	5.73588	5.69098	5.88215	5.89418	5.96161	5.91231	5.83352	5.9165	6.07893	6.17733	0.0238005	6.03561	0.0119116	6.24007	1.21567	1.9358	2.48416	2.26726
5.87661	5.39286	5.3126	5.41537	5.50382	5.52326	5.14218	5.23778	5.19424	5.18317	5.35544	5.28236	4.9181	5.1434	4.7935	5.62931	6.13051	1.17356	5.06638	5.45956	0.486972	0.998011	0.460205	1.13277	0.789279	0.920637	0.984273	0.808472	1.16038	1.5308	1.67522	0.82716	0.394082	5.39059	5.37151	6.04187	5.46324	5.38839	5.34081	5.07624	5.70678	5.76645	5.45233	5.68416	5.58319	5.51536	5.66874	5.66874	5.8121	5.73285
2.06516	2.45288	2.63377	2.51112	2.43388	2.18201	2.51133	2.71097	2.44439	2.50098	2.78017	2.9493	3.03036	3.15449	3.17688	3.06565	3.07254	3.17679	3.56623	3.84675	3.72172	3.93101	4.18854	4.23533	4.01923	4.328	4.35145	4.69037	4.5682	4.55693	4.88309	4.4362	3.60318	3.35804	2.81692	2.70432	2.64401	3.27597	2.83294	2.93547	3.01836	3.1173	3.44809	3.42899	3.39947	3.58371	2.91503	1.91428	1.13193	1.62861
0.2384	0.980675	0.980675	0.980675	0.980675	1.60136	1.60037	2.03648	2.03421	1.41123	1.81585	1.93397	2.06928	2.36831	4.39096	4.08244	4.08244	3.63884	3.16429	5.87575	5.22821	0.00747496	0.173397	0.089224	0.0673312	6.16219	5.9973	6.17116	6.03784	6.03784	6.02685	6.03795	5.01531	4.66787	4.17666	4.01472	4.05654	4.13692	3.7613	3.73579	3.66767	3.44054	3.38425	3.11716	3.15573	3.43119	3.12209	2.90207	2.90207	2.65883
3.77924	4.18901	4.58969	2.1867	2.01744	2.5193	2.18012	2.51019	2.3137	2.0526	2.24751	2.80443	2.24716	1.96715	2.22508	2.86129	3.96467	3.73918	3.73669	5.7221	5.3759	5.69825	5.52398	5.79761	6.2554	6.25926	0.0466359	5.84781	6.10487	0.326037	0.757998	0.216029	0.358357	3.35293	2.21074	1.89952	1.68036	1.5694	1.44357	1.41018	1.23561	1.83404	3.53687	5.95301	5.64141	1.34724	0.848096	0.0325766	5.7946	0.663927
3.16322	3.53167	3.4868	3.28569	2.93012	3.35349	3.60326	2.98757	2.67386	2.8953	2.83113	2.99144	3.28977	3.32103	2.82332	2.96923	3.09148	3.10234	3.20626	2.90824	3.16305	2.80758	3.49004	3.17063	3.25828	1.93921	1.04845	0.716239	0.694571	0.532668	1.02954	0.994849	1.401	1.41999	1.54996	1.26842	0.971935	1.27016	1.32995	1.58499	1.62203	1.61881	1.37614	1.12038	0.666219	0.731765	0.493339	0.635699	0.818606	1.15537
3.74285	3.943	3.94498	4.1163	3.96352	3.92938	4.07667	4.30975	4.55675	4.60859	4.9444	4.78145	5.27884	5.28545	4.16016	3.24177	1.60078	3.19458	0.0990974	0.630422	4.0858	2.7011	0.797444	0.990697	5.37922	5.71352	5.97874	5.99761	5.61449	4.68898	5.31455	0.081921	3.61266	2.39229	3.4247	2.70393	3.32646	2.86396	2.10783	2.35583	2.10619	0.975434	5.61497	6.08385	3.91457	5.09751	6.00005	5.61028	4.66994	4.98089
4.90126	4.90126	1.87427	2.75093	3.29682	2.63791	2.9385	2.46529	2.52004	2.52004	2.98479	3.4169	2.85936	3.02372	2.79632	2.8476	1.28975	1.28975	1.81256	0.328753	5.54354	5.54354	1.23239	2.11533	1.38271	1.62981	1.56013	1.42014	2.3726	2.3726	2.3726	2.3726	2.3726	2.3726	2.3726	2.91775	1.28255	1.28255	6.119	6.119	6.119	6.119	6.119	6.119	6.119	6.119	6.119	6.119	6.119	4.67226
5.0947	4.98642	5.20081	4.95516	4.96349	5.63725	5.74231	5.7758	5.7528	5.05365	5.05365	5.32677	4.64649	0.20737	1.00326	1.65308	1.09384	0.309392	1.6589	1.4931	1.80341	1.85603	1.72427	1.5797	1.59604	1.60861	1.31961	1.79526	1.84128	1.87559	1.94339	1.39379	3.37483	0.155617	5.6993	5.6993	5.16425	4.91	4.22145	4.09463	4.36427	4.82403	4.29677	3.85397	3.63175	3.63175	3.38682	3.23448	3.13479	3.0232
1.54852	0.75103	6.28025	0.0207108	0.0207108	0.0207108	0.0437158	1.2515	1.82225	5.40874	5.4749	1.45198	0.838073	5.77772	0.00609459	2.04683	2.93139	0.963259	0.963259	0.963259	3.76129	5.61456	5.79077	5.79077	6.23599	1.00173	0.88015	1.17721	1.23338	1.73892	2.30684	2.55387	2.91569	2.84587	0.428712	1.46199	1.66485	1.7868	1.84877	2.18076	2.21759	2.20606	2.0077	2.166	2.166	1.95522	1.95522	2.47885	3.04821	3.12511
5.16226	5.43079	5.63058	5.61277	5.7468	5.98762	5.59156	5.50424	5.2812	5.75616	0.00499593	0.698966	2.14411	1.84039	2.56928	2.65033	2.12839	1.80586	1.95719	1.7658	1.91304	1.82474	1.73084	1.87352	1.80955	1.74818	1.86304	1.6392	1.41722	1.88015	2.83616	4.81925	4.34957	4.34187	5.36473	4.74921	5.23417	6.21449	6.00043	0.224485	0.195511	5.40849	5.39718	4.7969	5.35904	4.98424	5.4403	4.38671	5.13567	5.22522
1.87851	1.63179	1.70111	1.73777	1.83955	1.8551	2.25574	2.33575	2.25034	2.2774	2.38824	2.59494	2.65741	2.79351	2.73654	2.90543	2.85462	3.06744	3.21932	3.82042	2.97707	2.87229	3.31489	3.45498	3.915	4.50158	5.72883	5.54686	5.79779	5.42997	6.01507	6.12713	6.05177	6.00927	5.70456	5.82941	5.39259	5.8966	5.87334	5.01129	5.05071	4.86428	4.5915	4.19902	3.95753	4.12512	3.99671	4.0466	4.09945	4.44415
2.05552	2.06052	2.16223	2.20411	4.60573	5.69857	0.0338101	6.20533	6.25434	5.37957	4.34764	4.61612	3.6958	1.15431	5.47784	0.0623634	1.59529	0.942522	1.37616	1.52558	1.35718	1.43997	1.49135	1.43818	1.19005	1.00956	0.779485	0.562672	0.972083	6.23131	0.25253	4.84236	4.69558	4.42096	4.90767	4.63595	4.9063	4.72954	4.4414	3.89916	3.62574	2.40431	2.05597	1.84485	2.00117	1.69939	1.62548	1.5955	1.44902	2.02202
0	0	0	0	0	1.99117	1.99117	1.99117	3.86069	2.5982	2.5982	2.5982	4.50885	4.84957	4.84957	4.70092	3.58941	3.56866	4.03375	4.03375	4.03375	3.79749	3.8497	3.87706	3.91875	3.24045	3.11441	3.11441	3.11441	4.27945	5.10827	6.00236	0.777975	0.777975	0.777975	1.14138	1.31325	1.46909	1.16375	1.10832	1.59156	1.59156	1.32973	1.46051	1.45627	1.78919	1.78919	1.78919	1.55966	1.55966
4.94447	5.03721	5.02194	4.98676	4.87125	4.89655	4.28518	4.57848	4.66477	4.6897	4.61905	4.69868	4.33437	3.72597	3.4791	3.39857	3.23198	3.1501	3.09721	3.0869	2.7599	3.30598	3.37531	3.32009	3.11582	3.14274	2.96669	3.6815	2.78175	3.87557	3.37621	3.92896	3.31708	3.57281	3.11486	2.21694	2.30888	2.55205	2.36476	2.3149	2.32166	1.8695	1.75213	1.96459	1.74064	1.43984	1.54161	1.69151	1.48605	0.730929
5.15036	5.05805	5.03507	5.24343	4.83769	4.73116	4.98585	5.1029	5.1615	5.47128	6.1994	5.53224	6.268	5.75957	5.61601	5.82039	5.53483	5.79686	6.13382	0.441604	6.23056	5.25406	5.03452	4.38037	4.38004	4.79337	4.84494	5.10133	5.10101	4.77767	5.88245	5.8662	5.96462	5.2664	5.11527	4.28782	4.52311	4.8519	3.46325	4.17467	3.46285	3.7043	3.56711	3.5397	3.57573	3.61869	3.53731	3.10368	3.22801	3.0907
1.99302	1.55511	1.50719	1.7932	1.35874	1.21165	1.22835	0.823534	0.466327	0.413296	0.508198	5.9972	0.348367	6.2279	5.2995	5.39229	5.4012	5.06356	4.98982	4.93967	4.79657	4.80111	4.66465	4.67352	4.89664	5.06226	4.95096	4.91074	5.17328	5.16561	5.48285	5.06681	4.84712	1.00298	0.765068	0.597345	0.399286	0.287837	1.21652	1.84202	2.06392	2.41978	1.85279	1.92516	1.93091	1.28036	2.12094	1.88866	2.09739	2.16835
4.54236	5.22232	5.22232	5.33966	5.33966	5.41761	5.41761	5.50122	5.52951	5.64906	5.73616	5.03056	2.76238	4.37798	4.24438	2.56687	2.38422	2.12272	2.64657	2.43856	3.48043	4.24896	4.40965	4.54789	4.87387	5.38173	5.75439	0.0678905	6.20287	5.76258	5.87781	0.402813	1.54471	1.82137	1.77429	1.13304	1.21475	0.774976	0.413171	0.657932	0.504145	0.630033	0.454738	0.174516	0.174516	0.174516	0.174516	6.16597	0.258644	0.258644
3.05853	2.65643	2.45813	2.42067	0.855096	5.66481	5.5053	5.71786	6.04213	4.5244	0.689718	4.20258	1.0162	5.73293	5.60951	5.74617	4.64011	4.3197	3.36921	2.83881	3.10972	2.5888	1.63399	2.13011	1.4797	4.63215	4.5228	4.92152	4.32605	4.782	5.99462	5.26543	5.2326	5.26041	5.13663	5.09958	4.97022	5.56729	5.4269	6.25709	0.209793	4.95682	4.71045	4.72636	4.65646	4.69526	4.97805	4.75845	5.05472	4.83863
1.20118	6.01148	0.686841	4.24341	4.55346	5.34827	3.87315	4.38549	5.4587	5.24712	5.4402	5.49002	5.24382	5.13589	5.0704	5.08691	5.30009	5.35691	5.26033	5.28318	5.33882	5.46238	5.3842	5.21022	5.35078	5.65282	5.79915	5.76222	5.8453	5.63165	5.93616	6.06034	5.79766	5.95775	5.6893	0.00879555	5.75751	5.69094	5.76183	3.22528	2.41618	2.59753	1.78996	1.78461	2.00728	1.79192	2.31433	1.80919	0.729276	0.971137
4.57092	4.50834	4.48169	4.61692	4.82453	5.10887	5.17073	5.52121	4.95821	4.90009	4.88475	4.89705	4.98084	4.45344	3.20268	3.05956	3.01042	3.18914	3.40568	3.35344	3.25117	3.38468	2.87934	2.43281	2.17303	2.7761	2.9536	4.05999	4.86111	4.44295	4.51642	4.44077	4.62437	4.82194	5.34931	4.25653	4.27559	5.00105	3.6969	2.12048	3.12195	2.11236	1.65343	1.97461	1.96005	2.0606	2.38922	2.45466	2.19203	1.69685
3.16388	3.38693	3.38693	3.38693	3.74969	2.94136	3.30294	3.54413	3.40738	3.60775	3.72782	3.639	5.38566	5.55721	5.77993	5.85168	5.96942	5.55749	5.31927	4.6046	5.81926	6.00351	0.205041	0.158262	0.130993	0.601264	0.458723	0.371853	0.337476	0.372398	0.28635	0.530029	0.403161	0.724485	0.811347	0.62823	0.79648	0.999934	0.81417	0.984293	0.957671	1.03116	1.02744	1.35031	1.35031	1.35031	1.02391	1.02391	1.02391	0.939803
0.368634	0.522117	6.16166	0.142527	0.216631	0.216631	0.0432084	6.08905	6.23085	6.03269	5.90474	5.48511	5.05161	5.5303	6.12972	0.0747804	6.20251	0.00431291	0.00278312	0.0217897	0.279599	0.180255	0.333085	0.0237807	6.17614	6.16746	6.24208	6.28149	0.173089	3.36354	4.09513	4.15284	4.14132	4.66404	0.663321	0.744906	1.19617	0.572257	0.772505	0.711747	0.59512	0.534014	0.570887	0.627569	0.772931	0.801023	0.75643	0.766652	0.910689	0.681129
1.83553	1.83553	1.83553	3.17912	3.17912	3.17912	4.51894	2.61704	2.61704	2.64801	2.64801	2.64801	2.75821	2.59742	2.59742	3.28125	1.88618	2.03867	2.03867	2.03867	2.62986	2.0796	4.1814	3.81502	4.44061	5.168	6.07732	5.76086	5.76086	5.60569	6.06668	6.06668	3.78474	1.44365	1.44365	1.44365	0.801699	1.65125	2.71371	2.86511	3.60417	3.22888	2.92179	3.57893	3.34588	3.87679	4.34038	4.34038	4.34038	4.34038
5.33574	5.33574	5.25952	5.25138	4.94821	4.13111	3.40878	4.40502	4.54546	4.95912	4.95912	3.65619	3.95868	2.92436	3.92805	3.03451	2.48132	2.15776	4.84799	6.1756	2.23447	2.06253	2.06253	2.24084	1.64595	1.75885	2.26232	2.14036	2.37112	2.46059	2.33924	2.46815	2.52831	6.158	6.158	0.735007	1.33429	4.03626	4.86549	5.27096	5.05998	5.52037	5.54873	5.32501	5.5606	5.60089	4.40543	4.40543	3.43783	4.57287
5.61802	5.28733	5.29057	5.68406	6.18997	6.18122	5.97308	5.97308	0.281818	0.714874	6.15521	6.02368	0.329391	0.998326	0.731086	1.11354	1.28971	2.26657	3.02284	1.89894	1.38488	1.27821	0.625533	0.43238	1.37467	1.76637	3.40239	1.35988	5.88878	5.9294	0.0893585	0.0899755	6.14771	6.13491	5.86144	6.05397	6.23685	5.93443	0.383648	1.02469	1.9557	1.14758	1.34891	1.56816	1.98148	1.98148	2.00283	1.83898	1.85933	1.62459
4.81937	5.00501	4.55274	4.6909	4.7592	4.66554	4.65121	4.67183	4.77655	4.73796	4.59606	4.49312	4.98488	5.22941	5.42679	5.5188	6.19404	6.1297	6.06552	6.07336	6.21198	5.97996	6.15213	6.14571	6.10418	6.14124	5.873	5.62097	5.58336	5.73641	5.7535	5.84305	5.45261	5.42049	5.65081	5.15433	4.85368	4.26826	5.62607	4.35508	4.07558	4.17047	3.7563	3.90673	4.04928	3.75988	3.96206	3.7671	3.80654	3.71652
1.23354	1.71913	1.69859	1.46103	1.57581	1.57581	1.57581	2.08338	2.42088	2.85694	2.85694	2.36242	1.78608	1.78608	0.948947	0.546452	1.24321	1.38174	2.25748	1.34499	0.475393	0.829475	0.829475	0.860456	1.94269	3.22654	3.22654	3.22654	3.64388	3.181	3.181	3.38289	1.84159	2.30639	3.12087	3.12087	2.62683	1.97812	1.97812	2.10345	2.10345	2.10345	2.36808	2.06164	1.85911	2.2928	2.2928	1.99222	1.99222	1.49552
6.12031	6.12031	0.451414	5.84938	0.0611626	4.45962	3.78176	3.74005	4.07192	4.13177	3.75373	4.15782	3.98745	3.61374	3.24923	3.31441	3.67921	3.32822	3.85323	3.26176	3.25308	3.66155	3.69781	4.10541	3.23079	5.08981	3.33768	5.22478	5.97935	6.15933	5.54744	6.01063	6.1837	0.0452696	0.504883	0.870156	1.29905	1.30139	1.82135	0.857667	0.947376	1.20776	1.55696	1.45044	1.34616	1.59906	1.44678	1.20356	1.01845	1.23173
3.12851	2.60979	2.27825	2.27825	2.50339	1.76737	1.41823	1.59775	1.59775	1.81182	1.78275	1.40499	1.22991	1.58659	0.591305	0.000437368	0.000437368	0.539094	0.583787	1.50754	0.634512	6.23036	6.21539	0.0308264	0.0308264	0.0308264	0.0260801	0.198258	6.08268	6.162	5.83792	5.83792	5.00218	4.83566	4.6868	4.70106	3.89203	3.89203	3.74109	3.74109	3.7221	3.50317	3.50317	3.58612	3.58612	3.38589	3.48992	3.48992	3.39467	2.91622
3.7991	3.29685	4.11747	4.06356	2.4082	2.66401	2.80774	3.77247	3.64483	3.58592	3.78576	4.23574	4.27751	5.84894	6.16581	4.14088	6.27351	4.39067	4.50228	5.19014	5.38304	5.47465	4.8928	5.47828	5.54391	4.76663	4.41035	3.94547	4.67975	4.87434	4.19375	4.26133	2.98114	4.33741	4.09065	0.704241	0.587295	0.499013	1.67915	1.64123	0.545045	3.81996	2.50942	1.93513	1.69818	1.414	1.94335	1.96444	2.20431	2.02289
3.31921	2.4324	1.4817	0.249097	0.280898	0.328509	0.0961547	6.22425	0.122606	0.378471	0.129543	0.0665562	0.156077	6.16438	6.24787	0.227069	0.316429	0.62835	0.819687	1.08233	1.07036	1.15745	1.35867	1.4903	1.5939	1.4563	1.6181	1.70792	1.95372	1.59267	1.27217	1.19023	2.84949	4.01393	4.07643	0.334251	0.896988	1.67416	1.69955	1.66458	1.96048	1.85763	2.08054	2.3187	2.24228	2.15123	2.09212	2.19915	2.37561	2.2671
5.00041	4.85902	4.83321	5.08966	5.07441	5.07441	5.07441	5.37639	5.37639	5.63102	3.99128	1.70976	1.70976	1.93598	1.82118	1.36458	1.96397	1.91346	1.91346	1.91346	1.91346	1.79234	1.29591	1.26901	2.24757	3.26523	3.26523	2.99724	2.99724	3.52847	3.52847	3.52847	4.13469	3.79246	3.78064	3.17862	2.87814	3.05164	2.39017	2.33575	1.55423	0.592895	0.592895	2.37831	2.37831	2.13363	2.10451	2.10451	1.11376	1.11376
0.242231	6.28297	5.92329	0.63318	0.420156	1.03721	1.96561	3.40698	3.39418	3.40775	3.26869	3.25669	3.80863	3.74517	3.77775	3.57315	4.03782	3.96814	4.19269	4.22672	4.19569	4.17249	4.08185	4.09816	3.91663	3.93616	3.7951	3.64736	3.24348	2.99214	3.40918	2.39243	2.59653	3.52911	3.35061	3.96799	3.0545	3.0679	2.52709	3.18509	3.67885	4.44841	4.61767	3.51532	3.07535	3.41799	2.91441	2.68403	5.82878	2.39265
6.17696	6.17696	0.329884	0.0905689	6.23737	6.23737	6.23737	5.95206	6.12867	6.12867	6.10971	6.10971	6.16902	6.17589	6.17589	6.1034	5.80341	6.00126	5.93253	6.13724	6.00594	5.61261	5.27629	5.27629	5.27629	5.43373	5.36159	5.5524	5.4073	5.4073	5.50154	5.47204	5.65305	5.52191	5.46434	0.524132	1.11285	1.11285	1.27312	1.53624	2.80014	2.51139	2.32617	2.32617	2.32617	2.54705	2.1992	2.1992	2.4071	2.36701
0.351489	5.41546	3.29967	2.8064	2.27943	2.63595	2.55914	2.22999	2.18227	2.15402	2.34181	2.36185	2.52414	2.4102	2.31806	2.05796	2.31463	2.3624	2.40873	2.10815	1.66075	1.98793	2.31927	2.33234	1.72466	1.27676	1.05993	1.53589	1.37046	6.23131	3.67798	1.98475	2.96057	3.12778	3.1275	3.41402	3.57227	3.69806	3.90527	3.67324	3.7167	3.86916	3.61226	3.3291	3.3291	3.28616	3.53423	3.9497	3.42827	3.42827
3.33628	3.51745	3.33279	2.26464	1.78104	1.55736	1.87392	1.46077	1.71735	1.66705	1.37587	0.56223	0.680278	0.537574	0.368886	0.316727	0.401636	5.53241	5.20935	5.39743	5.0769	5.22832	5.51767	5.43497	5.6176	5.70326	5.75414	5.70458	5.75873	5.34573	5.73222	5.86441	5.94983	6.10959	6.15606	5.7184	0.415753	1.06639	1.19778	1.79933	2.75441	2.86644	2.84198	3.19146	3.15194	2.78446	2.85895	2.55352	2.71009	3.17544
4.19839	4.18672	4.29159	4.66459	4.93849	4.8471	4.89929	5.09827	5.22349	5.26477	5.2634	5.65767	5.88767	6.14956	6.08396	0.000121797	1.29263	1.4975	2.06659	1.9587	2.01831	1.87227	1.7601	1.56741	1.50417	1.68363	2.01804	2.16249	1.91472	1.66471	1.78369	1.72935	1.70942	1.36826	2.17821	2.25587	2.27974	2.775	3.03625	2.67562	2.45941	2.68537	2.36565	2.31423	2.17336	2.39127	1.92887	1.88593	2.08718	1.99629
3.08749	4.63083	4.05309	2.94266	2.82864	2.68486	2.93023	2.73161	2.8467	2.82074	3.06086	3.56283	3.85908	4.18509	2.83683	4.16383	5.0076	4.97989	4.81215	4.96164	5.28981	5.66124	5.48183	5.66639	5.55554	5.19499	4.96082	4.56736	4.43081	4.06544	4.19756	4.08813	3.85461	3.73783	4.29945	4.25703	4.21335	4.24728	4.4897	4.71391	5.13491	5.03675	5.03344	5.208	5.208	5.33373	5.07723	5.09081	4.97355	4.96644
1.34579	1.75051	1.2607	0.723288	0.723288	1.26154	1.28282	1.86853	3.90329	3.8911	4.06857	4.18854	3.73908	4.5398	5.00139	4.33635	4.02433	3.88825	5.08633	5.27867	5.36232	5.8971	0.0725772	0.359044	0.103457	0.0263195	0.298704	1.36276	1.44976	2.4252	3.55469	2.32602	2.05224	2.28864	2.30664	2.84115	3.0411	3.91781	1.24596	0.923363	0.533942	6.15327	6.08062	6.0948	5.85153	5.85153	6.02561	5.81315	5.81315	5.88152
3.1117	3.35429	1.91998	5.87848	1.07029	5.76013	5.81404	5.69025	5.52898	0.0104542	0.269061	0.315248	0.359064	6.22318	0.150558	6.00601	6.24112	0.0896531	0.398613	0.954604	0.752231	0.374764	0.941401	0.603005	0.707647	0.418559	0.548981	0.067049	0.0589238	0.0408566	0.308728	0.132155	0.209155	6.15572	0.143767	0.0475575	6.20481	4.55209	4.90284	4.5877	4.68366	4.89789	4.50824	3.4003	3.46376	3.35235	3.30499	2.96036	3.39514	3.61933
0.197418	0.197418	0.197418	0.197418	6.12235	5.91312	5.41307	5.41307	5.22099	5.01388	4.88794	5.10874	5.13359	4.94509	4.94509	4.94509	4.94509	4.94509	4.90958	5.76992	5.89426	5.89426	0.191006	5.79685	5.79685	3.85475	3.14106	3.14106	3.14106	3.14106	3.14106	3.14106	2.45144	2.18801	1.73674	2.03314	1.4407	1.4407	1.4407	1.4407	1.4407	1.4407	1.4407	1.4407	1.4407	1.598	1.598	0.0441509	0	0
0.401115	0.401115	0.401115	6.16865	6.16865	5.73311	5.60076	5.11006	4.90389	4.5545	4.5545	4.51559	4.3576	4.3576	3.99013	3.92622	3.81559	3.81559	3.78888	3.8242	3.17593	3.15743	2.943	2.73155	2.73155	2.60199	2.60199	2.63461	1.8261	1.00099	1.00099	0.887112	0.887112	0.119106	6.1287	5.98912	5.98017	5.98017	5.98017	0.0816162	0.28907	0.28907	0.635044	0.635044	0.246745	0.525812	0.525812	0.525812	1.52359	0
6.08336	2.32419	2.06529	3.61723	5.35764	4.99652	1.50565	0.441319	6.2546	1.81585	1.94784	0.743586	2.87053	2.82923	2.52836	2.55256	2.82081	1.97157	2.22514	2.04679	2.13996	1.9898	1.965	2.10783	2.41335	2.05885	1.9426	2.06421	2.41559	2.29049	2.22246	3.4932	3.26014	4.17125	4.18908	4.7754	5.11161	5.03077	5.05268	5.29191	5.06999	5.04633	5.08134	5.06167	4.8991	4.91341	4.66975	4.89791	4.76765	4.72535
0.369447	0.7939	0.500929	0.275106	0.439121	0.515632	0.270384	0.0923285	5.93944	5.1962	6.01166	4.94434	5.03324	5.249	5.24189	5.35387	5.32764	5.11195	5.14638	5.2096	5.08746	5.15911	5.2076	5.56977	5.54518	5.41111	5.13047	5.07712	4.58922	4.71415	4.22045	3.32716	2.68034	4.61938	5.15442	5.13735	4.90589	5.25925	4.82786	5.00985	1.50134	5.3573	3.81127	2.48012	3.10739	2.75964	3.49028	2.20713	2.21416	2.69025
0.414987	1.66863	1.8609	2.24274	2.58274	1.89374	1.65433	1.57466	1.27496	5.05806	4.81255	5.03017	0.396671	5.54016	4.89432	5.40913	5.77777	5.92956	6.26229	5.8974	6.11325	6.13667	6.07833	6.14201	6.26757	0.0472661	0.0998497	0.350115	0.597977	0.583366	0.717523	1.38893	0.927734	1.80236	1.32815	1.41591	1.664	1.7206	1.70149	1.80732	1.5688	1.89096	1.98108	1.90907	2.03582	2.10262	2.15142	2.37927	2.32946	2.41852
1.28422	1.09548	1.25033	1.28995	1.34835	1.51879	2.20296	2.38326	2.10124	2.44659	3.20073	3.566	3.35079	3.99659	3.69456	5.91662	5.89141	5.37639	0.722509	1.3422	5.64124	5.54664	5.17441	5.49114	5.58807	5.17564	5.21249	5.02497	5.20997	4.82609	4.80274	4.76617	4.97881	5.33766	2.86426	2.77487	3.19517	3.00532	4.19448	2.16939	1.85949	1.80796	1.80721	1.74667	1.72362	1.67187	1.84271	1.55317	1.53075	1.28284
3.4513	4.12144	3.37968	5.38844	5.63705	5.63705	4.80887	5.26368	5.66226	5.66037	5.7811	5.94279	5.82478	5.82478	5.41917	4.84671	4.61058	4.03489	4.05198	4.63402	4.5214	4.35798	4.81512	4.00299	3.80791	3.7039	4.10486	3.93412	4.52654	4.53006	4.1128	3.74274	3.68895	2.59571	2.69695	2.31016	1.02942	4.38653	5.82587	5.86015	5.67931	6.24755	5.4794	5.59502	5.59502	5.59502	5.64164	5.11514	4.77672	4.77672
3.40085	3.04754	2.94203	3.26851	2.91665	3.38975	3.35499	3.35499	3.35499	3.66875	3.66875	3.66875	3.42379	2.80596	2.78101	2.38504	1.17249	0.371937	0.731649	1.25754	0.971021	0.896413	0.732912	0.895242	0.895242	0.357141	0.230733	0.0966557	5.68005	5.68005	5.66129	5.30727	5.00776	5.37408	5.56624	5.46763	5.63286	5.62916	5.67447	5.60618	5.73299	5.79147	5.47276	0.0246833	0.0246833	6.09116	5.5321	5.5321	5.69529	5.07885
4.70449	4.73841	4.64329	4.33586	4.99195	4.6048	1.589	1.26979	2.46632	2.05861	2.38695	1.9673	1.90068	1.83924	3.26485	3.63551	3.55478	3.90879	3.63419	3.87376	3.8426	3.81971	3.79705	3.76065	3.04518	3.22644	2.74478	2.55053	2.17443	2.13852	1.8192	1.67177	1.50119	1.46136	1.71788	1.5424	1.54141	1.37717	1.32423	1.20972	1.2253	0.97005	0.964892	0.887867	1.19685	1.93258	1.40155	2.15542	2.03357	3.21178
4.80459	5.38079	6.02967	6.02967	6.02967	5.76705	5.42159	5.66298	0.170317	5.91287	5.32359	5.07548	4.75048	5.38622	5.15341	4.96152	4.79828	4.54989	4.40033	4.10215	4.08243	3.93621	4.06208	3.17503	2.98723	2.58324	2.71199	2.60718	2.51759	2.54727	2.39566	2.19303	2.55162	2.5487	2.12854	2.19527	2.19527	2.13596	1.77148	1.91092	1.2915	1.10122	0.715423	0.847472	0.847472	0.619364	0.845226	0.735511	0.865635	0.865635
3.50551	3.50551	4.2692	4.2692	3.91561	3.66723	3.90235	4.1701	4.24085	4.37819	4.37819	4.37819	4.493	4.493	4.493	4.31752	4.24914	4.24914	4.74002	4.92396	4.75244	5.00287	5.20265	4.53122	4.53122	4.53122	4.53122	4.53122	4.53122	5.55956	5.55956	5.55956	4.99217	5.67366	5.26424	4.86064	4.86064	4.86064	4.86064	4.86064	4.86064	4.86064	4.9275	4.50732	4.50732	4.50732	3.6236	1.10559	1.10559	1.10559
0.641047	0.531265	0.525259	0.278474	0.445571	0.786327	0.331951	0.566805	0.725133	5.71841	0.376325	6.24574	5.09677	5.26774	5.09881	4.96355	3.83653	5.64709	5.00052	5.17567	0.265472	0.716034	0.27362	0.894804	0.824785	2.24436	1.65797	0.846466	1.17239	1.14637	1.15789	1.01045	1.31043	0.876891	1.61613	5.21913	5.20873	5.40985	5.19678	4.92568	4.18037	4.50836	4.76873	4.59184	4.369	4.62972	4.61532	4.98295	5.11817	4.73668
4.67243	4.67243	4.15462	4.15462	4.15462	4.15462	4.15462	3.81575	3.81575	3.81575	4.09124	4.30356	4.42146	4.00317	4.18279	1.41041	2.05065	1.48307	1.42146	1.80478	1.41671	1.02953	1.47602	1.64877	1.47608	2.28554	2.28554	2.28554	2.6312	2.95065	3.84172	3.08114	3.82696	3.82696	3.70763	4.58619	4.58619	4.58619	4.37216	4.00058	4.00058	1.81096	0.75735	0.463581	0.463581	0.463581	0.463581	0.463581	1.01025	1.34087
5.61864	5.87766	5.87766	5.87766	5.87766	5.87766	5.87766	5.87766	5.99702	5.99702	5.99702	5.79661	1.76761	1.76761	2.3168	2.3168	2.3168	1.96694	1.82171	2.32722	1.88463	2.21881	2.21881	2.21881	1.91014	1.553	1.553	1.553	1.553	2.18635	4.02745	6.00341	5.12698	5.85267	5.85267	5.85267	5.85267	5.85267	5.85267	5.85267	5.85267	4.63438	4.98531	4.98531	3.61778	3.61778	3.61778	3.61778	3.61778	3.61778
0.425726	0.425726	1.26153	6.24909	0.373629	0.373629	0.223857	0.332809	0.332809	0.332809	0.158857	0.0957161	0.0957161	0.0957161	0.0957161	5.61953	5.72349	5.72349	5.61401	5.2978	4.60108	4.21895	4.21895	3.82525	3.82525	3.82525	4.03414	4.03414	5.44241	0.426632	1.80969	3.13269	3.13269	3.13269	3.13269	0.754432	0.770729	0.770729	0.770729	1.14206	1.14206	1.14206	2.1627	1.02814	1.02814	1.02814	1.02814	1.02814	1.02814	3.01845
5.26625	4.80168	5.75955	0.014882	5.82789	5.41892	4.81277	5.31233	5.54056	6.25252	0.975382	3.13394	0.492425	1.502	2.27747	2.20096	1.95382	1.97048	1.99543	1.92351	2.02981	2.15431	1.95951	2.19743	2.35971	1.99758	3.1051	2.11024	3.89985	3.36046	3.98121	4.38417	4.59965	4.86498	5.78968	5.12018	5.15617	4.89924	3.80374	5.41136	5.42591	5.98667	5.18549	5.58373	5.38171	5.52937	5.66223	4.9534	4.99696	5.96181
1.81624	1.81624	1.96081	1.69077	1.75531	1.72761	1.69789	1.32448	1.70271	1.87295	2.08921	2.028	1.89174	2.25881	0.354277	6.0228	5.19356	5.86329	5.66215	5.28262	4.42168	4.8356	4.96644	5.07964	5.15044	4.83186	4.93822	4.79394	5.04371	5.10001	5.10556	4.97271	4.49587	4.89163	5.12391	5.7327	5.40526	4.65546	4.84207	5.01694	5.06811	6.11039	4.32638	3.72498	3.47641	5.54855	6.19712	4.79794	4.09414	4.50175
5.98868	5.93455	3.56036	4.74089	4.05266	3.97926	3.67097	3.29828	3.50618	2.80926	3.6771	3.94898	3.8505	3.58734	3.60856	3.6476	3.82547	3.85706	3.66237	4.20319	3.85428	4.42606	4.33222	4.39634	3.79513	4.07997	4.32078	4.69824	3.94445	4.25937	4.98077	4.69865	4.70451	4.28686	3.61894	3.49894	4.52223	3.66063	3.62657	3.77035	3.98292	3.92234	4.15469	3.06441	3.01078	2.32727	3.01136	3.6482	2.91332	4.14492
3.27986	2.96936	2.74906	2.42018	1.93162	1.89246	1.72621	2.22088	2.5161	2.45385	2.37717	2.47473	2.47473	2.46719	2.59143	2.60225	2.87527	2.77519	3.02479	3.21182	3.22923	3.71863	3.1378	3.29051	3.59348	3.7278	4.09689	3.96586	3.81012	3.41026	3.54431	3.1596	3.17227	3.13107	3.87241	2.79339	6.03016	0.988777	0.615849	0.870675	0.61201	0.489287	0.116408	6.27725	6.16312	6.13511	5.85403	6.22327	6.05916	0.065624
4.89094	4.94043	4.90055	4.41743	4.15358	4.15358	4.29491	4.4471	3.923	3.92196	3.92196	4.17969	4.09445	4.35638	2.29569	1.82594	1.08425	0.872001	0.293891	0.487776	2.00508	0.563744	2.51863	3.41585	3.41585	3.09736	3.97209	4.17991	4.17991	4.23668	4.80964	4.81168	2.28977	2.24662	1.39685	0.934201	1.04365	1.09187	1.0965	1.06432	1.40874	1.35619	1.5099	1.89916	1.89916	2.92277	3.85416	4.21741	3.89522	4.13588
6.10375	6.10375	0.411909	1.35642	1.35642	1.35642	1.35642	1.65337	2.06081	1.23437	1.27856	1.44357	1.15119	1.60885	1.89585	1.90295	2.24749	2.34431	3.13703	4.55783	3.97669	4.0023	3.53567	3.94379	3.87711	3.8122	3.46266	3.55001	3.44015	3.52787	3.52547	3.52547	3.52076	3.14346	2.62155	3.09065	3.50252	3.30671	3.04269	3.37537	3.31687	3.1994	3.64767	3.48541	3.48541	3.41257	3.41257	3.65801	3.5476	3.00148
2.03271	2.4082	3.75329	2.82337	3.3485	3.64442	3.55046	3.91761	3.99719	3.93945	3.87952	4.22824	4.67169	4.77215	4.9193	4.75319	5.65494	0.0017573	0.48454	1.70003	0.76196	0.961055	1.03509	1.18656	1.05305	1.56901	1.40535	1.89233	1.6493	1.49157	2.70235	3.02762	3.219	3.88857	3.50643	3.3747	2.72232	2.85308	2.39084	1.81267	2.51178	2.82166	3.04875	4.16717	4.66285	0.765258	0.8615	0.497519	0.214034	5.70219
4.88247	4.88247	4.72033	4.72033	4.72033	4.72033	5.09335	5.09335	5.09335	5.09335	5.01388	5.92842	5.91855	5.94636	5.83912	6.20869	0.0400876	6.00382	5.8554	5.85335	5.99397	5.99113	5.91937	5.87386	5.65781	5.75098	5.8942	5.70203	5.06462	4.80806	5.28446	4.43188	2.59961	2.88135	2.70952	2.7268	1.88974	1.89541	1.4797	2.77249	2.49609	2.50513	0.862752	0.344384	6.26002	6.20087	5.96738	5.96738	5.77051	5.63196
5.81022	4.21764	4.94035	4.94035	4.94035	5.02446	4.97797	4.62971	4.52869	4.4324	4.64021	4.71964	4.72049	4.7317	4.81556	2.92333	2.9744	2.64874	2.66875	5.15877	5.82545	1.32559	0.877186	1.03571	0.919499	0.919499	0.570059	0.570059	5.89778	0.10353	6.03369	6.00399	0.193107	1.93403	6.1686	5.83643	5.31052	5.24971	0.702923	2.27126	2.41495	3.60295	4.02271	3.99812	4.14769	4.19158	4.19158	4.14559	4.14559	4.07822
5.31406	5.3885	5.04069	5.37571	0.344812	0.325444	0.933356	0.986414	0.493004	0.480273	1.01552	0.775565	0.771262	0.747529	1.05665	0.756761	0.105261	6.27512	6.03704	0.0881263	6.16608	0.0324381	0.498761	0.566187	0.408286	0.385111	0.571919	0.743105	0.653295	0.757266	0.776589	0.716964	0.734329	0.922543	0.891582	0.421613	6.09331	5.6555	5.56246	5.5065	6.04911	5.47481	5.43787	3.94357	4.15977	4.02528	4.50681	4.4339	3.55903	3.55903
5.88373	5.84352	6.26327	6.26327	0.234901	0.504248	0.169977	0.293584	0.293584	0.293584	0.463991	0.364789	5.9368	5.87149	5.69505	5.67712	5.15577	5.46572	5.75054	5.96407	5.97341	0.446932	2.13491	2.10343	2.68708	2.10637	1.95812	2.04127	1.89375	1.93115	1.98466	2.13052	2.31605	2.42158	2.2472	1.94331	2.1302	1.65228	1.65228	2.21765	2.6696	3.03797	1.86925	5.74107	0.0605902	0.0605902	1.50933	1.16736	4.48716	4.48716
5.83964	0.489064	0.484819	5.53549	5.76588	6.14913	6.03972	0.572884	1.08707	5.75791	5.17378	0.255502	0.26455	0.147254	4.94698	0.48436	2.43447	1.50196	2.4185	3.09756	3.6202	4.08892	3.59113	3.69022	3.38622	3.30596	3.33231	2.93435	2.855	4.8185	3.09791	3.99203	2.65007	2.15514	1.21681	0.976841	0.750054	1.34917	1.16078	1.19384	1.05924	0.596012	1.29672	1.26964	1.05343	0.622001	1.32337	1.09165	2.1656	2.57908
1.06392	1.19058	1.41612	1.25354	1.65717	1.50977	1.68256	2.02471	2.1163	2.66072	3.13128	4.22791	3.55553	3.8465	3.93559	3.64736	2.88528	6.07021	1.09366	0.669659	0.618523	0.833217	0.664108	0.863742	0.957725	0.867087	1.41906	0.960977	0.925224	1.03012	1.48209	1.69934	3.75305	2.47994	3.09116	2.656	2.51668	2.53721	2.39858	2.75179	2.41066	3.08436	3.6126	3.5651	3.48203	3.47403	3.60006	3.83014	3.92322	4.2778
5.07454	5.07454	3.81246	3.81246	0.645068	0.429044	0.242238	0.725069	0.725069	0.585006	0.754016	0.510531	2.00878	1.80676	1.89434	2.12057	1.63473	2.37364	1.46686	1.86031	2.12951	2.27434	2.33926	2.22996	2.46865	2.10925	2.23029	2.42142	2.33048	2.27601	2.37542	2.46042	2.63156	2.5592	2.48166	2.14498	2.3832	1.58063	0.364575	0.416093	5.46284	5.84647	6.11169	6.11693	6.11693	6.11693	6.06855	6.20564	5.92257	5.92257
4.24211	4.04662	3.91956	4.14801	3.91	4.07312	3.90138	3.69202	3.57042	3.9997	4.10175	4.42208	3.32009	2.76289	2.23329	2.50167	1.90703	3.42942	2.97309	3.49368	3.85364	5.21907	5.12196	4.89283	4.76182	4.46889	4.6039	4.82681	4.5196	4.64233	4.87516	5.17795	5.93979	5.5932	2.07093	1.63506	2.18411	1.79863	1.48876	1.59474	1.42761	1.39189	1.48704	1.42248	1.49724	2.03132	1.90532	1.38826	1.36347	1.09997
5.68452	5.8429	5.29277	4.9682	5.15058	4.18518	4.07175	4.16683	3.95517	3.86492	3.86492	3.86492	3.73523	3.61615	3.74023	3.84586	3.89464	3.89464	4.07045	5.00479	4.57221	4.72526	4.96683	5.18469	5.10011	5.10011	5.19324	5.34486	5.53403	5.53403	5.51742	5.51068	5.70403	5.73346	5.79305	6.05403	5.30477	5.41097	5.41097	5.27223	4.87255	4.75017	4.8263	4.8263	4.94393	4.80416	4.80416	4.14898	4.14898	4.30621
1.74891	1.50104	1.23822	1.19317	0.992505	1.24501	0.944838	0.810157	0.827748	0.532683	0.939157	0.840627	0.757942	1.03546	1.27677	1.02854	1.48997	1.34083	1.59667	2.31661	2.32977	2.89869	2.60876	2.73868	1.94799	1.80765	2.42198	3.31405	3.35549	3.02585	2.9027	3.41099	2.88283	2.72824	1.87266	1.64596	1.77173	1.37877	0.586522	0.488566	1.06751	0.526961	0.112034	6.28276	0.347198	0.395994	0.510093	0.293558	5.31753	5.37783
0.563295	2.87666	2.63187	2.99328	2.8947	2.54135	2.5919	2.39615	2.25828	2.50841	2.09916	2.42989	2.36102	2.62713	2.39291	2.53105	1.57339	1.44301	4.26756	5.33555	4.95548	4.62955	5.00681	4.68055	5.12893	5.14371	5.28511	5.3564	5.32756	5.35452	5.50526	5.39617	4.72171	4.1869	4.94091	4.95782	5.02319	4.96941	5.20217	5.14537	4.74921	4.49377	4.55473	4.6634	4.86435	4.96862	5.39204	5.55938	5.66393	5.90062
4.83056	4.83056	4.84537	4.84537	5.46856	5.3898	5.90568	6.00365	6.02779	6.17098	0.159424	0.159424	6.1347	5.911	6.18794	6.14885	0.0854568	5.9869	5.96285	5.94419	5.69822	6.22679	0.0734056	0.492379	0.273672	0.612025	0.635854	0.293017	0.263174	0.614901	0.681384	0.843282	0.729816	1.13813	1.14873	0.778071	0.738748	1.05074	0.980577	1.53691	0.791995	0.892199	0.806115	0.795793	0.912357	0.912357	0.596409	0.552883	0.600747	0.552168
0.0270224	0.0270224	5.63594	5.63594	5.92293	5.92293	6.16395	0.247745	5.81366	6.18059	6.18059	6.20934	0.96655	2.68759	2.13075	2.28119	2.12887	2.12887	1.86865	2.28886	2.28886	2.16738	2.75613	2.9821	3.21175	2.90466	2.50342	3.29756	3.13775	2.74917	2.36565	2.36565	3.39151	3.46323	1.71605	0.205218	6.26694	0.553339	0.777189	0.776635	0.58745	0.653685	0.653685	0.612686	0.597126	0.631237	0.631237	0.824696	0.989789	0.989789
6.06587	5.36668	4.91383	4.91383	4.4435	4.4435	5.11529	4.35359	4.70267	4.38496	4.81385	4.22501	4.36963	3.77552	3.60203	2.65953	2.08934	2.08934	1.51114	1.76895	0.9578	1.24139	1.08213	5.95433	5.47259	5.82298	6.13992	5.63871	5.45162	5.42827	4.83788	4.71201	4.82433	4.60395	4.59124	4.59345	4.76631	0.714974	0.650579	0.819477	0.044047	0.448595	0.448595	0.496996	0.508309	0.604063	0.369124	0.65672	0.854095	0.854095
2.58642	2.58642	2.58642	2.58642	2.39199	2.73056	2.73056	2.68674	2.69296	2.69296	3.41426	3.41426	3.41426	3.41426	3.41426	3.41426	3.87308	4.40423	5.03005	5.45486	5.45486	5.81799	5.81799	5.81799	5.81799	5.81799	5.81799	5.81799	5.81799	5.6426	6.23316	0.509471	1.11485	1.11485	1.11485	1.11485	0.979137	0.979137	0.979137	1.26252	1.44422	1.44422	1.44422	1.44422	1.65803	1.65803	1.65803	1.65803	1.65803	2.02477
1.1184	6.25339	6.25339	0.291297	0.765945	0.374539	0.523562	0.193338	6.21869	6.27011	6.2692	0.0141955	6.04301	6.07764	6.07503	6.06634	5.93749	5.85533	5.72627	5.95717	5.76183	5.24568	5.49156	5.26235	5.40494	5.44007	5.57218	5.51333	5.40606	5.59389	4.80338	4.59195	4.01933	4.41838	4.54406	5.92287	3.44508	2.99147	3.74321	3.14296	2.72759	2.65809	3.18158	3.43216	3.2179	3.57941	3.91122	3.91122	4.03515	3.82844
3.70186	3.70186	3.70186	3.70186	3.70186	3.70186	3.61537	3.61537	3.61537	3.61537	3.84228	3.98948	2.95677	4.16663	4.8319	5.23936	5.22348	5.36962	5.36962	5.55039	5.21956	5.23749	5.23749	5.23749	5.23749	5.28354	5.28354	5.44681	4.75143	5.02052	5.02052	4.76595	4.76595	4.76595	5.84753	0.87556	0.87556	0.87556	5.0982	3.6893	4.96286	5.2429	5.08913	4.98198	4.98198	4.98198	4.98198	4.98198	4.98198	4.98198
0.451055	0.546422	0.546422	0.546422	0.546422	0.421711	0.428184	0.233423	0.188173	5.77892	4.4358	2.70095	2.98817	3.39065	3.34435	3.76327	4.61946	4.61946	4.04557	4.13822	4.62143	5.24583	5.41904	5.17662	5.17662	4.53946	4.85359	5.71681	4.63378	2.79788	2.08901	1.39832	0.798628	0.753713	0.927504	0.694911	0.694911	0.504504	0.504021	0.440099	0.440099	0.606623	0.606623	0.451405	0.409952	0.756202	1.03093	0.944754	1.48704	1.48704
4.9637	4.64925	4.64925	3.24531	3.24531	2.40136	1.5851	3.18497	3.88957	3.07772	3.51637	3.02112	2.66324	2.37719	3.01458	3.45269	3.26378	3.1927	3.14653	3.14653	3.21352	3.05048	2.69811	2.65679	2.40239	2.56535	3.34691	3.37753	3.30058	3.22631	3.52042	3.96661	4.03581	3.90793	4.19774	4.22674	4.55439	4.64115	4.83404	4.97047	4.77805	5.53964	4.92166	5.23794	5.57064	5.57121	5.57121	5.57121	6.02827	0.927403
5.07116	4.87202	4.87015	5.05625	5.00041	5.24308	5.38954	5.25493	5.1221	4.90565	5.17714	5.03935	3.40074	4.03238	3.69015	5.43932	5.3721	5.42191	4.80595	4.49293	4.36258	2.89554	2.73896	2.50246	2.52873	4.31768	3.19812	1.77326	1.83788	1.42548	1.64806	1.28843	1.09714	0.708099	0.276609	0.123505	0.137037	0.170064	0.325712	0.474247	0.544678	0.442031	0.290877	5.989	5.65445	5.56022	4.75096	3.18857	2.50825	2.72641
3.35315	3.35315	3.61446	3.58752	3.21568	3.21568	3.06423	3.30941	3.74661	3.58161	3.34402	3.42225	3.32116	3.21621	3.35375	3.18451	3.01481	3.03336	2.98345	2.84686	2.68096	2.6661	2.69427	2.69427	2.86153	2.63292	2.85917	2.40143	2.03953	2.33876	2.24356	2.35357	2.58077	2.88458	2.52523	2.65618	2.65618	5.07254	5.07254	5.46529	4.96547	4.91508	4.91508	4.8945	4.8945	5.10043	5.10043	5.07809	5.13337	5.13337
0.483393	0.361101	0.236694	6.26382	6.26382	0.162988	0.0351605	0.127071	0.474043	0.630714	0.635163	0.709342	0.95995	1.01402	1.24048	1.52504	1.42228	1.57007	1.49207	1.63149	1.55024	1.20925	0.944537	1.59008	1.54359	1.2906	1.9121	3.38739	4.45248	5.27472	4.21394	3.6772	3.6772	4.18379	4.44332	4.67498	4.93333	5.15968	4.07889	3.93968	2.18495	2.24433	2.31907	2.12919	1.8303	1.49083	1.49083	1.76104	1.48638	1.92669
3.96652	3.76092	3.76092	4.29464	3.81605	3.81605	3.5725	3.62546	3.70023	3.37134	3.52136	3.51294	3.33596	3.19343	3.45028	3.18325	3.16111	3.01143	3.09716	3.13746	3.12699	2.60727	2.70926	3.00205	3.00205	3.2602	3.01663	2.65371	2.90989	3.58123	5.25479	5.25479	5.6539	5.56191	5.31615	5.5835	5.61424	0.325891	0.591157	0.723404	0.334751	0.322112	0.322112	0.570399	0.637054	0.681708	0.872158	0.872158	0.88631	0.88631
5.89242	5.52397	5.52397	5.52397	5.52397	5.52397	5.28582	4.87298	4.27026	4.25455	4.03524	3.6826	3.60457	3.74234	3.79855	3.85767	4.08047	4.17142	4.00064	4.00064	3.79935	3.81251	3.43101	3.25626	3.2193	3.30944	3.30944	3.3474	2.82906	2.5488	2.16567	2.22735	1.74709	1.45604	1.55075	1.21908	0.76323	0.437787	0.53404	0.53404	0.53404	0.486871	0.493472	0.326857	0.396358	0.273393	0.2321	0.435043	0.435043	0.435043
4.79857	5.0156	5.0156	5.0156	5.24465	5.07254	5.039	4.8711	4.56858	5.03786	4.91564	4.42868	4.34089	4.34089	3.73711	4.01132	4.18814	4.16953	3.96739	3.89141	3.85823	3.72452	3.44719	3.15334	3.08698	3.3212	3.3212	3.40315	3.12041	2.465	2.02869	1.65239	1.12565	0.926033	1.09998	0.367901	0.0676605	0.232551	0.330211	0.356974	0.281409	0.456721	0.456721	0.232853	0.548811	0.449247	0.814472	0.871367	0.871367	0.693699
0.308471	0.293121	0.167246	0.0633722	0.109268	0.141086	0.325108	0.247486	0.191498	0.295279	0.370503	0.245717	0.332146	0.0139331	0.568881	0.285541	0.855243	0.856903	1.2337	0.629745	0.628316	0.48333	0.618934	6.27738	6.27293	0.17909	0.0610208	0.0397425	0.0420483	5.83478	6.01321	5.84713	6.17641	6.04679	5.96567	6.12534	0.390813	0.0196472	0.716886	1.04962	1.59824	1.61108	1.45604	1.66287	1.19866	1.4028	1.34247	1.17058	1.3103	1.33018
5.58647	5.58647	5.19993	5.19993	4.69707	4.69707	4.22782	4.19847	4.20218	4.23853	4.23853	4.07668	3.91111	3.47649	3.55578	3.04152	2.98545	2.96687	3.08836	2.95091	2.95091	1.98173	2.00509	2.14772	2.23762	2.23762	1.78315	2.17321	2.97937	3.81705	5.14593	5.14593	4.7846	4.75829	4.75829	4.61576	4.77229	5.14569	5.51891	5.51891	5.94137	6.25402	6.25402	0.429126	0.573836	0.803215	0.803215	0.996913	1.04608	1.04608
0.829831	1.11383	1.47029	1.58455	2.31838	1.82414	1.81997	3.49865	4.36353	3.62028	3.69227	3.64004	3.88863	3.0611	3.15206	3.78441	3.79717	4.39781	5.65345	1.04221	1.46454	2.01803	0.036074	5.87491	6.1142	0.614776	6.07486	5.94873	0.548294	0.275606	1.48042	4.38935	4.14609	3.95582	3.78009	3.74725	3.31624	3.7497	3.97056	3.80956	3.85254	4.40056	5.13469	4.9833	4.82493	4.75843	4.75336	5.02973	5.363	5.22201
5.82984	5.53555	5.53555	5.53555	6.03233	6.03233	6.11899	6.11899	6.11899	5.99343	5.72257	4.17057	3.68037	3.65117	3.52619	4.28353	4.30573	4.09087	3.68419	3.59157	3.59157	3.50095	3.68722	3.68722	3.4496	2.88028	3.18032	3.6359	2.62604	2.09054	1.86839	1.34097	1.05007	0.885573	0.835763	0.814468	0.816554	0.565523	0.532567	0.58751	0.627276	0.670571	0.715312	0.713998	0.717575	0.810638	0.656963	0.458633	0.797563	0.797563
3.3824	3.32176	3.86849	4.35972	4.80612	4.76722	4.54325	4.35255	4.10773	4.31785	5.48938	5.17507	5.1124	4.2893	3.91023	3.57394	3.73683	3.29562	3.18929	2.7852	2.68676	2.86549	3.31204	3.775	3.3691	3.90098	4.01171	3.97879	4.10256	4.22601	3.64185	3.7314	3.28713	3.36931	3.25251	3.21425	3.04237	3.19863	2.48647	2.92538	3.19438	3.25812	2.90279	2.54255	2.57739	2.03658	3.92538	3.73886	2.89064	2.21755
6.09282	6.09282	6.09282	5.41452	0.0761776	0.149887	0.558051	2.44797	1.72575	4.60682	2.59807	3.02012	2.22239	2.97023	1.34076	0.158596	1.41185	3.53669	0.313743	5.65221	5.49544	5.62796	5.60988	5.6645	5.53743	5.30285	4.60324	4.20545	4.28439	4.30557	4.56566	4.05387	3.76101	3.46088	3.45375	3.49786	3.43363	3.91654	3.6136	3.71128	4.682	4.56943	5.14079	6.07026	1.7618	1.7618	1.55106	1.54308	5.24717	1.04914
4.75706	4.88869	5.23871	5.23871	5.23871	5.23871	5.49016	5.20566	5.04872	5.38707	5.40386	5.01199	6.12063	5.79183	6.20558	0.135467	0.135467	6.23244	6.23483	0.580524	0.921903	0.589001	0.593119	0.331526	0.463154	0.347255	6.1123	0.751545	0.483555	1.05648	1.05648	1.10118	0.635991	0.431515	5.1809	4.11522	3.78082	4.8152	6.25391	1.62451	2.52978	2.46442	4.11774	4.11774	4.11774	4.11774	3.55286	3.55286	3.14512	4.00503
2.28009	2.25275	2.25275	2.25275	2.25275	2.25275	2.25275	2.66258	2.27311	2.27311	2.53604	2.79963	2.90689	2.90689	3.22208	2.82435	3.34274	3.34274	3.46891	3.69661	3.74101	4.06924	4.58556	4.58556	4.90751	5.0517	4.76397	4.76397	4.99101	5.48843	5.58428	5.60027	5.24223	5.4432	5.4432	4.89252	4.70777	3.06155	4.35942	4.8833	4.8833	5.4734	4.37495	4.37495	4.94089	5.82717	5.82717	5.82717	5.82717	5.82717
2.35558	2.35558	2.35558	2.35558	2.35558	2.35558	2.35558	2.96747	2.96747	2.96747	3.39973	4.21657	4.21657	5.34461	5.9841	5.9841	5.9841	6.14162	6.14162	6.14162	6.14162	6.0953	6.0953	6.0953	6.0953	6.0953	6.25986	6.06208	6.06208	6.06208	2.98995	2.98995	2.98995	4.18732	5.50052	5.50052	5.50052	4.86929	5.4108	5.4108	4.37961	5.02577	5.02577	5.31229	5.31229	5.31229	5.31229	5.48024	5.48024	5.48024
5.41871	5.41871	4.52392	5.27717	5.56864	5.85606	5.82191	5.73249	5.28201	5.54301	4.99385	5.23142	5.32833	5.51257	5.92241	5.93973	6.00983	6.03688	5.90016	5.82946	5.76635	5.58186	5.84549	5.86572	5.97588	6.01943	5.83082	0.495138	2.007	3.1855	3.41837	3.67403	3.25654	3.58046	3.28407	2.75442	2.86888	3.02981	2.72233	2.58914	2.76991	2.67756	2.66934	2.51929	2.42128	2.19325	2.12082	2.10762	2.20894	2.25684
1.61348	1.61348	1.61348	1.54345	1.78433	1.78433	1.78433	1.96537	1.96537	2.27325	2.20638	2.20638	2.81291	2.81291	2.64039	2.80972	3.14775	3.16436	3.74185	3.59224	3.47002	3.58188	3.58188	3.44186	3.62265	3.88776	3.71807	3.06023	3.5232	2.83975	2.96019	2.64355	2.2445	2.69679	1.34013	1.34013	1.38724	1.8381	1.49996	2.44495	4.37654	3.91366	3.51311	3.4735	3.4735	3.4735	3.05682	3.05682	3.05682	2.64932
2.61802	2.61802	2.7838	2.7838	2.7838	2.42515	2.00061	2.00061	0.921288	1.65247	1.83399	1.57119	1.11943	0.878884	0.878884	1.02334	1.25113	1.25113	1.06786	1.54878	1.11899	1.8212	2.36809	0.783772	0.524514	0.111098	0.510517	0.844877	0.93365	0.599814	0.277419	6.21325	5.92647	5.88268	5.82225	0.0646517	5.50931	5.74741	6.09142	6.09142	5.81403	6.10043	5.99866	5.48175	5.48175	1.08915	2.24083	2.24083	0.9487	0.9487
2.52871	2.55002	2.66971	2.72083	2.78726	2.79621	2.78379	2.78775	2.47512	2.52681	2.53802	2.08765	2.06412	1.7137	0.824981	0.85079	0.752787	1.50517	1.36775	1.19116	0.756092	0.333949	0.0675938	0.310784	0.435311	5.9325	6.13837	5.76493	5.51706	5.08566	5.25252	5.73497	6.0722	5.72123	5.74485	5.62068	0.158797	0.669217	0.686674	0.971305	0.859702	0.924041	0.907608	0.94227	0.940875	1.0537	1.04292	1.04406	1.20057	1.19081
1.3624	1.20555	1.74577	0.887682	0.665434	1.25711	4.33961	3.96607	3.65417	3.01187	3.34147	3.00347	3.67031	3.61972	4.2707	4.82732	4.3474	4.529	5.12719	5.00402	5.12068	5.56748	5.23454	5.19933	5.246	5.21612	5.09599	5.16181	4.7703	4.73618	4.33962	4.48469	4.47625	4.77328	4.68555	4.47005	4.62266	4.55077	4.81976	5.09426	4.98215	5.05785	4.94145	5.22376	5.56943	5.56224	5.60324	5.06029	5.09408	5.13679
1.05877	0.91981	0.646979	0.463291	0.694298	0.708932	0.624928	0.94865	0.938049	0.85689	1.27459	1.65214	2.2104	0.376632	0.0665633	6.16392	0.130404	0.478459	1.00598	0.962032	0.879572	1.87677	2.20623	1.0336	1.49044	0.406253	3.01877	3.31053	0.484117	2.86607	2.9106	3.03331	3.01603	2.75606	3.57179	2.74763	3.54227	4.31646	3.55134	3.57727	3.74429	3.41429	3.75144	4.12571	4.44739	4.60235	4.16442	4.48663	4.39212	4.55501
3.80274	3.59461	3.75783	3.94592	3.96836	4.0133	3.86763	3.92401	3.90766	3.72456	4.47821	3.8296	4.24683	3.89065	5.7449	5.85135	0.0491361	5.56502	5.6326	0.145734	0.37474	5.79465	4.83311	4.80083	3.95243	4.75284	4.87199	4.84989	3.96208	3.97264	4.10524	4.44233	4.32931	4.45106	4.28715	4.44424	4.66057	5.6455	5.58993	6.22409	5.62085	5.29588	5.37548	5.60455	5.60455	5.68166	5.57892	5.46333	5.60291	4.98538
1.19398	1.02662	1.02662	2.39252	2.40745	2.25887	1.93381	2.46124	2.29668	3.87371	0.155175	1.89707	1.27476	0.661845	1.34589	1.42061	1.27055	0.366234	4.38354	2.85146	2.75854	2.93273	2.6305	2.52912	2.80098	2.78231	2.90471	2.68638	2.5431	2.69841	2.62881	2.31174	1.47736	1.15644	0.86003	0.376046	5.94461	0.985805	1.36781	1.22069	1.63642	1.9318	2.05387	2.29593	1.79022	2.37539	2.2385	2.62111	2.77177	2.21906
0.907059	0.793096	0.683856	0.464505	0.545614	0.338256	0.63449	0.712241	1.45442	2.07374	2.43011	3.00688	3.22864	3.34484	3.10464	2.97062	3.04167	3.04401	2.87306	2.76304	2.7654	2.62587	2.67468	2.68569	2.50735	2.56778	2.69258	2.75707	2.72063	2.71754	2.59037	2.79095	2.60303	2.69231	2.94847	2.85825	2.77032	2.73577	2.33532	2.37661	2.23359	2.49106	2.53336	2.48834	2.24896	2.56488	2.33353	2.32088	2.1943	2.27084
0.943133	1.15984	0.990144	1.082	1.17173	1.14207	1.3207	1.46963	1.72695	2.07482	1.64381	1.8932	2.14862	2.4895	2.43822	2.70953	2.87625	2.90071	2.93106	2.90773	2.63546	2.99394	3.00205	2.73827	3.15501	3.5406	3.01237	3.14607	3.16352	3.27499	3.01605	3.01503	3.14441	3.08377	3.40974	4.36553	4.72408	4.8314	5.62156	5.58922	5.73672	5.93023	5.95206	5.92232	6.01567	6.04248	0.0851299	0.0663748	0.576465	0.759727
4.67445	4.67445	4.67445	4.99038	4.87328	4.9291	5.13069	5.13069	5.34137	5.46886	5.46244	5.64898	5.35797	5.33516	5.12691	4.97104	4.97104	4.93745	4.84456	4.32677	4.56921	5.093	4.57349	4.04646	3.79827	3.47649	0.657664	2.13323	1.7364	1.30226	1.35822	1.12896	1.10503	1.01613	0.737394	0.748641	0.743916	0.743916	0.648325	1.36996	0.391886	0.136119	6.05915	6.05915	6.05915	6.05915	6.21609	0.257542	0.257542	0.488891
5.78705	5.57513	0.415558	0.230358	1.10001	0.668291	1.40401	1.38772	1.54493	1.75954	1.31032	2.01101	1.47753	1.88226	1.68194	1.31764	1.72886	3.05732	1.95891	3.66936	3.30261	4.17805	4.48196	0.950427	4.8359	1.4893	6.04563	1.86395	1.40318	1.98056	6.27303	1.1689	0.796842	0.679816	1.0072	1.11016	1.15277	0.625018	0.972466	0.630028	0.637711	1.04523	5.75896	0.582375	5.21667	5.94661	3.43582	0.474896	6.10217	0.494929
5.1032	5.31022	0.140379	0.0239401	0.209697	0.107521	0.0985732	6.24658	0.0515489	0.247645	6.22151	6.15277	6.22128	6.05534	5.79626	5.81616	5.72953	5.75583	5.72429	5.85281	6.06221	5.90585	5.72722	5.83015	5.2343	6.09187	6.21076	0.0345828	0.252223	0.695807	4.406	3.57041	3.99989	3.37848	3.88054	3.53238	4.19471	3.66094	3.74154	3.97005	3.92278	4.08852	4.48594	5.04966	4.91452	5.22414	4.9921	5.25118	5.13454	5.2652
5.78299	5.41053	5.57968	5.79169	6.14834	0.0617718	0.0142827	0.220359	0.196991	0.0510935	0.0279399	6.22211	6.15017	0.214052	0.239202	0.324618	0.0484506	0.11852	6.0082	5.66259	5.47221	5.17964	5.34862	5.41317	5.61811	5.89004	5.93644	5.97826	5.91017	5.96775	6.22112	6.02547	6.20778	6.21031	0.385494	0.367454	0.121422	0.223254	0.61312	0.10332	6.19076	6.25275	6.26433	0.0204378	6.23744	0.121768	0.235124	0.273799	0.147036	0.10769
1.74845	1.48699	1.45469	1.39692	1.40297	1.6022	1.81101	1.59549	1.54556	2.00441	2.40313	2.49825	2.75267	2.959	2.34738	2.84496	3.03995	3.38234	3.39044	3.22348	3.12947	2.90176	2.8354	2.96852	2.96768	2.74076	2.78993	3.10208	3.22131	3.43044	3.11558	3.01088	2.72004	2.85847	2.78194	2.7833	3.09349	2.83963	2.72124	2.86739	2.72597	2.65537	2.64233	2.52142	2.20291	2.59254	2.59684	2.66849	2.58273	2.43382
5.51623	5.51623	5.51623	5.66533	5.46289	5.60205	5.80163	5.50991	5.64996	5.64307	5.63397	5.79338	5.85609	5.73109	5.63239	5.44492	5.63372	5.53933	5.19774	4.19138	5.22396	5.22396	4.13323	3.35611	2.61597	3.8745	0.258553	1.38867	1.0692	1.31999	0.840239	0.972674	0.863385	1.04316	1.27194	1.06751	1.06751	1.06751	0.750589	1.74799	1.02199	0.815955	0.964236	0.964236	0.964236	0.964236	0.651202	0.727893	0.727893	0.727893
3.58173	3.58173	3.58173	3.58173	3.73712	3.73712	3.73712	3.73712	3.73712	1.72772	1.72772	1.09287	1.09287	1.09287	1.09287	1.09287	1.9902	2.54828	2.54828	2.98138	2.98138	2.98138	2.98138	2.98138	3.93039	3.47924	3.47924	3.47924	3.47924	3.47924	4.43177	4.43177	2.73897	2.73897	2.73897	2.73897	2.73897	2.73897	3.94618	0	0	0	0	0	0	0	0	0	0	0
1.98353	1.70294	1.81377	1.82176	1.7418	1.90024	1.90419	1.35193	1.46735	1.44682	1.61204	1.89668	1.91144	1.81692	1.6591	2.46868	2.82853	2.83303	2.8203	3.04258	2.92679	2.78308	2.62113	2.58165	2.41214	2.54601	2.86392	3.18823	3.17037	3.20928	3.00511	2.67208	2.15668	2.01018	2.3682	2.31251	2.5058	2.69441	2.54787	2.67434	2.47554	2.5515	2.52888	2.43445	2.42347	2.73383	2.79054	2.73904	2.77418	2.74336
3.41342	2.85541	2.85541	2.78111	2.81976	2.81976	2.81976	3.05187	3.05187	3.05187	2.87769	2.70848	2.70848	2.70848	2.47876	2.85616	3.08141	3.42419	4.12952	4.12952	3.3383	3.3383	3.3383	3.3383	4.22212	4.0777	4.0777	4.23431	3.97174	3.97174	3.52601	3.00216	3.00216	3.00216	3.00216	3.00216	2.14396	1.38552	1.38552	1.13784	1.13784	1.13784	1.13784	1.13784	0.70286	0.70286	0.70286	0.70286	0.70286	0.4321
5.2535	4.99637	4.67498	4.12052	4.1404	4.07299	4.2599	4.23357	4.35916	4.40277	4.42137	3.93592	3.29085	3.45141	3.11732	2.99453	1.3005	3.30048	1.18681	2.24863	2.00277	1.93698	1.81696	2.10643	1.95885	2.0102	1.98454	1.81422	2.06069	2.18443	2.07126	2.13686	1.57411	1.17045	1.35048	4.76183	3.4333	4.33111	5.29505	0.00324576	6.22847	6.11827	6.07749	5.98514	6.00729	6.09719	4.95114	5.42683	5.61093	5.67602
1.76906	1.54531	1.07521	0.964419	0.879016	0.865963	0.922285	0.753593	0.674621	0.645571	0.508083	0.823728	0.889033	0.949832	0.718386	1.28979	1.64639	1.88145	1.91517	1.94956	2.30706	2.3708	2.14777	1.99696	1.72947	1.70555	2.02608	2.29234	2.75692	2.02886	1.30155	1.34076	1.09963	1.0917	0.862587	0.775723	0.641336	1.1778	1.21151	1.45809	1.31376	1.3305	1.52477	1.79754	1.68669	1.84266	1.78285	1.82138	1.96171	1.80068
4.80617	4.86738	5.15647	5.78093	5.61736	5.87643	0.0566235	6.02612	5.65831	5.66949	6.11137	0.0202228	0.192328	0.290849	0.655636	0.861854	0.632063	0.874233	0.486722	0.341213	0.876525	1.05753	1.17319	1.91506	1.84556	1.55121	1.16599	1.09767	0.927914	1.05387	0.713245	0.794789	0.288379	0.101772	5.35267	5.64396	5.75941	5.53925	5.5936	5.91444	5.32105	5.75906	4.77637	5.02312	4.67733	4.67733	4.56481	2.31293	2.36133	2.41443
6.0228	5.81225	5.52881	5.40587	5.02967	3.6706	2.11231	3.75839	0.309398	2.41768	2.26949	2.57681	2.25826	2.40423	2.08245	0.933406	0.850389	0.85044	0.500396	6.16482	5.98622	6.02017	5.96449	0.351065	1.38057	2.37914	2.89486	3.16501	3.21279	3.35833	3.40252	3.52444	3.3136	3.07933	3.09649	2.99011	3.09282	3.09721	3.32694	3.46125	3.58593	3.26031	3.39717	3.2323	3.2459	3.47954	3.61767	3.80054	3.63399	3.97779
3.51846	3.51846	3.51846	3.13655	3.13655	3.13655	3.13655	3.13655	3.5758	3.19307	3.19307	2.18763	2.18763	2.03747	2.03747	2.03747	2.03747	1.49305	1.49305	1.21473	1.21473	1.21473	1.21473	1.21473	0.71201	0.931575	0.931575	1.75622	1.75622	1.75622	1.75622	1.75622	1.75622	2.5838	2.5838	2.5838	2.5838	3.66812	3.66812	0	0	0	0	0	0	0	0	0	0	0
3.04701	2.04058	1.69438	0.848764	0.796182	1.74275	0.980486	0.404673	0.089656	0.929802	0.928738	0.786313	0.827225	0.930131	1.09414	1.42675	1.75125	1.7309	1.5976	1.66799	1.73341	1.68872	1.58323	1.72159	1.49853	1.3306	1.52716	1.85587	2.38306	2.14577	2.00458	1.73706	1.54345	1.43339	1.09138	0.930242	0.95626	1.33208	1.44043	1.94614	1.72863	1.35652	1.10496	1.1906	1.05027	1.25082	0.993034	1.27552	1.16075	1.14497
6.20861	6.20861	6.20861	6.20861	6.20861	6.20861	0.695763	3.72009	3.64793	3.64793	3.38225	2.85563	2.87361	2.31738	2.31738	2.02927	2.57577	2.57577	2.57577	2.92811	2.91606	2.08947	2.08947	2.08947	5.48814	4.33154	4.78003	4.75793	4.46766	4.7483	5.06633	5.06633	5.0734	5.0734	5.0734	5.0734	4.99251	5.05019	5.05019	5.62803	5.47633	5.47633	5.49112	5.49112	5.49112	5.49112	5.20445	5.20445	5.20445	5.38853
6.06778	6.09537	6.24134	6.19042	6.2426	5.93724	0.0447746	4.18916	0.0618959	1.09058	0.393084	0.393084	0.523244	0.499059	0.499059	0.145471	0.156584	0.129432	0.25894	0.282959	0.130127	0.342882	0.346571	0.513256	0.554192	0.637159	0.624086	0.807314	1.05774	2.23777	2.79645	2.8022	2.83422	2.58634	2.78492	3.04048	3.11381	2.97405	2.7959	2.81664	2.9088	2.94078	3.11997	2.78247	2.78247	2.72773	2.9272	2.90174	2.7061	2.7061
4.18737	3.99326	3.10225	5.26543	5.61052	5.78775	5.66988	6.22592	0.967538	0.968522	0.618147	0.516694	6.26008	6.12754	0.0702983	0.0452547	0.113115	0.0825842	0.0976327	5.62311	5.34653	5.20868	5.18971	4.88581	4.78457	5.19308	5.04105	4.09617	4.05609	4.1736	3.96064	3.62481	3.20561	2.59044	2.57829	2.46014	2.55985	2.63794	2.6999	2.79332	2.78309	2.82168	2.89325	2.69608	2.65916	2.76502	2.94307	2.96366	3.24018	3.3587
5.97302	5.43992	3.9643	3.9643	3.71235	3.71235	3.71235	3.71235	3.48307	3.48307	3.48307	3.48307	3.48307	3.7502	3.89668	2.99108	2.6793	2.3222	2.3222	2.3222	2.3222	2.3222	2.49299	2.49299	2.68261	2.59686	2.50836	2.50836	2.45983	2.60715	2.95864	2.61178	2.61178	1.57187	2.52224	2.52224	2.52224	2.52224	1.70851	0.892704	0.892704	1.94029	2.83845	2.83845	3.1178	3.1178	3.2523	3.21726	3.21726	3.21726
3.48529	3.63802	3.44388	3.46502	3.53985	3.47908	3.69039	3.62669	3.8438	4.13359	4.03079	3.92201	4.0032	4.66247	3.53985	4.17179	3.58569	4.03631	0.776898	1.53238	1.66088	1.62407	1.73616	1.7847	2.07371	1.72982	1.72292	2.88811	3.03421	3.38333	3.53443	3.45187	4.12211	3.74053	3.90178	3.92927	4.02741	4.42526	4.44806	4.35471	4.03353	3.89349	2.33716	2.84877	0.121745	1.54239	2.71311	0.904297	6.1322	3.59363
5.80801	5.80801	5.80801	5.80801	5.80801	5.80801	5.49637	5.49637	6.20952	5.56215	5.56215	4.84471	4.84471	3.99072	4.64914	5.99219	0.353639	0.353639	0.353639	0.612306	1.21625	1.21625	1.46858	1.27237	1.27237	1.05914	0.879381	0.828274	1.02368	0.97788	1.31076	1.31076	1.51802	1.51802	1.32403	1.32403	1.32403	1.57792	1.13976	1.59297	1.82425	1.82425	1.79201	1.67898	1.67898	1.50128	1.50128	1.50128	1.50128	1.50128
0.7009	0.553647	1.22831	1.45008	1.24384	1.36071	1.97622	1.646	1.78325	1.33693	1.64133	2.14893	1.74323	1.70532	1.58831	1.57734	1.73533	1.4336	1.58154	1.25671	1.27251	1.31904	1.63656	1.7229	1.78047	1.71612	1.97216	2.00234	2.04626	2.22882	2.20266	1.97589	2.10932	2.17491	2.125	2.33119	2.3634	2.32238	2.44862	2.55415	2.36739	2.37813	2.31033	2.48966	2.67862	2.64109	2.7682	2.87016	2.62561	2.66675
4.12447	3.77529	3.77529	4.37043	4.37043	4.37043	4.37043	4.37043	3.45034	3.14174	3.14174	1.8275	1.8275	1.8275	2.53468	2.82781	2.78216	2.64179	2.64179	2.52706	2.39671	2.32276	2.37039	2.1354	2.1354	2.26136	2.37732	0.292861	0.574711	6.13168	6.16095	5.91995	6.28009	5.85123	5.44471	6.16272	5.77006	5.49641	5.67004	5.4965	1.43224	2.47826	1.50609	1.19745	1.19745	1.43047	1.43047	1.74365	1.84931	1.84931
4.28335	4.28335	4.28335	4.28335	4.0034	4.0034	4.0034	4.0034	3.47125	2.98483	2.98483	3.48481	3.48481	3.04783	3.27283	3.27283	3.27283	3.14288	2.7154	2.94171	3.19078	3.09739	3.2499	2.98532	3.01821	2.80149	3.03376	3.04295	3.3374	3.3374	3.11528	3.34855	3.6436	3.22836	4.11518	4.11518	5.01849	5.01849	5.01849	2.36989	2.36989	2.36989	1.75884	1.57713	1.57713	1.57713	1.90761	1.90761	1.90761	1.90761
2.01298	2.01298	6.13761	5.29524	5.2542	0.154268	6.26086	0.115476	6.26015	0.0552492	0.0878873	0.0346677	0.178772	0.0592395	0.115146	0.193867	0.193867	0.797503	0.911904	0.911904	2.50505	2.33658	2.23511	2.0743	1.73358	1.28673	1.40357	1.64637	1.78219	1.78593	1.74239	1.21712	1.07279	0.841648	0.840519	0.656795	0.599992	0.103994	6.23957	5.63534	5.48264	6.16326	5.93019	5.89462	5.89462	6.04318	5.93647	5.92951	6.13285	6.09062
1.73246	2.05584	1.93733	1.96257	1.74336	1.64887	1.6418	1.4344	1.69585	1.44695	1.33813	0.901471	0.927999	0.915667	0.322699	0.398571	0.14932	0.218618	0.702363	0.777005	0.701456	0.86114	0.796902	0.569923	0.780831	0.803622	0.606992	0.627685	0.878666	1.04054	1.21855	1.30859	1.40048	1.47014	1.29905	1.44912	1.46902	1.54433	1.61184	1.52566	1.60335	1.69144	1.75975	1.68767	1.4854	1.1296	1.0729	1.12897	0.907025	0.964859
0.361851	0.273579	0.609578	0.397584	1.65544	1.5331	1.59743	1.09576	1.61707	1.78201	2.04935	1.74875	4.57248	1.92284	2.18758	2.31104	2.35206	2.36092	2.13675	2.00487	2.20415	2.14658	2.35018	2.31352	2.13717	1.9767	1.6659	1.56777	1.53891	1.6173	1.26278	1.03767	1.0224	6.18811	6.14543	0.105337	5.91781	6.0906	0.0655202	0.217907	0.716106	0.263148	0.374618	0.444978	0.526064	0.380917	0.572008	0.572008	0.606999	0.788673
0	0	4.58842	5.41691	5.41691	5.41691	5.41691	5.41691	5.41691	5.41691	5.41691	5.41691	5.41691	5.57786	5.68909	6.1833	5.86988	5.86988	3.27381	2.73752	2.73752	2.73752	4.16349	0.173562	0.173562	3.20439	3.20439	2.77906	2.77906	2.77906	2.77906	3.76745	1.74323	5.73759	0.0153791	0.0153791	1.86647	1.86647	1.86647	0.444901	1.91107	1.91107	1.91107	1.91107	1.91107	1.91107	1.91107	1.91107	3.37724	3.37724
1.80107	1.80107	1.75619	1.16493	1.38417	1.39706	0.499413	0.534977	0.703887	1.77328	0.435244	0.773988	0.914385	0.748334	0.607394	0.830365	1.45941	1.19003	1.57253	1.61908	1.76038	1.95062	1.70252	1.6371	1.65296	1.64236	1.67173	1.833	1.82183	1.89851	1.87096	2.08908	2.11201	2.10918	1.92571	2.06762	2.16283	2.02154	2.05074	2.14577	1.99744	2.18685	2.12212	2.16725	0.86998	2.45097	2.38626	1.29013	0.513586	0.513586
3.24661	2.98545	2.98545	2.8029	2.52895	2.29014	2.29694	2.29694	2.21386	2.17226	2.17226	2.02046	2.06455	2.06455	2.06455	2.08113	2.03128	2.12082	2.15789	2.16092	2.24542	2.26998	2.22407	2.22407	2.38406	2.56224	2.56224	2.6789	2.6789	2.64253	3.06664	3.06664	3.06664	2.96272	2.86284	2.86284	3.24937	3.24937	3.24937	2.47518	2.43153	0.558912	0.558912	0.0765978	6.20208	6.20208	6.20208	6.20208	6.20208	0.413383
3.48935	3.43923	3.29125	3.28774	3.28774	3.24433	3.24433	3.24995	3.30562	3.12952	3.1774	3.18455	3.28589	3.18733	3.16784	3.21647	3.15439	3.23586	3.18066	3.19193	3.1286	3.20851	3.20851	3.16107	3.14918	2.94739	3.13889	3.29189	3.22674	3.34436	3.03958	3.03958	3.09668	3.17826	3.17826	3.17826	3.14423	3.14423	3.12436	2.99499	3.01536	2.83735	2.83735	3.05337	3.05337	3.05337	2.805	2.805	2.805	2.805
4.95904	4.31363	4.50302	5.33093	4.63763	3.39874	1.76109	1.26039	1.52877	1.68989	2.03774	2.09903	1.97148	2.04453	2.07332	2.01206	2.18378	2.02099	2.17737	2.24231	2.8326	2.90827	2.69806	2.57989	2.37628	2.51489	2.52172	2.46298	2.10665	2.18753	2.98344	1.83974	1.53084	1.08649	1.3194	0.983563	0.93632	1.15263	1.41519	1.29115	1.39929	1.11943	0.510063	0.143049	6.05714	5.58362	4.1341	4.47688	4.84919	4.79105
6.27812	0.24881	0.24881	0.24881	6.04638	6.04638	5.7853	5.7853	5.48761	6.13126	6.20629	6.08186	5.8873	6.08662	0.0432965	6.01358	6.01358	0.0463835	0.0463835	6.15514	0.325555	0.325555	2.72212	3.24506	3.24506	2.56236	2.17046	2.24667	1.95412	1.97812	1.97812	1.81508	1.54692	1.55213	1.55213	1.37285	1.34423	1.32308	1.85041	1.45415	1.14207	1.37553	1.68682	1.44541	1.44541	1.90425	2.11752	1.96694	1.96694	1.96694
3.20741	3.20741	3.20741	3.20741	3.06587	2.99765	3.25793	3.50467	3.08266	3.34605	3.14057	3.15145	3.0642	3.23945	3.42528	3.5018	3.48661	3.50558	3.63301	3.55452	3.35633	3.41172	3.47843	3.62318	3.63931	3.76102	4.0199	4.26493	4.0245	4.53728	4.57966	4.61303	4.72208	4.93502	4.92361	5.0084	5.02676	5.03717	5.08321	4.87226	4.55097	4.67838	4.60682	4.60912	4.60912	4.58667	4.6025	4.47511	4.46004	4.55143
4.00868	4.00868	4.00868	4.28825	4.38652	4.43921	4.81426	4.88212	5.97771	0.433879	1.11492	1.09281	1.09281	1.05388	0.957851	0.927761	0.98775	1.03132	1.02076	1.05242	1.16025	1.17796	1.06817	6.25846	6.19775	6.19775	6.19775	2.15085	2.05167	2.21733	1.98052	1.57261	1.57261	1.35899	1.68917	1.84841	1.90621	2.119	2.119	2.119	2.60032	3.41194	4.73194	4.59454	4.37545	4.05169	4.05169	4.37353	4.37353	4.37353
0	4.66477	4.66477	4.66477	4.66477	4.66477	4.66477	3.26816	3.26816	3.26816	3.26816	3.26816	3.81816	3.81816	4.4084	4.11096	4.11096	4.11096	4.11096	4.11096	4.11096	5.44795	5.44795	5.44795	5.44795	4.92954	4.43522	3.53131	3.53131	3.53131	3.93774	3.93774	3.93774	3.93774	3.93774	3.93774	3.93774	3.93774	4.34417	2.79209	2.79209	2.79209	2.79209	1.24002	1.24002	1.24002	1.24002	1.24002	1.24002	1.24002
5.63654	5.63654	5.64086	5.92919	5.66086	5.66086	5.66086	5.61939	5.61939	5.56623	5.64564	5.92837	5.91284	5.85401	5.84755	5.83531	5.76534	5.91092	5.95974	5.96108	6.09079	6.09079	6.17409	6.03431	6.05916	5.94858	5.81669	5.88801	5.85146	5.80773	5.70736	5.65324	5.55899	5.47041	5.47041	5.47041	5.47041	5.41305	5.37753	4.89947	5.35826	5.41247	5.43884	5.43884	5.45752	5.66283	5.66283	5.66283	5.66283	5.66283
3.014	2.66414	2.93443	3.1225	3.22354	3.17134	3.3612	3.42759	3.42598	4.71906	4.80121	4.37388	3.48514	3.45642	3.37794	3.38475	3.64943	3.10473	3.47444	2.83442	3.41685	3.73697	3.87197	3.91998	4.16827	4.65874	4.32172	4.55477	4.86343	5.08567	5.16991	5.05705	4.92967	4.77785	5.0385	4.68344	4.81272	4.6887	4.94027	4.97868	5.26568	5.26905	5.63384	5.17467	5.10768	4.99148	5.3011	5.08001	5.32828	5.32563
0.25027	0.420263	0.242138	0.338063	0.338063	0.384365	0.434197	0.580764	0.655136	0.679434	0.627689	0.569107	0.723966	0.68002	0.675056	0.675056	0.516771	0.516771	0.695586	0.732578	0.591028	0.351772	0.294736	0.645271	0.941498	0.697861	0.875661	0.714528	0.516377	0.367727	0.348807	0.286938	0.133741	0.196938	0.17923	0.182857	0.206565	0.184137	0.206776	0.213101	0.191137	0.174486	0.0987639	0.317984	0.352699	0.425168	0.543075	0.646506	0.644145	0.644145
3.52744	3.16939	3.16231	3.2307	3.58034	3.31274	3.36388	2.1912	2.91706	0.0701237	5.55287	5.91162	5.35411	4.9885	4.43039	4.44623	4.74375	4.69144	4.92202	4.40909	4.50165	3.85789	3.40114	3.81042	3.68034	2.86813	2.97987	0.574879	0.0674404	0.443102	0.241144	6.17236	0.397272	0.0671786	5.85672	5.65452	5.30431	5.36461	4.9886	5.1655	5.3654	5.53287	5.55663	5.31492	5.4631	5.45376	5.55842	5.5202	5.71754	5.76746
0.831537	0.711679	0.627024	0.385482	6.11597	6.01593	6.01593	6.02639	5.77441	5.48856	5.4394	5.47888	5.49034	5.17196	5.50991	5.57998	5.30606	5.47963	6.06099	6.23589	0.0524106	0.297787	0.379965	0.472041	0.566902	1.1322	0.610141	0.928802	0.919193	0.437499	0.326173	5.82878	5.37706	5.41093	5.31235	5.36391	5.20716	5.12506	5.12506	4.87206	5.58387	5.64533	5.99749	6.06923	0.00992354	6.23272	0.1293	0.1293	0.110558	0.115773
2.39771	2.39771	2.39771	2.39771	1.81628	1.47317	1.47317	1.47317	1.31431	1.71406	1.71406	1.80808	1.73047	1.73047	1.73047	1.58088	1.58088	1.37644	1.64815	2.09948	2.25622	2.25622	2.13698	2.13698	2.14816	1.60393	1.46428	1.46428	1.73639	1.97797	2.19038	2.19038	2.93635	6.0878	6.04333	6.03699	6.13074	6.14038	4.11658	2.30037	1.87213	3.68834	0.405972	5.52787	4.75785	4.75785	4.74598	3.53139	3.53139	3.53139
0.695139	6.07526	5.01548	1.67439	5.6902	5.99449	0.672619	0.0556966	3.85202	0.399114	0.109074	6.17314	0.287085	0.0108458	6.19021	0.356323	0.177643	0.36447	0.617417	0.144785	0.695519	0.975385	1.72562	1.51692	1.83082	1.79454	1.79454	1.9871	2.07695	1.57038	1.95773	1.41332	1.73254	1.63693	3.20938	3.45233	2.55801	3.16202	2.03723	2.86603	3.27405	2.46848	2.83444	3.09629	2.80479	2.80479	2.80479	3.04223	2.43358	3.04263
0.0524047	0.287798	0.0830205	0.117733	0.134779	0.307498	0.307498	0.464674	0.617418	0.87405	0.532616	0.512508	0.987562	0.83485	0.660734	0.802081	0.649171	0.543044	0.51267	0.474108	0.373611	0.412445	0.315282	0.573229	0.970499	1.09371	1.39151	1.5515	0.593797	0.137987	0.131095	0.0242558	0.115078	0.115078	0.0815742	6.21435	0.0454925	0.0097216	6.25804	6.18725	6.11996	5.99398	6.01581	6.27242	0.230836	0.0943351	0.0546986	0.0766412	0.0766412	0.0766412
3.94249	3.94249	4.1807	4.14793	4.59258	4.83389	4.7265	3.81334	3.8462	3.62635	3.40113	3.40113	3.71331	4.02581	4.14953	3.7903	3.79547	3.62409	3.38643	2.93078	3.63806	3.48446	3.18092	3.36015	2.91958	2.91958	2.4006	2.01361	2.51909	2.68263	2.64938	2.64938	2.64938	2.79063	2.5306	2.45628	3.2022	3.20431	3.08725	2.86366	3.30239	3.13861	2.83997	2.83997	3.05367	3.05367	3.05367	2.87104	1.82094	2.55947
2.98839	3.24129	3.75434	3.70349	4.14245	4.24159	4.24608	4.25289	4.49303	4.59425	4.41388	4.71085	4.42488	4.33701	4.30695	4.53407	4.21623	4.11427	4.35071	3.85725	4.13348	3.85659	3.63589	3.84199	3.58742	4.10939	4.23884	4.53142	5.2266	3.18066	0.725127	3.84253	4.74567	0.172346	1.17188	5.90931	6.21099	5.68124	5.27365	5.34331	4.99331	5.17388	5.15517	5.09362	5.07356	5.06694	4.72745	4.85872	4.88662	5.13246
1.86141	1.82299	1.77059	1.66888	1.52615	1.58832	1.63627	1.52896	1.59598	1.62204	2.03311	1.99209	2.32589	0.672128	1.23716	1.64167	2.00953	2.18221	1.94297	1.86055	1.93294	2.18743	1.81293	1.54954	1.13697	0.989459	1.61982	1.45967	1.47337	1.16621	1.12564	1.01691	0.398355	0.574573	0.442893	1.20849	1.5203	1.77037	1.8777	2.05219	2.07332	1.81427	1.72077	2.22349	2.3271	2.36329	2.41325	2.14686	2.38606	2.34745
0.0799251	0.334003	0.466449	0.697406	0.476361	0.289745	6.1977	6.20025	0.505179	6.23925	0.505141	0.634907	5.63456	4.2007	4.05232	4.56026	4.82161	4.90056	4.69954	4.91209	5.08995	5.31355	5.1313	5.29291	5.23099	5.41929	5.4719	5.63454	5.74523	5.84776	5.93194	5.70889	5.73397	5.596	5.55933	5.50801	5.32615	5.21498	5.14134	5.18599	5.32055	5.20425	5.29768	5.40793	5.51494	5.51494	5.56294	5.37948	5.38376	5.45539
6.22856	0.0523433	0.227481	0.0150315	0.0125544	2.73533	2.29136	2.60095	1.78552	2.06906	2.24248	2.43223	2.56602	2.44585	2.53003	2.73289	2.37662	2.58731	2.45099	1.85368	1.68601	1.96121	1.74398	1.61201	1.1636	2.36676	2.8602	3.24873	2.54636	2.77157	2.48929	2.35406	2.46403	2.45605	2.45839	2.46492	2.59966	2.51646	2.35615	2.45811	2.10913	2.233	2.36972	2.51142	2.54113	2.58824	2.40934	2.7708	3.08836	2.80107
2.9388	2.913	2.94126	2.86145	2.8718	2.82522	2.80272	2.8417	2.89914	2.99174	3.10474	2.76988	2.5596	2.62534	2.4778	2.5218	2.27664	2.52922	2.68243	2.70752	2.69641	2.50278	2.56558	2.78131	3.02159	2.76906	2.93325	2.9353	3.27267	3.3672	3.22314	3.24223	3.34375	3.06101	2.88844	3.10323	2.75755	3.05193	3.28712	3.23992	3.66068	3.16956	2.93317	3.27416	3.22565	3.10026	3.77492	4.09997	3.74616	4.25678
2.74873	2.34407	1.71775	2.30275	4.41387	3.77399	3.77399	3.20839	3.61444	3.61444	3.16851	3.16851	4.16979	4.22906	4.14542	3.98516	4.07197	3.9602	4.08633	4.21723	4.29428	4.60949	4.66455	4.47879	4.38172	4.47712	4.69803	4.48757	5.11723	0.0599988	0.0599988	1.39832	1.39579	2.31794	3.06101	3.43813	3.52169	4.58166	4.45539	4.25641	3.3271	3.35292	3.51301	3.53154	3.53154	3.67116	3.56982	3.41003	3.41003	3.41003
3.65094	3.51595	3.73771	3.20754	3.20754	3.25366	3.3085	3.44816	3.62424	3.3388	2.96055	2.94251	2.67365	2.67365	2.86548	3.55195	3.61963	3.53365	3.45822	3.66324	3.26082	3.22202	3.29466	3.14519	3.4122	3.39341	3.52669	3.57815	3.35836	3.15554	3.15554	3.27182	2.9333	2.99871	3.95683	5.78476	5.86749	5.19449	5.30379	5.93317	0.31509	0.638475	1.40297	1.40297	1.40297	1.40297	1.72413	1.72413	2.00346	2.00346
2.94262	2.73262	2.37461	2.37461	2.37461	2.42372	2.42372	2.68623	3.05247	3.05247	3.3274	3.24783	3.9065	4.59205	5.33339	5.38332	5.22847	5.22847	5.28397	5.51124	5.35954	5.56358	6.15512	0.179921	0.526037	0.494873	0.494873	0.972928	1.49197	1.59621	1.59621	1.59621	1.909	1.603	1.14842	1.14842	2.59063	2.84885	2.46043	3.94431	6.19301	5.60078	5.60078	5.60078	5.60078	5.60078	5.60078	5.09793	5.45392	6.05677
0.300762	6.2543	5.97366	5.73107	5.73107	5.68768	5.70064	5.64609	5.59763	5.61372	5.56383	5.56317	5.49724	5.48172	5.58022	5.65244	5.90689	5.81888	5.80434	5.87196	5.80062	5.81341	5.74945	5.52712	5.38311	5.42602	5.33652	5.33386	5.28256	5.25634	5.21947	5.25406	5.19605	4.9823	4.9823	5.02836	5.23161	5.43508	5.63822	5.80854	0.0359078	6.26794	0.318811	0.310245	0.139919	6.2369	0.381206	0.381206	0.524055	0.360436
2.14293	2.28492	2.97614	2.90514	3.02886	3.06553	3.07013	3.02583	3.32742	3.27984	3.29992	3.16079	3.40462	3.47824	3.17833	2.71987	2.67499	3.52022	3.99728	4.31612	4.34879	3.40648	3.80258	3.7331	3.26784	3.30772	3.31938	3.6326	4.20601	4.06585	4.01842	3.15456	3.29027	3.1925	3.41365	3.8114	3.76375	3.90449	4.01899	3.75493	3.58194	3.2323	3.16424	3.21301	3.18802	3.16717	3.08874	2.38397	2.3509	2.73147
0.329622	0.509791	6.20771	0.0678019	0.0634888	0.232086	0.232086	0.262767	0.53613	0.41541	0.195173	5.91406	5.80143	4.97609	5.33718	4.4416	5.0945	3.65978	3.85842	4.04937	4.17859	4.26715	3.95205	4.15631	4.12258	4.06551	4.31127	3.61225	3.28254	3.28254	3.27418	2.42092	2.52587	2.73796	2.73796	2.80705	2.74179	2.6113	2.99597	2.79441	2.25076	2.40334	2.40334	2.40334	2.40334	2.89564	2.89564	2.89564	2.89564	2.23791
5.10397	5.10397	5.30716	5.53776	5.53776	5.53776	5.53776	5.53776	5.53776	5.42082	5.42082	5.29534	4.95605	4.86478	5.66466	1.79134	2.12816	2.35425	2.35425	2.53222	2.43512	2.43512	2.6198	2.6198	2.3796	2.3796	1.37491	0.675729	1.57129	3.44455	3.44455	3.58663	3.12263	2.85587	2.85587	2.64943	2.64943	2.64943	2.64943	2.64943	2.31616	1.83348	1.21322	1.21322	0.928314	0.785755	0.785755	0.785755	0.785755	0.616847
1.87653	2.88138	1.89164	1.39981	0.996843	0.975036	0.915103	1.20902	1.24201	1.1884	1.07626	0.879548	0.658293	0.0463862	0.118394	0.474827	0.0284713	0.101825	0.816892	0.669373	0.347482	0.577448	0.908466	0.63749	0.966792	1.3862	1.30676	1.65801	1.39554	1.43307	1.22344	1.12154	1.43288	1.37758	1.62175	1.12013	1.16696	1.28697	1.37122	1.5393	1.51668	1.83857	1.90601	1.88855	1.86272	2.11296	1.98022	2.00063	2.58155	2.42664
2.719	2.41826	2.35401	2.45014	1.87514	1.88513	1.88513	1.88513	1.915	2.37846	2.20771	2.4207	2.24728	1.99582	1.86173	1.41883	5.8785	4.11899	4.77087	4.50038	4.59368	4.52086	4.73882	4.84098	5.04232	5.04232	5.02297	4.94375	5.19797	4.51313	4.82127	4.82485	4.48437	4.35931	5.03069	5.21093	5.45399	5.1533	5.1533	4.92589	4.47931	4.67496	5.39334	3.42614	2.8783	2.43007	1.36633	2.97071	2.60942	2.54713
3.50768	3.50768	3.50768	3.50768	3.50768	3.50768	3.50768	3.50768	2.39361	1.98774	1.98774	1.98774	1.98774	1.98774	1.98774	2.46558	2.37312	2.37312	2.44582	2.85989	2.85989	2.94817	3.14557	3.73783	3.56026	3.51343	3.51343	3.29321	4.17935	4.40933	4.15531	3.66945	2.25786	1.86853	1.86853	2.03329	1.95211	1.98539	1.90651	3.19712	1.14576	1.21537	1.21537	0.849705	0.849705	0.849705	0.849705	0.849705	1.36655	5.95817
2.27838	2.27838	2.27838	2.27838	1.81469	1.81469	1.53113	1.53113	1.53113	1.91727	1.91727	2.24805	2.03059	1.65855	1.66521	1.66521	1.66521	2.17106	2.17106	3.35503	3.12267	3.59385	5.01304	5.01304	5.33597	5.33597	5.33597	5.33597	5.33597	5.39502	5.39502	5.39502	5.39502	5.58925	5.43965	5.43965	5.43965	5.43965	5.46732	0.221453	0.0745673	0.0745673	1.50475	2.02853	2.02853	2.02853	2.02853	2.02853	2.02853	2.02853
3.06566	3.06566	3.06566	3.06566	3.56013	3.71939	4.06948	3.56222	3.56222	3.56222	3.22146	3.22146	3.80547	3.80547	3.80547	3.80547	3.80547	3.56676	1.66784	1.66784	2.80163	2.88258	2.88258	2.88258	2.88258	3.26864	3.26864	3.26864	3.26864	3.26864	3.26864	3.24258	3.24258	5.04358	4.93814	4.93814	4.93814	4.93814	5.66626	5.66626	5.66626	5.66626	5.66626	5.66626	4.90006	4.90006	4.90006	0	0	0
5.89645	6.06711	6.06711	5.98517	5.87984	5.93013	5.88653	5.88653	5.7661	5.79151	5.78769	5.52989	5.50908	5.54358	5.48671	5.4601	5.53953	5.62921	5.59958	5.59151	5.61573	5.6323	5.62276	5.63097	5.71186	5.70473	5.78441	5.8125	5.85879	5.91957	5.92289	6.00625	6.00625	6.02643	6.03265	6.03265	6.03265	6.04813	6.28029	0.146712	0.142853	0.0771745	0.0422939	0.113298	0.113298	0.113298	0.113298	0.113298	0.139225	0.139225
0.00141954	0.0421059	0.0421059	0.145634	0.171878	0.234589	0.218342	0.220813	0.147511	0.155413	0.144184	0.110002	0.164957	0.286637	0.428242	0.339823	0.196645	0.171971	0.112216	0.143906	0.0572752	0.0245366	6.23669	6.19592	6.13587	6.1917	6.13326	5.96613	5.603	5.51895	5.06816	5.10889	4.98981	5.24812	5.10274	5.14005	5.34975	5.32902	5.55664	5.70154	5.88106	5.98477	6.09892	6.17039	6.17039	6.20353	6.25843	6.25843	6.19492	6.06438
0.175496	0.126322	6.08414	6.00625	5.85969	5.81475	5.87227	5.84138	5.72197	5.50615	5.67861	5.09383	5.57424	5.17818	4.99864	5.16856	5.33123	5.00806	4.65892	4.26164	5.1024	5.29915	5.43624	5.34294	5.21024	4.07055	4.27971	4.20927	4.32326	4.14672	4.45408	4.4643	4.41522	3.90411	3.66024	3.79339	3.89058	3.97037	4.3591	4.40294	4.7154	4.47696	4.38334	4.20023	4.19526	4.23167	4.34696	4.33841	4.376	4.07089
3.91763	3.61828	3.5634	3.54891	3.61167	3.64642	3.59948	3.51393	3.30175	3.29439	3.16961	3.14019	3.11668	3.20316	3.12727	3.1146	3.12689	3.0037	3.06871	2.92557	2.96214	2.93269	2.96922	2.96927	2.97033	2.91439	2.87552	2.905	3.0202	2.99243	3.05396	3.01342	3.0556	3.19945	3.21053	3.37492	3.2094	3.21492	3.46592	3.45479	4.05891	4.2301	3.91536	4.12924	4.06717	4.32043	4.46227	4.66388	4.64083	4.37368
4.56525	4.66315	4.56621	4.87194	4.87555	4.46816	4.46955	4.55213	4.55014	4.39741	4.58454	4.06947	3.46628	4.09575	3.81631	2.35716	4.2652	3.26454	4.00455	3.85745	4.00935	3.93673	3.93991	4.01838	4.25003	4.21626	4.30652	4.17124	4.28862	4.33024	4.47336	4.40364	4.62499	4.57846	4.58116	4.58346	4.60145	4.41777	4.49307	4.54567	4.68997	4.13049	4.03151	3.27564	2.80536	2.67407	2.72128	1.79834	1.63777	2.20337
2.44429	2.44429	3.07077	2.48977	2.76012	2.76012	2.794	2.8472	3.02212	2.86843	3.13737	2.90387	3.06042	2.70198	2.70198	2.70198	2.56169	2.96215	2.84737	2.84737	3.04233	3.01611	3.01611	3.08848	2.97072	3.01518	2.97409	3.00965	2.8745	2.73446	1.95455	0.915684	0.915684	1.04516	1.04516	0.550224	0.543046	0.543046	0.924878	1.25779	2.09169	2.31419	2.51479	3.06035	2.9269	2.9269	2.9269	2.9269	2.9269	2.72043
2.49554	2.40486	1.92753	1.70808	1.32388	1.37921	1.3728	1.16895	1.18883	1.15792	0.795201	0.772254	0.980792	0.659762	0.208745	0.244943	0.323503	0.455669	0.826881	0.557178	0.511845	0.409144	0.668246	0.434001	0.300154	0.655166	5.94953	1.32679	1.21481	1.88781	1.03379	0.216937	3.58856	2.85471	1.55552	1.49608	2.17227	2.24882	1.67365	0.976206	1.43152	1.25354	1.37039	1.51456	1.53063	1.36714	1.13341	1.20422	1.82215	1.4218
4.83584	3.83584	4.36541	4.99851	4.90593	6.03893	0.0171692	3.22701	4.3615	3.43583	3.27524	2.27772	3.26173	3.19499	3.15859	2.68674	2.59878	2.67639	2.82873	3.08558	3.12383	2.95876	2.92479	2.98475	2.90184	2.86062	2.71889	2.89544	2.84551	3.00086	3.20551	3.34654	3.30881	3.34815	2.77824	2.8227	4.41592	6.26416	5.43177	5.08676	5.62696	5.39706	5.71906	5.32181	5.52395	5.10062	4.84202	5.00974	5.535	5.42427
3.25249	3.26173	2.93396	3.13042	3.2378	3.04487	2.86745	2.68421	2.49326	2.0378	2.01847	1.86771	1.61753	1.11654	1.1617	1.44422	1.8136	2.15547	2.03075	0.844617	0.343622	1.01997	1.01013	1.49773	1.57261	1.7889	1.73832	2.06409	2.24819	1.9138	0.912723	0.997761	1.33837	1.81288	2.16494	0.876344	6.18723	6.15334	6.26396	6.20503	0.28778	0.59036	1.02139	0.648658	0.485956	0.585723	0.533344	0.461907	0.677916	0.84277
6.13533	6.13533	0.0106784	0.0106784	5.93147	0.241257	5.6107	6.13092	4.05579	4.05579	3.77483	3.55009	3.82442	4.08624	3.8835	3.88327	3.98844	3.79863	4.0005	4.29911	4.24908	3.84583	3.61784	3.60485	3.48707	3.54765	3.66885	4.38578	5.42685	4.96355	4.85854	4.49672	4.27616	3.42814	3.67481	4.40674	5.74008	5.87819	5.81645	4.78634	3.17448	2.81122	2.72014	2.72014	2.8237	2.48451	2.67803	2.36108	2.11682	2.38007
1.45235	0.813682	6.07088	6.17845	6.17845	0.0321458	0.0321458	5.17546	4.74592	4.47389	4.85316	4.7411	4.91997	5.02746	5.02746	4.48766	4.48766	4.22242	4.73188	4.40415	4.51996	4.51996	4.63375	4.33096	4.1662	2.96903	3.27382	0.105807	0.711327	0.711327	0.450099	1.13766	0.566894	0.69964	1.24294	1.24294	1.51786	1.51786	1.68831	1.49565	1.70065	1.90702	2.11403	1.88888	2.1198	2.1198	1.87343	1.89264	1.71135	1.71135
5.79347	6.02637	5.99181	6.07605	6.00812	6.00812	6.00812	5.76903	5.78013	5.69799	5.83331	5.83691	5.99777	5.93366	5.80402	5.97575	6.12791	6.18599	6.08649	6.18012	0.0676026	0.240404	0.446785	6.07861	6.14214	5.89687	5.8735	5.62689	5.30974	5.54777	5.46915	5.32607	5.29389	5.36646	5.39335	5.39489	5.36986	6.03949	5.90197	0.0299692	0.0561709	0.265999	0.608457	0.635382	0.716388	0.815198	1.03836	0.942063	0.841288	0.757848
2.7252	2.20964	2.16456	2.92393	2.74861	2.60088	2.60058	2.92522	2.45666	2.20261	2.20261	1.98498	1.74804	1.86613	2.48823	2.40786	1.82857	1.11482	1.42296	1.05906	1.32905	1.29502	1.59774	1.38171	1.44974	1.7601	1.7601	1.92246	1.58399	1.46186	1.22467	2.53049	2.53049	1.23199	1.78187	1.68022	1.68022	1.7112	1.54609	1.16847	1.12228	4.14809	3.60677	3.28973	3.28973	3.28973	3.28973	3.60975	4.47901	4.20884
3.60098	3.60098	3.48104	3.48104	3.48104	3.48512	3.38936	2.86425	2.79459	2.74438	2.33279	2.02321	1.74691	1.95113	1.95113	1.69151	1.9657	1.9657	2.06479	2.45194	5.22682	5.32058	4.13727	3.60879	3.6293	3.77608	3.21188	3.21188	3.21188	2.71599	2.71599	2.71599	2.21039	2.12266	2.21775	2.30187	1.84181	2.26743	2.26743	2.95386	2.95386	2.95386	2.95386	2.95386	2.95386	2.95386	2.98063	3.49792	3.49792	3.20466
4.46558	4.46558	3.79442	3.63747	3.7952	3.65063	3.58333	3.78773	3.27035	3.22346	2.96934	2.46183	2.19218	2.22843	2.554	2.07196	5.92188	5.78615	5.76617	5.70395	5.97523	5.81335	5.58092	5.27926	5.52287	5.54256	5.26156	5.50965	5.18675	4.65811	5.29305	4.74446	3.84106	4.06444	3.96922	3.41328	2.89385	2.97227	3.24841	2.81188	2.43878	2.3215	1.53032	1.53032	1.53032	1.53032	1.53032	1.54511	1.40276	1.40276
3.05461	3.05461	3.05461	3.05461	2.02864	2.05089	2.05089	2.05089	1.58803	1.40342	1.40342	4.41474	4.41474	5.25111	5.25111	5.25111	5.25111	4.76199	4.96729	4.62128	4.62128	3.95404	4.08975	4.08975	0.919489	0.919489	1.81702	1.81702	1.92305	1.92305	1.99915	1.99915	1.99915	1.99915	1.93567	2.49343	2.49343	2.94057	2.94057	3.11635	3.07356	3.96564	4.14312	4.14312	3.9934	3.9934	3.9934	3.9934	4.23125	0
0.431598	0.171598	6.07843	5.9852	5.9852	5.66082	6.15255	5.92981	5.61866	5.24425	5.06165	5.20372	5.51582	5.5586	5.26219	5.35995	0.32031	0.163474	0.442706	1.34907	0.888843	1.02266	0.875519	0.875519	0.595014	0.632448	0.805059	0.733247	0.935176	1.05137	1.0964	0.826737	0.503556	0.49748	0.427345	0.297829	0.438991	0.554128	0.518336	1.5568	1.2675	3.50177	3.30122	3.49092	3.28591	3.30894	3.39604	3.41456	3.37301	3.25934
5.90892	5.6424	5.91047	5.68839	5.91734	5.91834	6.015	6.015	5.97255	6.00449	6.24176	5.948	6.0507	5.93046	0.135302	0.216181	0.273056	0.498403	0.616574	0.75649	0.553405	0.529404	0.595836	0.425248	0.399102	0.399749	0.431157	0.551434	0.376629	0.155891	6.25633	6.14151	6.0874	6.22087	6.09796	6.11717	5.95071	6.07295	6.16222	6.18215	6.15527	6.07248	6.18048	6.14849	0.00340311	0.0146287	6.20171	6.15232	0.077529	0.218258
4.03559	4.13277	1.43062	2.21502	2.21502	5.88208	6.16833	6.16833	6.02372	6.02372	6.12062	5.9228	5.89108	5.89108	6.21995	6.07256	6.21061	6.2767	0.0539596	0.00439318	6.22922	0.0908109	0.121526	0.0518135	0.0929751	0.242922	0.154735	6.15371	5.94332	6.16585	5.6379	5.7206	5.62434	5.59347	5.59347	5.41239	5.41239	5.3294	5.3427	5.38139	5.40476	5.40476	5.41053	5.54539	5.16439	5.25706	5.31462	5.31462	5.19603	5.19603
4.55758	4.70065	4.70065	4.69644	4.61092	4.67994	4.53708	4.45306	4.51536	4.26368	4.11982	4.75343	4.89206	4.8347	5.04678	4.84155	5.38453	5.1333	5.2087	5.17377	5.01191	5.11243	4.99729	5.20315	4.93987	4.07411	4.34302	4.04114	4.18243	3.83405	3.56192	4.25319	4.25319	5.07006	5.03865	5.15737	5.25288	5.18047	5.33686	5.46477	5.35912	5.40863	5.40863	5.40863	5.33625	5.20653	5.31284	5.22511	5.04782	4.83391
4.13238	4.04391	4.04391	3.89923	3.96066	4.1098	4.1098	3.8484	4.04725	3.70021	3.70021	3.3051	3.3051	3.66432	4.02283	4.30316	4.30316	4.49432	4.26415	3.89859	3.62189	3.62189	2.75294	2.58364	2.58364	3.73557	2.75589	2.44541	2.73544	2.57228	2.57228	2.25655	2.38878	2.23219	1.59911	1.85963	5.32004	5.32004	5.69677	0.129627	0.129627	6.25647	0.0223885	0.0422597	0.0422597	0.0422597	0.0422597	0.0422597	6.09827	0.0797179
4.52063	4.4975	4.08357	4.28367	4.40268	4.31266	4.47056	4.36354	4.41802	4.39979	4.37575	4.62072	4.76818	4.3691	4.29669	4.53213	4.43284	4.41253	4.34125	3.97138	5.03928	4.0894	3.78215	3.75966	3.58801	3.85236	4.11016	4.18856	4.17785	4.35762	4.20591	4.22104	4.57274	4.90088	4.73008	5.63776	5.75818	5.64549	5.48105	6.04461	6.10336	0.0144738	0.727237	0.674059	0.904106	0.790094	2.46673	2.65802	2.78168	3.00441
5.48021	6.04172	0.546916	0.246019	0.221664	6.02987	5.93896	5.98696	5.71454	5.5496	5.78588	5.90674	0.240153	1.21255	1.24134	1.29596	1.01689	1.18522	1.73455	1.75976	1.81806	1.53807	1.32383	1.05921	1.00967	0.814005	0.871504	0.624508	0.643658	0.46754	0.422234	0.633181	0.534866	0.460148	0.155456	0.152457	0.198108	0.318774	0.312639	0.316212	0.457121	0.390406	0.415343	0.49856	0.424625	0.366802	0.351792	0.372325	0.61693	0.689649
6.07205	5.91519	5.91519	6.06744	6.02079	6.02079	6.02079	5.8696	5.51939	4.74998	4.31704	4.31059	4.31585	4.78285	4.61798	4.55539	4.1424	4.32379	4.3251	4.39484	4.58888	5.08293	4.82418	5.23193	5.54888	5.54039	5.87593	5.94187	5.92953	5.96623	6.06157	5.8872	5.28835	5.51613	5.25867	5.36331	5.64875	5.74878	5.70997	5.47956	0.348174	4.87038	4.00381	4.26053	3.75896	4.32552	3.29738	2.95917	2.95917	2.87865
0.682325	0.640234	0.866643	0.987025	0.798662	0.687588	0.494968	0.494968	0.563414	0.530517	0.836608	0.668317	0.603227	0.489309	0.539592	0.529502	0.544532	0.554819	0.670646	0.753938	1.46888	1.29829	1.34736	1.30619	1.15971	1.64234	1.15344	1.23799	1.15703	0.890257	0.451024	0.542956	0.578018	0.513625	6.25278	0.195278	0.129784	0.26822	0.227705	0.207597	0.0535681	0.0296291	0.109655	0.0904035	0.284649	0.267804	0.237292	0.271067	0.460619	0.0585491
2.7914	2.77089	2.90777	2.96286	3.04451	3.10731	3.13865	3.14875	3.25069	3.20937	3.20707	3.25996	3.31514	3.34877	3.52271	3.49784	3.36152	3.29054	3.15375	3.29336	3.39859	3.41199	3.54375	3.5467	3.49475	3.43702	3.33467	3.36895	3.42573	3.41426	3.45089	3.44121	3.53267	3.37989	3.40744	3.448	3.39422	3.41811	3.43503	3.68909	3.62487	3.65854	3.40505	3.37112	3.27437	3.21237	3.28314	3.26156	3.13619	3.01791
0.728411	0.773491	0.885263	1.37224	1.75075	2.0974	2.0974	2.08044	2.51356	2.83245	2.8821	2.91326	2.90866	2.60953	2.75246	2.72936	2.33437	2.15078	1.97192	0.927845	6.2134	0.724846	0.915948	1.22293	0.916965	2.18648	1.80632	2.30481	1.96947	2.11022	2.63129	3.16588	3.18003	3.22436	3.43348	3.73307	3.99509	4.52835	4.36272	4.04	3.72939	3.9521	3.84825	4.02642	3.79848	3.90052	3.9795	3.6691	3.55718	3.36114
5.40983	1.26788	1.50111	1.53858	1.36214	1.21287	1.01916	0.945909	0.959514	1.00821	1.54474	1.37171	1.3653	1.63842	1.42132	1.33483	1.05476	1.25411	1.68123	1.58907	1.83633	1.84337	1.8379	0.441756	0.0883044	0.156748	6.06158	5.75657	5.49727	5.44482	5.57712	5.56649	5.61475	6.1013	6.2818	0.0536514	6.25574	6.26756	6.26977	6.27007	6.18314	6.15982	6.19965	6.24688	0.0585244	0.0396808	6.17671	6.01201	6.0645	6.00389
4.43298	5.18394	4.22097	5.15113	4.74052	4.77397	5.72041	5.37232	0.170674	6.23333	0.152188	6.28122	6.20515	6.20515	0.0659658	6.01856	0.0881035	0.129883	0.27118	0.139297	0.107224	0.20575	0.141622	0.0763604	0.156311	0.494057	0.481201	0.0812755	6.12128	5.93164	5.65557	5.45732	5.44494	4.91298	4.91298	5.01508	5.10944	5.09904	5.02656	5.14046	4.81388	5.0057	4.92351	4.93971	4.20866	4.80533	4.65357	4.65357	3.55452	3.55452
5.80913	5.80913	4.54198	4.54198	4.1993	4.1993	4.1993	4.36446	4.36446	4.06612	4.06612	4.01625	3.8127	3.8127	3.96639	4.06402	4.06402	4.1563	4.18138	4.30923	4.27413	4.27413	4.43739	4.43739	4.20066	4.37534	4.37534	4.12266	4.07219	4.07219	3.72792	3.25089	3.0421	2.74464	2.74464	2.51895	2.51895	2.77247	2.60438	2.60438	2.82832	2.82832	2.82832	3.13924	3.0655	2.76057	2.76057	2.76057	3.58106	3.58106
2.64243	2.73345	2.85481	2.99283	3.01815	2.92683	2.92453	2.90476	2.91808	2.84551	2.92511	2.95357	3.16137	3.11561	2.9097	2.8137	2.70739	2.48015	2.77655	2.91268	1.95929	1.73571	1.16114	1.29201	1.44033	1.74309	1.6028	2.10117	2.16222	1.72049	2.26291	2.34737	2.10563	2.26273	1.97305	2.07898	2.04507	2.23902	2.26624	2.55605	2.3102	1.81282	2.33188	2.0989	1.6975	1.80844	1.49554	1.71347	1.51452	1.51452
5.59763	4.98039	4.6537	4.4628	4.98493	4.80314	3.82299	3.34755	3.15139	3.33183	3.01073	2.47469	2.61457	2.193	2.20479	2.0873	2.20425	2.20925	2.31876	2.22604	2.25544	2.13524	2.09232	2.05498	2.09716	1.69139	1.82774	1.64005	0.803126	0.788986	0.806469	0.867846	0.775507	0.976436	0.776648	0.772598	0.754213	0.81231	0.862807	0.606342	1.14809	0.710078	2.0135	0.719303	0.927713	1.06336	1.4548	6.21624	0.40463	0.912411
5.49895	5.04986	4.92281	4.79428	4.8845	5.06962	4.93694	5.79642	6.10016	0.383902	1.30127	1.75192	1.96304	1.8758	1.97984	1.66918	1.7108	1.83182	1.93033	1.92275	2.3096	2.5396	2.5396	2.48291	2.58862	2.59845	2.6703	2.52398	2.81298	2.61171	2.20594	2.00067	1.77004	1.67791	1.35066	1.14754	0.92026	0.845934	0.551109	1.09119	1.09119	1.08045	2.05609	2.05609	2.3821	2.3821	2.94395	2.94395	3.07628	3.07628
5.17557	5.91832	5.4876	5.4876	5.4876	5.4876	5.8886	0.74156	0.74156	0.624263	1.03622	0.963393	1.05875	0.824341	0.837475	0.837475	0.914407	0.914407	0.914407	1.05769	2.08977	3.61559	3.13218	3.13218	2.69442	2.76958	2.3143	2.3143	2.23525	2.23525	2.23525	2.23525	2.23525	0.740143	1.20626	5.8774	5.8774	4.5814	0.671296	0.671296	0.671296	0.671296	0.671296	0.671296	0.671296	0.671296	0.671296	6.20504	0.668643	0.668643
5.45319	5.32077	5.32077	5.64198	5.50451	5.69037	5.57793	5.62605	5.68345	0.447773	0.150248	6.2298	5.96791	5.33108	5.14071	5.38627	5.12254	5.31212	4.90968	4.90968	5.39301	5.3949	5.34834	5.43034	5.18745	5.13519	5.08981	5.24028	5.27844	5.26107	5.15843	5.22958	5.24251	5.12453	4.04295	4.33847	4.49907	4.49729	3.39306	4.08067	3.89715	3.70105	4.4788	4.4788	4.4788	5.04332	5.04332	5.73078	5.8696	5.8696
3.95422	4.88919	3.65404	3.65404	3.65404	3.65893	3.65893	3.65893	4.90662	5.61106	5.77172	5.4147	5.69419	5.09178	4.67577	5.06765	5.05989	5.05989	5.00736	5.17718	5.17556	5.17556	5.42239	5.74272	5.67766	5.71241	5.74427	5.94117	5.73859	5.94213	5.9613	6.04764	5.76134	5.56083	5.51575	5.36029	5.223	5.27958	4.34963	4.34245	4.45698	4.07322	4.07322	3.63894	3.85715	3.83647	3.83647	2.49423	2.15617	2.15617
0.333547	0.0643864	0.25391	0.428918	0.501687	0.533714	0.123168	6.27025	0.17406	0.151472	0.130345	6.20399	5.90833	0.143518	0.441989	1.60437	1.38031	1.46529	1.13931	1.67419	2.62818	3.15831	3.70105	3.63531	3.78898	3.58765	4.04524	4.35142	4.33083	4.05318	4.10646	4.13734	3.98855	4.00015	4.09862	4.03368	4.2095	4.1838	4.33227	4.08556	3.74696	3.79867	4.65436	4.79862	4.67524	5.29573	5.38566	5.46884	5.53851	5.26819
2.24071	2.24071	2.59375	2.69934	2.26157	2.47432	2.14469	2.37004	1.59036	0.57961	1.71063	5.32209	0.28253	4.49967	3.4012	1.15413	0.659119	0.810282	1.22058	1.24567	1.46596	1.32725	1.68481	1.95127	1.62628	1.54117	1.65672	1.95734	2.06604	2.34975	2.71248	2.47444	2.83919	2.83851	3.15632	3.15632	3.12698	4.90505	4.43135	4.43135	4.687	4.6957	3.94932	4.65981	4.65981	5.12747	5.55028	5.90687	6.04611	5.58818
6.27271	4.06443	4.50829	5.15733	4.76401	4.63919	4.04276	5.1922	0.0975457	6.05926	1.85469	1.4884	2.75026	2.80217	2.30913	2.3745	2.30528	2.42564	2.01187	1.92803	2.02243	2.2842	2.3298	2.72098	2.47316	2.32463	2.07257	1.69126	1.46412	1.24856	1.02053	0.963586	5.99936	5.89113	5.27497	5.08427	5.41577	5.34386	4.64151	2.93888	3.0301	3.21095	5.35519	5.91347	0.0212761	2.30193	2.54225	1.02488	1.06888	1.16837
4.2516	4.22243	4.5533	4.5533	4.68923	4.84516	4.8452	5.26261	5.49037	5.77634	4.58713	5.66877	5.681	6.19364	6.05559	0.302865	0.0887295	0.332304	0.219373	0.413303	1.16229	2.99138	4.80425	4.58391	4.2732	3.52921	3.95003	4.0832	3.99877	4.09081	3.87988	3.97881	4.05617	3.53388	4.17185	4.77789	5.37506	0.248561	0.536902	2.61418	2.45489	2.97867	3.10419	3.08281	3.19184	3.21797	3.35645	3.35645	2.98107	3.27899
0.777964	0.101965	0.0543211	6.17963	6.01852	5.83612	5.98176	6.14939	6.01643	6.01643	6.26061	0.00166554	6.23601	6.23601	0.116064	1.45244	1.72322	0.521409	0.521409	5.89348	5.69327	6.01272	5.5339	5.50114	5.31211	5.31211	5.3705	5.35405	5.20642	5.7363	5.68084	5.82216	6.0428	5.88262	5.74018	5.76739	5.8183	6.04994	6.00718	0.259178	0.828028	0.717455	0.730356	0.504011	1.06628	1.06628	1.04932	1.7747	2.11555	2.11555
4.88864	0.218806	0.532062	0.183056	0.192196	6.0031	6.037	0.0579964	6.11253	6.02336	5.88374	5.66744	5.96417	5.67753	5.83587	5.64502	5.39358	5.27631	5.38736	5.33481	5.27596	5.29443	5.1268	5.57068	5.8279	5.6481	6.06223	0.377698	0.282087	1.68668	0.93138	1.17411	0.98682	0.500537	0.223755	0.0327156	6.15669	0.0864443	6.13509	5.71785	5.81976	5.3696	5.84375	6.09771	5.92347	6.01002	0.147798	0.562444	0.0769252	0.201497
4.14867	4.40144	4.18387	4.04042	4.10968	4.02098	4.08345	3.83866	4.15552	3.92903	3.3996	3.2118	2.69089	3.08694	3.07675	1.78583	2.52733	1.4401	1.50617	1.43229	1.84072	2.01071	1.77557	1.99555	2.11832	1.74788	2.08745	2.42431	2.46893	2.26372	2.37146	2.40368	2.55432	2.60906	2.79013	2.78647	2.91678	2.81976	3.09892	3.1168	2.95365	3.00885	3.14811	3.22725	3.16469	3.04225	3.04749	3.34486	3.24662	3.24994
2.64189	2.61107	2.8547	2.49864	1.65364	1.21284	2.33058	2.53512	2.27498	1.01328	6.07594	6.05801	5.99438	6.02959	5.80767	6.10982	6.07207	6.05356	6.09834	5.87961	6.03168	6.07833	5.96282	6.13865	0.0239077	0.0880143	6.11455	0.625453	4.55906	4.09818	4.20728	4.67137	5.5867	5.65656	5.42187	5.24578	5.03423	5.36922	5.31793	5.69004	6.18985	0.155105	0.277495	5.69521	3.89455	5.06583	3.72117	2.2839	2.54011	2.82728
3.42902	3.63972	3.75326	3.88481	4.1129	4.52537	4.7386	4.83491	5.11542	4.96454	5.05254	5.16103	5.13835	4.94402	4.82413	5.14772	5.32052	4.69212	2.18119	2.88695	2.64369	2.42818	2.53343	2.65302	2.52846	2.6952	2.04661	1.8585	1.83255	2.50005	1.93583	1.22807	1.71784	1.81445	1.63167	0.347881	0.386269	0.752166	0.511988	1.28229	5.04954	5.82143	0.182627	1.38881	2.02955	2.29957	6.09727	0.218513	0.448466	1.2288
0.736422	0.999642	0.97789	1.00962	1.00962	1.09942	1.25602	1.45297	1.6542	1.54753	1.25326	1.22981	1.52859	1.56302	1.45659	1.7208	1.42291	2.10022	2.6932	4.31582	4.78492	4.31246	3.05903	3.30168	3.36085	3.32328	3.31146	3.46702	3.62118	3.33823	3.60672	3.57945	3.41625	3.42044	3.54428	4.11127	3.34781	3.42024	3.54332	3.61456	2.86894	2.89536	2.9902	2.89716	2.78398	2.72258	2.72258	2.71378	2.67212	2.95409
1.0305	0.903475	0.701299	0.701299	0.953789	0.953789	1.2123	0.6764	0.415857	6.27551	5.93047	5.51847	2.53222	2.80464	2.58346	2.4562	2.17624	2.13852	2.02063	1.78967	1.84261	1.62916	1.48684	1.58557	1.58557	1.4646	0.957477	0.750154	0.571025	0.755293	0.64182	0.449294	0.0600571	0.163687	1.29338	1.33469	1.29053	1.34833	1.34241	1.50248	1.41623	1.50468	1.48363	1.48363	1.59273	1.59273	1.61981	1.50182	1.56731	1.57446
5.70584	5.70584	5.70584	5.87979	5.80754	5.7723	5.81387	5.65879	5.65284	5.58566	5.74802	5.60126	5.60861	5.73901	5.66161	5.67377	5.49586	5.44025	5.48383	5.41804	5.53813	5.56924	5.5799	5.52833	5.46958	5.52029	5.45675	5.52728	5.46887	5.63888	5.66515	5.68819	5.61155	5.80797	5.95842	5.71575	5.56177	5.99572	5.83867	5.88662	5.85961	6.0448	5.91084	5.93311	6.07247	6.07247	5.78129	5.81031	5.76046	5.94303
3.6802	4.03301	3.3176	3.17179	3.08373	3.19609	3.24186	3.17428	3.24621	3.20803	3.43633	2.9833	3.1955	3.20241	3.07902	3.27621	3.18511	3.06608	2.85011	3.18871	2.93825	2.97063	3.0395	2.49658	2.65308	1.94448	1.91582	2.28332	2.08805	1.98577	1.59734	1.6982	1.34401	1.17558	1.17935	1.11643	0.869436	1.08631	0.0143105	0.481603	5.81861	0.183972	6.24238	4.12919	3.62286	3.56366	4.04209	4.02067	3.94642	3.94755
2.73494	2.55624	2.50783	2.52	2.49603	2.48732	2.48591	2.48807	2.4684	2.39928	2.37309	2.55547	2.57329	2.70926	2.81379	2.91231	2.86341	2.90648	2.89443	2.77802	2.91371	2.95595	2.86943	2.88767	2.84296	2.68242	2.53039	2.56377	2.4311	2.53203	2.52197	2.63161	2.54201	2.50034	2.6522	2.50408	2.65268	2.62984	2.75713	2.7183	2.80792	2.96826	2.77558	2.91048	2.73937	2.84186	2.7922	2.78131	2.80957	2.90783
3.84315	3.40474	3.13868	3.15474	2.93041	2.79286	2.78196	2.73465	2.74659	2.74754	2.90308	3.2006	3.43646	3.42913	3.31241	3.28615	3.31456	3.3169	3.23503	3.33634	3.30728	3.36334	3.33457	3.17821	3.06235	2.88812	2.61595	2.8258	2.72439	2.61281	2.59247	2.7279	2.50276	2.3917	2.84774	2.545	2.13241	0.483953	6.21542	0.640027	5.98495	5.49509	5.52996	5.30871	5.59401	5.51888	5.82374	5.76823	5.72686	5.88859
2.58398	2.51547	2.50581	2.5196	2.53157	2.52688	2.50239	2.54448	2.56023	2.57635	2.48275	2.47189	2.51471	2.56957	2.63279	2.6564	2.5788	2.5706	2.64013	2.64961	2.72202	2.68897	2.58558	2.6069	2.62299	2.38448	2.36435	2.50524	2.36289	2.45735	2.49249	2.53379	2.44269	2.44062	2.50784	2.47409	2.53467	2.68421	2.77976	2.76129	2.77214	2.91872	2.95582	3.04092	2.85966	2.93226	2.92852	2.99451	3.22333	3.22548
0.706784	0.779532	5.64249	5.37585	5.21277	5.21277	5.68447	5.68447	5.36736	6.20149	5.78124	5.28981	4.42172	5.72595	5.4293	5.94427	0.515933	6.21648	0.0272607	0.0190828	1.7736	0.00819259	5.45932	5.44991	5.44991	5.5085	1.31425	3.52654	1.78372	6.19207	6.13303	0.0419693	0.0419693	5.84624	6.18446	6.12968	0.54097	0.461825	0.748052	0.369914	0.503256	0.364206	0.365827	0.747229	0.49841	0.49841	0.49841	0.49841	0.560453	0.436307
5.95087	5.57083	4.81571	4.57312	4.93025	4.93178	5.20378	5.17413	5.11286	5.14879	5.27199	5.12603	5.12189	5.04118	5.24753	5.38463	5.44887	5.62821	5.43215	5.14393	4.97317	5.18547	5.03566	4.94071	4.57146	4.1128	2.70144	3.1643	2.94575	2.96992	3.34701	3.22541	3.81107	3.52703	4.28258	4.09848	3.42548	2.47974	2.34644	2.84044	2.74195	3.0642	3.22325	3.20398	3.20398	2.99902	3.25046	3.09046	3.0825	3.153
5.86795	5.24609	5.06451	4.0719	0.91881	0.747019	0.174509	1.39705	6.03788	6.18203	5.23779	0.847916	1.34238	1.181	0.787125	1.13002	1.27693	1.37465	1.51808	1.72691	1.39498	1.74745	1.62438	1.57612	2.03137	1.91231	1.81165	1.80834	1.65901	1.48396	1.34819	1.12005	0.893473	1.06458	0.704444	0.962971	0.321574	5.66936	5.81342	5.35469	5.11467	5.25685	5.0959	4.67181	4.29173	3.99565	4.24315	4.24315	4.52689	4.70733
3.14792	3.2509	3.1516	2.21542	2.12003	2.01932	2.07796	1.92893	1.24857	0.909758	0.795265	0.55659	0.748715	0.474474	0.756193	0.614023	0.93569	0.42914	0.200958	0.156004	0.864739	0.792898	1.18625	1.38914	1.48429	1.70509	1.31263	1.73537	1.71795	1.8017	1.00104	1.10452	2.34613	3.09706	3.71989	3.80666	3.38764	3.17439	2.81834	3.03516	2.51039	2.3801	2.18132	2.25466	2.25728	2.19418	2.0852	2.02447	1.90925	1.87114
5.00707	4.61281	4.50131	4.75861	5.06062	3.60031	3.61701	3.80838	3.82678	3.50378	2.94301	3.3436	3.15151	3.08107	2.95387	2.65751	2.54014	2.65985	2.82078	2.37195	1.73039	1.50499	1.5265	1.71708	1.48335	0.908881	0.927897	0.97902	1.78194	2.32809	2.14205	2.33955	2.73705	3.19327	3.16962	2.76998	2.76596	2.99094	3.05023	2.93084	3.25016	2.6839	2.80953	3.00989	3.37948	3.43669	2.64109	2.7774	3.1496	3.27485
2.12719	2.32091	1.79182	1.16265	2.88695	2.78536	2.87025	3.0346	3.78659	3.90903	3.80653	4.13251	3.86662	4.04904	3.87854	3.82645	3.67888	3.60511	3.46773	3.4315	3.39489	3.22207	3.08753	3.51242	3.19989	3.53244	3.14416	3.13433	3.02405	2.67076	3.06069	3.47111	4.12082	3.59983	2.79501	3.5197	4.03004	1.77901	1.33323	0.235989	5.84187	0.262659	5.31477	4.94534	6.02486	4.99674	2.88382	4.76956	4.62504	4.4762
5.66125	0.141206	5.86836	5.75082	5.10281	5.9483	0.0123109	6.2584	5.91567	0.540095	0.53885	0.161909	6.05814	6.09418	6.23933	5.98906	5.80648	6.10108	5.65308	5.49607	5.76952	5.27916	5.44545	5.72294	6.16602	0.127722	0.20736	0.0817719	6.21416	0.00681261	6.00494	0.397996	0.538263	0.46214	0.679596	0.930604	0.814938	0.244207	0.574582	0.583654	0.745533	1.42301	1.57434	1.3682	0.989561	0.988177	0.674017	0.706863	0.677743	0.88119
5.10789	5.06567	4.62911	5.56778	5.54934	5.6609	5.84214	0.178534	0.534158	0.455676	0.418293	0.515044	0.444836	0.382386	0.474451	1.14404	1.26333	1.94025	5.68544	5.48677	4.11137	4.71772	5.02075	4.53259	5.1468	5.9971	5.75492	5.89568	5.75268	5.81816	5.77468	5.93903	6.1194	6.1359	6.07985	5.77111	5.73185	5.9303	5.92877	5.63394	5.62562	5.70755	5.61755	5.70827	5.40646	5.11942	5.01575	5.08684	5.47211	5.54949
4.13292	4.13292	4.03444	4.10895	3.92876	4.05032	4.05032	3.69527	3.20456	3.20456	3.40982	3.35003	3.69309	3.35376	3.51571	3.3025	2.34872	3.37756	2.30511	3.3569	2.24473	1.68872	3.78113	2.76489	0.965828	0.512258	0.571157	0.624116	1.55174	0.0338577	5.89187	5.73553	4.91959	4.71262	4.52396	4.72458	4.83594	4.51785	4.24529	3.89077	4.39999	4.35831	4.48854	4.38411	4.38411	3.76647	1.53433	0.582116	1.22627	1.22627
1.3863	1.39431	1.32434	1.31735	1.29647	1.40282	1.46156	1.30159	1.4487	1.30604	1.25314	1.04793	0.972362	0.915198	0.815049	0.857569	0.72059	0.697204	0.463012	0.022006	6.20972	5.92699	5.76229	5.81331	5.56949	5.64446	5.60332	4.49221	4.82546	5.40455	5.95954	0.0217219	3.6474	3.14288	2.17229	2.38267	2.0864	2.06343	1.83215	2.0337	1.66606	1.48588	1.52288	1.26446	1.3524	1.21357	1.28161	1.09062	0.972483	0.552847
3.15448	3.09451	2.8607	3.15827	3.38578	3.38637	1.91436	2.78134	3.27592	3.54835	2.24908	1.34318	0.775964	0.432566	0.0299311	5.95989	1.87476	0.632179	2.9312	3.0115	3.20263	3.31561	3.07777	2.52711	2.44731	2.91562	0.263418	0.875925	1.06668	0.989166	1.40798	1.18831	1.07037	0.901822	1.10553	1.27817	1.5546	1.8853	2.23603	2.79825	3.12753	3.71253	3.59967	3.82586	3.91734	3.98696	3.81107	3.9629	4.07167	4.00006
3.19919	3.47906	2.50133	2.99788	3.03483	3.07136	3.13323	3.2156	2.5831	2.65927	2.61459	2.62587	2.67018	2.75914	2.86812	2.97126	2.90144	2.79241	2.72706	2.65774	2.73173	2.87945	2.86868	2.84852	2.71169	2.62352	2.57357	2.40097	2.38634	2.2123	2.3962	2.45501	2.41701	2.54284	2.19309	2.408	2.23016	2.20989	2.3607	2.4528	2.39738	2.68467	2.36872	2.46382	2.49608	2.4264	2.30917	2.4194	2.34119	2.44123
0.677141	0.214565	0.081354	6.2243	6.01931	5.83335	5.83335	5.76218	5.41705	5.52978	5.56036	5.50541	5.1844	5.2275	4.81666	5.00515	4.91408	0.0577624	1.68141	1.44714	1.62636	1.6146	1.85717	1.86509	1.927	1.82145	1.80784	1.77379	1.89833	1.90338	1.71922	2.61284	2.32248	2.10057	1.99632	2.37821	2.2394	2.36205	2.73204	2.96327	2.96802	2.70658	5.49381	3.269	0.712858	5.10045	5.10045	4.46969	4.12081	3.50288
4.57459	3.24382	4.24253	3.69801	2.65075	1.45014	2.6728	4.65155	6.03339	1.53758	0.102255	4.3496	1.91256	0.827569	4.35785	4.53533	4.83843	4.89508	4.86357	4.9029	4.99853	4.67561	4.69238	5.33633	5.16283	5.17588	5.06306	5.10451	5.22032	4.7943	4.89442	4.92007	4.96572	4.22834	5.14231	4.96446	5.08358	4.85042	5.07519	1.35135	1.82938	1.27163	1.53848	1.5156	1.74734	1.99528	1.11209	1.44848	1.74964	1.30738
1.66165	0.99445	0.904075	0.904075	0.904075	0.376662	6.26953	5.56884	5.15341	5.50383	5.46372	5.32734	4.84908	5.05252	5.08159	5.00689	0.2499	5.74427	2.36965	2.61822	2.60119	2.55289	2.46939	2.50401	2.47251	2.30494	2.33699	2.3912	2.34477	2.64656	2.62355	2.60093	2.63593	2.69106	2.73324	2.88474	2.86961	2.91073	2.82345	2.7647	2.76745	2.88258	2.97185	2.873	2.83308	2.71068	2.6449	2.38931	2.16532	1.96766
1.19256	1.259	1.31716	1.49024	1.48844	1.38942	1.42667	1.5992	1.61142	1.53673	1.50055	1.48408	1.65031	1.60072	1.70383	1.63787	1.62025	1.61935	1.57094	1.75686	1.80978	1.65237	1.7896	1.90336	2.113	2.21056	2.32532	2.09486	2.1446	1.96073	2.20043	2.1623	2.2225	2.09264	2.07516	1.95016	2.10994	1.98329	2.01929	1.8566	1.98956	2.06494	1.91049	1.98777	2.04446	1.96296	1.95858	1.9515	2.62208	2.26164
2.66821	2.46463	2.30844	2.09799	2.30375	2.25461	2.39965	2.87526	2.78689	2.73066	2.76143	2.50175	2.57933	2.54436	4.00244	4.69104	4.16703	4.1771	4.04616	5.25535	0.195461	0.463362	0.732195	0.629169	0.543153	0.430676	0.335176	0.402394	0.619987	0.723268	0.613683	0.617142	0.641934	1.01715	5.7186	5.70464	3.1005	2.55205	2.49256	2.51092	2.25229	1.81551	1.89143	1.88091	1.78722	1.78234	1.6092	1.70234	1.78869	1.70543
1.86495	1.4217	1.25592	0.895426	1.13036	1.04718	1.17464	1.09424	1.60965	1.22642	0.156555	5.62156	4.52633	4.2106	3.67792	3.8335	4.08821	4.44235	4.13449	4.20899	4.04855	4.01643	3.73257	3.76967	2.66864	2.44917	2.55806	2.94007	2.84276	2.91784	2.95348	2.89472	2.39308	2.20503	2.2806	5.31023	3.7363	4.43432	5.30139	5.37323	5.53117	5.65179	6.16431	0.120118	0.236828	0.597343	0.129247	0.233378	0.319818	0.444638
0.954997	0.930677	1.04767	0.887969	0.730779	0.942632	0.987453	1.22956	0.706346	0.700087	1.39345	1.43241	2.03415	1.9152	1.76688	1.74152	1.97273	1.85094	2.19512	2.02851	1.89688	1.86385	2.04324	2.00875	1.92834	1.87826	2.55006	2.73781	3.08269	3.40764	3.923	4.26227	4.23276	3.93939	4.14687	3.83755	3.8947	3.76586	3.05368	2.46703	2.4289	3.63403	2.5463	1.89238	2.36581	1.8873	1.53762	2.60417	1.95349	2.08138
4.10665	4.10665	4.10665	4.10665	1.50616	6.0968	6.0968	6.0968	0.446309	6.2562	6.16253	5.77017	1.17301	0.331896	5.28496	5.28496	0.448898	0.0800145	1.67439	1.67439	1.67439	1.23452	2.1883	1.96431	1.63782	0.611011	2.56001	1.81373	1.54826	2.01615	2.76088	3.07799	3.20864	3.20864	3.03709	2.80332	3.03722	3.68025	3.68025	4.00364	4.01448	3.63148	4.06376	4.78153	4.78153	4.97961	5.2691	5.2691	5.23338	5.31136
1.01025	1.17921	1.11113	1.10381	1.03666	0.949017	1.10301	0.907889	0.827866	0.769277	0.865941	0.970513	0.717743	0.872591	0.429626	0.216741	0.143238	0.24519	0.349295	0.219461	0.335031	0.429727	0.340151	0.361613	0.478882	0.532256	0.250452	0.664746	0.787476	0.769012	0.786099	1.19351	1.00883	1.07527	0.970338	1.27058	0.869133	0.995796	0.728911	0.9076	1.15815	0.938042	1.15979	1.14176	1.26701	1.23046	1.03433	1.0706	0.85001	1.71451
1.88828	2.06119	2.09041	2.18946	2.03419	2.10874	1.87822	2.18732	2.29934	2.3778	2.32322	2.49284	2.56995	2.72935	2.76638	2.72979	2.76466	2.88774	2.93374	2.96255	3.01585	3.34433	2.97054	3.15552	2.98325	3.12979	3.08769	2.77077	2.93349	2.95051	2.61776	2.7488	2.70648	2.85871	2.66128	2.72528	3.18305	3.15736	2.86957	2.67424	2.7655	2.67757	2.69214	2.42546	3.18256	2.69816	3.00303	2.75611	2.60022	2.16347
1.07457	1.05688	1.01837	0.991886	1.1368	1.26496	0.901387	0.975033	0.719614	0.752914	0.504651	0.964283	1.02175	1.07719	1.31637	1.26842	1.31334	1.33888	0.956052	1.25951	1.58074	1.22615	1.93242	1.88334	1.48775	0.956942	0.856184	0.593009	6.19156	6.04645	0.12953	0.101771	0.761968	0.62687	0.57053	0.112419	0.426969	0.435339	6.2263	0.76965	0.320027	0.948447	0.111774	5.63443	5.66905	5.16516	4.95422	5.1532	4.88645	5.23233
3.82449	4.10845	3.57316	3.6736	3.3805	3.34576	3.22641	3.22433	2.82825	2.99664	2.90834	2.62022	2.71081	2.59953	2.47805	2.59371	2.54501	2.47753	2.5109	2.47974	2.51561	2.61963	2.67259	2.83376	2.69745	2.68887	2.74061	2.64841	2.58791	2.70682	2.59674	2.60234	2.52764	2.64478	2.61245	2.51145	2.54747	2.44238	2.45404	2.41188	2.42716	2.50092	2.53259	2.48716	2.58833	2.60768	2.56481	2.49579	2.5202	2.44439
6.22259	0.124826	0.314014	6.24804	6.24804	6.24804	6.24804	6.24804	6.24804	0.144719	6.08871	6.25109	0.477582	0.477582	4.33423	4.33423	4.57964	4.90183	4.90183	4.90183	4.44706	4.53417	4.37377	4.17632	4.04621	3.9266	3.9266	4.1124	4.35029	4.35029	3.53937	3.53937	3.53937	1.83593	1.33509	1.44396	1.59877	1.4063	1.42987	1.42987	1.61154	1.90571	1.7158	1.71127	1.71127	1.71127	1.71127	2.16283	2.16283	1.91673
0.39321	0.39321	0.796989	2.23821	1.93907	1.90753	1.63269	1.82324	3.08351	3.99967	4.91951	5.44141	5.11852	4.82847	5.14697	5.20265	5.13762	5.06923	5.06054	4.85461	5.09471	4.73383	4.89624	4.71851	4.48603	4.36618	4.32372	4.23036	4.23597	4.28828	4.07468	4.09254	4.64271	4.42388	4.9373	4.35579	4.26011	4.47754	4.63573	4.70256	4.62004	4.62245	4.38889	4.58785	4.52603	4.41339	4.48608	4.37325	4.96919	5.03449
3.7949	3.7949	3.48448	3.6752	3.6752	3.6752	3.6752	3.6752	3.6752	3.60931	3.60931	3.60931	3.04439	3.04439	3.04439	1.57052	0.880408	0.880408	0.880408	0.880408	0.880408	0.880408	0.880408	2.78912	2.78912	2.78912	4.50552	5.23143	5.23143	4.77475	4.77475	4.77475	4.77475	4.34306	4.35909	4.35909	4.35909	4.56231	4.56231	4.56231	4.56231	4.23262	3.8913	3.8913	3.8913	3.8913	3.8913	2.40769	2.40769	2.40769
4.34571	3.97071	4.05687	4.05687	3.79481	4.20767	4.30734	4.18559	4.04055	3.20078	3.05162	2.90812	2.61603	2.29797	2.22674	2.0327	2.22279	2.21771	2.51837	2.32188	2.2954	2.43513	2.42647	2.46721	2.25165	2.35584	2.31725	2.26595	2.52175	2.44545	2.25702	2.09391	2.13397	2.21653	2.19096	2.28256	2.35601	2.37116	2.43516	2.6591	2.65212	2.65904	2.49788	2.61	2.57267	2.548	2.70863	2.62636	2.82229	2.61482
0.237347	1.19373	1.18787	1.17937	1.43834	1.81828	1.79161	1.86557	1.81393	2.10999	2.15234	2.21982	2.33498	2.32728	2.52628	2.47822	2.86422	2.9387	2.78976	2.92216	2.90809	2.95778	3.10601	3.43297	3.34433	3.4732	3.3867	3.14488	3.36496	3.00622	2.60517	2.38996	2.29288	2.56738	2.3247	2.44736	2.5819	2.39201	2.39333	2.55832	2.60404	2.6102	2.4929	2.39449	2.54847	2.88862	2.70994	2.60714	2.55256	2.29604
4.77879	4.71039	4.47704	4.39205	4.25494	4.27943	4.4231	4.51911	4.23442	4.06957	4.17884	3.99586	4.15731	4.21448	4.25295	4.52805	4.45905	4.28772	4.4221	4.22369	4.27139	4.4043	4.37444	4.23001	4.31314	4.12141	4.05216	4.01218	3.59597	3.59217	3.90821	3.31088	3.59325	3.43419	3.46107	3.43774	3.49089	3.49485	3.32178	3.39647	3.21033	3.28453	3.61008	1.29925	6.16646	6.22146	0.0800269	0.134471	0.315669	0.451309
6.00837	5.69419	5.91544	5.80246	5.61279	5.49608	5.29231	5.05515	5.15911	5.45066	5.2678	5.49874	5.52673	5.09137	5.50919	4.99349	5.07221	5.08344	5.57263	5.64089	5.92416	5.87018	5.67514	6.02442	5.50282	5.30413	5.21547	4.69808	4.00142	4.02144	4.97765	4.83822	4.41869	4.29257	4.69588	4.67084	4.49551	4.90961	4.59081	4.58795	4.67552	4.7875	4.82635	4.82401	4.71226	4.72529	4.70303	4.70088	4.52594	4.47904
1.7687	1.81477	1.59001	1.57402	1.52275	1.72463	1.61699	1.84749	1.73087	2.29744	2.0712	2.06843	1.57034	1.84392	1.25975	1.23432	0.545582	1.41217	1.03977	1.01458	0.335297	0.813819	0.399437	0.401465	0.360444	0.411319	0.423709	6.18771	0.268055	0.410113	0.163951	6.16893	6.24722	0.408103	0.290258	0.4424	0.509016	0.372472	6.26101	6.22398	0.228266	0.207522	1.13525	1.25419	1.41116	1.68922	1.31074	1.46739	1.6467	1.45529
6.242	6.1729	6.01765	5.92942	5.87583	5.97043	5.93856	6.15072	6.06755	0.587818	1.44976	4.79448	0.164052	3.83617	3.48057	4.16064	2.66275	4.21927	5.23673	3.14801	3.33484	2.58993	3.08864	0.572045	4.4636	4.40307	4.18291	5.41755	4.65751	5.1582	5.86215	6.2069	0.135348	0.336894	0.088219	0.13916	0.312033	0.0927113	0.363636	0.239988	0.246014	0.208976	0.399055	0.841671	0.582201	0.193781	6.24502	6.08823	5.66835	5.43739
0.67132	0.321276	0.426899	5.85795	0.0825436	5.0211	4.74806	5.23522	5.91712	6.0554	0.7632	0.953083	5.06776	3.85442	4.14497	3.4572	3.78317	3.0886	2.99929	2.42058	2.9776	2.65137	2.89411	3.26138	3.15598	3.0363	2.81115	2.83118	2.66289	2.54646	2.47054	2.36061	2.51649	2.64164	3.06955	3.21045	3.01438	3.28056	3.71564	5.63457	5.48728	6.10871	0.137538	0.105461	6.12148	5.93035	0.34006	0.455756	0.438989	0.817112
5.3408	5.47841	5.60499	5.41072	5.0196	4.82528	4.93798	4.93019	5.16362	4.74893	4.25756	3.9962	3.8759	3.43799	3.43799	3.00745	2.96908	2.80493	2.52748	3.30736	3.01916	3.11509	3.11509	2.94727	2.94727	2.94727	3.22634	3.30202	3.45946	3.06946	3.40596	3.40596	2.43396	2.43396	2.8248	2.63104	3.12387	3.12387	3.12387	2.97901	3.17456	3.8678	4.01202	4.35643	4.21091	4.21091	4.21091	5.17471	5.14752	5.5986
2.08531	1.93984	1.78631	1.72197	1.57625	1.75595	1.68337	1.61765	1.62595	1.84152	1.54486	1.36737	1.59804	1.54677	1.44611	1.48708	1.72228	1.34857	1.48694	1.17036	1.54485	1.00157	1.12285	1.03233	1.08196	1.03222	1.11077	0.971947	0.872691	0.804871	0.866523	0.855137	0.818091	0.552958	0.484143	0.840656	1.13301	1.06772	1.18042	1.21812	0.932954	1.44811	1.28578	1.27144	1.41684	1.31214	1.58946	1.44077	1.53971	1.39541
1.31725	1.31725	1.31725	1.35768	1.19151	1.19151	1.14158	0.722012	0.88007	0.60289	0.73022	0.532089	5.88477	5.07931	5.32988	5.10304	5.26139	6.10832	4.57899	4.34682	4.44086	4.52244	4.02752	4.47242	4.34015	4.33778	3.46724	3.82331	2.82965	1.46137	1.46137	1.84745	1.55009	1.62677	1.47779	1.7404	6.15478	5.73491	0.978271	0.210071	2.90237	3.61625	3.5214	3.70649	4.22521	4.49223	4.51289	4.42801	4.34102	4.06423
4.26807	3.90387	3.64565	3.56644	3.115	2.64	2.75579	2.80236	2.64161	2.60186	2.60186	2.1677	2.35687	2.26711	1.97763	2.29341	2.09782	2.01587	3.14559	1.89687	1.44589	1.89296	2.40436	2.68288	2.68288	3.0813	3.82332	4.13564	3.5629	3.42536	3.20715	3.20715	3.20715	4.12669	4.12669	4.12669	5.30435	0.679119	6.08202	6.08202	0.906169	0.071089	0.071089	6.15189	6.15189	6.15189	6.15189	6.15189	6.15189	6.15189
3.63168	4.29483	4.10052	4.21171	4.40983	4.09282	3.91238	4.42448	4.07563	4.47428	4.3505	4.98764	5.20392	4.99801	5.39087	5.10079	5.53847	5.72613	3.29688	4.69046	4.43947	4.50952	4.18759	4.29408	3.93377	3.99108	4.04915	3.89059	3.87719	3.95574	4.0312	4.1897	4.09477	4.1985	4.52126	4.55989	4.54745	4.66863	4.56399	4.65929	4.64181	4.57683	4.43205	4.45839	4.4251	4.47352	4.54756	4.40776	3.93388	3.94164
4.90236	5.22419	5.22419	5.10256	4.7397	4.7397	4.7397	4.7397	4.7397	4.86436	4.46041	3.98235	4.4473	4.62619	4.6833	4.6833	4.93299	4.97813	5.30989	5.30989	5.30989	5.30989	5.32283	5.18411	5.52404	5.51915	6.17521	0.270321	0.547209	0.729624	0.583249	1.31874	1.31874	1.9285	1.59912	2.02979	1.79186	2.30302	2.30302	2.48418	2.48418	2.48418	2.03997	2.03997	2.03997	2.03997	1.72716	2.01979	1.24605	1.81327
4.90326	4.99867	5.13143	5.15869	5.26315	5.33891	5.24204	5.39795	5.5222	5.46901	5.46514	5.65183	5.69784	5.79414	5.53958	5.62566	5.46614	5.40084	5.1271	4.86547	4.61883	4.49559	4.07365	4.52192	4.103	4.13976	4.22882	4.36269	4.23047	4.21819	4.21774	4.39581	4.00209	3.81186	3.73297	3.97169	3.32039	2.68913	2.46787	2.22443	2.44451	2.29279	2.33599	2.41032	2.33951	2.40459	2.22239	2.17154	2.0612	1.97288
3.91509	3.37549	2.35883	2.794	2.794	2.794	2.794	2.794	1.48217	1.46815	1.18299	1.42161	1.16658	1.26198	1.47688	1.47103	1.75931	1.72304	2.7522	2.3203	2.02818	1.93463	2.54865	2.40479	2.66425	2.87162	2.9778	2.9778	2.69384	2.37551	1.65968	1.31905	1.31905	1.28227	1.47058	1.5082	2.23085	2.42113	0.154877	0.372555	1.04923	1.04923	1.04923	0.701234	4.171	4.171	4.171	4.171	4.81449	0.552696
0.0536212	5.7668	5.34369	5.89208	0.17444	0.149589	6.26794	0.29991	0.0689519	0.0856491	0.00220878	6.2052	6.06311	0.354694	2.37688	1.60022	1.03896	1.28485	1.33408	0.940566	0.324635	0.40798	2.07127	3.57249	1.37859	0.596642	0.157288	6.20972	0.230484	6.03924	0.472525	0.0349973	5.32295	4.7541	3.82018	5.09688	5.96196	0.844025	1.286	2.37524	2.96692	2.95738	2.78491	2.79093	2.64404	2.62423	2.0349	1.88161	2.19468	1.75788
2.49595	1.04706	0.0616317	0.0616317	0.0616317	6.0982	0.393914	0.411846	0.387452	6.16327	5.87088	5.97329	5.95309	5.95309	6.07732	6.06171	6.03997	6.15245	6.15245	5.92762	5.97516	6.08207	6.02294	0.275098	0.275098	0.437432	5.68162	5.68162	4.08123	3.39207	2.48746	3.31687	2.98355	3.01808	3.01181	3.16987	3.45274	3.45129	3.24028	2.60687	2.57933	2.52736	2.72055	2.90675	2.80588	2.76137	2.76137	2.65678	2.03822	2.627
5.77975	5.72224	5.57562	5.44594	5.21846	5.22733	4.96259	4.85068	4.46044	4.46044	4.21814	4.23231	3.99589	4.0163	3.84078	3.61785	3.51729	3.37377	3.35072	3.27009	2.78992	3.07445	3.15794	2.93706	3.03609	3.21881	3.16788	3.36975	3.35573	2.97031	3.35301	2.53921	2.31001	2.99412	2.99412	2.96239	3.44486	3.86362	2.03902	2.08599	1.90486	1.90486	3.31523	4.20008	4.11959	4.11959	4.11959	4.11959	4.1865	3.57419
2.52315	2.69882	2.79373	2.65279	2.85609	2.78209	2.81258	2.80538	2.72211	2.81633	2.87854	2.89116	2.53651	2.61019	2.307	2.57541	2.2036	2.83509	2.93105	2.7272	2.83566	2.85933	3.05176	3.32339	3.02324	3.33515	3.34512	3.36831	3.3945	3.30712	3.0383	3.00493	3.05548	2.85353	2.81029	2.32363	2.86305	2.14894	2.70232	2.56637	2.4307	2.27221	2.01749	2.38412	2.22546	2.45283	2.12957	2.12211	2.39196	2.35319
3.41221	3.64054	4.143	3.86443	3.73686	3.83227	3.5996	3.71745	3.66889	3.66234	3.74751	3.48645	3.61162	3.81468	4.07734	3.12555	3.41373	4.48825	5.15363	5.67181	0.729872	0.679712	0.346029	5.96074	6.28152	0.0398897	1.03336	1.42473	6.24379	1.46955	1.41361	2.38183	2.99972	2.51787	3.30374	3.70268	2.9711	2.74485	3.05708	2.75664	3.278	3.278	3.52955	3.4323	3.41813	3.32937	3.22465	3.22465	3.00805	3.50532
1.64096	1.97602	1.97602	2.55876	5.75341	1.01744	1.34219	1.73645	1.07958	1.92151	2.70071	2.89227	3.1578	3.1578	2.26492	5.38628	1.24956	1.55561	1.47508	1.47508	5.09177	5.09177	5.09177	4.97692	5.07309	5.41583	4.98194	4.00455	3.25683	3.28034	3.33918	3.17789	3.33493	3.20068	3.20068	3.20068	3.27628	3.20614	3.20995	3.44851	3.57964	3.95221	4.12508	4.12508	4.12508	4.01152	4.31767	4.31767	4.31767	4.62433
2.39751	2.56119	2.54632	2.86776	2.86588	3.27278	3.06744	3.39176	2.96187	2.7122	2.90456	4.23938	4.68247	4.65598	4.7355	5.26175	5.67235	5.36302	5.83895	5.42256	4.9735	4.72598	4.77819	5.27882	4.74817	4.64722	4.39783	4.27357	3.59319	3.79248	3.6761	3.69228	3.71999	3.71995	3.15462	1.72438	3.15475	1.95926	2.02268	2.501	1.83174	2.09644	1.34966	1.0621	0.953443	0.389383	4.32169	3.62868	3.08428	4.03123
5.52356	5.52356	0.565802	0.565802	5.93003	5.17947	5.63886	0.000917784	0.000917784	5.67609	5.34833	4.92363	4.48229	2.76252	2.16875	2.28496	3.52751	2.402	1.7665	3.20946	3.30317	3.66872	4.24258	2.41218	6.00334	6.00334	1.12509	5.59345	5.85371	5.96437	5.73553	5.6722	5.78752	6.05968	5.88378	5.44984	5.24748	5.28544	5.28544	5.00189	5.08194	5.08194	4.87888	4.71661	4.71661	4.68431	4.68431	4.28735	4.40912	4.56524
3.3057	3.61444	4.23567	3.62045	1.77786	1.76387	1.33594	1.94067	1.76589	1.57557	2.31786	2.08378	3.28737	3.12002	2.98583	2.71087	3.24601	3.38671	3.24301	3.01445	3.38417	3.11243	3.24005	3.13723	3.13723	2.69633	2.61513	2.57339	2.48781	2.35827	2.57692	2.95328	3.2293	3.18906	3.23357	3.58717	3.76053	3.77285	4.10063	3.97847	3.90223	3.7885	4.03299	3.99986	3.80717	3.79036	3.87521	3.87521	3.80846	3.2928
4.64117	4.29072	4.1785	3.90839	4.01842	4.2818	4.2818	4.2818	4.65722	4.65722	5.90883	0.888476	0.560381	0.196262	6.21068	0.0399512	6.08813	6.02182	5.77802	5.60083	5.60083	5.75113	5.88987	5.88987	5.88987	5.55517	5.18932	5.21918	5.21918	5.71801	5.37561	6.22969	0.249335	0.547909	0.547909	0.786327	0.786327	1.67256	1.63333	1.80811	2.02578	2.01839	2.18303	2.18303	2.18303	2.18303	2.31814	2.42353	2.57927	2.57927
4.18617	3.82653	3.50783	3.21803	3.44842	3.35942	3.72306	3.64048	4.02983	3.79171	3.22874	2.98826	2.41603	4.29836	5.55396	5.81933	5.52419	5.80967	5.82524	5.7045	5.53532	5.37226	5.29157	5.39287	5.39576	5.53773	5.82867	5.96701	5.99673	5.88141	5.9561	6.18205	6.2178	0.47273	6.01767	5.91495	5.73706	5.50052	5.3365	5.16152	5.1524	4.89307	4.96963	4.83667	4.80712	4.82642	4.91052	4.82006	4.84738	4.77167
3.59705	3.44183	3.21415	2.71285	3.091	3.12477	2.379	2.63959	1.05025	1.31693	1.41854	1.62064	1.26622	0.873858	0.72971	0.716226	0.55831	0.470994	0.633289	0.201605	0.167394	0.290696	0.746518	0.445558	0.432074	0.291483	0.0814325	0.0179837	6.11166	0.0457651	0.4293	0.28521	0.892371	0.77449	0.496731	6.03731	5.92167	5.75226	5.78112	5.63107	5.94657	6.27118	6.27118	5.65419	5.39576	5.48402	5.63026	4.98898	5.66065	5.66065
5.10844	5.38794	5.26374	5.49963	4.76554	4.91703	5.11202	5.38477	5.28893	4.69652	4.73695	4.47731	4.40985	4.03059	3.89144	5.18287	4.65114	4.87789	5.33866	4.76636	4.19958	4.30371	5.30185	5.72203	5.01154	5.35439	5.07242	5.23958	5.48012	5.38449	0.373009	0.294126	0.56718	0.825675	0.421529	0.573134	0.962546	1.08276	1.07906	0.687952	0.493788	0.665342	0.443387	0.236053	0.357665	6.24942	5.97973	6.14838	6.22512	6.22263
5.74619	6.11392	6.11392	5.73819	5.74517	5.98272	5.98241	6.09641	6.00864	5.95992	6.02565	0.182397	0.0344034	6.03263	6.18075	5.98218	6.22969	0.155037	6.14817	6.00162	6.06804	6.06824	6.06715	0.000630839	0.150372	0.132236	6.28271	0.00523868	0.0779644	6.15243	6.16068	6.11054	6.20729	6.26543	0.00590756	0.12627	0.0872134	6.26564	5.96764	5.70717	6.168	6.13966	5.99581	6.02176	0.0110301	0.0743211	0.163588	6.2761	5.64945	5.50096
3.4004	4.6058	4.69143	4.74134	4.14288	4.42963	4.32935	5.08755	5.88689	5.82124	0.15836	0.822984	0.613863	0.313271	0.0141805	6.09211	6.16993	6.27876	6.24227	6.23709	6.2042	6.16128	6.09718	6.02132	5.94837	5.861	5.77013	6.06275	5.57086	5.26124	5.05296	5.00009	4.96194	4.77424	4.95452	4.80783	4.63066	4.14573	4.00832	4.15951	4.12694	4.19124	4.1467	4.09688	4.09688	4.23124	4.42559	4.08632	4.01664	4.19659
3.09362	2.89654	2.94257	3.10942	3.11954	3.03794	2.98611	2.86004	2.38091	3.49729	3.46092	4.05211	4.3375	4.42818	4.84286	4.69481	5.89941	5.4268	5.44962	5.54934	4.96004	5.57009	5.70132	6.23939	0.00330735	6.17779	0.00232516	0.192239	6.08227	0.297272	0.326896	0.40719	0.65661	5.57088	6.16746	5.61123	5.72138	5.51851	2.21383	0.440547	3.23539	0.854403	0.891168	0.69981	0.914862	1.00978	0.59237	0.990241	0.906661	1.26708
3.80333	3.99993	3.6701	3.97819	4.24151	4.27214	4.36043	4.70987	5.2218	5.02404	3.66503	5.0813	5.86256	5.89151	5.39251	4.55928	6.16085	5.68674	6.27717	0.0168953	0.282321	0.158654	5.5296	5.64969	5.70057	5.97629	4.96064	5.47886	5.11691	4.85369	5.52313	5.61862	5.61534	4.98732	5.46998	4.55826	0.917344	1.76288	2.60668	1.38716	2.69366	0.892186	0.100227	0.797755	2.14084	1.85427	0.88054	0.93853	0.40033	0.873821
4.35833	4.13091	4.48604	4.4504	4.30995	4.73526	4.52649	4.55033	4.61619	4.82762	4.46198	4.51638	4.05218	4.06205	4.01632	4.4213	4.49055	4.32673	3.75374	3.28163	3.3015	3.05113	2.99631	3.05939	3.2732	3.37489	3.39309	3.52675	3.03686	3.15671	3.13284	3.13864	3.4322	3.29947	3.40403	3.39234	3.69111	3.49284	3.45172	3.05341	2.38048	2.72477	1.6544	1.82549	1.90524	1.82875	1.3509	1.17256	1.67032	1.42817
4.76684	5.8196	5.75144	4.99043	5.2987	5.70979	5.71781	5.6515	5.43475	5.26844	5.31739	5.4069	5.10995	5.13024	4.97631	4.94028	5.32444	5.27806	5.06888	4.24848	4.22118	1.64332	1.94293	0.990995	0.859483	0.460711	0.143179	0.151813	6.2265	5.9004	5.90709	5.7252	5.72234	5.53984	5.40039	5.27065	5.15207	5.11333	4.84316	4.7163	4.18326	3.6855	2.91027	3.50335	3.09687	2.93491	2.93101	3.00996	3.20559	2.46892
3.27619	3.27619	3.64341	3.84756	3.84756	3.95631	4.14222	4.14222	4.63716	4.63716	4.40553	5.01832	5.01832	4.64723	4.6859	5.04897	5.04897	5.99876	5.48719	5.5594	5.5594	6.00409	0.185815	0.185815	0.639913	1.3711	1.21719	1.12717	1.21874	1.21874	1.58385	1.52432	1.31381	1.31381	0.794484	0.82134	0.82134	0.82134	0.82134	5.80265	0.885657	0.885657	0.885657	0.885657	0.885657	1.21279	1.21279	1.21279	1.56033	1.88897
1.0991	0.959679	2.39947	3.16546	3.16546	2.79621	2.70891	2.70891	2.9289	3.03998	3.14514	3.14514	3.18408	3.31648	3.17347	3.0132	2.67307	2.89013	3.43492	5.13476	5.16886	5.27316	5.1556	4.85291	4.85291	4.68257	4.66818	4.53808	4.642	4.42501	4.66424	4.50436	4.50436	4.19211	4.18962	2.61056	2.30407	2.70357	2.50155	2.0105	2.76698	3.21664	3.34164	3.35159	3.35159	3.23015	3.36548	3.36548	3.60284	3.60284
3.70066	3.39043	3.39043	3.39043	3.39043	2.71612	3.52522	3.52522	4.57671	3.67222	1.8912	3.74742	3.88072	3.30951	4.59088	4.66152	0.42302	5.80421	1.96007	0.451181	0.764336	0.764336	0.396336	0.539749	0.572754	0.623673	0.471757	0.723553	0.756969	0.724587	0.495797	0.470002	0.33541	0.744236	0.0583003	0.268411	1.1557	3.77704	3.70267	3.47278	3.69129	3.95865	4.06958	3.71884	3.86303	3.58881	3.46585	3.79795	3.65699	3.92882
2.58056	3.94508	3.94508	3.69935	3.32016	3.32016	3.32016	2.92619	3.56225	4.02866	3.88972	3.52671	3.26759	2.92531	2.843	2.70097	2.82709	2.51123	2.13325	2.46975	2.55678	2.81329	2.5268	1.94727	1.93696	2.22982	1.79215	2.26544	0.677669	2.36018	1.76816	2.09044	2.53425	2.25849	2.67252	2.67252	3.06744	3.50522	3.50522	3.50522	3.50522	3.50522	4.74366	6.11899	5.42789	5.95163	5.95163	5.95163	5.95163	5.95163
2.18678	2.31159	1.6678	1.58156	1.4312	2.00137	1.77589	1.87031	1.76672	1.98906	1.87598	1.59402	1.82289	2.03304	2.03687	2.50518	3.03408	2.91056	3.0091	3.39527	3.56108	3.35031	3.64215	3.39008	3.20772	3.35647	3.49766	3.32005	3.47258	3.59345	3.51548	3.45806	2.94487	3.00981	3.04103	2.78224	2.91491	3.00098	1.10878	1.6488	2.42374	2.23003	2.20773	1.99953	1.76435	2.46308	2.15311	1.48176	1.48774	1.38723
4.03918	2.60036	2.60036	5.57137	6.26899	6.13416	6.13416	6.13416	6.13416	0.0551762	0.0551762	6.08472	6.08472	0.00839491	6.15667	6.15667	6.13433	6.21622	5.57581	5.54488	5.54488	5.3697	5.3697	5.18175	5.18175	5.32774	5.12307	4.49596	4.34152	4.36798	4.09496	4.17149	4.02023	4.31259	2.98181	2.57229	2.57229	2.39692	2.58415	2.202	2.202	2.49561	2.49561	0.814131	0.814131	1.30824	3.09855	3.09855	3.55171	3.55171
1.5482	2.21315	1.86109	2.14233	2.13331	2.24647	2.50798	2.60269	2.57122	2.66277	2.77527	2.42554	2.39042	2.61308	2.28194	2.44531	2.54193	2.48198	2.49962	2.04214	1.87707	2.67519	3.14331	2.93847	3.57733	3.66876	3.60108	4.00265	3.69491	4.16471	4.32485	4.40943	4.32887	4.60578	4.14837	4.31099	4.11321	3.67562	3.69648	3.57415	3.65737	3.38391	3.55833	3.53417	3.36727	3.33604	3.21307	3.35225	3.18115	3.30242
2.75779	2.96018	2.76276	3.14221	3.38137	3.17648	3.1126	3.31975	3.42807	3.34374	3.54342	3.28445	3.47369	3.55761	3.56946	3.39418	3.30592	3.02849	3.12309	3.26274	3.04368	3.01744	2.8313	2.62603	2.84483	2.83276	2.29085	2.85104	2.60774	2.99977	3.05049	2.58205	0.699952	0.572118	0.517453	0.386733	0.651204	0.941389	0.882041	0.882449	0.730227	1.08671	1.41925	1.43119	1.5684	1.76259	1.66536	1.8612	1.92936	1.78084
5.25245	5.56296	5.56296	5.56296	5.56296	5.50948	5.50948	5.26015	5.40915	5.2288	5.28909	5.25164	5.19811	5.55616	5.55616	5.43724	5.43724	5.25168	5.20542	5.20542	5.27779	5.37524	5.33766	5.5811	5.37497	4.90257	3.89771	3.67151	4.34529	4.34529	4.34529	5.50026	5.04145	5.04145	4.6129	0.690104	3.72303	2.33961	2.33961	0.742805	1.73268	1.76479	2.14732	2.14732	2.14732	2.14732	2.00209	2.00209	2.00209	2.2142
5.73521	4.87281	4.87281	3.96372	3.96372	3.96372	3.60229	3.41161	3.41161	2.85872	3.10183	3.10183	3.10183	2.97346	3.02533	3.06555	3.12003	2.55965	2.55965	2.1873	2.1873	2.1873	2.25621	2.2948	2.08151	2.08151	2.00109	1.79585	1.15967	1.53429	2.99396	3.80549	4.15401	3.7029	3.7029	3.7029	3.95292	3.95292	3.95292	3.95292	3.95292	3.66721	4.40563	4.40563	3.81549	4.03647	5.95166	5.95166	5.95166	5.95166
2.48245	2.48245	3.10054	3.45509	3.45509	3.33732	3.31135	2.99809	2.60233	2.55069	3.14843	4.3712	2.05883	3.25097	3.52506	3.15933	2.87876	3.48375	3.61558	3.41837	3.77651	3.85047	3.75951	3.85472	3.45781	3.74254	3.53437	3.91244	3.91244	3.29691	3.14491	2.7451	3.14517	0.248077	0.934334	3.96333	4.5753	5.04608	4.40543	1.29458	0.516267	1.29019	0.805166	0.831914	0.634482	1.0009	1.0009	1.74296	1.74296	1.89146
3.19803	3.97474	4.30156	4.17379	3.93425	3.59721	4.78747	5.92108	6.1566	6.16307	6.27327	5.96806	0.0297043	6.13026	6.21764	0.405104	0.421951	0.467834	0.46607	0.60589	0.360109	3.42788	3.9054	3.58561	2.94623	2.60276	2.81277	2.55392	2.27074	3.13738	3.07034	3.23973	3.34959	3.53141	3.63245	4.07922	3.96918	3.96828	4.57634	4.362	4.33699	4.6236	4.44084	5.05469	5.21033	5.52272	4.61136	5.1356	5.36324	2.8414
1.2712	1.43131	1.83401	1.93605	2.51706	2.59837	2.59837	2.92643	2.92643	2.92643	2.37911	1.23895	2.91659	2.79575	3.0608	3.045	3.32945	2.91838	2.28146	3.76699	3.5645	2.58544	2.58544	3.01254	2.81927	1.65276	4.83345	4.48298	4.55565	4.55565	0.919109	0.919109	2.71798	2.4262	3.07156	2.74795	3.04321	3.49832	3.65009	3.31814	2.67367	2.67367	2.47027	2.47027	2.47027	1.99319	1.99319	1.64695	1.1971	1.10575
4.58845	4.3918	3.81783	4.37227	4.86634	5.17501	5.17501	5.23438	5.29679	5.31083	5.52963	5.63733	5.51981	5.35306	5.36382	5.08299	5.0091	4.72962	4.65403	4.19713	4.20507	4.47282	4.47282	4.39881	4.08771	3.44174	3.91536	3.74728	3.74728	3.23833	3.16252	3.3235	3.31171	2.81305	3.08817	2.81031	3.07255	2.73615	3.17181	2.97719	2.78388	3.64195	3.64195	3.71928	3.71928	4.07136	4.07136	4.44107	4.44107	4.23526
5.49713	5.84589	5.81002	5.81002	5.81002	5.54917	5.3495	5.11471	5.26732	5.10689	5.20539	5.19124	5.34311	5.15233	4.93324	4.96658	4.87044	4.72975	4.62844	4.30034	4.61638	4.94837	4.58205	4.85186	4.54891	4.38864	3.81179	3.47804	3.94876	3.39122	4.16436	4.75882	4.97918	4.18316	4.18923	3.64548	3.33445	3.39089	3.16669	3.09673	4.38454	5.238	4.47244	4.44565	4.44565	4.44565	4.64152	5.03465	5.00479	5.30899
3.60661	3.25772	2.77636	2.92057	3.46369	3.48224	2.65218	2.77966	2.53848	4.07524	2.8994	2.12708	2.61102	1.89377	2.63793	2.63633	3.10965	2.74249	2.44836	2.65232	2.525	2.81533	2.80215	2.85744	2.83775	2.72884	2.7697	2.88841	3.04105	2.77352	2.8003	2.87974	3.52708	3.29291	3.33867	3.68624	3.49511	3.39315	3.86714	2.98555	3.43118	2.58699	2.51051	2.71732	2.82371	2.21517	2.93184	1.90847	1.50551	1.29261
1.08928	0.965334	0.101524	5.91545	5.91545	5.91545	5.84399	5.84399	6.21472	6.0819	6.03893	5.89659	5.71068	5.46114	5.42561	5.70336	5.92295	6.23047	6.23047	6.0843	6.08765	5.81197	5.09923	5.11459	5.11459	5.57008	5.62541	5.5921	5.64484	5.64484	5.12186	5.12186	5.34607	5.59441	5.93334	0.717963	1.04793	1.04793	2.37235	1.99362	2.16827	1.56928	1.65111	1.65111	1.65111	2.08577	2.08577	1.64957	3.83108	0.274419
0.308455	0.254106	0.045996	0.0503614	6.22713	6.25918	0.0773993	0.0684178	0.0684178	6.20931	6.27038	6.12276	0.410822	0.355564	0.66597	3.17599	2.67014	3.60174	3.60174	3.12538	0.586452	0.20408	1.2693	0.644828	0.147225	6.22469	6.19549	6.25917	6.26713	6.11204	0.205899	0.376857	0.19838	6.16425	6.18335	5.96587	5.94582	5.89702	6.04331	6.02783	4.9038	4.52896	3.09617	2.1723	3.33227	3.33227	3.26972	3.8433	3.35491	3.35491
0	0	0	0	4.68924	4.68924	4.68924	4.68924	4.68924	4.68924	3.56665	3.56665	3.56665	3.56665	3.56665	4.33682	3.55967	2.58658	2.24224	2.13863	2.13863	1.74912	1.74912	1.36342	0.443474	0.333636	0.333636	0.333636	0.625154	0.625154	6.242	6.09127	5.9652	5.73947	5.43589	5.43589	5.39688	4.57478	4.16652	3.61784	3.21372	3.21372	3.21372	3.21372	2.52368	2.65513	2.65513	2.32649	2.32649	2.32649
4.52971	4.68889	4.93036	4.7774	4.7774	5.10455	4.9685	4.82601	4.82383	4.77471	4.81813	4.47482	4.58492	4.63613	4.49902	4.49403	4.60848	4.52011	4.29523	4.27084	4.2051	4.08981	4.38328	4.66956	4.91859	5.30205	3.86139	5.44815	0.159672	2.49527	3.15456	1.24004	1.80046	3.90848	3.42148	0.724783	1.94782	1.53545	0.969766	1.53285	2.10751	2.60718	4.35739	3.9117	4.58565	4.46649	4.54767	5.28607	4.6451	4.01153
2.54916	2.80904	2.80904	2.80904	2.80904	2.47811	2.47811	2.47811	3.04257	3.04257	2.80651	2.42684	2.23461	2.63442	1.7513	1.04171	1.40677	1.52813	1.85943	1.79927	1.12141	0.835427	0.972335	0.972335	0.888294	0.231037	0.544248	0.508702	1.98029	2.60469	4.04254	4.35225	3.99117	3.87127	4.02053	4.19743	4.13179	4.13179	4.08808	4.12653	4.09166	4.49916	4.83424	4.75427	5.11132	5.11132	5.52251	5.98242	5.98242	0.101191
5.27982	5.45228	5.18973	4.94215	5.53491	5.30656	5.41169	5.41181	4.96145	4.00567	3.84413	5.35931	5.25032	0.486806	3.01433	2.83772	2.97643	2.84829	2.82754	2.9332	3.26483	3.18344	2.66049	3.09258	2.77401	2.92178	2.77187	2.94108	2.88755	3.16558	3.30373	3.46733	2.00192	3.16937	2.85451	4.73289	6.26511	5.91309	6.13319	6.11195	0.975746	1.371	0.524848	1.17878	1.13747	1.06015	1.44504	1.42502	1.84687	2.17805
5.93935	5.94503	5.79074	0.0301756	6.1148	5.91012	5.26871	5.96595	5.72577	4.82044	0.93196	2.41322	1.27149	5.92515	5.50978	5.51778	5.26231	5.56379	5.36354	5.58422	5.54979	5.41059	5.73006	5.69752	5.38402	5.294	5.49522	5.3448	5.05946	5.38729	5.68419	5.95238	6.19439	0.231359	6.1714	6.1284	5.80928	5.98551	0.0379889	0.469805	0.69717	0.635131	0.927094	1.05659	0.715329	0.525876	0.472471	0.870597	1.00454	1.3116
1.15261	1.32375	1.32166	1.18101	1.08283	0.705448	0.91132	0.811106	1.03866	0.303067	1.91604	2.04514	2.96277	3.18311	3.90809	4.34812	4.42395	4.36256	4.05571	4.11376	4.17541	4.74399	5.0165	4.99773	5.04935	5.14888	4.99393	5.05034	5.28215	5.08835	5.24721	5.26705	5.08682	4.6628	4.94204	4.6932	5.44128	5.1118	4.94497	5.41145	5.87947	5.37469	5.23297	5.06512	5.05949	5.2622	5.22721	5.06747	4.85399	4.97171
3.69501	3.9878	3.97101	4.92601	5.96278	4.42787	3.14236	0.162901	3.98513	1.48083	0.636635	1.65526	1.38133	1.47904	1.49475	1.55633	2.07654	2.15385	2.19957	0.964392	1.62131	0.970291	1.42574	1.38714	3.6885	0.959392	5.43487	3.59894	4.66436	4.76298	5.17115	4.65083	3.26784	4.32635	5.55168	6.1838	5.71558	0.194524	6.05367	0.502569	6.06935	0.000230774	6.27738	0.0892835	0.0112845	0.191942	0.183596	0.150443	0.346234	0.327249
0.866098	1.39591	1.21207	2.76345	0.852288	1.29359	1.72706	2.5738	4.54122	5.80741	2.31585	3.27013	3.04774	3.21242	3.58781	3.33069	3.92662	3.70851	3.58833	3.84706	3.72863	3.85538	3.69024	3.68691	3.83909	3.74195	3.76464	3.77091	3.53842	3.62175	4.16238	3.59674	3.84226	4.12438	4.37173	4.19514	4.46675	4.26509	3.91088	3.86665	4.64471	4.53316	4.21519	4.55167	4.49824	4.54829	4.56018	4.20363	4.36237	4.13966
3.59805	3.92953	3.92012	3.29227	3.09797	3.34103	3.23477	2.89787	2.508	2.76855	2.75189	3.0573	3.2393	3.56826	3.53337	3.56237	3.8473	4.09514	3.75016	3.81066	3.91225	3.79122	3.76912	3.84793	3.83563	3.57493	3.51395	3.75154	3.6155	3.36277	3.26766	3.12632	3.12349	3.07047	2.77957	2.89139	2.66488	2.64327	2.60939	3.12248	2.7905	2.77053	3.11522	3.22411	3.21595	3.22727	3.16764	3.24861	3.24193	3.21719
6.03353	5.94249	5.85087	5.9113	0.126575	0.00702554	0.00702554	0.304703	5.88953	5.88484	5.86941	4.69787	4.08571	4.05851	3.52242	3.60582	3.89908	4.2903	4.15391	4.03661	4.19943	4.02565	3.88689	3.81449	3.88073	4.03541	3.92548	4.10374	4.31074	3.96975	3.39407	3.46515	3.78672	3.38451	3.11018	3.05982	3.15538	3.43587	3.56288	3.70498	3.54397	2.9078	3.25189	3.32873	3.46845	3.03855	3.13111	2.88855	2.68068	2.56865
5.09194	5.50294	5.37882	5.32141	5.40507	5.2664	5.2172	5.15634	5.3737	5.49941	6.10894	5.98391	6.01527	0.315495	0.225913	0.376683	0.452063	0.240683	0.266071	0.0129939	6.15494	6.1602	0.54533	0.399496	0.105277	0.914818	1.21578	0.379194	6.24514	4.28351	3.56494	4.19144	3.81406	4.53882	4.38872	4.96667	4.90331	4.74328	4.81419	4.67921	4.27345	4.14142	4.36754	4.34718	4.4093	4.32848	4.59867	3.97458	2.89977	2.89977
1.56635	1.7052	1.76697	1.71703	1.59178	1.21337	1.43478	1.56699	4.19128	3.87034	3.97025	5.29164	3.15301	3.64263	4.52798	4.7146	4.81548	4.86487	4.90142	4.95274	4.70348	5.10077	5.57072	5.1823	5.17893	5.2545	5.38256	6.10674	1.24474	1.49888	2.94149	2.55521	3.49575	4.03385	3.82057	4.21473	4.32678	4.44165	4.44043	4.68862	4.18732	4.17412	3.99176	3.92218	3.88777	3.90072	4.03112	4.03112	3.65318	3.09075
3.23298	1.25474	1.25474	0.911054	1.30546	1.30546	1.41562	1.14081	0.961919	0.961919	1.07332	1.07332	0.973258	0.658963	0.688829	0.723	0.917686	0.17475	0.275769	0.242265	0.233777	0.00756862	0.515955	1.11197	1.51854	0.890189	2.2164	1.99713	2.35765	1.74247	2.25556	2.66324	2.78292	3.17864	3.61703	3.70809	3.93734	4.22295	4.04528	3.73764	3.92289	3.92289	3.80912	3.71493	3.7731	3.7731	3.62952	3.34163	3.16046	3.16046
4.49061	4.3375	4.12831	3.88538	3.49423	3.39635	3.14628	3.22625	3.03808	3.14392	2.97165	2.94379	2.25482	2.38834	2.39821	2.30187	2.10409	2.39225	1.98645	0.981356	1.45914	4.19993	5.24826	4.88382	4.84725	4.48018	4.51396	4.35312	4.63544	4.75128	4.70178	4.3824	4.20881	4.16217	4.12664	3.74739	3.52402	3.57197	3.45801	3.99827	2.16034	3.33168	2.68594	2.68594	2.28194	2.19199	1.25912	0.811462	0.429547	3.94762
0.584056	0.391571	0.127895	0.127895	6.05977	5.66427	5.19371	5.39311	4.90637	4.31545	4.47164	4.42506	4.30935	4.34729	4.3171	4.50888	4.81494	4.83988	5.14766	5.23504	5.21781	5.02605	5.09094	5.25944	5.8279	5.92447	5.56975	5.60984	0.0479171	0.207474	0.329865	0.0188348	0.0188348	0.229024	6.1423	0.0756995	0.381275	0.305598	0.220224	0.671076	0.463209	0.26584	0.0346604	0.640334	0.640334	0.640334	5.54254	6.2625	6.2625	0.164337
4.88401	4.48457	4.37517	5.80789	5.84972	6.0723	0.274124	1.32612	1.61659	1.88838	2.07383	1.93109	1.53665	1.13721	0.989691	0.677859	0.852519	0.861902	0.875988	1.06112	1.03788	0.710776	0.801959	0.688156	0.707362	0.666852	0.970031	1.04415	1.16613	1.48644	1.62379	1.90823	0.955843	5.94553	5.30667	5.57872	5.42764	5.55014	5.1441	5.72621	5.89881	6.01691	6.05539	6.15697	5.98148	6.19857	0.129613	0.102006	0.544209	0.676674
4.48706	4.63341	4.86694	5.23654	4.99915	6.01133	5.90708	5.83257	0.327211	1.11166	0.822342	0.944521	6.02973	6.21708	0.0282728	5.95698	5.14684	5.1802	4.57513	4.22225	3.99318	4.04109	4.24843	4.28761	4.243	3.1787	2.74976	2.80078	2.50955	2.35727	2.3247	1.77029	1.93541	2.14877	1.95749	2.50093	2.06042	2.51478	2.61413	2.98159	1.51371	0.480603	0.22329	0.646241	0.440845	0.464828	0.325075	0.542993	0.491999	0.594362
6.15474	5.98193	5.89912	5.65824	5.75335	5.68057	5.73493	5.94478	4.88526	5.19085	5.02528	4.81338	4.41192	4.16914	3.80752	3.70832	4.23117	4.17559	4.17239	4.14836	3.95454	4.08239	4.43055	3.47441	3.88903	3.24889	2.96903	2.69865	1.02724	0.40774	1.65494	0.624871	1.24386	0.325546	0.359616	5.99783	6.20001	5.89084	5.40937	4.9539	5.31063	4.01878	1.53167	2.72673	3.34806	2.77467	2.31411	3.00472	3.00894	2.74646
2.25539	2.25539	2.25539	2.0944	2.0944	2.0944	1.83217	1.75759	1.98153	1.87461	1.87461	1.87461	6.16872	1.47086	1.47086	1.47086	1.35824	1.35824	1.45478	1.76457	1.48786	1.26773	1.49429	1.49429	1.43291	1.43291	1.43291	1.41326	1.44859	1.44859	1.46205	1.3626	1.3626	1.61725	1.83335	1.83335	1.90918	1.90918	2.08995	2.06689	2.18537	1.71094	2.97008	2.50956	2.50956	2.80521	2.80521	3.33796	3.01048	3.42417
3.69485	2.7459	3.07435	2.70337	2.92333	2.92333	2.74653	2.87532	2.86163	2.46991	2.44716	2.5087	2.2277	2.2752	2.45156	2.0961	2.50051	2.43389	2.45529	2.70013	2.51085	2.58577	2.69421	2.32772	3.18507	2.92781	3.72643	4.10713	4.13467	2.90676	2.34636	2.53325	2.51836	2.67994	3.03953	2.69414	2.75059	2.7131	2.96669	3.11058	3.11058	3.39554	3.12722	3.16737	3.16737	3.01789	2.85952	2.56221	2.91639	3.21637
5.29019	5.12451	4.977	4.84741	4.55927	3.88354	3.9284	3.94445	3.61905	2.48998	2.13811	1.96594	1.5145	1.86601	1.80804	2.09176	2.12882	1.95894	1.64702	1.2451	0.693751	1.72675	0.595005	0.298707	5.79262	4.95939	6.08379	4.875	5.15548	0.320661	6.05616	2.80632	2.02963	2.27529	2.33122	2.43053	2.44376	2.25175	2.30658	2.61041	2.39664	2.52371	2.83919	2.57002	2.30393	2.51356	2.37549	2.09616	2.10442	2.15488
2.68343	2.83814	2.26272	2.03716	1.86056	1.91907	1.695	0.919681	1.56275	0.586962	1.26885	5.65704	6.10372	6.14749	6.16407	0.59997	2.1188	1.5668	1.7893	2.20806	2.15905	2.19767	2.14244	1.86714	1.7688	1.80633	1.90037	1.92294	1.87906	1.60499	1.50049	1.34831	1.34391	1.26099	0.962673	1.15233	1.0942	1.41981	1.43583	1.97668	2.45576	3.12804	3.58259	3.4761	3.66807	3.59773	3.51997	3.36276	3.34617	3.3499
1.40704	1.26271	1.65783	1.85082	1.97312	1.96189	1.82045	1.65324	1.78293	1.37701	1.82536	1.20677	1.23255	1.02379	0.299791	5.62189	4.75608	4.94596	5.07702	4.83049	4.79279	4.95092	4.70056	4.84645	4.69558	4.57715	4.50616	4.17	3.56596	4.63914	0.77957	1.76452	1.66579	1.44331	1.56255	1.09745	1.3965	1.67012	1.29657	1.19805	1.1872	1.16488	1.62716	1.85111	1.78038	1.78501	1.77381	1.80444	1.88185	2.25006
3.62158	2.9401	3.60012	3.17381	3.2469	3.2469	3.3835	3.67937	3.62524	3.34656	3.07865	2.98324	2.98324	2.84733	3.08083	2.89435	3.03694	3.03694	2.75958	2.56805	2.49765	2.49765	2.69489	2.80243	2.65893	2.65893	2.68018	2.7864	2.6613	2.6613	2.55565	2.56943	2.56703	2.67237	2.91862	3.08651	3.4965	3.10819	3.10819	2.77848	2.17632	2.29275	2.02274	2.02274	1.95822	1.73791	1.73791	1.37401	1.37401	1.37401
4.11135	4.63353	4.78016	4.84402	4.84402	4.84402	5.15936	4.96495	5.39604	5.42932	0.410648	0.943608	0.207665	4.02856	1.7466	1.88445	1.72864	1.83182	1.691	1.963	1.95729	1.97447	1.86927	1.84988	1.53173	1.699	1.54657	1.9855	2.06871	1.70688	2.73906	3.04153	3.48794	3.29686	4.97805	1.16427	2.55208	2.60053	2.49995	2.5123	2.30271	2.29756	2.34774	2.24223	2.20751	1.93456	2.06845	2.15952	2.33012	2.17201
2.43655	2.97795	3.14219	2.95337	2.79244	3.06507	2.91452	2.59035	2.48561	2.27018	1.77027	1.86428	1.84167	1.92804	1.5859	1.59349	1.514	1.6047	1.6463	1.73142	1.73072	1.76303	1.77572	1.78471	1.79657	1.84716	1.84765	1.90151	2.06253	2.30172	2.16916	2.39835	2.22291	2.58255	2.23874	2.21325	2.25827	2.25887	2.33927	2.38966	2.46927	2.43801	2.42354	2.50177	2.5813	2.65137	2.56669	2.81296	2.78537	3.27393
3.49185	3.1648	3.54247	3.18991	2.89592	2.63241	2.76362	2.76362	2.52963	2.46345	2.6045	2.70581	2.73087	2.83853	2.51291	2.70757	2.7711	3.01293	3.4795	4.03307	4.04704	3.77623	3.7179	3.43453	3.37765	3.51207	3.57952	3.40224	3.45142	3.27164	3.52348	3.25681	3.14016	2.99901	3.40898	3.29107	2.91573	2.50628	1.42028	2.06398	2.19176	2.17864	1.54236	1.23081	0.519307	0.734848	0.912313	1.00729	0.812709	0.812709
2.72056	3.14513	3.20469	3.1496	2.70864	2.98371	3.32814	4.57855	4.53108	4.60704	4.52706	5.19762	5.80229	5.03908	6.19091	6.27112	0.0761325	0.0598961	6.08727	6.20518	0.124364	0.278293	0.484058	0.472824	0.634307	0.46867	0.715706	0.398809	1.07074	1.01237	1.29878	2.12314	1.84342	2.05982	2.37797	2.36609	2.47681	2.05186	2.25644	1.80595	2.75018	2.65799	2.23914	1.40851	2.12444	1.69561	1.15826	6.27375	5.07935	4.99643
2.39407	2.39407	2.39407	2.39407	2.39407	0.494195	0.494195	0.494195	0.494195	5.78631	6.23772	6.23772	0.123619	0.123619	0.123619	0.229889	0.229889	0.229889	1.28676	1.28676	1.75374	1.75374	1.75374	2.31442	2.31442	2.31442	3.46622	3.68383	3.68383	4.02244	4.02244	4.02244	4.02244	4.26081	4.48123	4.48123	5.05079	4.79146	4.79146	5.05965	0.110586	0.110586	0.110586	0.110586	0.110586	0.110586	0.110586	0.110586	0.110586	0.110586
3.83851	3.96432	3.79949	4.03517	4.03517	4.03517	4.22382	4.51655	4.64368	4.55267	4.25093	4.31748	4.27798	4.44092	3.16732	2.90075	2.2302	2.30976	2.17184	2.358	2.42759	2.41998	2.48847	2.43194	2.22103	1.72146	1.89883	1.97777	1.81914	2.17404	2.33118	2.6882	2.64963	1.42849	1.52867	1.57794	1.91644	2.02202	2.25248	2.44592	2.51019	2.90706	2.14011	2.20222	2.19174	1.64786	1.92969	2.65818	2.64085	2.52321
1.79627	2.63829	2.81681	3.32863	3.5761	4.00621	4.00621	3.55382	4.13834	4.56426	3.88564	3.8038	3.53451	3.16024	3.9951	3.31286	3.35482	3.35003	3.50451	3.13815	3.46915	3.67998	3.5031	3.87272	3.33354	3.48737	3.90217	4.10058	3.92215	3.7981	3.87098	3.73795	4.61731	4.95267	5.19679	4.80896	4.04948	3.48353	3.67391	2.77503	2.77503	1.27469	1.12647	0.873624	0.459652	0.628845	2.73265	2.50654	2.50654	1.87382
3.2458	1.93636	3.83595	3.83595	3.83595	4.44176	4.024	4.024	3.57523	3.57523	3.64452	4.87393	4.45	4.08288	4.65858	3.58388	3.31046	3.31046	2.88181	2.85208	3.08948	3.35999	3.37245	3.52773	3.3922	3.30425	3.48754	3.72741	4.21152	3.82005	3.82005	3.82005	3.8941	3.14155	2.99479	3.136	3.06684	2.72953	2.72953	2.58448	2.4496	2.47606	3.08329	3.08329	3.08329	3.08329	3.48709	3.64558	3.78826	3.78826
2.91792	2.91521	2.97427	2.93359	2.78384	2.88597	2.94083	3.07296	3.27197	2.94968	2.35774	2.74612	2.81856	2.88463	2.72522	2.94019	3.52763	3.36093	3.25236	3.14064	3.08115	3.12009	3.20736	3.39812	3.27399	3.24936	3.10806	3.00298	2.94725	2.74138	2.88713	2.78519	2.85877	2.78004	2.5639	2.65067	2.57842	2.74715	2.4961	2.62571	2.67311	3.13876	2.94016	3.33456	3.45836	3.58194	3.71981	3.78092	3.92681	3.89762
4.68816	0.96786	0.792172	1.78711	1.47034	2.06804	2.401	1.21511	1.39008	1.79717	1.84397	1.9914	1.62142	1.60665	1.29191	1.44904	1.43887	1.11197	1.33542	1.43459	1.26242	1.43274	1.25402	1.16997	0.966257	0.890301	1.00774	1.4434	1.07654	2.22519	2.01876	1.93644	2.12157	2.12601	2.29681	2.4112	2.52468	2.15962	2.01458	1.97027	1.66613	1.76369	1.27787	0.642964	0.617428	0.487089	0.487089	0.367617	0.569732	0.521921
3.38347	2.8011	3.13205	3.5187	2.5721	2.65305	2.76341	2.87759	3.57053	3.19937	2.58175	2.48112	3.0318	2.58404	2.9868	3.32844	3.02006	3.99019	3.60065	2.45187	5.43793	5.83718	0.238166	0.0666497	0.3201	0.0990686	6.14713	6.0426	0.0759077	0.684514	0.655011	1.13897	1.26039	1.53362	1.64992	1.46427	2.09912	2.24033	2.46725	2.39108	2.43716	2.20456	2.51839	2.11473	1.81755	2.15491	2.98048	4.4945	4.13767	4.25344
3.62792	3.44913	2.28667	1.41706	3.66048	5.12907	4.91809	4.95813	5.15784	6.28248	2.62736	4.0332	0.583411	1.18282	1.3435	1.87744	2.42023	2.904	2.34452	2.6748	2.74117	3.15609	2.99512	3.11372	3.20506	3.43857	3.50325	3.88887	4.0238	3.67062	3.70707	3.73631	3.62324	3.99393	4.70271	5.44158	4.97081	5.20578	5.17568	5.19334	5.6768	6.16251	5.00536	5.44561	4.71104	4.71104	4.68172	4.7823	4.56147	3.24382
2.23947	2.7211	3.38407	3.18262	3.38956	3.08329	3.46522	3.22961	3.42344	3.33711	3.27996	3.31965	3.49736	3.00492	3.12083	3.10107	3.08249	3.04818	3.4278	3.59424	3.17531	2.95244	3.08175	3.42564	3.79779	3.83466	3.10491	3.93424	4.34313	4.37958	5.41211	1.41537	0.939786	1.84187	1.1992	2.17837	2.37468	2.15911	2.1211	2.19392	1.94196	2.09656	2.69593	2.83992	3.19068	3.09774	3.34103	3.46878	3.46878	3.63754
3.55303	3.55303	3.39768	3.41058	3.02011	3.31468	3.5266	4.36253	3.90211	3.39029	3.25386	3.06832	2.89638	2.77943	2.78287	3.21762	3.34035	3.08861	2.99092	3.00235	3.03225	2.99953	2.59459	3.09784	3.17082	3.32329	3.36257	3.49473	3.01134	2.63465	3.31694	3.18313	3.3486	3.29485	3.3965	4.0276	4.01613	3.95052	4.03185	4.10709	4.10709	3.57948	3.47884	3.75533	3.79722	3.06389	3.06389	5.11794	2.75249	5.86169
5.40955	5.69029	6.0509	0.125491	0.125491	5.72157	0.367968	6.01555	0.408782	4.86305	2.9527	2.37786	2.26471	2.57241	1.83293	2.07292	2.13101	2.28429	2.19937	2.15689	2.21866	2.07424	2.12978	2.13776	2.11055	2.18917	1.94226	2.33364	2.68178	3.53393	2.90365	2.54738	3.03796	2.33385	2.28509	2.00601	2.20318	2.02558	2.04339	2.26307	2.26841	2.09487	2.09487	2.09487	2.09487	2.01571	2.19217	2.14453	2.64219	2.75372
3.82414	4.48127	4.48127	4.48127	4.48127	4.48127	4.48127	3.71872	3.71872	3.71872	3.71872	6.13339	0.0522844	2.15872	2.33632	2.33632	2.28924	2.09389	2.09389	2.06428	1.96175	2.35258	2.35258	2.35258	2.35258	2.72179	5.12632	0.00422161	0.00422161	5.17672	5.18027	4.53416	3.72215	2.51452	0.62919	0.62919	0.62919	0.62919	0.62919	0.62919	2.45063	2.45063	1.72046	1.20397	1.20397	1.20397	0.751525	0.751525	0.751525	0.751525
1.31866	1.31866	1.31866	1.31866	0.431678	1.00626	1.00626	1.00626	1.00626	1.00626	1.01831	1.56169	1.82222	1.92297	2.04676	1.9598	2.02562	2.1593	2.22749	2.19802	1.99188	1.99188	1.99188	1.83262	1.64932	1.64932	1.72359	1.42619	6.16937	4.03254	2.66254	2.66254	2.4798	2.4798	2.93579	2.93579	3.19728	3.19728	3.19728	3.01934	3.01934	3.01934	3.17404	3.32714	3.32714	3.32714	3.32714	3.32714	0	0
0.55308	0.55308	0.55308	0.947257	1.25027	1.25027	1.44367	1.2232	0.751526	2.00071	2.36042	3.02207	2.74282	3.07134	2.83924	2.86067	2.86067	3.25318	3.03829	3.54002	3.09029	3.09643	3.17875	3.52259	3.08198	4.52774	4.2951	4.87817	5.03276	4.28088	4.32267	3.717	2.85725	3.55561	3.82733	3.94348	3.67012	3.53452	3.27939	3.52763	3.69144	3.31436	3.09688	3.12155	3.31758	3.33323	3.72645	3.16526	2.28634	1.66499
3.18535	3.3524	3.67552	4.58344	4.10698	3.99269	4.16235	4.10825	3.89381	3.96638	4.021	4.07424	4.34588	4.38813	4.48099	5.12659	4.70135	4.45945	4.28865	4.17076	3.9391	4.94047	3.65523	3.62424	4.57873	4.11506	3.37327	3.86833	3.82779	3.4769	3.28639	3.12014	3.07587	3.14675	3.09191	3.03402	2.83927	2.93261	2.9074	3.17707	3.19905	3.12314	2.86908	2.6303	2.87935	2.812	2.6229	3.03968	2.92453	3.54002
3.16577	2.93502	2.9955	2.54468	2.89306	2.59553	2.44121	2.65036	2.76182	2.31694	2.48876	1.37834	1.25239	0.000990595	5.68824	5.13915	4.71553	4.80711	4.6151	4.55325	4.45384	4.48285	4.29377	4.23767	3.94628	3.80287	3.72692	3.44712	3.26661	3.2321	3.11859	3.13215	3.25063	3.10195	3.71979	3.37377	4.02841	5.33842	5.64046	0.133447	4.80776	5.67049	4.58916	4.548	4.36898	4.07988	3.82029	3.47796	3.39329	3.39329
3.66622	3.35059	3.78052	3.78828	3.82316	4.06851	3.99701	4.03056	4.50065	4.68867	4.51271	4.73945	4.60376	3.95233	3.72188	3.8831	3.66123	3.67709	3.58952	3.45471	3.41645	3.51311	3.57017	3.63935	3.72467	3.84486	3.9219	4.79925	4.83955	5.15754	5.52233	5.31542	5.19884	5.19884	4.98592	5.72773	4.88881	4.33593	4.03288	3.806	3.54502	3.35268	3.02006	0.0407582	6.04044	1.28333	1.28333	1.02957	2.69854	5.21203
5.48318	5.48318	5.09681	5.2541	5.32313	5.31578	5.31578	5.53558	5.53558	5.64952	6.04198	6.02	6.00311	5.85124	5.59348	5.19487	2.81095	3.03549	2.85257	2.98661	3.05729	3.21722	3.33154	3.38348	3.30315	3.30315	3.08997	3.27357	3.33464	3.52245	3.52245	3.61104	3.61104	3.54238	3.38403	3.03639	3.20597	2.68777	2.68777	2.31149	2.02197	1.31843	1.06016	1.06016	1.06016	1.06016	1.06016	1.06016	0.631519	0.859846
1.95972	1.75047	0.880065	2.30315	3.14621	2.30701	2.3248	2.71397	4.3336	4.3801	4.42082	4.60025	4.32812	4.59746	4.40304	3.94914	4.08088	3.99259	3.9421	4.1437	3.80683	3.89468	3.75809	3.4059	3.4059	3.48934	3.79599	3.47482	3.4079	3.28741	3.27714	3.63635	3.64114	3.60868	3.74136	3.51255	3.32364	3.04928	2.60513	2.40688	2.03734	1.84046	1.57653	1.57653	1.57653	1.51638	1.61631	1.72247	1.459	1.1252
4.06753	4.06753	4.06753	4.06753	4.06753	3.68775	3.68775	3.68775	3.68775	3.68775	3.35362	3.07407	2.68406	2.68406	2.23467	2.13625	2.54772	2.0714	1.93112	1.80191	1.80191	1.81993	1.81993	1.81993	1.61511	1.55784	1.55784	1.45554	1.89512	1.29832	0.479362	6.10312	4.39614	4.39614	3.93721	2.79914	2.79914	2.79914	2.79914	3.26732	3.26732	3.26732	3.26732	3.26732	3.26732	2.65827	2.65827	2.65827	3.65547	3.65547
2.98056	2.98056	2.59808	2.98353	2.98353	2.63535	2.42223	2.42223	2.42223	2.84801	2.56974	2.57275	2.51834	2.51834	2.51049	2.51049	1.7934	1.7934	1.1877	5.63803	5.43756	5.75054	5.90167	6.06636	6.05846	5.87248	6.04883	0.156358	0.156358	0.0690181	6.00891	5.89575	6.09915	0.411436	0.327789	5.91526	5.85193	5.87882	5.91321	6.07312	5.49434	5.49434	4.92681	4.61905	3.94117	3.94117	3.94117	3.94117	3.91522	3.56391
2.04742	2.04742	2.04742	2.04742	2.04742	1.05642	1.05642	1.05642	0.232405	0.0563178	0.0563178	0.502992	0.386763	3.30406	3.47267	3.47267	3.47267	3.47267	3.56507	3.88537	3.83269	3.83269	3.83269	3.83269	4.13535	4.1498	4.71933	5.24662	4.89358	4.89358	4.89358	4.89358	5.1899	5.1093	4.23891	4.41805	4.41805	4.43244	4.0069	2.80947	2.8259	2.80698	2.88641	2.88641	2.88641	3.12408	2.74481	2.89135	2.61332	2.61332
3.08344	2.74175	1.45024	2.55137	2.71466	3.20587	3.7597	4.01759	3.97626	4.1197	3.86602	3.84431	3.79281	3.62263	4.19766	3.96458	4.02095	4.06157	4.07924	4.09336	3.90787	4.17141	3.88526	4.04446	4.28573	4.11515	4.20648	2.83586	2.40569	2.25776	2.16454	1.71176	1.8273	1.78054	2.13018	1.73851	0.704683	1.05313	1.29544	0.814384	0.294634	6.0219	6.194	6.14349	5.97961	5.97239	5.89624	5.86672	0.205538	0.32823
4.41481	4.41481	4.66885	3.88067	3.8789	3.82509	3.86811	3.73996	4.28757	4.21979	3.87867	4.11436	4.00149	3.76703	3.56359	3.61576	3.7588	3.69347	3.58077	3.50155	3.47681	3.32076	3.37227	3.49269	3.64476	2.36285	0.316079	3.45017	3.96559	3.43881	2.77061	1.14638	0.877335	0.388974	3.93425	5.45112	5.12496	6.11183	4.05655	3.19424	2.28661	1.91438	1.89492	1.87389	2.45178	3.26229	2.45792	2.02315	2.1654	2.22611
1.81921	1.81921	1.81921	1.96878	1.96878	1.78463	1.95801	1.95801	2.42704	2.65447	2.65447	3.31498	2.67925	2.67925	5.67703	5.67703	0.498346	0.498346	0.498346	0.506053	0.879314	0.450206	0.0776152	0.0776152	0.0776152	6.08834	5.09183	3.94114	3.94114	4.11789	4.11789	4.5133	4.68853	5.19254	4.42109	4.73368	4.73368	4.73368	4.73368	5.56322	6.19011	5.76288	5.76288	5.76288	5.89312	5.28048	5.2572	5.2572	5.2572	5.02456
1.23226	1.65496	1.64616	1.80001	1.80001	1.70199	1.70199	1.74797	1.87566	2.16029	2.19271	1.41283	1.54959	1.77488	2.26325	2.60027	4.29007	4.29007	3.19143	2.93567	3.30373	4.47135	4.41803	0.101058	3.85061	3.50609	3.86844	5.0186	4.43405	4.43405	5.01353	5.4676	5.29055	4.55832	4.26093	4.39396	3.33581	3.01558	1.3945	1.55852	1.78253	1.39502	1.16994	1.18601	1.14471	1.46588	1.0146	0.928665	0.714372	0.500566
4.86417	4.77178	4.96795	4.92018	4.92357	4.91937	4.94934	4.57683	4.49371	3.83252	3.09817	2.7787	2.22344	2.13043	1.89176	1.93839	2.3376	2.27391	2.09328	1.80683	1.92548	1.61653	0.686005	0.972206	1.00177	1.87211	3.76869	1.00762	0.53692	6.09932	0.352733	0.208271	1.00755	5.13797	0.817311	1.31353	0.479943	0.147831	0.926844	0.0895069	0.360706	4.01959	1.77912	0.701695	1.1981	1.20535	0.919893	1.56807	1.02799	1.75322
0	0	0	0.847121	0.847121	1.18561	1.2176	1.2176	1.2176	1.2176	1.2176	1.2176	1.67535	1.67535	0.898231	0.51942	0.273811	0.273811	5.90513	5.06963	4.79856	5.29493	5.29493	5.23266	5.23266	5.65564	5.1426	3.11992	2.49805	2.49805	2.35883	1.63301	2.07517	1.85172	2.17418	2.34598	2.36023	2.58762	2.82451	2.82451	2.8252	2.8252	2.8252	2.82161	3.45138	3.33333	3.47701	3.47701	3.47701	2.98296
0	0	0	0	0	0	5.64552	5.64552	5.37057	5.37057	5.37057	5.37057	5.37057	5.37057	5.37057	0.0503204	5.0611	4.7147	5.34285	4.9612	4.9612	2.43225	2.43225	2.43225	2.04611	2.04611	2.04611	1.72027	3.60073	1.49904	0.836389	0.836389	1.204	1.204	1.204	1.204	1.204	0.586221	0.586221	0.586221	1.22144	1.37656	1.37656	1.37656	1.37656	1.99885	1.99885	1.99885	1.99885	1.99885
0.813893	0.808752	0.861045	0.944611	1.1672	1.04314	1.04362	1.08664	0.715991	0.795561	0.839726	0.872299	0.633671	6.088	5.62641	5.23554	5.48083	5.55927	5.67904	5.70502	0.121461	0.383208	0.659846	0.432055	6.04844	1.24919	1.24105	1.13732	1.01289	1.35676	1.36524	1.46561	0.844863	1.27997	4.74853	5.5857	5.36715	0.146895	0.346837	6.26101	0.0190057	0.147544	0.701132	0.842296	1.02228	0.712698	0.812153	1.06484	1.04624	0.464899
3.66075	3.66075	3.66075	3.35134	3.35134	3.27403	3.27403	3.45586	3.45586	3.45586	3.52997	3.30879	3.82397	3.82397	3.82661	3.82661	3.68668	3.91641	3.91641	3.8255	4.2514	4.19733	4.19733	4.19733	4.91725	3.81258	5.77101	5.75037	5.75037	5.75037	5.49828	5.74777	6.10796	5.79248	5.23579	4.68204	4.68204	4.06413	3.20566	3.99025	4.04137	4.04137	4.04137	5.35352	4.55632	4.55632	4.7728	4.7728	4.7728	5.17732
0	0	0	6.06386	6.06386	6.06386	3.44192	3.44192	2.92295	3.65192	4.12268	3.50819	3.50819	3.50819	3.50819	3.36287	3.64379	3.35881	3.35881	4.17399	4.17399	4.16778	3.734	3.34099	3.37158	3.7475	4.15984	4.15984	4.89023	4.89913	5.65782	5.65782	2.21524	2.21524	2.0246	2.0246	2.0246	1.15066	1.15066	1.1669	1.37665	1.04393	1.08374	1.08374	1.19362	1.19362	0.761352	0.0550581	0.0550581	0.0550581
3.75462	3.75462	3.75462	3.40726	3.70587	3.48365	3.40831	3.20999	3.02121	2.97618	2.67889	2.67889	2.57073	1.60178	1.95007	2.79704	3.19576	1.37457	1.56031	0.357936	0.989093	0.885634	0.945589	0.763417	0.979892	1.00963	1.1726	1.64329	1.53429	1.53377	1.68039	2.05332	1.85165	1.85165	2.88823	2.61878	2.77086	2.75579	2.70213	2.39542	1.84803	1.58152	1.58539	1.48112	1.20135	1.19721	1.2298	1.07305	1.12486	1.12486
1.27352	1.50729	1.15301	0.608184	0.996821	0.894416	1.28049	1.14679	1.01505	1.00883	0.789263	0.652293	0.573009	0.324766	0.177335	6.17056	0.307176	0.0103839	6.02324	0.186695	0.220043	0.767041	0.730355	0.616936	0.644276	0.627452	0.410454	0.58795	0.758983	0.681987	0.535062	0.809601	0.640544	0.726387	0.373251	0.629868	0.986672	0.701753	1.63455	2.16697	2.53292	3.02174	3.07286	3.20941	3.25333	3.07365	3.29992	3.06401	3.0456	3.36952
0.760537	0.760537	1.48657	1.48657	1.48657	0.969679	1.38649	0.692209	0.692209	2.4705	2.4705	3.30444	3.30444	2.39819	2.39819	2.64244	2.85816	3.31704	3.31704	3.31432	3.17025	3.83297	3.83297	3.86171	3.87696	0.944808	5.77794	4.95232	4.95232	5.50013	5.59328	0.823824	0.823824	2.13248	1.84561	2.31407	1.8658	1.59566	1.92959	1.92959	1.21652	2.13463	2.13463	2.13463	2.43734	2.43734	2.43734	2.43734	1.14239	2.75557
1.8152	1.43631	1.30936	1.30936	3.78333	2.78844	3.20333	3.20333	3.2697	0.0574486	4.10155	4.23599	2.20207	3.58339	3.21139	3.96262	1.6568	0.866586	0.844418	0.836327	0.939792	1.1374	1.41956	1.22011	1.53332	1.73181	1.26249	1.3388	1.81082	2.27202	2.96282	3.30052	4.39642	4.50454	4.97156	4.67573	4.72138	5.26534	5.17249	5.13398	4.98924	5.57087	5.52614	5.854	0.739656	1.15695	1.22767	1.79104	1.79104	2.07091
0.985005	0.985005	0.985005	0.16184	0.495192	6.14072	6.14072	1.13535	0.155413	4.44555	4.44555	2.96523	2.96523	3.26195	3.26195	3.26195	3.26195	2.87177	2.70563	2.58029	3.48845	4.13753	4.40116	4.77249	4.77249	4.87249	4.87249	5.54506	4.68771	4.68771	4.68771	4.87526	3.98351	3.98351	3.98351	3.52985	3.52985	3.52985	3.52985	3.52985	4.2757	4.77538	4.77538	4.77538	4.77538	5.56523	5.56523	5.56523	5.56523	0

## Sheet: Beta
4.29857	4.23359	3.86131	3.93791	4.17586	4.8424	4.54214	4.01734	3.1975	3.21572	2.73307	3.20043	2.86556	2.70233	2.11096	2.08022	1.9711	1.62611	1.69824	1.75508	1.74264	1.83665	1.68322	1.62836	1.82459	1.43921	1.48869	2.00231	1.7282	1.76036	2.80814	3.7296	3.44177	3.03673	3.73883	3.66875	3.78883	3.96582	4.0935	4.62351	4.54774	3.90114	4.18529	4.04184	4.31574	4.22254	4.52819	4.84404	3.9182	3.72154
2.0268	2.09323	2.41511	2.3489	2.252	2.12138	1.82847	1.87954	1.88493	2.114	2.07486	1.61981	1.65614	1.61056	1.83634	1.68125	1.93544	1.94695	1.60194	1.92581	2.06476	1.79493	0.89604	1.2633	0.750256	0.470833	0.273506	0.329119	0.207414	0.329657	0.363893	0.348935	0.153312	5.30259	2.25361	3.50395	3.31134	2.91799	3.17253	4.53382	3.90144	3.89148	4.17344	4.36927	4.37653	4.55232	4.96978	5.33758	5.38035	5.38617
0.684167	0.682779	1.59923	2.54862	2.42805	0.532035	1.23899	1.75673	1.78632	2.44043	2.17242	1.85405	1.95314	1.79432	1.5633	2.0912	1.55666	1.0305	1.14618	1.38551	1.39623	1.08914	0.580186	0.623917	1.72037	2.46854	3.09134	3.0817	3.69452	3.69691	3.4935	3.60625	4.14088	4.2148	4.04135	4.04026	3.91829	5.08364	5.04314	5.34892	5.27329	4.23595	5.20589	5.31111	5.01799	4.73186	4.58879	4.83248	4.53949	4.28963
4.3344	4.59083	4.44151	4.47308	4.5424	4.41301	4.49693	4.6155	4.62382	4.82227	4.99349	5.09313	4.93144	4.85402	4.86663	4.7826	4.73753	0.281874	5.77452	0.363225	0.368084	0.0410514	1.25807	2.81006	2.78411	2.23288	1.659	1.73753	1.74141	0.541168	2.64458	5.61511	0.311713	6.20507	5.96457	6.08211	5.86857	5.87243	5.40345	5.28147	4.87131	4.72014	5.6047	4.9576	3.95971	3.68988	3.44607	3.12002	3.21522	3.12399
0	0	0	0	0	0	0	0	2.42556	2.42556	2.42556	2.42556	2.42556	2.42556	2.42556	2.42556	2.42556	1.50323	2.4772	2.4772	2.4772	2.51954	3.47201	3.18138	3.31228	3.23566	3.23566	3.23566	3.23566	3.23566	3.23566	3.53804	4.01645	4.01645	4.01645	4.55344	1.33817	1.33817	6.12577	6.12577	6.12577	5.88403	5.88403	5.88403	5.88403	5.88403	5.88403	5.88403	5.88015	5.46713
1.33122	1.08334	1.08334	1.46182	1.46182	1.76141	1.53795	1.40671	2.04536	1.98838	2.26011	2.81478	2.86462	2.95234	3.02543	3.0334	3.35629	3.1792	2.90115	3.12364	3.32788	3.26059	3.60064	3.33122	3.59866	4.54873	4.12643	4.11746	4.56556	4.14789	4.14789	4.38802	4.32046	4.02018	3.94394	4.11843	4.09992	4.16471	3.74462	3.83008	3.54648	3.52667	3.52667	3.43746	3.51567	3.54577	3.62803	3.60347	3.60347	3.39598
4.77145	4.55736	4.655	4.60546	4.29969	4.87357	5.10877	4.77733	4.92488	5.22317	4.97586	4.52796	4.94914	5.46891	6.12537	5.98836	5.76901	0.0387194	5.95929	5.58533	5.8717	5.25133	4.96939	4.75915	4.3665	4.89091	5.02425	4.53635	4.16624	4.39889	4.30679	3.95165	4.28763	3.92121	3.31294	2.71988	2.66841	3.03863	2.95204	2.96825	3.19519	3.31059	2.49178	2.41168	2.44712	2.80217	2.93484	3.18203	5.27626	4.966
3.41385	3.37102	3.13743	3.13743	2.9714	2.9714	2.9714	2.70483	2.91594	2.91314	2.61649	2.51411	1.14146	1.14074	0.96355	0.955978	0.889987	1.05615	1.05615	1.05615	1.10048	1.27587	1.27587	1.27587	1.53847	1.78564	1.78564	2.25187	2.39787	1.86543	1.74836	1.45211	1.51976	1.54258	1.39945	1.54659	1.51877	1.45197	1.62976	1.62976	1.66045	1.61053	1.40353	1.63616	1.54233	1.57088	1.53732	1.53732	1.40603	1.39922
2.4942	2.51301	2.80569	2.71006	2.53619	2.4202	2.30221	2.5693	2.58928	2.67647	2.86396	3.02968	3.11937	3.20046	3.20972	3.2685	3.24157	3.46909	3.70421	3.75687	3.7059	3.73796	3.59252	3.62211	3.59578	3.56413	3.57672	3.77411	3.58428	2.705	2.21553	1.78778	1.8661	1.66101	1.55755	1.47964	1.59951	1.57074	1.71875	1.83863	2.3333	2.13276	2.27978	2.63729	2.87983	3.12255	3.32586	3.32586	3.05717	3.05717
4.6653	4.60927	5.29631	5.61723	5.74248	6.03971	5.84864	5.8453	5.80188	5.58973	5.60448	4.86124	5.58788	5.58788	5.78952	6.07613	5.65979	3.68516	3.46532	3.56869	3.33043	3.71927	2.91469	1.83254	0.475991	0.70111	0.674832	0.382828	2.34824	2.96645	5.75751	5.32782	5.41791	0.305082	5.83188	5.13973	4.46671	4.31488	4.47433	4.31016	4.20435	4.07796	5.08314	5.33077	5.69623	5.55944	5.3993	5.57419	5.57419	5.57419
2.56476	2.67584	2.73769	2.73491	2.96451	2.98851	2.66198	2.55245	3.35793	3.02692	3.08686	2.51189	2.84131	2.73393	2.3114	2.11015	1.73522	2.2866	2.03721	2.54303	3.29341	2.92452	2.45921	2.61646	2.69373	2.75242	2.75242	2.88847	3.21093	3.40407	3.44372	3.43995	3.66966	3.51239	3.67485	3.77951	3.99216	4.20565	4.28922	4.58532	4.7172	5.12635	5.15019	5.04806	5.42685	5.6727	5.6727	0.0169067	0.0169067	5.92018
5.15162	4.73038	4.49742	4.21416	4.1171	4.09932	4.08091	4.07559	3.79845	3.98232	3.8976	3.799	3.86389	3.82829	3.88003	3.74585	2.92462	1.72248	2.85478	2.34213	2.32279	2.45043	2.33327	2.41949	2.65316	2.63799	2.61115	2.56786	2.63895	2.71291	2.70828	2.72766	2.48929	2.69311	2.7372	2.71458	3.00867	3.36188	3.38792	3.59619	4.15178	4.00054	4.30804	3.69728	4.00219	4.65961	3.98653	3.77623	3.95421	3.38235
1.90448	2.19536	2.39889	2.39889	2.06741	2.19285	1.85042	2.16497	1.92022	2.00718	1.86736	2.18152	2.34513	4.20502	6.24549	0.721705	1.30395	0.349089	0.307093	5.73678	5.0323	4.58079	4.9092	3.49374	1.87083	1.60465	1.82109	2.25481	2.66476	3.19555	2.48445	3.10766	2.81407	2.17953	2.43322	2.79631	2.23783	3.88182	3.34599	2.70302	2.17943	0.281307	0.0170787	0.188052	0.185217	0.409629	0.0708861	0.337152	0.379545	0.23466
2.81151	1.96587	1.96587	1.96587	1.96587	2.69508	2.69508	2.66716	3.41633	2.86841	2.54647	2.03986	1.95244	1.83233	1.72929	1.28097	1.28097	0.916316	0.260349	6.27773	0.269655	0.136885	6.27309	6.1967	0.0437112	5.98003	6.01201	6.18342	6.15659	5.96506	5.96506	5.70109	5.9119	5.80759	6.18186	0.45568	0.128864	0.531276	0.766802	1.4127	5.47416	5.22101	5.0346	5.0346	5.16287	5.16494	5.16494	4.9895	4.57353	4.65624
3.18368	3.96452	3.65295	4.03362	4.73148	4.89785	4.74436	4.65271	5.63237	5.07311	4.80602	4.23432	4.69932	4.21359	3.2165	3.25822	2.77265	2.52698	2.40348	1.93288	1.87783	1.82423	1.51675	1.27234	1.4033	1.44483	1.21979	0.74166	0.922131	0.697928	0.789013	0.773157	0.963528	1.61868	1.36609	1.8524	1.86759	1.76559	1.75381	1.84051	1.81035	2.15659	2.52954	2.39351	2.39143	2.41062	2.35981	2.56231	3.58662	3.2982
3.92927	3.64811	3.64811	3.64811	3.64811	3.64811	3.44729	3.28103	3.33508	3.45998	3.26051	3.24349	2.878	3.00873	3.29184	3.75342	4.08275	4.49819	4.25794	4.37297	4.36079	4.63629	4.80799	4.86096	5.26837	4.54753	4.62259	4.51677	3.80142	3.59339	3.38521	3.0976	2.46876	2.6536	2.6536	2.47871	3.15479	3.30424	3.38941	3.48351	3.26637	3.49951	3.44499	3.93192	4.3393	4.45079	4.63745	4.63745	4.63745	5.38141
6.00275	6.06693	5.84254	0.257216	0.619249	0.648666	0.545981	0.823689	1.05845	1.26841	1.5972	1.6474	1.48275	1.18935	0.992477	0.870799	0.591817	0.610915	0.0222591	6.16233	6.10486	6.00697	0.0655436	6.27195	6.13293	0.198599	0.0577943	0.575464	0.585348	0.888087	0.870735	1.04586	1.35837	1.35384	1.27887	1.07882	1.44533	1.54326	1.43765	1.46562	1.20528	1.63412	2.86249	2.88927	2.7305	2.52007	3.53431	3.54523	3.23142	3.53032
0.0864364	0.0864364	0.0864364	0.0864364	0.0864364	6.06355	6.06355	0.122384	0.122384	0.122384	0.123483	0.336029	3.02283	4.52803	4.34553	4.65208	4.59088	3.70645	3.39399	3.51221	2.76456	1.04036	3.79555	4.01383	4.02577	4.0616	3.85305	4.4914	5.57445	0.958478	3.73992	4.67738	0.644566	4.97112	4.6709	4.98051	1.39627	1.08147	0.908033	1.05275	1.25533	1.46194	1.22702	1.29033	1.27657	0.887076	1.03615	1.29432	1.29432	1.45523
1.87119	1.87119	1.87119	3.2266	3.2266	3.2266	3.2266	3.2266	2.01424	2.01424	3.75696	4.90568	5.64634	5.34561	4.99541	5.95056	0.147196	0.00563301	0.00563301	6.23886	0.256258	0.23833	0.30622	0.578397	0.564338	0.438668	0.40571	0.662464	0.941198	0.927388	1.0181	0.735078	0.433149	0.214356	0.0480021	6.185	5.79562	5.8543	0.124894	0.197987	5.50869	5.47988	5.47988	5.6342	5.77981	6.19509	5.52307	6.20807	6.21442	5.23981
6.25508	6.25508	6.25508	6.25508	6.25508	5.61881	5.61881	5.61881	5.61881	5.61881	6.05816	5.85791	6.26844	5.56236	5.56236	5.20034	5.26999	5.26999	0.126401	1.05777	1.05777	0.436346	2.18607	2.17716	3.34876	2.89047	3.31392	1.90475	1.35426	0.348369	0.575208	5.93506	5.93506	0.471087	1.31814	1.31814	0.840909	0.459624	0.459624	0.459624	0.554419	0.998167	2.17349	1.61294	1.61294	1.61294	2.31167	2.31167	2.31167	1.01081
6.0466	6.21291	6.2823	6.11825	6.18832	6.20497	0.0524969	0.198393	0.324343	0.385272	0.6011	0.669795	0.648731	0.834177	0.823434	0.669324	0.696609	0.774843	0.767692	0.632686	0.618511	0.571962	0.491497	0.482162	0.476686	0.517816	0.440346	0.390407	0.418214	0.265294	6.2266	0.218024	0.562525	0.324446	0.871103	0.89253	0.628427	1.2084	4.16257	5.50853	5.90034	6.18854	0.819525	1.31036	1.10588	0.879858	0.454528	0.280338	0.279782	0.706459
3.38599	3.2651	3.47421	3.35907	2.95518	3.00821	3.14952	2.62564	2.35457	2.62291	2.9981	2.56752	2.50883	2.28445	2.44278	2.29978	2.03458	2.18876	2.46159	2.27587	2.62049	2.47055	2.47541	2.13428	2.05743	1.90856	2.57014	2.70068	3.00176	3.1946	2.52007	1.67419	3.54098	2.74367	2.78607	2.99095	1.86036	2.59654	2.72701	2.56626	2.51763	2.65309	3.0197	3.29548	3.28802	3.38701	3.17572	3.21482	3.46503	3.3741
3.29637	3.07903	2.72449	2.90272	2.69669	2.73814	2.78958	2.66352	1.96511	2.1876	2.30247	2.29698	2.12292	2.35339	2.77217	1.72829	4.00525	4.3675	2.56627	2.79018	2.41719	2.56749	2.95993	2.82857	2.64631	2.80445	2.86687	2.59721	2.56994	2.28548	2.42053	2.33382	2.47052	2.54099	2.51521	2.18569	2.22181	2.35946	1.32468	1.51185	0.392275	0.0216878	1.71392	4.83607	4.66914	4.98273	5.07928	5.01844	4.8256	5.11903
4.7519	5.20743	5.38027	5.24613	4.97151	4.27442	3.74383	3.44744	3.52798	3.56631	3.4427	3.69304	3.64517	3.78582	3.49337	3.15437	3.14466	2.38373	1.53739	4.49652	4.62693	3.83494	4.24123	0.965548	1.26089	1.65587	2.76715	3.58667	3.98506	3.52354	3.68804	4.22203	3.96387	3.70165	3.53882	4.01808	4.07256	4.36936	4.44947	4.65955	4.83826	4.5522	4.77906	4.54688	4.40035	4.46044	4.3799	4.56673	4.82709	4.8063
4.36195	4.36195	4.17639	4.16025	3.92137	4.03686	3.75571	3.47015	3.37488	3.16792	3.13975	3.0664	3.30101	3.0952	2.99361	3.02262	3.09137	3.42516	3.34344	3.16173	3.46555	3.78068	3.41866	3.78728	3.81939	4.43539	4.7397	4.61409	5.19985	6.11592	0.421001	1.45831	1.37668	1.6262	1.53197	1.55807	1.63049	1.70399	1.47325	1.57446	1.6685	1.24519	2.54015	2.75622	2.9017	3.16524	3.71919	3.80098	3.89337	3.82557
2.66304	2.66304	2.66304	1.94134	1.94134	1.94134	1.94134	1.94134	3.5366	0.847655	0.847655	4.98949	4.98949	4.98949	0.175332	0.175332	4.7055	4.7055	3.81281	3.69924	3.47608	2.64769	2.23246	2.23246	1.89397	3.84821	3.84821	4.26682	4.26682	4.26682	4.26682	4.26682	0.107125	0.107125	5.56823	5.56823	5.56823	3.05025	1.52014	1.52014	1.52014	1.52014	1.52014	1.52014	1.52014	0	0	0	0	0
3.38206	3.13333	2.90715	2.86759	2.98209	2.71379	2.80909	2.82764	2.94376	3.1416	2.94845	3.02681	2.82739	2.66378	2.36848	3.10506	3.46464	3.13785	3.03727	4.25245	3.00254	2.75361	2.06481	1.54926	1.58835	1.88646	1.63489	1.83579	1.61513	1.90167	1.91538	2.19071	2.04456	1.99252	1.91232	1.56503	3.43974	0.644163	0.208982	1.74404	2.2772	1.83114	1.86942	1.6687	1.78309	1.57654	1.58987	1.71096	2.43766	2.25036
0	0	2.09126	2.09126	1.18706	1.30294	1.30294	1.30294	1.30294	1.46993	1.46993	1.46993	1.24276	1.44187	1.60385	1.21222	1.24816	4.22038	4.34436	4.43985	3.62645	3.6621	3.69496	3.83538	3.68897	4.0132	3.63834	3.52378	3.56374	3.32445	3.32557	2.82131	1.42343	0.043928	0.11304	0.390616	0.0456455	0.51582	0.294991	0.472577	6.17513	5.6682	5.64354	5.69081	5.87183	5.5186	5.8838	5.57603	5.61401	5.28566
3.03895	2.34486	2.52822	2.73757	3.19306	3.31776	3.13483	3.50725	4.1041	3.37262	2.29472	1.98029	2.34034	2.79937	2.93989	3.46253	3.83088	3.45984	2.69393	2.89234	2.99363	3.07736	2.97883	3.28401	3.44464	3.61368	3.59708	3.98975	3.73939	3.41488	5.56991	4.9576	4.96883	5.27384	5.25865	5.24119	5.24436	4.9737	5.31544	4.92815	4.50787	4.38338	4.19669	3.79542	3.57464	3.24528	2.95777	3.0089	3.02035	2.62194
6.07372	5.18758	5.18758	3.44248	2.74875	2.09285	2.09285	1.53521	1.53521	1.10688	1.25059	2.02411	1.92152	1.90191	1.79858	1.79858	1.5215	1.87442	2.71416	2.20525	2.20525	2.42541	2.14652	2.51366	2.32456	2.35683	2.68009	2.68376	2.59048	2.26447	2.26447	1.35842	1.74097	0.770439	1.08247	1.5113	0.85037	0.700841	0.0990473	0.372087	0.372087	0.40976	0.140513	6.07586	6.07586	6.07586	0.245517	0.291754	5.78399	5.42618
1.10609	1.6498	2.87318	3.02601	2.67288	2.66139	2.93644	2.93654	3.18586	2.84671	3.83261	3.5756	2.86722	2.84325	2.74785	2.72324	2.08113	2.18439	2.03128	1.10415	0.749313	1.47438	1.69327	1.86748	1.66544	1.54865	1.29773	1.17957	1.48063	2.05249	1.65013	2.11427	1.86342	2.32305	1.58847	3.72447	3.17459	2.97158	3.21826	3.29817	3.26721	3.14953	3.15204	3.48825	3.65964	3.90391	3.52179	3.63322	3.22203	3.84914
5.44851	5.51101	5.29471	5.33223	5.46303	5.52904	5.5207	5.90778	5.73971	5.69633	5.83384	5.91986	6.21457	0.28945	0.373374	5.9492	5.84193	5.77087	5.82734	5.54141	5.31566	5.31193	4.88307	4.84911	4.4863	4.04984	4.26829	4.46337	4.27534	4.34104	4.17342	4.39337	4.50737	4.44906	4.43691	4.45185	4.3177	4.11555	4.48827	4.42223	3.94179	4.18504	4.85533	5.55246	5.63172	5.68822	5.42304	5.9711	5.37538	5.03548
3.57277	3.91193	3.98996	4.12637	3.89813	4.43977	4.58151	4.9747	5.02909	4.98149	4.87151	4.80865	4.82166	4.92447	4.88051	4.77459	4.87309	4.75842	4.85398	4.61515	4.19703	4.19728	3.9723	4.30119	4.51404	4.51189	4.34344	4.35752	4.66794	5.01634	5.70723	5.79364	5.99206	5.91013	0.0980603	0.195189	6.05232	5.49085	5.69292	5.87236	0.597834	6.0635	5.15499	3.75281	3.74059	3.82114	3.97662	4.04623	4.1307	4.29643
6.01925	6.13099	0.0468431	0.0771348	0.184239	0.153914	0.318137	0.31424	0.363182	0.0642398	6.23846	0.0975134	6.09952	6.00756	6.25548	6.25722	5.93083	4.83765	3.58734	3.97119	4.31401	4.79002	4.68411	3.62587	3.72141	5.5038	0.397085	2.15052	4.97574	4.35693	4.26953	4.74311	5.38077	6.22884	0.915787	1.20545	1.64159	1.78144	2.76492	3.10435	2.78579	2.8573	2.26997	3.05334	2.70855	2.56073	3.08989	3.24876	2.87548	3.42371
4.40819	4.40819	3.55258	3.07363	3.07363	2.85278	2.85278	2.85278	2.53263	2.53263	2.49569	2.49569	2.60254	2.51667	2.51667	2.68638	2.78091	2.78091	3.02227	2.92749	2.92749	3.48098	3.82583	3.46865	3.46865	3.57047	3.57047	3.24319	3.24319	2.46436	2.46436	2.46436	5.5216	0.585038	0.932816	0.451956	0.701094	0.701094	0.701094	0.701094	1.57662	2.91377	3.25941	2.98761	2.98761	2.98761	2.98761	3.34661	3.34661	3.34661
5.58864	2.28944	2.28944	2.28944	5.72105	5.72105	6.21856	6.21856	3.54904	3.71531	3.71531	4.24317	3.50432	1.6822	5.38974	5.38974	5.38974	5.18999	2.23757	2.65136	1.93135	1.72917	1.37116	1.48023	1.21028	1.06508	1.04907	1.51493	1.56783	1.60519	1.79559	1.36488	0.965672	0.820449	1.02967	0.960356	0.960356	1.08014	1.45522	2.37849	5.66387	5.64396	6.10163	0.260091	0.203356	5.90305	5.13928	5.13928	4.9318	4.5247
1.81987	2.58502	2.58502	3.00052	3.00052	3.11299	3.11299	2.88614	2.88614	3.34813	3.28405	3.46081	3.71926	3.85377	3.74445	3.50482	3.37941	2.91026	2.07482	1.3626	1.9213	1.79	1.33568	1.17343	1.65979	1.78237	1.74738	1.05531	0.907641	0.818387	0.356577	0.0808977	0.0095174	6.279	0.153133	0.135228	0.0234007	0.194908	6.2788	6.16687	5.99711	6.18478	5.97284	0.0402874	0.116531	0.116531	6.27415	5.80987	5.73172	5.73172
2.52869	2.77902	2.76202	2.75116	2.59845	2.54128	2.69333	2.85441	2.89758	3.11069	3.15416	3.33502	3.58064	3.65186	3.39836	2.95008	2.95166	2.79917	3.09592	2.94663	2.90335	2.85306	2.98266	2.9589	3.0114	2.88239	2.57863	2.3185	2.24653	2.3473	2.33405	2.22864	2.25981	2.33564	2.16802	1.99017	1.9561	2.22593	2.33018	2.36054	2.54696	2.75514	2.91237	2.88682	3.0287	3.11701	3.12557	3.12909	3.31315	3.37479
3.02157	2.77111	2.83555	3.13614	3.42276	3.74811	3.80463	3.34165	4.34224	5.64581	5.80884	6.23028	0.758679	6.04515	5.71186	5.23334	0.553761	0.244479	0.447522	0.531256	0.332086	0.0684914	6.26843	6.27534	0.634753	6.08986	6.11759	0.495474	0.521588	0.13043	6.08902	5.22059	4.66496	4.33766	4.49881	1.7699	1.24647	2.3003	1.6309	1.86641	1.90399	1.01231	1.16158	1.50866	1.02606	0.833515	0.691866	0.763009	0.498639	0.448417
4.83454	5.16019	5.11098	5.64288	5.86661	6.16809	0.0787338	0.0237937	0.555841	0.580024	0.453475	0.244402	0.489002	0.454148	1.37694	1.27079	1.93435	2.42722	3.15543	3.91113	3.41546	4.53009	4.59252	4.22054	0.647272	5.84846	0.0713192	6.1682	4.413	4.84711	4.94907	5.16704	5.00667	5.2462	5.41014	0.442158	1.44858	0.780387	1.23598	1.27655	1.26372	0.954488	0.939003	0.930442	1.02366	0.751147	0.955562	0.777926	0.859524	0.684782
1.03648	1.45698	0.602611	1.29743	0.868743	1.7453	1.98122	1.91938	2.2539	1.89876	3.98222	0.69688	5.67003	5.20818	4.87036	3.69	3.46525	3.41972	3.45439	3.93965	3.91851	3.68227	3.9823	2.79201	2.93291	2.99894	2.66434	2.8785	2.98177	3.00606	2.59899	2.52297	1.7673	1.78103	1.33059	1.14292	0.864105	0.882085	0.556915	0.556337	0.939782	0.576612	0.781866	0.380476	0.327496	1.62839	5.88692	4.94973	3.94391	4.13763
4.85164	4.54402	4.60074	4.57789	4.52946	4.56695	4.52329	4.6248	5.00765	5.09909	5.68704	5.47599	5.32692	5.32928	5.42742	6.06127	5.95529	6.24029	0.235874	0.233593	0.589686	0.636961	0.879743	1.12453	1.40418	1.52	1.25167	0.96843	1.57032	1.15881	1.23408	0.486407	0.684549	0.398424	0.601721	1.18856	0.764096	0.902315	1.49104	0.674159	1.27686	1.21794	1.099	0.720685	1.05731	1.16687	0.980637	1.29211	1.17003	1.44166
2.4124	2.9622	3.27511	3.16344	3.07599	3.07599	1.53743	2.06373	1.09591	5.79341	4.99695	5.2293	5.33	5.55491	5.61923	5.39287	5.10078	4.80643	4.34305	4.31017	4.4702	4.52222	4.34114	4.29048	3.03226	3.44956	2.69958	2.00603	2.06513	2.11037	1.98189	1.05673	1.73638	2.11765	2.43656	1.54572	2.65442	3.1313	2.99436	3.90854	4.09346	3.97279	4.50856	4.65282	3.97841	4.54587	4.19219	6.14205	4.15737	0.339773
1.53069	1.28805	1.78833	1.78833	1.60471	1.3168	1.77565	2.15813	2.08124	3.34968	3.95076	4.54197	4.64589	4.74778	4.38617	4.95682	4.99305	5.37122	4.94507	4.92106	5.55196	5.70802	0.0194508	5.64401	0.942859	1.2968	1.47075	1.69734	2.35887	2.81472	2.76565	2.92189	2.91546	3.0975	2.63861	2.7008	2.33023	2.7576	2.7576	2.61582	2.58219	2.45356	2.16934	2.22554	2.4915	2.4915	2.94781	2.71811	3.04548	3.27171
0.408166	0.317054	0.317054	0.317054	0.22109	6.12725	6.11291	0.124417	0.124417	6.26577	0.226421	0.281828	0.808533	1.53141	1.02972	3.48345	3.77937	3.38634	3.45241	3.68416	4.08222	4.08222	4.18048	4.12586	4.6824	4.6824	4.95249	5.04566	5.24423	4.78634	4.85841	4.71659	4.94234	5.21912	5.21912	5.36897	5.11201	5.05461	4.4269	3.82015	4.14867	3.65218	3.64185	4.29353	4.79684	4.79684	1.28933	2.9291	2.9291	2.9291
2.29149	2.42051	2.39235	2.1998	2.27124	2.21468	2.29097	2.20779	2.0884	2.37073	2.32557	2.50388	2.21488	2.38787	2.61773	2.33571	2.34547	2.34342	1.86065	1.80772	2.34827	2.31536	2.43527	1.66181	1.83703	2.23198	2.28032	1.30874	1.69778	1.8456	2.28579	2.15628	2.70471	2.30956	2.26724	1.85459	2.04793	1.94176	1.85637	1.79439	1.7601	2.08058	1.8524	1.77957	1.78738	1.9129	1.77684	1.7756	1.59738	1.6998
5.16565	5.16565	5.16565	5.16565	5.16565	3.87272	3.87272	4.42861	4.42861	4.25185	4.78118	3.92505	4.4184	4.80554	4.94871	5.24181	4.73164	4.53474	4.72448	4.85738	5.02273	5.15425	5.13872	5.13872	5.05317	5.21392	5.21392	5.04351	5.04351	5.07088	5.63394	5.63394	5.47357	5.47357	5.47357	5.18386	4.80886	4.80886	4.56631	4.56631	4.56631	4.56631	4.56631	4.56631	4.56631	3.85333	3.85333	3.85333	3.85333	1.98247
4.30924	4.30924	4.30924	4.30924	4.30924	4.30924	4.30924	4.30924	3.19854	3.19854	1.93398	1.93398	1.50599	1.50599	1.50599	1.50599	1.50599	2.1443	2.1443	1.97216	1.97216	1.97216	1.87732	1.50369	1.80788	1.80788	1.80788	1.92716	1.72104	1.72104	1.87232	1.87232	1.91356	1.91356	1.91356	1.91356	2.18807	2.45181	2.45181	2.45181	2.04995	4.24932	4.80403	5.30603	5.81628	5.81628	5.81628	5.81628	5.81628	5.81628
4.4809	4.23663	4.21919	5.55708	4.34747	5.22008	5.05303	3.68707	0.201165	4.14646	3.96738	4.74081	4.80572	4.83839	6.20908	5.39587	4.69843	5.66179	4.21561	3.5958	3.79625	2.30455	2.34503	0.622468	2.06274	2.37637	1.58351	1.80759	1.91263	1.75713	2.01409	1.46204	1.55357	1.52576	0.447681	0.994108	1.05804	0.0339788	5.218	4.85646	4.71714	4.60477	4.46922	4.38463	4.48227	4.5241	4.5241	4.56221	4.60268	4.51736
1.72262	1.55454	1.72452	1.73702	1.52262	1.35779	1.49063	1.59174	1.64635	1.36165	0.509169	0.798898	0.492919	5.67839	5.6938	5.84711	6.09156	6.03486	5.82928	5.97753	5.98528	5.96703	6.07334	5.83474	5.75412	5.88976	5.90736	5.7489	5.74963	5.41347	5.54997	5.6536	5.68501	5.77503	5.61415	5.65553	5.51128	5.78052	5.5877	5.824	5.55124	5.80141	5.77005	4.82956	3.82798	3.67356	3.67356	4.80682	4.80682	6.0373
3.31347	3.06559	4.13631	5.35931	5.3922	1.25231	1.25231	1.23235	1.45233	1.79488	1.46885	1.37609	6.07936	6.20963	1.19885	0.927547	1.71236	2.06934	3.18247	3.00951	3.79385	3.56251	3.17746	3.91301	5.11814	5.1302	5.77389	5.82762	5.37745	5.9277	5.21534	6.09516	0.114711	0.531553	0.555596	0.175702	0.571821	0.29185	0.408963	3.18879	2.99421	2.94807	2.98024	2.98335	3.26443	3.34314	3.47867	4.01044	3.71779	3.98172
3.09983	3.09983	3.26968	2.61273	2.92067	2.92067	2.92067	3.03587	3.03587	3.0449	3.14199	2.90004	3.23187	3.23187	3.50152	2.29865	2.38271	5.97158	6.14827	6.17871	0.101385	0.240517	0.651249	0.819288	1.11775	1.32729	1.32729	1.40505	1.47853	1.92886	1.91141	1.55476	1.55476	1.67205	1.67205	1.57573	2.2539	4.03336	4.91752	5.04882	5.35959	5.20864	5.28995	5.23967	5.19806	5.05878	5.05878	5.05878	5.05878	4.92705
4.23731	4.19936	4.27651	4.47059	4.32395	4.50368	4.27171	4.15163	4.16749	4.21365	4.05477	4.19768	4.38614	4.55227	4.74605	4.6338	4.15432	4.11291	3.91313	4.90735	5.25758	5.71731	0.38501	0.260611	0.334589	1.26299	1.67815	2.17806	2.1464	2.22215	2.32979	2.35806	2.69139	2.88374	2.88838	3.4753	3.55944	3.34176	3.43051	3.75244	3.39239	2.73145	3.17418	3.52124	3.39043	3.37457	2.49484	2.99463	1.96669	2.32082
0.409413	0.409413	4.47765	4.47765	4.47765	0.781767	0.781767	3.49191	3.49191	3.49191	3.49191	3.49191	3.99636	3.43762	3.23104	2.67641	2.57418	2.51871	2.75981	2.75981	2.8813	2.63815	2.63815	2.63815	2.63815	2.71695	2.6121	2.77798	2.49509	3.42742	3.14026	3.19162	2.69009	2.69009	2.57764	2.66114	2.42935	2.17662	1.9405	1.92893	1.92893	1.9073	1.9073	1.17551	1.17551	1.17551	2.23728	1.27523	0.752994	6.10237
5.78635	5.89199	6.04832	5.95764	5.87854	5.98851	6.00676	5.77341	5.83165	5.7302	6.09248	6.1531	5.88154	5.92213	0.265639	6.11422	0.512024	0.357508	5.91817	5.89428	5.89343	5.86372	5.61174	6.27405	0.517232	0.697508	0.731771	1.13065	0.815103	1.94509	1.74728	1.53618	1.65636	1.53054	1.52959	1.33273	1.29622	1.3154	1.10213	1.31239	0.686989	1.29469	1.01635	0.793295	0.630527	0.587761	0.427754	0.427754	0.438422	0.27253
0.879472	3.72784	1.39927	1.56732	1.39434	0.255435	0.278217	0.181647	0.280905	0.764223	0.829065	5.73468	0.262341	0.0941448	0.15564	0.174318	6.03781	0.118278	6.26704	1.00189	1.56569	1.74398	0.869496	1.12786	0.853297	1.46953	1.57894	2.15101	2.32556	3.1347	5.61417	1.73352	1.05277	6.25819	0.169296	6.27947	0.473324	0.538714	0.683549	0.609223	0.771387	1.31035	1.09327	1.33881	0.739175	0.716926	0.539178	0.917388	1.49415	1.23094
3.82785	3.81311	4.4242	4.73511	4.87146	5.19142	4.97643	4.87082	4.90572	5.22825	5.09267	5.08897	5.05875	4.93004	5.29778	4.36557	4.36756	3.99442	3.75312	3.34691	3.65119	3.5673	3.4646	3.02516	3.1058	2.37786	1.32726	1.6343	1.744	1.523	1.24657	1.60898	1.47096	1.07533	1.13061	1.24179	1.31411	1.52928	3.53895	3.62587	4.12037	4.26048	3.75788	4.04183	5.01233	5.62509	4.94991	5.00288	5.40519	5.18948
1.70062	0.789677	5.41304	0.205069	6.11642	6.11642	6.01478	5.66323	5.99647	5.93956	5.77254	5.44805	5.84106	5.9306	5.80401	6.04554	6.03051	5.86999	6.19832	0.279015	0.394295	0.531306	0.0380228	0.685201	5.82971	0.0776229	4.72265	3.60617	3.7495	3.66922	3.84137	3.88113	4.46485	4.37592	4.67744	4.52159	4.66241	4.82214	5.29245	5.14662	5.69413	5.93793	5.8096	6.17715	5.81342	0.211019	6.18333	6.04687	6.04687	6.04687
0.937092	0.559379	0.957555	0.248395	0.248395	0.689053	0.836522	0.88544	0.886566	0.85283	1.23838	1.38503	1.68544	2.00269	2.08848	2.13553	2.39774	2.53312	2.81623	3.15015	3.32139	3.40775	3.22127	3.24346	4.07532	4.82586	4.46096	4.4226	4.59225	4.69148	4.83701	1.29645	0.466049	1.65565	0.850101	0.966891	0.6776	0.878406	0.578938	0.519743	0.39086	0.506108	0.618753	0.621408	0.69152	0.465665	0.357543	0.483767	0.728215	0.491241
3.13956	3.59351	2.72089	2.11384	4.10759	5.72157	5.88412	0.0409834	0.552833	0.64454	0.990332	1.29266	1.20062	1.03714	1.26755	1.67166	1.96287	2.24522	2.53545	3.00784	2.42858	3.0394	2.41484	1.96098	2.67623	2.79381	2.69446	2.3625	2.44685	2.43038	1.9784	2.18535	2.07787	2.30382	2.35032	2.46334	2.40826	2.31012	2.41153	2.19366	2.35487	2.57446	2.69551	2.86191	3.05035	3.29201	3.30006	3.51414	3.93214	4.20886
2.24795	2.23758	2.60383	3.24783	2.86362	2.27294	1.98015	2.13281	1.92436	1.72577	1.48467	1.54739	1.19768	1.72262	3.52887	2.95987	3.48384	3.31766	3.52059	3.22887	3.52334	3.87243	3.50503	3.53005	3.45256	3.64395	3.63113	2.78571	2.66811	1.89481	1.68531	1.48948	2.43837	2.12927	3.01767	2.98634	2.44861	2.62511	2.59422	2.76086	2.72319	3.24033	3.52991	3.30843	3.30957	3.34312	3.30869	3.24262	3.39605	3.44653
5.7065	5.6712	6.24041	0.000568437	0.113932	0.266243	0.0857669	0.0831635	0.246103	0.223075	0.244865	5.59637	0.4563	0.41852	1.11516	5.58553	5.04528	3.90058	4.10289	3.97423	4.0172	3.67873	3.97714	3.87603	3.39326	2.94896	4.06062	3.28126	3.71677	3.0557	3.08141	3.39251	3.58354	3.19652	3.16182	3.1784	2.99215	2.97873	2.91943	2.83237	3.03393	2.87037	3.23361	3.40631	3.23573	2.44539	2.09177	1.81763	2.23972	1.06634
5.82174	5.78245	5.69683	5.58661	5.60424	5.56065	5.87151	5.95544	0.0475269	0.065206	0.436715	0.644469	1.9879	2.41224	3.06341	2.48118	2.34239	2.05249	2.01838	2.12745	2.04111	2.34237	2.49719	2.34911	2.44115	2.63547	2.28735	1.87214	2.14367	2.43521	3.14214	3.02846	3.24571	3.05999	2.79248	1.84987	0.873029	0.53867	0.261862	5.93783	5.91405	0.019128	0.565988	1.09157	1.23526	0.940943	1.40826	1.31051	1.40709	1.82099
3.74205	4.21028	3.99214	3.99214	3.63209	2.05788	1.98573	2.20059	1.32231	1.25851	0.686318	0.591064	1.25647	0.124588	5.04767	0.398524	1.86561	0.766015	5.03617	4.67042	4.48575	4.22278	4.60819	4.25164	4.07974	4.03761	3.82427	3.73224	3.62735	3.73094	4.05265	4.35621	4.26413	4.38496	4.78549	4.75312	4.08615	3.98116	4.49941	4.30749	5.75924	5.42773	5.64804	5.14233	3.1521	3.56047	2.84847	2.5134	2.49561	0.124597
6.19414	1.45773	3.62373	0.997275	4.24407	4.22748	3.85568	2.85617	3.06408	3.64457	2.37155	1.93385	2.17512	2.25348	2.22628	2.35265	2.47359	2.48658	2.06031	2.13847	2.33072	2.46246	2.5085	2.56612	2.80264	3.26648	3.22892	2.49647	2.60253	2.44035	2.22866	2.33121	2.30242	1.71531	2.43811	1.88498	1.85228	1.71143	1.65074	1.8568	1.91107	1.87467	2.03361	2.13157	2.33648	2.35428	2.36976	1.98591	1.71659	1.25392
0.558279	0.558279	0.558279	0.558279	0.558279	0.558279	0.833378	1.2485	1.519	2.28487	2.28381	0.861723	0.968799	1.26712	1.65772	1.40636	1.54749	1.5349	1.52457	1.47352	0.395352	2.98854	1.41742	2.13693	3.47762	3.18163	3.63606	3.85466	3.93033	3.05525	2.67242	2.71263	2.56226	2.33635	1.68165	1.48588	1.43715	1.45125	1.45125	1.29372	1.53937	1.31372	0.549334	0.375334	0.87372	0.87372	1.03803	1.03803	2.43333	2.43333
2.55047	2.06229	2.32733	2.25195	2.30292	2.70966	2.76913	2.83662	2.90963	3.12151	2.98149	2.76837	2.63458	2.81893	3.10641	3.02766	3.30236	3.26436	3.27636	3.14284	3.15841	2.94803	2.84554	2.73555	3.31695	3.47418	3.55908	3.27969	3.35516	3.40369	3.39212	3.37356	3.57416	3.36786	3.59268	3.5427	3.58722	3.588	3.44333	3.02073	3.15514	3.1657	3.39993	3.32064	3.68977	2.27791	2.78789	2.51461	2.36354	1.57036
2.02389	1.76886	2.24062	2.24062	1.96163	1.7693	2.10815	2.06855	1.51184	1.94864	2.26499	1.07503	0.850754	2.94968	3.76271	2.77322	1.99569	2.04536	2.21117	2.05446	1.511	1.28876	1.3494	1.57348	1.46825	2.00214	1.73382	1.41854	1.65775	1.60962	1.34831	1.39449	1.25651	1.42985	2.06606	2.39044	2.26893	1.86461	1.18128	1.24	1.31824	1.17973	1.38748	1.27029	1.27236	1.21676	1.16439	1.14874	1.0922	1.14942
2.72118	2.72118	2.72118	2.5939	2.5939	2.5939	2.59735	2.76696	2.63439	1.53001	1.23464	1.22193	1.21722	1.3219	0.707716	0.574926	0.204264	0.0423282	0.18805	0.18805	0.297485	0.501336	0.936827	1.50698	1.85799	1.85799	1.5872	1.6332	1.3991	1.9944	1.94171	2.01924	1.84364	2.04518	2.12394	1.77018	2.81376	3.37383	3.47705	3.68724	3.81044	3.74631	4.03363	3.8232	3.8232	3.8232	3.78612	3.76803	3.82637	3.98952
0.431647	2.70299	6.07768	3.49411	2.73311	3.55505	3.55505	3.67846	3.3562	3.00768	3.31827	3.05853	2.7653	3.16956	2.90034	3.33118	3.1866	3.70317	4.00624	3.66114	5.64302	4.93811	0.44371	0.663596	2.50164	4.37852	4.80642	5.7357	4.22016	0.549537	0.845373	1.55862	1.76917	2.11969	1.74993	2.10969	1.10135	1.01594	1.23082	0.87758	3.28637	0.291044	1.16377	3.16824	3.87434	5.46592	1.21076	2.24517	4.18422	4.33478
3.17229	2.82124	2.97818	0.038119	0.038119	0.038119	0.038119	1.60585	1.60585	0.0813386	0.0813386	0.0813386	4.16934	4.26726	5.52203	4.98615	4.02876	4.19907	4.19907	4.03167	3.93048	4.13534	4.42229	4.42229	4.42229	4.70535	4.79649	4.79649	4.25754	4.47954	4.33746	4.23088	4.4047	4.6155	4.44611	3.92721	4.19731	4.19731	3.99953	4.20659	3.87906	3.71796	3.77932	3.7586	3.7586	3.4608	3.20351	3.20351	3.46108	3.63235
0.592643	6.06342	6.24524	0.229283	0.710119	0.322966	0.00847558	5.84096	5.75573	5.46483	5.42377	5.14757	5.02534	5.23945	5.56756	5.48178	5.35991	5.42257	5.72969	5.571	5.65049	5.94002	0.139808	6.23904	0.0469215	0.0724891	0.510652	0.509089	0.477558	0.468616	0.131966	0.30743	5.91307	6.24186	6.12995	5.7116	5.86824	5.51349	5.45912	5.91842	5.61502	5.46632	5.06554	5.99423	5.10445	3.16121	3.72785	3.56125	2.68804	2.5356
2.63291	3.06744	3.05318	3.05318	3.05318	3.34447	2.7449	2.7449	2.7449	3.1319	3.1319	3.71173	1.49291	1.30066	5.61666	5.61666	4.14002	3.36853	3.09265	3.19413	2.97041	2.67728	2.67707	2.67707	2.2857	2.56192	2.88845	2.67964	2.67964	2.27481	2.27481	2.19599	2.19599	2.0183	2.40957	1.46192	2.00961	2.00961	2.57831	1.42602	1.06259	1.01056	1.1824	1.02339	1.02339	1.02339	1.02339	0.158204	0.158204	0.27334
3.18632	3.04943	2.80638	2.89663	3.06638	3.01957	3.27015	2.93025	2.78343	2.41042	2.2632	2.03896	2.1956	2.04961	2.5134	2.70973	2.36289	3.63511	3.34426	3.64771	4.68293	4.58627	4.58627	4.52443	4.68744	4.70865	4.65968	4.65968	4.5648	4.43707	4.74312	5.06917	4.57722	3.3614	2.96201	2.96201	2.96201	4.59729	4.07133	0.255744	5.78285	5.89239	5.94534	5.97414	5.73841	5.95735	5.95735	5.76735	5.76735	5.76735
3.137	3.46556	3.59298	3.90138	3.83277	3.83277	3.9128	3.8379	4.45909	4.29074	4.51757	4.63462	4.58562	4.66232	4.82635	5.1352	5.21683	5.37319	5.76775	5.74241	5.55947	5.93598	5.72578	5.54171	5.72691	0.30641	0.55204	1.0674	0.604366	0.515599	0.335141	0.721618	0.440903	0.267601	0.335747	6.18526	6.09106	6.21446	5.77706	5.50394	5.31365	5.25104	5.28174	5.41459	5.24495	5.13124	5.43651	5.25524	5.07454	5.68489
5.1852	5.77382	6.09371	6.09371	6.04364	5.79444	5.86427	5.83674	5.71142	5.70693	5.16343	5.61119	0.219397	0.312383	0.675268	0.781565	1.61166	3.71413	5.4891	5.86351	0.227361	2.09262	5.25311	4.59326	4.60018	4.60467	4.80254	4.69875	4.65797	4.38858	4.78266	4.36566	4.28932	4.61831	4.63505	4.70689	4.51342	4.72781	5.0308	5.06448	4.99086	5.25555	5.51577	5.09843	5.43508	5.38679	5.43527	5.43527	5.88174	5.88174
0.930693	1.28461	1.32869	1.16614	1.28948	0.902117	1.12673	1.49123	0.991118	6.09408	1.05657	0.643151	0.284631	5.10922	5.6145	1.69523	1.20735	1.89061	2.17208	2.18375	2.5912	2.408	2.02645	2.14216	2.2757	2.08089	2.52221	2.51301	2.95755	2.82719	3.11441	3.26646	3.28997	2.92399	2.93154	3.23608	4.71727	5.14459	4.90084	5.78692	0.0454795	5.9442	5.84923	5.66899	5.8672	5.73865	5.86373	6.00362	6.06698	6.0105
0.298503	0.122678	6.22192	6.13379	6.02549	5.94382	6.08515	5.95844	5.98015	5.82555	5.64996	5.51585	5.38617	6.17666	3.68126	3.54473	3.42167	3.34015	3.06394	3.27153	3.19245	3.23402	3.24991	3.0881	3.13003	3.26361	3.3784	3.46496	3.77741	4.79322	5.18436	5.8859	5.80151	5.90406	6.03853	5.79859	5.86635	0.41133	1.22046	1.95185	1.78905	1.8177	1.69298	1.47994	1.60039	1.5264	1.57839	1.68816	1.50708	1.42688
0.498707	5.14555	2.67695	2.67695	3.25276	0.983694	0.440368	1.62286	1.96008	2.20248	2.35032	2.92388	2.49289	2.40428	2.38962	2.37478	2.64393	2.59793	2.89671	3.27207	2.82625	2.42645	2.90109	2.95589	2.42424	2.49413	1.42472	1.88928	2.15444	2.53627	1.91181	0.858442	1.54682	1.67371	2.60433	2.60433	2.91935	2.59784	2.87519	3.31074	3.2605	3.08155	3.09072	3.361	3.361	3.12169	3.12169	3.12169	2.76143	1.9809
1.05044	1.05044	0.910576	0.938058	0.874618	0.942199	0.942199	0.466181	0.584084	6.23992	6.23992	0.0191961	0.535332	6.07976	5.57671	5.473	5.48538	4.58923	4.78955	4.66923	4.66213	4.4935	4.2376	3.98978	4.0558	4.04152	3.74902	3.9444	3.57341	3.57935	3.56324	3.24831	3.13797	3.57302	3.56958	3.35865	3.29628	3.49631	3.30228	3.21141	3.27655	3.13241	3.19663	3.1643	3.28345	3.2272	3.07802	3.03621	3.0672	3.10648
5.90329	5.7297	5.58351	5.45953	5.47794	5.54019	5.6271	5.68919	5.57318	5.38534	5.44815	5.15915	4.44872	4.0484	4.14727	3.36795	3.73082	3.71317	3.12957	2.86163	3.07895	3.28763	3.18056	3.34152	3.6877	5.21606	5.2981	4.80543	4.96736	4.89043	4.32044	4.03606	4.45992	4.37159	4.12425	3.77915	3.61899	2.96262	2.24792	1.71738	1.36549	1.51125	1.55679	1.44391	0.917447	0.799608	0.861991	0.589792	0.638261	0.463604
3.6636	3.6636	3.40505	3.40505	3.40505	3.40505	3.40505	3.40505	3.09321	3.33151	3.33151	3.33151	3.33151	5.4793	5.24488	5.44115	5.3507	5.3507	5.3507	5.4315	5.33301	5.12069	5.12069	5.12069	5.29322	5.29322	5.33374	5.10442	4.62594	2.4168	5.36053	3.27624	4.29546	4.12613	4.12613	4.44117	3.9609	3.77313	4.06946	4.06946	3.59779	3.1279	3.1279	3.1279	2.55221	1.67612	1.67612	1.67612	1.67612	1.20076
4.05975	3.90943	5.23232	5.09357	0.701738	0.662077	3.60168	3.76113	3.60824	2.43517	2.19126	2.26914	2.80584	2.96585	2.48364	2.52879	3.02799	3.24615	3.27887	3.23218	3.18452	3.00173	2.6793	2.84216	3.76772	4.02925	3.62959	3.27534	3.48933	3.20708	2.08152	2.1878	2.04049	1.85259	2.03483	2.33778	2.73468	1.91975	1.68702	1.32679	1.52519	1.24469	0.83557	0.84296	0.57913	0.650262	0.635745	0.0203962	6.27129	0.34704
4.78679	5.1467	6.14491	0.233674	0.0888576	6.01985	4.84834	4.84834	1.33996	3.49888	3.55202	3.60305	3.90718	3.81133	3.67961	3.6781	3.78541	3.76684	4.03218	4.03279	4.0036	4.31375	4.35758	4.73299	4.82518	4.9251	5.1443	5.2741	5.03511	4.86443	4.82251	5.07161	5.05872	4.91926	5.7611	5.92955	1.51175	1.07822	0.934054	1.19465	0.934687	0.472265	0.593741	0.591378	0.744537	0.937362	0.808679	1.2567	1.08859	0.815458
0.383873	0.581287	0.383279	6.02032	0.114111	0.228447	0.158666	6.11989	4.76398	3.79128	3.39913	3.39724	3.46397	3.1349	3.41885	4.14659	4.29737	5.96363	5.37877	5.01155	2.21643	2.18882	0.661075	1.21307	1.19624	1.16981	1.86705	3.17277	5.46634	5.89449	3.52013	3.60592	3.12932	2.99175	3.76307	4.5021	4.60687	4.70495	4.83619	5.71581	6.18898	6.21559	5.92664	5.93649	6.18012	5.92077	5.90438	5.87976	6.21965	0.353105
3.86667	4.19309	4.55751	4.57201	4.18265	3.73672	3.79179	3.22539	5.25822	5.66523	1.58211	6.17087	0.48494	0.953204	0.769272	1.22346	1.4407	1.67374	1.52933	1.55701	0.661555	0.989265	4.37826	5.18552	4.64366	4.31676	3.87108	3.35653	3.57022	3.74281	3.76241	3.89117	3.84942	4.36382	3.96865	3.88332	3.88968	3.89127	3.90988	3.87214	3.51698	3.87258	3.54201	3.70642	3.71417	4.06441	3.61644	2.52817	2.06791	2.21221
5.12659	4.87871	4.87871	4.87871	5.32043	5.29674	5.58603	5.47477	6.08817	0.0291051	0.310091	0.237379	6.27966	0.812962	0.488649	5.95262	6.1378	0.0363917	3.58888	3.87185	3.17006	3.79914	3.89747	4.80624	4.65394	4.33806	4.3787	4.2285	3.94728	3.90234	3.52746	4.4874	5.81453	5.42042	5.55747	5.41879	5.64997	0.233545	0.931624	0.706861	0.706861	0.439551	6.03572	5.69738	5.69738	4.87969	5.21938	5.21938	5.24623	5.24623
0.35591	0.934236	0.567465	0.987436	1.06362	1.18703	1.0307	0.973295	1.18861	1.26612	1.21146	1.42258	1.59223	1.64116	0.40292	1.15346	0.768333	0.0825511	0.159248	0.0729995	0.0877104	0.335824	0.176169	6.21513	0.076521	0.248868	0.31037	0.513527	0.671935	0.62455	0.981858	1.03626	0.67391	0.404959	0.243381	0.486395	0.433616	0.686894	0.867889	0.969274	1.08443	1.4942	1.26258	0.826584	1.568	1.7103	1.90727	2.09653	2.14344	2.25228
3.17532	4.883	5.19504	0.0754857	3.81266	0.0678572	0.137225	6.00342	0.0346956	6.16215	0.118127	6.14896	5.98704	6.09708	0.144532	0.15185	6.15967	5.30093	5.5589	4.90073	4.80943	4.90147	4.42997	3.73018	4.35205	4.16037	3.39675	3.42288	3.7182	4.42099	3.25314	4.16365	3.03567	3.15602	2.38579	3.1093	3.8862	3.87745	3.78583	3.95259	4.02798	4.02148	3.90756	3.75003	3.7564	3.61293	3.95757	3.95757	4.19848	4.47783
1.5445	2.08363	2.01919	1.57811	1.07649	2.80363	1.23451	1.19848	0.383105	0.165525	0.791286	2.3327	1.85594	2.65633	2.49203	2.12866	1.83995	2.56373	0.706141	2.35714	1.86479	1.8019	2.08879	2.00908	1.61676	1.49758	1.55296	1.54238	1.43357	1.83206	1.90546	2.04085	1.61773	1.37831	1.46639	1.29023	1.52575	1.69979	1.62079	1.95154	1.83183	1.97582	1.86276	1.95343	1.96518	2.18581	2.26774	2.43175	2.49158	2.26422
1.25005	1.83397	1.83397	1.83397	1.83397	1.85437	1.73367	1.80926	1.50496	1.85797	2.45735	1.24116	1.58123	3.04372	3.98939	5.0087	5.0087	5.62447	5.5236	5.01161	4.79673	3.49822	5.61021	5.87535	5.69734	5.39588	5.22528	5.33363	5.10068	5.10068	5.32958	5.82585	0.143646	4.77066	4.98483	3.74709	4.25541	4.12035	3.18667	1.9674	0.375114	0.258029	0.878964	1.01232	1.13905	5.07882	5.47044	0.624197	0.624197	0.85695
0.823282	1.25891	1.37421	1.34129	1.17131	1.16988	1.29495	1.9278	1.90695	1.66474	1.95786	1.96529	3.44726	3.26737	3.88096	3.34671	3.7183	3.95391	3.62109	4.23517	4.43729	4.75522	4.55996	4.26296	3.90749	3.95852	3.22321	3.22119	4.37904	6.10597	3.79759	4.5393	3.91005	3.85484	3.78321	3.87132	3.77961	3.78191	3.8166	4.1955	4.22558	2.95157	3.06569	2.17711	1.90731	1.91693	2.2221	1.84951	1.63094	1.51786
0.532898	1.35796	1.34281	1.39784	1.72473	1.92958	1.62884	2.21237	1.56979	2.67886	2.70669	3.55423	3.95475	3.73596	3.61524	4.19801	4.26012	4.16969	4.50381	4.39612	4.48755	4.84694	4.65	4.41129	5.07573	0.0284021	0.030189	6.05172	5.9908	0.348385	0.0860317	0.0852147	6.22907	6.04844	6.04264	5.84266	6.14417	0.0908377	0.035214	6.23825	6.24865	6.19904	0.0583146	0.137353	0.404463	0.545467	0.725228	0.617563	0.705177	0.805733
1.46558	1.10946	1.19712	1.16937	1.30747	1.38178	0.983937	1.51238	0.373781	0.264774	4.511	4.13316	0.847264	5.44015	4.04322	4.32017	4.68401	4.7466	4.57283	4.47082	4.84005	3.95987	1.64234	2.00274	1.02109	1.44184	1.51095	0.805354	1.26796	1.3128	1.4605	1.52096	1.25776	1.5634	6.25683	5.66941	5.25122	5.22129	5.38144	5.18475	5.02951	5.09411	5.08927	5.05318	5.16263	5.12137	5.1911	5.43836	4.97505	5.3165
4.81047	4.81047	5.28946	5.22022	5.70091	6.27654	6.08085	5.91503	5.81138	5.81138	5.81173	5.84942	5.71758	5.64703	5.65567	6.01895	6.26052	6.26052	5.62863	4.49297	3.12942	3.12942	2.13019	2.57291	2.20892	0.865263	0.881441	1.36222	2.34562	2.34562	2.34562	2.34562	2.34562	2.34562	2.34562	2.86307	1.8638	1.8638	1.04482	1.04482	1.04482	1.04482	1.04482	1.04482	1.04482	1.04482	1.04482	1.04482	1.04482	0.225841
3.46389	2.9173	2.48424	2.71849	3.06051	2.86107	3.17737	5.42581	3.09687	3.73969	3.73969	4.62676	4.82154	3.20007	2.71346	4.10043	4.06492	4.02189	4.0561	4.16172	3.68565	3.6574	3.67016	3.84424	3.73008	3.63392	3.5767	3.79771	3.51933	4.15161	3.90701	3.72044	3.00426	2.72395	2.59066	2.59066	2.30694	2.13849	2.20105	1.94463	1.9105	1.43889	1.36452	1.5636	1.41418	1.41418	1.12263	0.725578	0.585364	0.356656
1.68388	1.11381	1.13966	1.05911	1.05911	1.05911	1.20956	0.32272	6.07003	5.85598	5.82593	6.04316	5.78237	5.85409	5.90154	5.9266	5.89359	5.91928	5.91928	5.91928	5.85146	6.08136	6.06644	6.06644	5.93706	5.97579	6.27702	6.01367	5.32979	5.32086	4.79787	4.11576	4.00812	3.50758	3.32713	3.17992	3.28345	3.00513	2.91689	2.37267	2.54763	2.36511	2.13893	1.90594	1.90594	2.05874	2.05874	1.3313	0.924811	0.824193
0.413388	0.629435	0.608835	0.613584	0.52932	0.270389	0.495414	5.92368	4.97906	5.0123	4.37572	5.1367	4.03227	4.09337	4.25265	4.32546	4.24031	4.13435	4.08635	4.84359	4.88055	5.75745	5.73454	5.82776	6.08544	5.46606	5.35295	4.33256	4.11524	4.00849	4.27289	4.45422	4.50444	4.46015	4.47978	4.47717	4.19106	4.29023	4.15071	4.11126	4.34299	4.46098	4.68125	4.70229	4.69311	4.13629	4.03903	5.53898	2.19252	1.44675
1.47933	1.67452	2.14029	2.40998	2.55562	2.38607	1.54796	2.06874	2.19982	1.33365	0.740683	0.771633	0.645449	1.03547	5.66734	5.53722	5.78505	5.70945	5.78009	5.19578	4.79414	5.31486	5.12833	3.62869	3.3353	3.47334	3.68053	3.66201	3.7345	3.46396	3.50886	3.73911	3.61532	3.69094	3.48855	3.52012	3.86754	4.0649	3.8476	3.95773	4.37456	4.51186	4.43272	4.2656	4.60024	4.76972	4.89759	4.57512	4.53276	4.87578
2.94135	3.12167	3.0874	3.27629	3.11049	3.57074	3.39737	3.41054	3.65537	3.23793	3.98788	3.8806	4.75933	4.49418	3.31624	2.71249	1.24153	2.17521	0.901245	0.0961132	0.449186	0.676129	0.61316	0.528275	0.909027	0.591725	0.477438	0.901615	0.171017	0.264939	0.292366	0.412249	0.342055	0.20451	5.95341	5.49475	5.10453	4.76476	4.71008	4.62624	5.03323	4.42733	4.30946	3.9354	4.09338	3.89655	3.80324	3.94047	3.75521	3.82648
0	0	0	0	0	3.55673	3.55673	3.55673	3.09357	2.76617	2.76617	2.76617	3.32633	3.21314	3.21314	3.2046	3.40384	3.82814	4.1021	4.1021	4.1021	5.2747	4.70623	4.79797	4.58716	4.79408	4.71992	4.71992	4.71992	4.83626	5.18438	4.58871	4.62552	4.62552	4.62552	5.058	4.94448	6.08104	0.223215	0.127987	1.07008	1.07008	0.150413	6.01434	5.3755	5.66491	5.66491	5.66491	3.55912	3.55912
1.06057	1.00427	1.12105	1.25954	1.22626	1.2373	0.96118	1.0238	0.91323	0.99099	0.674504	0.757386	0.737471	0.669714	0.818111	1.01716	1.03581	0.968082	0.607567	2.33121	2.70792	2.89163	2.95591	2.7958	2.12781	2.58366	2.63784	2.33542	2.34838	2.28648	1.99925	2.18025	1.85554	1.67308	1.75156	1.53741	1.70365	1.64981	1.37162	1.46313	1.80669	1.83577	1.80029	1.96638	5.6963	4.88851	5.12167	5.40295	4.36944	4.43574
2.39469	2.08645	1.75239	1.08835	0.997993	1.01569	0.916896	0.781937	0.333463	0.560608	0.582513	0.576392	0.58645	0.687704	0.792484	0.572732	0.472881	0.476608	5.46551	5.75283	5.15161	3.65643	3.61219	3.51822	3.14867	2.87866	2.50572	2.58969	2.1751	2.41981	2.57391	2.30999	2.33101	2.45438	2.0197	2.09788	1.93452	2.37516	1.6962	1.72716	1.84543	1.99465	2.19185	2.15793	1.93816	1.82026	1.80191	1.7789	1.97956	1.90885
0.92068	0.922039	0.932354	0.855126	0.92987	0.98584	1.02363	0.885436	0.485807	0.747516	0.761414	3.51396	4.28538	3.19998	3.86276	3.85388	4.05733	4.02301	3.89321	3.66438	3.52896	3.0799	3.27857	3.23499	3.3748	3.6338	4.19838	4.12954	3.64407	3.52358	2.6359	1.58812	4.44003	1.44234	6.27155	5.30964	1.07759	4.82482	1.99392	1.67208	1.72468	2.45322	2.03763	2.30582	2.63956	2.57146	2.88388	3.0711	3.41957	3.28545
1.44236	2.10051	2.10051	0.928609	0.928609	1.12053	1.12053	1.15521	1.03053	1.14916	1.32079	1.24582	1.13867	1.19222	0.974104	1.01258	1.33699	1.46279	1.47035	1.82462	1.88361	2.41852	2.15233	2.07642	1.93314	2.35125	2.18686	2.54122	2.60108	2.67025	2.85896	3.2814	2.5568	1.54436	1.11088	1.21897	1.22716	5.44821	5.41247	3.8172	4.16508	3.07933	3.01137	2.36055	2.36055	2.36055	2.36055	3.24252	2.86124	2.86124
2.22682	2.31408	2.82312	2.66847	2.70539	3.26593	2.99447	3.09976	2.70581	3.09129	2.66425	2.27383	1.12331	3.25978	2.43628	5.36224	1.27762	1.32866	1.34986	0.97218	1.08706	0.98913	0.890144	0.743066	0.529201	1.03333	1.03941	0.989008	1.1569	1.27468	1.33551	1.39438	2.26032	2.02792	1.30991	1.75035	1.21655	1.36963	1.0692	0.392958	4.79451	4.47798	4.90354	5.71563	5.55971	5.02194	5.27305	5.17447	4.98081	4.96633
2.04325	2.07846	2.37435	1.61418	0.322069	0.76885	0.631686	0.0357658	6.10355	6.0846	6.13117	5.84644	6.02937	5.84873	5.60769	5.37553	5.36345	5.60214	4.78975	4.96183	4.66078	3.31512	4.0675	2.12061	5.59217	5.46652	5.37523	4.94811	4.97172	5.68786	5.58335	5.51421	5.36551	5.27366	5.38322	5.45348	5.44785	5.32969	5.29132	5.17209	5.60666	5.77568	5.46837	5.49337	5.89157	6.15597	0.727104	0.926371	1.05672	1.37498
3.07055	2.91636	3.09988	2.88948	2.78353	2.73886	2.69158	2.44304	2.25403	2.19787	2.2915	2.12845	2.0763	1.90603	1.75546	1.57081	1.52977	1.54615	1.62447	1.63975	1.43467	0.848699	1.15398	1.34603	1.66773	1.81317	3.09907	2.91076	3.23442	3.05182	4.43351	4.65527	4.73332	4.21531	4.03308	4.59203	3.50498	3.24147	0.751967	1.60832	1.21845	1.84158	2.05003	2.56518	2.42885	2.16352	2.17979	1.86937	1.9954	2.31073
2.82296	3.61776	3.61776	3.61776	3.63995	3.43734	3.89404	2.68781	0.780956	0.617159	0.826734	0.446338	6.24256	0.235766	0.693458	0.381299	1.53215	1.24482	1.40512	1.5108	2.96022	3.55635	3.79353	3.80553	3.48441	2.24282	2.06715	2.17358	2.07272	2.16042	2.31113	2.23763	2.0951	2.21901	2.18798	2.07277	2.21706	2.45354	3.22878	3.53414	3.52582	3.43377	0.697081	0.220625	0.220625	0.220625	0.352439	0.352439	0.352439	0.243645
1.97007	2.05831	2.11704	1.89082	2.13187	2.13187	2.20724	2.09396	1.92455	1.91284	1.65678	1.62461	2.12227	2.01103	2.0641	2.53642	2.41333	2.33118	2.23342	2.25963	2.28427	2.15903	2.16336	2.47049	2.74415	2.82336	2.76049	2.64926	2.09972	2.00856	2.29962	1.87057	1.09948	1.84366	1.5546	1.4036	1.81559	1.78496	1.16859	1.02911	1.17925	2.05155	2.31079	2.66597	2.69525	2.94217	2.85932	3.11584	3.02456	3.3888
5.39983	5.39983	5.39983	5.5954	5.5954	5.5954	5.52306	5.55607	5.55607	5.44283	5.44283	5.44283	5.36387	5.04515	5.04515	4.15124	3.81429	3.72479	3.72479	3.72479	3.34686	3.24588	3.32283	3.82195	4.04139	4.10893	3.48679	3.9708	3.9708	4.57274	5.744	5.744	2.61577	3.74016	3.74016	3.74016	2.82922	3.09192	3.09786	3.12041	3.07035	2.68489	2.94273	3.41812	3.05275	3.41651	2.73279	2.73279	2.73279	2.73279
3.68186	3.68186	3.38811	3.20502	3.35472	3.42505	3.13973	2.22219	6.19362	2.37857	2.37857	1.90959	1.61052	1.14636	1.55957	2.36877	1.36495	1.18341	2.0085	2.81184	2.14709	2.24454	2.24454	2.07186	1.8031	0.869346	0.793561	2.24912	1.36447	1.48815	1.18857	0.819112	2.12956	3.27214	3.27214	3.70259	3.58259	3.4218	3.22323	3.38565	3.68149	3.97638	4.21904	4.03565	3.85618	4.17117	4.37649	4.37649	4.5397	4.65374
0.988357	0.928052	2.30454	1.64876	0.0167996	0.1977	5.94674	5.94674	5.22669	5.20511	5.44125	5.36531	5.00581	5.78885	5.74852	5.59343	5.80944	5.61813	5.51902	5.62185	5.5504	1.09592	1.99259	2.29454	2.59359	2.26168	2.6209	2.74071	3.09973	2.55207	3.37995	1.8517	2.23822	2.20049	2.60162	3.76167	3.86204	5.88499	5.07683	4.96795	4.88366	4.7093	4.35022	4.44945	4.40732	4.40732	4.32031	4.25379	4.44084	4.15984
5.82993	4.41877	3.89612	4.94742	4.70434	5.79453	5.73445	4.76696	6.2646	1.58472	2.78584	3.66795	5.14979	5.52174	5.63061	5.7214	6.14972	6.1317	5.9891	5.88145	5.91078	0.0269347	0.120211	0.371771	0.401156	0.862935	1.74606	1.87944	1.66989	2.22181	2.62234	2.89123	3.06922	3.02329	2.84534	2.86489	2.2348	0.383622	1.86366	2.3341	0.257196	1.58439	4.11851	2.54514	1.36741	0.594591	0.518264	0.454351	5.24769	2.4999
0.641569	0.680156	0.758611	0.98487	0.785153	0.785153	0.785153	1.20925	1.14275	1.50606	1.50606	1.24885	1.44506	1.44506	1.81225	2.07682	2.15356	3.37363	2.64779	3.76274	5.23171	0.575553	0.575553	0.94222	1.57863	1.70781	1.70781	1.70781	1.86416	2.10882	2.10882	2.25905	2.32644	2.48905	2.78995	2.78995	2.80415	2.85503	2.85503	2.74035	2.74035	2.74035	2.68571	2.70463	2.55383	2.3207	2.3207	1.7633	1.7633	1.62673
5.91132	5.91132	6.05994	6.13135	6.03864	0.0110143	6.02681	5.75792	6.0489	5.96385	5.84142	0.949454	5.89039	0.0302121	4.39908	4.33281	3.99313	4.18648	3.81925	4.43237	4.44335	4.38055	4.48535	4.35568	4.4847	4.34778	4.54933	4.69694	4.70273	4.74084	4.37436	4.37701	4.62341	4.18473	4.22056	4.08227	3.41757	4.2016	2.30976	3.2936	3.2586	3.4431	3.44562	3.22772	3.39436	3.15287	3.38532	3.45583	3.99776	4.78159
5.4128	5.96333	4.53498	4.53498	5.20385	1.29315	1.74766	3.23777	3.23777	2.61216	2.48117	2.61824	2.24496	2.36801	3.40505	4.0335	4.0335	3.42456	3.7887	4.0537	4.1869	2.96747	3.66527	4.01335	4.01335	4.01335	4.3837	3.26843	2.27128	2.10624	1.97295	1.97295	3.09756	3.56448	3.77409	3.99631	3.78953	3.78953	4.29955	4.29955	4.17261	4.18329	4.18329	4.03795	4.03795	4.41465	4.3176	4.3176	4.03433	5.13795
1.56698	1.45818	1.13139	1.16906	1.58211	1.52705	1.55681	1.66782	1.49942	1.89715	2.23616	2.03797	1.81405	2.10262	2.07326	2.2337	2.51315	2.43583	2.40718	2.43443	2.23388	2.6901	2.31743	2.23489	2.83959	4.11987	4.59375	5.01006	5.50042	6.27554	6.25602	6.2051	0.0115292	0.412395	0.767906	0.598305	0.111736	0.253164	0.44346	0.630637	0.930705	0.435291	0.984428	1.08101	1.15063	1.14042	1.19603	0.885482	0.741842	0.886032
1.85112	1.46846	1.39551	1.24947	2.12471	1.81706	1.62345	6.10033	0.918205	1.07431	1.12218	0.695714	0.655965	5.9415	5.0128	4.8567	4.83301	5.79637	5.91279	5.55457	5.76047	5.68177	5.54546	5.56526	5.45086	5.76222	5.98247	5.60186	0.879204	0.303277	5.21107	4.31011	4.34369	4.36391	4.75575	6.15768	5.73606	6.28019	5.35263	6.01883	5.77929	0.217676	0.144463	5.56673	6.08426	4.83891	5.65955	0.46677	3.88132	3.82868
0.64666	0.661092	0.876615	0.876502	1.18059	1.18059	1.18059	1.74135	1.74135	1.48158	1.91995	2.38731	2.38731	2.67348	2.96249	3.3977	4.29712	4.33806	4.33806	4.33806	4.33806	4.10482	3.89386	4.28578	4.12973	4.66469	4.66469	4.9267	4.9267	5.35287	5.35287	5.35287	5.22136	5.79849	5.71959	5.73371	5.68942	5.96096	0.0330927	6.05308	0.0896127	0.0766307	0.0766307	5.88514	5.88514	5.85434	5.5412	5.5412	5.28315	5.28315
3.25417	3.08568	2.97727	2.8592	3.18251	3.13492	3.02921	2.79624	2.79187	2.74401	2.57193	2.89192	2.78602	2.9842	3.63166	3.77862	3.7368	3.61983	4.17442	3.60829	4.41943	4.16184	1.90941	2.7128	2.45494	2.21649	1.90523	2.66281	2.26783	2.30229	2.72641	2.37301	2.55605	2.70437	2.69199	3.27949	2.70409	3.01657	2.03046	1.54039	1.02909	1.19801	1.02359	0.822041	0.913781	0.98879	1.01647	1.22833	1.08394	0.952541
5.30739	5.30739	4.91395	5.04841	5.23673	5.23673	5.23673	4.71346	4.92866	4.92866	5.0156	5.0156	5.80947	4.68099	4.68099	4.77231	4.8652	3.86716	4.31263	4.44819	4.98644	4.05692	4.42237	4.42237	4.42237	4.66452	4.66064	4.46862	4.17799	4.17799	4.3522	4.14444	3.93556	3.39207	3.44754	3.46533	2.33055	2.33055	2.85714	2.53995	2.88035	2.48022	1.94588	1.94588	1.94588	1.65399	1.10367	1.10367	2.26562	4.46146
2.92216	3.03636	3.00528	2.70633	2.787	3.18208	3.04765	2.89992	3.02925	3.05317	3.0245	3.01053	3.21958	3.08031	3.01992	3.02936	3.05821	2.83266	2.54024	2.37357	2.28849	1.85618	1.11058	1.56853	1.07691	1.01781	0.807094	0.481041	0.598394	0.387093	0.573536	0.574752	0.805036	0.707364	0.631121	0.924147	1.24392	6.07172	3.94822	3.64476	1.67417	1.85457	1.68567	1.7096	1.7096	1.60042	1.56673	1.64	1.40744	1.40744
3.25856	3.21548	3.13426	3.41207	3.42334	3.467	3.4824	3.51623	3.89357	4.04337	4.12701	4.49494	4.61586	4.7002	4.97761	4.79192	4.56808	4.82997	4.91892	4.3555	4.62522	4.85272	4.48133	3.83669	3.47007	3.24477	2.70787	2.75052	2.8517	3.83271	4.04845	3.64833	4.07217	5.06205	5.05392	3.58938	5.40714	5.88587	0.276621	0.339239	0.604778	0.635372	1.20568	1.35052	0.845176	0.742618	2.63074	1.79896	1.71087	2.02971
1.48679	1.06788	1.46543	1.93767	2.20762	2.65234	3.4646	4.17331	4.05717	3.57551	3.26418	3.20317	3.37682	3.49401	3.39323	3.38093	3.05658	2.84334	3.06084	2.71055	2.55651	2.38488	1.90096	0.0989731	5.87839	6.2629	0.302824	0.815268	1.74116	5.37635	4.29154	3.96538	3.84544	3.45399	3.55056	3.51461	3.43991	3.17447	3.19085	3.16823	3.37285	3.51582	2.97281	2.76775	2.76186	2.67827	2.38944	1.98963	2.27737	2.42276
3.95542	3.31637	3.36202	3.41674	3.28381	3.25847	4.76852	5.98975	1.52621	0.808931	1.19731	1.21135	6.19112	0.67362	0.855291	0.808683	1.2232	1.67564	2.01566	2.04942	2.44556	2.25572	2.20259	2.55605	2.4933	2.59798	2.6206	2.81388	2.78784	2.71534	2.79028	2.57368	2.64702	2.74452	3.02196	3.29638	3.07861	2.98285	3.10123	3.01608	3.61764	4.51817	4.92198	4.92009	4.92009	4.97332	4.92753	5.31904	5.26237	4.21267
4.85007	4.33855	4.20312	4.24224	4.24224	4.18807	3.86966	4.04566	3.88854	3.71297	3.59964	3.052	2.78515	3.07316	2.87308	2.41653	2.23173	2.37316	2.21207	2.4334	2.21647	2.35705	2.54625	2.36408	2.1816	1.83371	1.69105	1.67762	1.8507	2.0143	2.11785	1.83129	1.89535	2.1514	1.71835	1.84984	1.79022	0.3252	6.15386	4.77619	4.74869	5.12993	5.04262	5.23174	5.04247	5.04247	5.24301	5.04221	5.04221	4.86198
5.23175	5.37123	5.63976	5.87446	5.89658	5.70997	5.94936	5.97095	5.72617	5.66187	5.62167	5.3848	4.44432	3.71342	3.68809	3.61725	3.58461	3.72834	3.82661	3.64847	3.63908	3.59052	3.46791	3.50054	3.59946	3.49557	3.42473	3.8164	4.08706	4.85915	4.96532	4.56314	4.76113	4.96664	4.93315	4.80278	4.80725	4.70995	4.72092	4.62034	4.75319	4.41911	4.61047	4.01988	4.10802	3.73735	3.19726	2.8918	2.85733	2.34174
1.06065	1.06065	1.06065	1.06065	0.764788	0.531869	0.408779	0.408779	0.178729	5.96172	0.210486	0.255319	5.69702	5.2789	5.2789	5.2789	5.2789	5.2789	4.80145	0.0241437	5.72485	5.72485	5.74434	5.0823	5.0823	5.08259	4.51272	4.51272	4.51272	4.51272	4.51272	4.51272	5.12009	5.85014	0.178436	0.425955	0.130349	0.130349	0.130349	0.130349	0.130349	0.130349	0.130349	0.130349	0.130349	1.04334	1.04334	1.06131	0	0
5.56302	5.56302	5.56302	0.526976	0.526976	1.08565	0.542173	0.0526614	0.828677	0.611269	0.611269	0.326835	0.655103	0.655103	2.47306	2.62022	2.94355	2.94355	3.13588	3.34795	2.30106	2.26225	2.64359	2.63609	2.63609	2.22639	2.22639	1.72826	1.30608	0.92473	0.92473	0.463662	0.463662	0.164339	0.507614	0.336829	0.257712	0.257712	0.257712	6.03189	5.29302	5.29302	5.36169	5.36169	5.44826	1.48203	1.48203	1.48203	2.83811	0
4.68059	4.71669	4.86399	5.43818	4.66365	4.4785	4.7347	4.59329	4.67204	4.28101	4.21351	4.33242	4.69825	4.62227	4.44334	4.05947	4.39604	3.91203	5.17631	5.19228	0.407521	0.978727	0.803557	0.398362	0.642455	0.848095	0.27558	0.4128	0.184978	0.511434	0.398729	0.281767	1.81002	3.60382	2.98298	3.97109	1.98863	3.14789	3.48776	3.21146	3.3324	2.64589	2.73619	3.13852	3.42989	3.6214	3.40601	3.16106	3.22201	3.05565
4.73061	4.86733	4.78134	4.80278	5.11317	5.32111	5.28248	5.26767	0.680519	0.045797	6.09085	6.18592	6.15761	5.52304	5.60345	5.62871	5.60744	5.67986	5.57908	5.46798	5.45032	5.48263	5.11963	5.34823	5.03321	4.9537	5.05692	5.49463	4.47593	3.39451	4.31727	2.78506	2.64153	2.34575	2.88722	2.76226	2.85961	2.71067	2.70922	2.19115	2.0465	2.17933	2.83876	2.449	2.99608	3.48692	3.83992	3.66975	3.18327	5.6072
4.42295	4.1331	4.26168	4.15716	4.24421	3.99928	4.13315	4.18436	4.25894	4.33886	4.52578	5.14433	5.37488	5.6401	5.36117	5.36703	5.64477	5.96789	6.21823	0.00761241	0.157674	0.143031	6.0415	5.1938	4.35916	4.48393	3.85061	5.32885	5.27866	5.16336	5.63057	5.29935	5.29623	5.47197	5.32987	5.13441	5.69105	5.60405	5.60288	5.94219	5.46206	5.36979	4.94979	4.58534	4.39188	3.28826	3.38183	3.62544	2.25212	4.33063
0.326458	0.62968	0.0610522	0.215536	0.50601	0.491648	0.942031	1.43893	1.53202	1.27818	1.18417	1.55965	1.91867	2.11375	1.99105	2.11784	1.98654	2.03722	1.91571	2.00221	0.728207	0.529905	6.11543	0.422959	0.238899	6.24631	6.24913	6.17367	5.95974	6.04163	0.225239	0.708433	1.06261	1.38616	1.5419	1.61492	1.87653	1.8135	1.88809	2.11175	2.28517	2.15437	2.13979	2.23108	2.38841	2.58932	2.76508	2.8956	2.97147	3.00798
5.5098	6.09846	5.6732	5.76749	5.60037	5.60037	5.06839	4.33226	4.80985	3.76503	3.75219	3.34244	3.16496	3.16496	3.63339	4.82504	4.79898	4.82212	4.69325	4.77006	5.04472	4.90293	5.02137	5.29972	5.42332	5.41664	5.49409	5.06151	0.19556	1.13247	1.16544	1.38348	1.26567	1.41299	1.45724	1.07761	1.16355	0.977165	0.998797	1.47045	1.70745	1.2803	2.45312	3.73212	3.73212	3.73212	4.27481	3.4143	2.51279	2.51279
2.15848	2.55857	3.40707	3.00188	3.77743	3.74876	4.00174	4.00174	4.00174	4.46475	4.46475	4.46475	4.08727	3.40808	3.72172	3.35054	3.74638	3.39986	3.01599	3.06544	3.15758	3.27306	3.02788	3.54072	3.54072	3.95677	5.31993	5.49103	5.25011	5.25011	5.314	5.34923	5.36722	5.34473	5.5181	5.41259	5.28129	5.90057	5.66286	5.55587	4.94201	5.47718	4.92147	4.26881	4.26881	3.91842	4.15893	4.15893	3.81007	4.36051
5.132	5.05579	5.48345	5.46393	3.83067	4.20624	5.24534	4.45558	3.78219	4.21727	3.5015	2.22431	2.24928	2.34507	2.49788	2.89495	3.25876	3.52841	3.48351	3.93914	3.38982	4.3424	3.88355	2.65617	0.498465	3.18395	2.78725	3.68443	2.56175	1.35042	2.7401	2.36467	2.39206	1.3351	1.25025	1.08266	0.870788	0.66229	0.895344	0.335018	0.268969	0.348583	0.314717	0.286896	0.329077	0.168268	0.0399961	0.222589	0.116234	0.310515
3.26031	2.97586	3.19958	3.19958	3.19958	3.11534	3.44643	3.99925	4.11387	4.14461	3.83682	3.83694	4.46069	4.40387	4.62197	4.75562	4.81792	5.09994	4.95314	4.84517	4.6366	3.78215	4.21126	4.58918	4.19931	3.90455	4.30359	0.0274559	3.47744	2.52003	1.58399	2.56957	1.07482	3.07034	0.134108	5.90818	5.90818	5.97685	6.09866	0.115241	5.80975	6.02742	5.64437	5.53378	5.53378	2.63194	0.0484913	0.792425	1.5805	1.5805
1.81481	1.81481	2.22858	2.22858	1.90813	2.06949	5.02994	5.37298	5.22425	5.27985	5.27985	5.27985	5.22662	5.22662	5.22662	5.39125	5.3849	5.3849	5.39718	5.55871	5.56932	5.50999	6.061	0.595263	0.595263	0.595263	0.595263	0.595263	0.595263	5.55856	5.55856	5.55856	5.70371	5.23282	4.92166	4.81916	4.81916	4.81916	4.81916	4.81916	4.81916	4.81916	5.06368	5.94239	5.94239	5.94239	1.44928	1.07231	1.07231	1.07231
5.97974	5.70698	5.76282	5.60104	5.57776	5.84626	5.82965	6.01865	5.87817	5.97389	4.68083	5.28719	3.48129	5.09056	5.90058	6.22274	0.799167	0.898809	0.736653	0.460136	4.95205	6.05121	5.95531	0.81098	0.516058	0.775295	1.11732	1.1782	1.26414	0.85793	0.612426	0.608471	0.745666	0.938383	0.948633	1.06685	0.959081	1.16058	1.20841	1.6627	1.10299	1.55534	1.9366	2.17537	2.45711	2.62861	2.65384	2.89908	2.34113	2.21969
5.96891	5.96891	5.61026	5.61026	5.61026	5.61026	5.61026	3.37376	3.37376	3.37376	3.24587	3.27272	2.99128	3.09617	3.14453	3.12102	3.28646	3.342	3.12315	3.24858	3.392	3.2345	3.44174	3.43502	3.25182	3.73875	3.73875	3.73875	4.12288	3.888	4.2262	3.51006	3.20696	3.20696	3.55804	3.59942	3.59942	3.59942	3.29419	2.99139	2.99139	2.85596	3.029	3.09472	3.09472	3.09472	3.09472	3.09472	2.82268	2.74579
4.84301	4.4542	4.4542	4.4542	4.4542	4.4542	4.4542	4.4542	4.0524	4.0524	4.0524	4.14031	2.55829	2.55829	2.27555	2.27555	2.27555	5.5908	4.34327	6.19067	0.193295	0.0826382	0.0826382	0.0826382	6.01018	0.0210918	0.0210918	0.0210918	0.0210918	0.617663	0.708434	0.927979	1.26675	1.26634	1.26634	1.26634	1.26634	1.26634	1.26634	1.26634	1.26634	0.740671	0.765567	0.765567	1.29648	1.29648	1.29648	1.29648	1.29648	1.29648
4.15496	4.15496	5.13875	5.00014	4.71742	4.71742	4.54134	4.57648	4.57648	4.57648	4.45351	4.98193	4.98193	4.98193	4.98193	3.22171	2.48657	2.48657	2.49533	2.74733	2.80949	2.30039	2.30039	2.76154	2.76154	2.76154	1.98259	1.98259	1.81116	0.922128	1.31049	1.09686	1.09686	1.09686	1.09686	1.23362	4.58467	4.58467	4.58467	4.10811	4.10811	4.10811	4.6735	4.72307	4.72307	4.72307	4.72307	4.72307	4.72307	5.60083
2.11346	2.28513	2.3627	2.62149	2.7391	2.65743	2.63743	2.62886	3.00915	3.21921	3.23852	3.22884	3.71263	3.31868	3.28977	3.00087	2.75825	2.97003	2.74095	3.17235	3.89269	4.04798	3.78776	3.87654	3.55578	3.60194	3.88718	4.00443	4.4673	4.25107	4.42834	4.38784	4.39251	4.0363	4.02852	0.9579	1.6426	1.68737	1.60419	1.43518	1.26914	2.1379	2.00909	1.99746	2.3284	2.65716	2.8878	3.27337	3.68803	4.03547
3.64105	3.64105	3.60907	2.316	1.30739	1.15954	0.267756	5.44169	5.74259	5.85026	6.17971	0.0751576	5.78192	5.83479	5.78423	5.63125	5.39955	5.5247	5.26893	4.97572	4.8058	4.67763	4.86637	4.82956	4.78712	4.90559	5.17469	4.67154	4.69677	4.17725	4.44448	4.19831	4.35789	4.12656	4.06117	3.96729	3.44229	3.39264	3.31441	3.32199	3.18635	3.24659	3.45813	3.5387	3.4334	3.1189	2.71467	3.03398	2.79455	3.10559
4.98385	4.77539	4.89678	4.89895	4.64178	4.33175	4.37879	4.26765	3.84983	3.78892	3.42723	3.26233	3.81539	2.5566	2.5088	1.5677	1.92141	2.41286	1.29791	1.11396	0.864594	0.519326	0.273414	0.216586	0.242582	0.124925	6.08883	6.09298	5.88479	5.75746	5.66867	5.30826	4.98367	5.48144	4.25928	3.5515	3.79557	3.54459	3.47694	3.01404	3.11463	3.14314	3.12354	3.08947	3.25725	3.71369	3.82425	4.08232	3.90988	4.15538
2.67914	0.76626	0.314841	0.415095	0.687364	5.92129	0.279999	0.77435	0.897312	0.991652	0.851	0.975731	0.975731	1.07522	1.1955	1.45521	1.28281	1.3151	1.24598	1.40675	1.50487	1.48485	2.06933	2.3331	2.38387	0.557936	1.31722	0.932828	0.27586	0.873591	1.0778	0.710921	1.82125	1.45516	1.03276	1.34209	1.48352	1.50598	1.32662	1.32561	1.35748	1.04468	1.28508	1.24209	1.08234	1.13889	0.952732	0.865375	1.02991	0.767287
3.92466	3.73084	3.71451	3.43902	3.41306	3.41306	3.40683	3.33917	3.08897	3.09447	3.09447	2.945	2.80687	2.90881	2.77483	2.70411	2.91504	3.40735	3.58124	3.65091	3.83843	4.2989	5.50804	6.05343	6.05343	5.38551	4.80896	5.23844	5.23844	4.7816	5.13971	5.08473	5.05302	5.14261	4.84124	4.55004	4.41726	4.28784	4.30114	4.0881	3.90241	3.60927	3.54076	2.90715	2.90715	2.40868	2.3756	2.30287	2.49951	2.27707
6.25297	6.25297	5.3251	5.01946	5.01946	5.01946	5.01946	3.68355	4.51165	4.393	4.31095	4.00186	3.82384	4.41747	4.55564	1.40154	1.53406	1.55501	1.24667	1.54372	1.3012	1.47187	1.26632	1.34197	1.45806	1.18207	1.16522	1.37488	1.22338	0.59011	0.526032	0.526032	0.406582	0.63143	0.620216	0.6459	0.772085	0.756191	1.01746	0.756947	0.887964	0.785325	0.89435	1.38202	1.38202	1.65247	1.65247	1.85033	2.18665	2.33306
4.39011	4.11629	3.85383	3.92131	4.10039	3.88325	3.6164	4.36332	4.18691	4.34617	4.58403	5.52051	5.83753	5.64403	5.54836	5.38062	5.053	5.5158	5.41188	5.00823	5.11079	5.05687	5.04273	4.94464	4.92202	4.77908	4.95551	4.89642	4.80132	4.89178	4.90497	4.8139	4.71346	4.69348	4.72574	4.65233	4.61554	4.54868	4.54372	4.26275	4.41146	4.2552	4.37504	4.3816	4.31906	4.53303	4.39272	4.3863	4.56589	4.63179
5.56444	5.56444	5.99796	5.99796	5.99796	5.99796	6.04039	6.04039	6.04039	6.04039	5.36057	5.4522	5.34238	0.293115	5.30659	5.12557	5.00189	5.29674	5.18227	5.1773	5.06109	5.02177	4.79025	4.72283	4.49504	4.28907	4.16564	4.32509	4.37658	4.56784	4.19834	4.16197	4.07647	4.11485	3.98963	4.10001	4.04158	3.85715	4.7321	4.54917	4.77711	4.6296	4.57771	4.53039	4.50332	4.41716	4.55043	4.55043	4.69308	4.6475
0.15174	0.726714	0.725516	0.725516	0.725516	0.916997	0.809035	1.46122	2.27687	2.88313	3.12349	3.37416	3.50993	3.88019	2.41609	4.16418	3.95616	4.18093	4.32218	4.92932	4.95236	5.1708	5.3669	5.38111	5.17217	5.17217	4.82948	4.82948	5.08295	4.82323	4.85831	4.65103	4.72305	3.64453	3.47512	3.48718	3.33592	3.24447	3.36851	3.11039	2.91467	3.7376	3.28007	2.31055	4.85645	5.10996	5.10996	4.70275	4.70275	0.176826
5.31304	0.294402	4.88084	4.82527	4.74306	4.7534	4.73091	4.55127	4.72545	4.56872	4.20583	3.8961	4.05673	4.14842	4.30714	4.58275	4.42645	4.79015	4.34275	4.26973	3.99491	4.04151	3.86927	3.85828	3.76793	3.90704	3.71707	3.42578	3.6124	3.30997	3.27023	3.33243	3.1701	3.25387	3.8317	3.97068	3.86195	3.87733	3.82156	3.871	4.12182	4.19691	4.41981	4.40755	4.59827	4.50332	4.67278	4.79759	4.88357	4.88357
3.95652	3.45605	3.00613	3.00613	2.49926	2.78601	2.65255	2.55846	2.55846	2.55846	2.19314	2.37931	2.86279	3.50762	4.11473	3.69486	3.99583	4.49118	4.96596	5.02194	4.65268	4.60167	4.91164	5.14422	4.65847	6.2489	0.758523	1.88982	1.65992	1.67216	1.8624	1.92612	2.02197	1.7456	1.88888	1.9829	2.10527	2.01621	2.01621	2.34045	5.10101	3.83626	5.0101	5.12987	5.20227	5.20227	4.45428	4.56867	4.79176	4.79176
5.14395	4.93047	4.84562	4.99204	4.81532	5.9862	0.0127744	1.91119	2.99241	2.74263	3.08903	2.79026	2.66169	2.8091	2.2397	2.40153	2.24752	2.18603	2.48723	2.71654	3.61436	4.13789	4.5873	4.98117	5.7606	5.81531	5.74109	5.41746	5.77513	5.56781	5.64421	0.077539	5.69081	6.16887	6.142	0.561486	6.16067	5.90768	5.77695	5.74883	0.0475753	5.81252	5.8015	5.33282	5.38587	5.34459	5.64508	5.31237	4.97116	5.24785
4.87795	4.51272	4.31592	4.41056	4.83113	4.91129	4.70565	4.14268	4.42987	4.0186	4.32331	3.88996	3.75838	4.07974	4.02876	4.2167	5.31026	4.96325	5.5156	5.12736	5.67776	5.41173	5.89338	5.50633	6.00279	5.8358	6.17601	6.1109	6.23913	6.21878	0.0623144	0.537348	6.21414	0.950032	1.00464	1.47509	1.17121	1.49965	2.45761	2.12557	2.12384	2.95826	3.25311	3.51116	3.86311	4.01232	4.31513	4.08924	4.20673	4.23136
4.83535	4.83535	4.63905	4.63905	0.483947	2.33545	1.16739	1.63114	1.63114	1.7219	1.78664	1.72784	1.524	1.38695	1.76895	1.68853	1.5284	1.36214	0.897906	1.10097	0.910255	0.870798	6.25831	6.25758	0.331963	2.06603	1.45703	1.23347	4.88654	4.89177	2.63709	3.04391	3.6413	3.89561	3.90725	2.45579	2.35677	0.242177	4.29178	5.01012	5.08831	5.16305	5.14936	4.92227	4.92227	4.92227	4.80043	4.89939	4.77244	4.77244
4.00823	4.03948	4.1238	4.02752	3.92277	3.74441	3.64009	3.36335	3.19551	3.15454	2.89361	2.97306	2.78116	2.65166	2.57137	2.57371	2.48457	2.6173	2.62082	2.56143	2.69525	2.6438	2.75202	2.73074	2.90792	3.02405	3.28255	3.51866	4.31297	4.15014	3.17507	2.58966	1.95348	2.8124	2.64134	2.75821	3.07122	2.17606	1.82828	2.40312	2.21723	2.19237	2.34724	2.06543	2.51022	3.51164	3.02791	6.16045	0.0842405	0.218382
0.71309	0.783074	2.78724	3.27486	3.5527	3.29152	2.98305	3.20472	3.20817	3.13838	3.13838	3.13838	3.03163	3.25413	3.05417	2.92525	2.43175	2.43175	2.31045	2.29151	1.69849	1.80957	2.68041	2.29275	1.96809	1.96809	1.09666	6.02697	5.7822	5.7822	5.59569	5.43335	5.61654	4.95744	4.56745	4.82909	4.95561	4.89966	4.89966	4.51987	4.0253	4.57901	3.32122	3.32122	0.152791	1.45028	1.45028	1.10792	1.10792	1.24222
2.59439	2.35731	2.41089	2.18381	2.19039	2.29335	2.00464	2.18561	1.7879	2.02877	2.20961	1.78302	2.43534	2.38794	2.87658	2.94544	3.45879	3.69656	3.87767	3.85489	3.96975	3.84843	3.71955	3.90596	3.70848	4.05822	4.10741	4.15618	3.94177	3.89007	3.86502	3.9069	4.11754	3.37013	4.06244	3.32431	3.08737	3.14609	2.9264	3.16798	3.26969	2.77248	2.69547	2.79903	2.61665	2.73245	2.96216	3.19487	3.09016	3.35816
1.14972	1.36656	1.24231	1.26258	1.03635	1.13022	1.30502	1.2662	1.11965	0.820695	0.57933	0.326944	0.434475	0.344444	6.1764	6.14071	5.99504	6.14976	5.36649	4.93912	4.60405	4.05413	3.79345	3.93171	3.85278	3.87047	3.73982	3.62888	3.47239	3.21867	2.88665	2.6678	1.58324	1.2135	1.07139	1.14089	0.760644	1.13379	1.03583	0.98755	1.13217	0.785471	1.68633	1.71508	2.79392	2.92655	3.14982	3.1836	3.60055	3.27135
1.14379	1.14379	1.15018	1.15018	1.34012	1.28958	1.20994	1.36191	0.939021	1.11313	1.4033	1.4033	1.08481	1.03073	0.215698	1.21637	0.969216	6.1226	0.217115	0.176441	0.472632	0.692732	0.420645	0.646088	1.63236	1.85464	1.62793	2.03681	1.68474	1.56736	1.46701	1.27345	1.47445	1.05217	1.01693	1.15844	0.758874	0.200946	0.116082	6.15955	5.32923	5.18204	5.68488	5.44269	5.39923	5.39923	4.97679	4.80591	4.98774	4.96739
5.7798	5.7798	4.87427	4.87427	3.92915	3.92915	4.25116	4.69856	4.62257	4.60243	4.60243	4.08845	2.36026	2.4211	2.47305	0.721499	1.08856	1.08856	0.826433	0.811176	0.811176	0.770193	0.897747	0.967148	1.02263	0.947266	0.832463	0.863345	0.940797	1.0772	1.02837	1.02837	1.06818	1.15535	1.36518	1.865	2.18469	4.50564	4.19442	4.48257	4.27519	4.49276	4.49276	4.84383	4.82339	4.80352	4.80352	4.87566	4.87736	4.87736
5.12259	4.45218	3.7573	3.7573	3.76536	3.76536	4.07761	4.41905	4.01548	3.88513	4.08136	3.82257	3.63992	3.43389	3.7095	4.90981	4.63725	4.63725	4.64026	5.27044	4.38419	5.01557	5.91608	5.78036	6.20165	5.9978	6.24337	0.0526938	6.03318	5.8886	5.92249	6.16283	6.1789	5.22456	5.63818	1.75976	3.9239	4.17515	3.50688	4.0611	3.54482	3.61763	3.61763	3.72889	3.19598	2.97944	3.41313	2.49525	3.87598	3.87598
2.05514	2.05514	2.05514	2.05514	2.36078	2.55237	2.55237	1.1631	0.376771	0.376771	5.32959	5.32959	5.32959	5.32959	5.32959	5.32959	5.14142	5.50599	6.04954	5.91025	5.91025	5.02482	5.02482	5.02482	5.02482	5.02482	5.02482	5.02482	5.02482	0.0295413	1.66725	4.26848	3.18212	3.18212	3.18212	3.18212	4.6485	4.6485	4.6485	3.77673	3.72439	3.72439	3.72439	3.72439	4.12055	4.12055	4.12055	4.12055	4.12055	3.06015
4.27598	4.61383	4.61383	4.94547	4.84784	4.74676	4.49967	5.06972	5.39209	5.42357	5.58313	5.93438	5.70064	5.554	5.8497	6.0623	6.03956	6.03532	0.0465482	0.0293687	0.563628	0.510875	0.549091	0.206662	0.207394	0.0174437	0.0972489	6.08453	5.72061	5.86086	5.99311	5.8708	0.109089	5.71345	5.76153	5.93349	5.62591	5.47063	5.69994	6.05423	0.553838	0.496708	0.698071	0.483856	0.106304	0.0074421	0.0499877	0.0499877	0.338114	0.26188
4.05152	4.05152	4.05152	4.05152	4.05152	4.05152	3.81342	3.81342	3.81342	3.81342	3.6846	3.57457	2.44073	0.576269	5.73353	5.59377	5.59676	5.41861	5.41861	5.36585	5.32608	4.81364	4.81364	4.81364	4.81364	4.61217	4.61217	3.30306	3.04475	3.36081	3.36081	3.1065	3.1065	3.1065	3.36061	3.27729	3.27729	3.27729	3.95209	4.49915	3.95324	3.6196	4.51769	4.75634	4.75634	4.75634	4.75634	4.75634	4.75634	4.75634
0.663073	1.10845	1.10845	1.10845	1.10845	0.839562	0.761975	0.766173	1.56618	5.47052	1.57562	1.61412	0.214654	1.66972	1.28296	0.816305	4.80209	4.80209	3.57576	3.91994	4.74609	5.06227	4.77597	4.69924	4.69924	3.69197	3.41301	3.72231	4.20744	3.38913	1.63752	1.48756	1.37375	1.84478	2.26977	2.42949	2.42949	2.51782	2.60436	2.53447	2.53447	2.11697	2.11697	2.60981	2.70585	3.3867	3.16794	1.78559	0.712265	0.712265
3.51961	3.20377	3.20377	3.32088	3.32088	3.60031	3.89532	4.41557	4.0954	4.65064	4.93403	5.01764	0.332211	0.730358	0.435878	0.842459	1.23491	1.159	1.43956	1.43956	1.3179	0.785282	0.899017	0.889459	0.923646	0.841276	4.60173	5.02935	5.07721	4.85402	4.96704	3.88201	2.36994	2.54727	2.33805	2.26767	3.59105	3.13783	4.10766	2.26871	1.99832	1.66918	0.821222	0.516206	0.231967	6.08786	6.08786	6.08786	5.91559	0.0720114
4.84575	4.72876	4.64531	4.82996	4.41469	4.32475	4.28929	4.25145	4.26195	3.619	3.67937	3.44836	5.67332	4.3707	0.199913	5.66781	5.9114	6.1602	6.14422	5.57681	5.57525	5.10695	5.10378	5.27826	5.4144	5.00193	4.82314	4.67839	4.25689	3.88754	3.5706	2.89957	3.17427	3.19913	2.437	2.50485	2.06798	2.03445	1.91066	2.01462	2.47442	2.14388	2.2399	2.16562	2.36859	2.8123	2.37913	2.47304	2.3192	3.03688
2.30231	2.30231	1.10832	0.178507	0.1335	0.1335	1.12391	1.11674	6.27419	0.528654	1.87863	0.744603	1.47422	2.37703	2.74976	4.10131	2.71711	2.96731	2.33171	3.16612	3.3186	3.08953	3.24956	3.24956	3.59057	3.18069	4.42353	3.57266	3.26473	3.21124	3.33395	3.46208	3.64165	3.62818	3.69291	3.54668	3.54668	3.53044	3.53044	3.33312	2.30465	2.72377	2.72377	3.39796	3.39796	1.13978	1.13978	0.539274	0.646661	0.646661
5.19617	5.35123	6.0217	5.95814	5.95814	6.10301	5.93673	5.97968	5.70836	5.7498	5.56428	5.69028	5.87142	0.454901	0.645031	0.402409	0.372027	0.0895921	0.319285	0.907047	1.0006	1.32939	1.15245	1.05601	1.74577	0.907708	4.36168	4.57535	5.11352	5.06924	4.70783	4.8857	4.8857	5.66432	5.39506	2.5032	1.98916	2.30784	2.24789	2.10071	2.15103	2.05956	2.0637	2.0505	1.94439	2.05951	2.05951	2.181	2.09653	1.92944
4.3605	4.47645	4.47645	4.87259	5.0863	5.0863	5.14825	5.27243	5.26182	5.32157	5.1526	4.94056	4.29656	3.98814	4.01111	4.57216	4.37373	3.83129	3.61591	3.15883	3.15342	3.26799	3.51492	3.11482	3.11482	3.28104	0.116275	6.20584	3.09204	2.78104	3.10614	3.10614	3.62605	4.17332	4.09847	3.79702	4.15721	3.95498	4.09526	4.21715	4.20189	4.57184	4.57184	5.11444	5.14574	5.21221	5.526	5.526	5.22522	5.22522
4.59146	4.71334	4.71334	4.71334	4.71334	4.71334	4.48515	4.23021	3.73396	3.23791	2.98604	3.0314	2.52086	2.6397	2.42299	2.37968	2.55709	2.81438	2.83746	2.83746	3.30771	4.33543	5.06326	5.62069	6.03787	6.07117	6.07117	0.574735	5.35686	3.30944	1.79059	2.17543	2.27412	2.26264	2.41894	2.58608	2.81854	2.85108	2.70469	2.70469	2.70469	2.67644	2.50634	2.58501	1.96851	2.23059	1.67696	1.51072	1.51072	1.51072
5.82293	6.17189	6.17189	6.17189	5.89188	6.03884	6.15303	5.85982	6.04106	5.69724	5.91786	5.66861	0.821201	0.821201	2.23342	2.53393	2.9205	2.57101	2.89376	2.7759	2.02965	1.36565	1.24412	1.30116	1.1467	0.944964	0.944964	1.10573	0.889698	1.05773	0.880968	1.1011	1.0787	1.16619	1.24085	1.1273	1.43914	2.05608	1.95928	1.96759	2.06423	1.81858	1.81858	2.29941	2.64143	2.94182	2.72849	2.08632	2.08632	2.05756
1.8336	2.01205	2.50636	2.90203	3.19246	2.89403	2.63506	2.65084	2.38888	2.62495	2.89816	3.47275	3.66762	3.64833	3.92005	3.71797	3.70813	3.61483	3.7771	3.97572	4.11483	4.1583	4.15175	4.16737	4.3879	4.35107	4.17753	3.59766	3.99746	3.76739	3.9702	3.79572	3.95365	3.38089	3.92798	3.95478	3.2841	3.21452	3.09177	3.63289	4.14442	4.61085	5.41141	5.30054	4.84778	5.06833	4.93296	4.76252	4.83386	5.01738
5.57032	5.57032	5.17221	5.17221	5.40899	5.40899	5.48143	5.5181	5.48873	5.46056	5.46056	5.194	5.41626	4.5586	5.05931	5.51299	5.11827	4.74062	4.69602	3.30272	3.30272	6.06302	5.90629	6.06969	6.21271	6.21271	6.20755	6.04477	0.229247	0.534203	0.220195	0.220195	1.88415	2.84062	2.84062	2.39544	2.6821	3.18289	3.17792	3.17792	3.03614	3.25032	3.25032	3.20452	2.97792	3.0526	3.0526	3.3315	3.69513	3.69513
5.55174	5.32357	5.14095	4.91974	4.79515	4.65155	4.68284	4.7559	4.92312	5.08794	0.0798955	1.09618	1.54801	2.1006	2.64131	2.37262	1.88577	0.977146	0.908635	1.14905	1.32548	1.62055	1.4053	1.13843	1.01219	0.820105	0.678241	0.73576	0.429306	0.79375	1.2819	1.52129	1.50629	1.74312	0.93467	1.06812	1.43984	2.00268	2.24084	2.49361	2.06015	2.21916	2.4043	2.6696	2.49002	1.94233	2.07454	2.57952	3.20145	3.48531
4.17188	4.94018	4.94018	4.94018	5.11794	5.11794	4.87895	4.87895	4.87895	5.05431	5.14882	2.61987	1.57955	0.0159776	1.24322	1.90491	1.89318	1.74015	2.0021	1.85602	1.85602	1.87719	2.13912	2.13912	2.27348	2.71655	2.72113	2.81065	2.9744	3.17549	3.07291	2.57608	2.45139	2.69663	2.59212	2.4365	2.40325	2.12808	1.89134	1.70609	1.8465	1.57756	1.71056	1.81398	0.701506	6.12812	0.339886	0.848795	6.2329	6.2329
1.60473	1.56672	1.40531	5.21294	5.41283	5.23322	5.42052	5.57586	5.42806	5.63469	5.22084	4.99377	5.02053	4.96471	4.69496	4.642	4.66499	3.90082	4.13977	3.3202	3.2621	3.37004	3.46669	3.70627	3.70626	3.66651	3.78747	3.67767	4.16749	4.40357	3.85835	3.9824	3.65573	3.26656	3.94246	3.89062	3.4992	3.39824	3.13762	3.24298	3.42761	2.51557	3.27828	3.24841	4.70068	4.75345	5.35827	4.91231	4.20402	4.91782
2.12849	2.12849	2.12849	2.22868	2.39927	2.12041	1.96317	2.03102	2.91686	3.23446	2.09724	1.04805	1.12199	3.22122	3.67318	3.75151	3.79418	3.54815	3.63945	3.76872	3.55766	3.35824	3.5729	3.45121	3.23139	3.17261	3.13831	2.50163	1.56588	1.55349	1.2246	1.09689	1.2058	1.20007	1.4742	1.09488	1.25986	0.874962	0.433593	0.541407	0.854797	0.392326	6.10569	5.61614	5.10708	5.10708	4.98301	5.43125	5.9296	5.60948
0.949626	0.621533	0.36364	0.36364	0.36364	0.36364	0.0794098	0.428707	0.69939	1.23502	0.429709	0.253309	5.09253	4.7219	4.41618	4.39505	4.39505	4.34899	4.08467	4.27088	4.37879	4.55794	5.39173	5.14485	5.41557	5.50655	1.19942	1.05545	1.07698	1.21232	1.21232	1.00813	1.20129	1.15491	1.3683	1.20908	1.43111	1.2275	1.22593	1.19252	2.69636	3.38806	2.43913	2.43913	2.43913	2.43913	2.16333	2.16333	3.04203	3.52604
5.91454	5.82107	5.82107	5.82107	5.82107	5.82107	5.82107	6.02083	6.12497	6.12497	5.57568	1.31236	1.93626	1.93626	2.03688	1.78375	1.58325	1.58325	1.30416	1.17227	1.06618	0.918116	0.680249	0.680249	0.600119	0.328944	0.409633	0.409633	0.498241	0.61245	0.533429	0.634651	0.397934	0.410791	0.410791	0.624099	0.424935	0.597638	6.19963	5.84009	5.84009	5.89429	5.43713	5.43713	5.27491	5.53366	5.53366	5.53366	5.53366	5.53366
3.08583	3.08583	3.08583	3.08583	3.08583	3.08583	3.08583	2.50534	2.50534	2.50534	3.91775	5.82773	5.82773	0.0786334	0.372841	0.372841	0.372841	0.0479997	0.0479997	0.0479997	0.0479997	0.114352	0.114352	0.114352	0.114352	0.114352	6.25983	2.44657	2.44657	2.44657	1.66226	1.66226	1.66226	1.19659	0.94475	0.94475	0.94475	1.32398	0.804788	0.804788	0.717666	0.695883	0.695883	0.677866	0.677866	0.677866	0.677866	0.994333	0.994333	0.994333
3.71144	3.71144	3.57574	3.43945	3.36288	3.28578	3.50942	3.49561	3.43927	3.85231	3.64017	3.08124	2.69119	2.20896	2.3884	2.50558	5.88125	5.98673	5.777	6.08977	0.648905	0.827362	1.5574	0.633449	0.72024	0.340932	0.0170919	6.12388	0.465278	0.804677	0.347367	0.635922	0.890318	0.457067	0.135852	0.554192	0.883766	0.501375	0.295214	6.21083	1.04681	0.299113	0.132449	5.51463	4.97394	5.46705	4.82167	4.53601	5.0014	5.07918
4.54613	4.54613	4.54613	0.788834	1.33174	1.33174	1.33174	0.25048	0.25048	1.00195	1.56657	1.56657	1.28456	1.28456	1.33568	1.4374	1.1194	0.790742	0.40248	0.709021	0.390511	0.581634	0.581634	0.128522	0.0951247	1.03897	1.10891	1.57952	0.945964	1.36788	1.43149	1.63559	1.62405	2.02066	2.40787	2.40787	2.12727	2.10009	1.7523	2.04304	2.13525	1.70489	1.47561	1.48324	1.48324	1.48324	1.31797	1.31797	1.31797	1.58522
4.84769	4.84769	1.61141	1.61141	1.61141	2.12117	1.71389	1.71389	0.531087	2.93967	1.90842	2.47831	3.31671	4.45577	4.45577	4.73822	3.09621	3.09621	2.90291	2.87329	3.34032	3.70687	3.70069	4.16483	3.89119	4.59632	3.54048	2.91029	3.01727	2.18673	3.47243	5.5278	6.28306	0.274006	0.00452119	6.27024	0.305525	0.42535	0.174328	0.174328	5.97977	0.0188841	5.56631	5.48432	5.48432	4.27099	4.23432	4.23432	3.9068	3.9068
3.29299	3.54764	3.2747	3.10601	2.70894	2.61765	2.57486	2.77811	2.23368	2.53629	2.49595	2.15285	1.84407	2.71464	1.9905	2.51942	2.87266	3.62263	3.27972	4.51295	3.89533	4.31999	4.6824	4.60901	4.88675	4.67191	4.97838	4.16652	4.45968	4.77419	4.60764	4.67545	4.49689	4.84609	4.77628	4.38846	4.68904	5.39746	5.53725	5.72439	5.83424	5.71278	5.91894	5.92999	5.75974	5.714	5.79834	5.95728	5.84035	5.85813
2.37182	2.34933	2.82607	2.69526	2.75782	3.04815	3.05371	3.09571	3.02411	2.78994	3.24968	3.28473	3.34393	3.21955	3.13652	2.68881	2.59561	2.68424	2.67831	2.61779	2.76257	2.75582	2.73226	2.77585	2.55907	2.70121	2.79237	2.78628	2.85326	2.72088	2.53937	2.7158	2.99623	2.9514	3.06643	3.00303	2.83424	2.88308	2.97689	2.77811	2.8101	2.85044	2.76101	3.04293	2.95678	2.80394	2.8014	2.63993	2.73226	2.92095
1.75783	1.80822	1.95545	1.81671	1.82102	1.98943	2.05788	2.5112	2.41643	1.99457	2.02315	2.13006	2.30969	2.21147	1.4643	1.0042	1.47248	0.595818	0.994457	1.22388	1.15505	1.43299	1.85327	1.73136	0.279092	0.127176	0.61211	4.95494	6.16404	0.191737	6.09179	5.71474	5.7775	6.0337	6.27391	6.11642	6.18032	0.130839	0.151756	0.150349	6.24196	0.0477898	0.311956	0.0993015	0.192292	0.955295	0.916276	0.051631	3.87536	3.38817
2.26394	2.17575	2.03641	1.98751	1.8206	2.16435	2.04442	1.7988	1.79657	1.70923	1.86221	1.91404	1.69712	2.95917	3.19084	3.22339	3.10194	3.20018	3.0852	3.04469	3.12234	2.88796	2.92419	3.03099	3.18127	2.98759	3.03817	3.05079	3.35966	3.55996	3.59623	4.05237	3.1912	6.26439	5.27187	5.35917	5.39887	5.63971	5.81665	5.4273	5.50925	5.32195	5.83041	5.39115	5.39115	5.40159	4.63959	4.37442	3.33008	3.66685
6.16766	4.26295	4.26295	4.18907	3.47832	3.29126	3.1147	3.00304	2.91536	2.79759	2.54522	2.48507	2.54575	2.67728	3.39446	3.45518	3.46816	3.68516	4.17795	4.14213	4.07064	4.03978	3.96594	3.95494	3.99747	4.06443	3.99419	4.00305	4.07301	4.06271	4.11918	3.88423	3.80044	3.98848	4.23174	4.37411	4.56613	4.22239	4.55847	4.87486	4.57668	3.89336	4.6526	4.64499	4.8388	4.68485	4.62834	4.71432	4.2948	4.18111
1.26664	1.03361	0.59193	0.706672	0.897647	0.916608	0.789839	0.373602	0.601579	5.06796	5.21284	1.00038	1.53627	1.31883	5.94163	1.22204	1.46357	5.51465	3.26214	2.37532	1.80198	1.00066	1.10791	1.31006	1.19054	1.99093	2.04241	1.81173	2.12649	2.35332	2.32192	2.32878	4.97913	3.86451	3.78457	4.09123	4.15213	3.54677	2.79434	3.32206	3.30052	3.45944	3.15648	3.4517	3.13675	2.72129	2.54407	2.45006	2.40844	2.30688
1.33748	1.54076	1.64187	1.73018	1.77564	1.80175	1.57426	1.63943	1.74835	1.90118	2.49146	3.3691	2.71134	3.54535	4.10218	4.13461	4.425	4.39432	4.41411	4.22463	3.9423	3.44425	2.40525	2.34242	2.61469	3.11005	3.09898	2.81173	2.81859	2.61035	2.30161	3.28938	3.3235	3.79392	3.67649	3.62646	3.87487	3.39996	3.34498	2.7918	2.91564	0.730905	6.18411	5.84604	6.01551	6.277	0.507932	0.303713	0.243157	0.167142
4.70172	4.70172	4.70172	5.27144	5.28092	5.39963	5.43199	5.43199	5.78154	6.12112	6.27212	6.04745	5.77539	5.76931	5.65028	5.65197	5.65197	5.51122	5.25903	5.41501	5.53953	5.59578	5.78848	5.61539	5.51691	5.80274	0.130014	0.0312445	0.462317	0.695673	0.612447	0.452587	0.639971	0.0280861	5.96596	5.53267	6.02857	6.02857	0.474151	5.75601	5.8603	5.75167	5.70431	5.70431	5.70431	5.70431	5.97182	6.16006	6.16006	5.59991
1.1927	1.11676	0.355634	1.321	0.626431	0.667523	0.110403	0.233656	1.017	0.952734	0.834319	2.79623	1.49075	4.16591	0.937384	2.1455	1.98513	1.50937	1.60723	2.03848	1.88625	1.85634	1.95876	1.83617	1.89508	2.2941	1.82367	1.83127	2.09588	2.1402	2.24612	3.04133	5.07064	4.09727	3.90727	3.58754	3.9721	3.48089	2.43602	3.74826	3.94902	3.84591	3.98681	3.89358	3.82501	3.93738	3.79254	3.56791	4.61332	4.41654
0.951251	3.27674	3.54756	3.32179	3.05606	3.25331	3.65235	5.36358	4.96788	5.01931	5.38247	5.09082	4.76517	4.62568	5.22611	5.46793	0.864367	0.179723	0.458408	3.73503	2.34443	2.66177	2.12057	2.33085	2.28492	1.84052	2.34027	2.33387	2.50087	2.269	2.223	1.9715	2.24078	2.35107	2.52568	2.82415	2.54193	2.59272	2.69084	2.46929	2.52421	2.50464	2.98774	3.39876	3.52139	3.74503	3.78591	3.46669	0.354328	3.60227
5.30303	4.75903	4.80305	5.07751	5.50302	5.53952	5.70848	5.60061	5.67965	5.74456	5.8659	5.79878	5.11545	6.15479	6.13746	5.70267	5.89858	5.63268	6.09605	5.94508	0.620418	0.511492	0.555227	0.381669	0.0668035	6.27078	6.27212	5.85246	5.7586	5.83862	5.70005	5.64237	4.81433	5.03221	4.54858	4.65443	4.93211	4.68225	4.50896	4.22415	4.03789	3.80849	3.39636	3.32192	3.60141	3.33632	3.36075	3.2882	3.27433	3.38483
2.47824	1.64132	1.19279	0.927811	0.690982	0.812311	0.508535	6.02246	6.01444	5.72904	6.02158	0.107072	0.251264	0.48426	0.431405	0.86618	0.845897	1.22695	1.24016	1.67013	1.97876	1.92932	2.088	1.94619	2.195	2.37009	2.57383	2.33645	2.85499	3.73684	3.77615	3.98379	4.77796	5.80167	5.32593	5.7795	5.76644	1.08056	1.11603	1.47533	0.918628	0.927715	1.52255	1.46674	1.25915	1.65876	1.90846	1.91144	1.90851	1.67056
5.3607	5.3607	5.3607	5.62512	5.58641	5.48788	5.42435	5.34865	5.47141	5.6463	5.8078	5.6325	5.77282	5.64916	5.56482	5.55226	5.59958	5.43805	5.42222	5.54707	5.7102	5.7102	5.97696	5.74333	5.44652	6.11406	6.16003	5.50604	3.52691	2.76935	2.49798	1.98622	2.39855	3.18243	3.63538	3.84082	3.84082	3.84082	4.0929	3.89251	5.62942	6.10308	0.0100779	0.0100779	0.0100779	0.0100779	0.1099	0.370935	0.370935	0.370935
0.260444	0.260444	0.260444	0.260444	5.509	5.509	5.509	5.509	5.509	5.08349	5.08349	3.26924	3.26924	3.26924	3.26924	3.26924	0.493116	0.984977	0.984977	1.48161	1.48161	1.48161	1.48161	1.48161	0.917818	0.418538	0.418538	0.418538	0.418538	0.418538	0.183731	0.183731	0.257085	0.257085	0.257085	0.257085	0.257085	0.257085	5.7146	0	0	0	0	0	0	0	0	0	0	0
5.32529	5.49094	1.03792	0.297888	1.01282	1.09022	0.426417	6.03207	0.214496	5.8977	0.263318	0.786497	1.12475	1.27194	1.06567	2.21343	4.53028	4.15393	3.94296	4.07686	3.03425	2.8515	2.68884	2.5964	2.71354	2.64391	2.79503	2.30375	2.24955	2.09962	2.19739	2.31862	3.30312	1.72776	3.75626	4.15655	2.75431	2.13684	2.11665	2.03241	3.07741	3.35566	2.8583	2.52616	1.99558	2.40381	2.29568	2.24785	2.30731	2.28737
5.99182	0.113014	0.113014	0.166546	0.0710875	0.0710875	0.0710875	6.0867	6.0867	6.0867	0.0389446	0.191666	0.191666	0.191666	0.849108	6.22183	0.162503	5.3511	4.14515	4.14515	3.57474	3.57474	3.57474	3.57474	4.62676	5.13656	5.13656	5.21115	5.12566	5.12566	4.13877	4.16046	4.16046	4.16046	4.16046	4.16046	1.14844	0.589483	0.589483	1.20877	1.20877	1.20877	1.20877	1.20877	0.592146	0.592146	0.592146	0.592146	0.592146	0.0372552
4.24988	4.0366	4.05413	4.36711	4.55153	4.27751	4.07804	3.98715	3.94557	4.05433	4.04574	4.31913	4.49975	4.23437	4.2873	4.46862	4.55396	4.33769	4.50987	4.76363	5.79005	5.67494	5.37804	5.2475	5.69177	5.78571	5.86211	0.0505273	0.358334	0.353982	0.227554	0.399411	0.236024	4.28468	3.50026	2.50449	2.29227	2.79061	2.99545	3.00911	3.64829	4.20344	3.59841	3.59754	3.83548	3.55311	3.18423	5.24503	4.5728	4.86428
0.032905	5.99224	0.135749	6.19451	0.198156	0.566663	0.183729	6.06509	0.0304089	5.59062	5.92158	0.145835	0.494294	0.410066	0.912365	1.46334	1.41106	1.47018	1.7305	2.09312	2.17026	2.24104	2.36168	2.35064	2.5164	2.53557	2.65822	2.71203	2.77821	3.1478	3.75543	4.15741	4.86686	4.87541	4.19705	5.01265	4.8741	5.56659	0.462429	0.279794	5.68996	6.06096	0.707684	1.10545	1.17799	1.74791	1.35234	1.1934	1.20063	1.23247
3.69984	3.18647	1.06441	5.56215	5.04068	5.27848	5.51608	5.38232	5.46987	5.22854	5.33367	5.27622	5.12011	5.45947	5.63589	5.46585	5.5085	6.06026	6.10708	5.99549	5.78817	5.83733	5.8426	0.228145	0.190095	0.103193	0.158718	5.81356	5.98025	5.76604	5.50273	5.07865	5.05137	4.97191	5.46768	5.44136	5.30739	5.15453	5.27849	5.42728	5.36694	5.69526	5.34895	5.57955	5.78218	5.78218	5.96047	5.73158	0.0731677	0.262805
5.73484	5.87186	5.80803	5.94629	6.09837	0.113236	0.0647887	6.17841	6.19321	0.204368	0.0665863	0.235794	0.199267	6.25413	6.28	6.08029	6.01045	5.93253	5.77617	5.59081	5.6715	5.94176	5.92748	5.74693	5.7098	5.55228	5.73299	5.85291	5.40716	4.6487	4.23601	4.42167	3.98956	4.16748	4.36198	4.3564	4.0301	3.70247	3.45119	3.74158	3.89387	3.6051	3.10364	1.1918	1.1875	0.694428	0.745855	0.821082	1.05888	0.465009
1.22298	1.22298	1.22298	0.930307	0.930307	0.930307	0.930307	0.930307	0.538961	0.211699	0.211699	1.08187	1.08187	0.911194	0.911194	0.911194	0.911194	1.41748	1.41748	2.70121	2.70121	2.70121	2.70121	2.70121	4.6882	5.08688	5.08688	5.41607	5.41607	5.41607	5.41607	5.41607	5.41607	5.93878	5.93878	5.93878	5.93878	5.91201	5.91201	0	0	0	0	0	0	0	0	0	0	0
2.37515	2.65711	1.86705	1.39235	1.93627	1.70887	1.09707	1.25292	1.05845	0.815722	1.41974	1.5536	1.29993	1.24919	1.01255	1.3886	1.4482	1.14088	0.429963	1.32807	1.69287	1.80386	2.3146	2.613	3.21877	2.38928	3.82985	3.53125	3.54574	2.15431	2.0908	2.10264	0.491975	6.20535	5.71001	5.84181	6.12865	0.213015	0.372856	0.383412	0.17609	0.376489	5.20898	4.64019	4.4623	3.34411	3.09317	3.26642	3.02799	3.02456
6.24183	6.24183	6.24183	6.24183	6.24183	6.24183	5.96177	4.2502	4.43792	4.43792	4.25527	4.29008	3.82832	4.20095	4.20095	4.33854	4.30592	4.30592	4.30592	4.50577	4.51022	4.09823	4.09823	4.09823	4.13988	5.11002	5.26123	5.24049	5.43903	5.38057	5.7766	5.7766	5.69881	5.69881	5.69881	5.69881	0.20625	5.88088	5.88088	5.97785	0.244982	0.244982	5.91733	5.91733	5.91733	5.91733	5.24192	5.24192	5.24192	4.80755
5.98722	5.86166	5.87942	5.8602	5.77787	5.75826	5.82855	5.91367	5.39059	4.90724	4.48828	4.48828	5.11848	4.99113	4.99113	5.08425	5.28615	5.22772	5.35288	5.41911	5.43917	5.57402	5.70306	5.84304	5.79526	5.5985	5.52635	5.72048	5.61823	0.24803	2.60804	3.53002	4.07441	5.03919	4.69212	4.68683	4.67065	4.59914	4.73662	4.52758	4.57093	4.12096	3.52054	4.38922	4.38922	3.74696	3.13137	2.57169	2.88067	2.88067
5.13074	4.86546	4.90199	4.51891	4.30261	3.97327	4.00742	3.48076	2.47339	2.49472	2.44383	2.21522	2.26324	2.16463	2.13936	2.04394	1.80466	1.71846	1.65738	1.7465	1.93989	2.33253	2.26992	2.45519	3.12179	2.93221	2.7248	2.60945	2.85515	2.50974	2.88258	2.62671	2.30578	2.26196	2.2058	2.233	2.13065	1.87276	1.92386	1.75399	2.30431	2.31148	2.12175	2.31911	2.28935	2.44498	2.10182	2.18028	2.30212	2.44212
2.87254	2.64667	2.18084	2.18084	2.30392	2.30392	2.30392	2.30392	1.79989	1.79989	1.79989	1.79989	1.79989	2.03313	1.91183	1.93868	2.54064	2.57001	2.57001	2.57001	2.57001	2.57001	2.81856	2.81856	2.55963	2.85514	2.49257	2.49257	3.25929	3.33006	3.3424	4.58037	4.58037	3.99845	3.78025	3.78025	3.78025	3.78025	4.09218	3.81438	3.81438	3.47951	3.45386	3.45386	3.18926	3.18926	3.12281	2.97132	2.97132	2.97132
6.08368	5.96053	5.50987	5.21174	4.22204	4.39472	3.52403	3.90371	4.00634	3.75607	3.52483	3.56951	3.6977	3.79587	3.77195	3.73351	3.69053	3.7045	4.05036	3.9119	3.8151	3.80602	4.25099	4.28615	4.17105	4.09355	3.99004	3.63683	3.28493	3.07483	3.13167	3.17358	3.20099	3.82465	3.62239	3.41322	3.33315	3.26792	3.2364	3.3141	3.72713	3.84608	3.78674	4.04759	4.16754	4.19151	4.16428	4.48846	4.28615	4.21838
5.41813	5.41813	5.41813	5.41813	5.41813	5.41813	4.87383	4.87383	5.50372	5.89174	5.89174	5.49066	5.49066	4.2805	5.81579	3.27659	3.55169	3.55169	3.55169	2.9064	2.35641	2.35641	2.71327	2.36192	2.36192	2.00485	2.30323	2.26001	2.2488	1.07016	1.48955	1.48955	1.82229	1.82229	2.18165	2.18165	2.18165	2.48975	2.99283	2.77074	3.19595	3.19595	3.02541	3.6582	3.6582	4.13066	4.13066	4.13066	4.13066	4.13066
4.566	4.40335	4.3073	4.50952	4.60819	4.55641	4.98371	5.20088	5.59934	5.87649	3.29228	3.8879	3.29486	3.06729	1.27414	1.15859	1.501	2.17424	1.90476	2.33195	2.73714	2.94545	3.14804	3.32736	3.66048	3.43721	3.23591	3.11884	3.35798	3.44437	3.118	3.50319	3.7324	3.24077	3.04538	3.16265	2.50395	2.47281	2.11439	1.8936	2.56354	2.8603	2.42065	2.2941	2.45686	2.35683	2.3338	2.74265	2.10209	2.70268
3.33374	4.35254	4.35254	5.51575	5.51575	5.51575	5.51575	5.51575	5.26949	5.25744	5.25744	5.65996	5.65996	5.65996	5.61142	5.35316	5.15042	4.95618	4.95618	5.01436	4.95883	5.01292	4.59835	3.95812	3.95812	4.6328	4.20186	2.92736	2.76008	2.86937	2.7551	2.73609	1.89506	2.45876	4.0464	5.73739	5.65142	5.2765	5.06367	5.0795	4.02174	5.39375	5.00312	5.44081	5.44081	4.73006	4.73006	4.13919	3.95575	3.95575
1.34663	1.34663	1.34663	1.34663	0.82103	0.82103	0.82103	0.82103	6.15895	5.83175	5.83175	5.0348	5.0348	5.34818	4.88471	4.88471	4.88471	4.15445	3.89026	4.29997	4.70925	4.80762	4.56044	4.35165	4.9123	4.49047	3.78288	4.16282	4.15486	4.15486	4.34332	4.62474	4.45671	3.93835	3.68873	3.68873	3.3084	3.3084	3.3084	3.64102	3.64102	3.64102	4.01936	3.77099	3.77099	3.77099	3.61322	3.61322	3.61322	3.61322
5.92502	5.92502	6.03238	6.19535	6.00526	6.11101	0.0400528	0.0417829	6.2154	0.352634	0.273783	0.420287	0.0990533	0.478779	6.16174	5.43598	5.43598	4.42835	2.32985	2.32985	3.21165	3.00894	3.17597	3.14118	4.21659	4.1821	1.55752	5.51413	1.75391	0.911217	0.505285	0.323176	6.07329	6.01687	5.74447	5.98349	6.03036	5.74689	5.30649	5.17465	4.88734	6.06357	5.87708	5.55372	5.55372	5.73531	5.91471	6.27212	5.92616	6.13818
2.63857	2.34213	2.58125	2.56447	2.96305	3.21679	3.14624	2.99924	2.6329	2.6875	2.79109	3.0719	3.16674	3.61663	3.87888	4.15814	3.88976	3.68379	4.42855	4.61205	5.13595	4.40962	4.14487	3.93601	3.24685	3.48537	3.61337	3.48987	2.85499	2.4064	2.80269	2.67932	2.51816	2.68963	2.53445	2.69382	2.21333	2.12093	1.76523	2.16009	2.31412	2.63335	2.76684	2.98309	0.631094	0.164745	1.67112	4.21219	3.73689	2.75391
1.94526	2.37947	2.45812	2.65052	3.05334	3.05235	2.82243	1.04675	1.99889	1.9712	0.928038	0.661235	1.01694	5.62591	5.862	4.63038	4.98609	4.59544	1.06305	0.0943839	1.32912	1.45833	1.39192	2.12471	2.45106	2.10166	2.1646	2.0152	1.43869	1.61342	1.5726	1.68512	1.68229	2.0614	2.12832	1.88369	2.04012	1.31232	0.958636	0.8446	1.59791	1.53257	1.6508	1.49098	1.44044	1.17944	1.62508	1.62508	1.64511	0.0893244
0	0	4.06148	4.1023	4.1023	4.1023	4.1023	4.1023	4.1023	4.1023	4.1023	4.1023	4.1023	4.4551	4.81142	4.62271	5.90221	5.90221	5.35646	5.43048	5.43048	5.43048	5.30078	5.53579	5.53579	5.46177	5.46177	5.20113	5.20113	5.20113	5.20113	5.55312	5.52053	5.53234	0.0167327	0.0167327	0.16938	0.16938	0.16938	1.4353	0.869755	0.869755	0.869755	0.869755	0.869755	0.869755	0.869755	0.869755	0.304207	0.304207
2.85724	2.85724	2.74014	2.82695	2.81524	2.99104	3.23715	3.09151	3.17992	3.40379	3.56222	3.61736	3.58656	3.47237	3.49179	3.38436	3.26147	3.00299	2.99973	3.01175	2.94873	2.82956	2.52542	2.72461	2.29512	2.34283	2.27765	2.35059	2.86985	3.52879	3.28665	4.24438	5.40075	4.70386	4.04147	3.62238	3.4195	3.33492	3.30861	3.14415	3.15795	2.82533	2.19085	2.16659	2.15541	2.28603	2.02837	1.8488	1.43308	1.43308
4.34435	4.07263	4.07263	3.76966	3.42796	3.48512	3.24388	3.24388	2.57768	2.47527	2.47527	2.3469	2.4085	2.4085	2.4085	2.44924	2.23164	2.20481	2.33056	2.17592	2.29044	2.28069	2.48783	2.48783	2.57538	2.56309	2.56309	2.62599	2.62599	2.51124	2.5523	2.5523	2.5523	2.56722	2.29118	2.29118	2.38251	2.38251	2.38251	2.16454	2.27338	2.3172	2.3172	2.33361	2.63452	2.63452	2.63452	2.63452	2.63452	2.59127
2.81359	4.49362	4.86896	4.36244	4.36244	3.90868	3.90868	3.60448	3.53648	3.54182	3.72106	3.76839	3.48957	3.24877	3.10015	2.96088	2.79532	2.92587	2.52035	2.6781	2.47035	2.39826	2.39826	2.36958	2.23327	2.25535	2.48318	2.38563	2.20849	2.24514	2.18587	2.18587	2.01073	2.05745	2.05745	2.05745	1.80501	1.80501	1.64712	1.83197	2.10326	2.53914	2.53914	2.63256	2.63256	2.63256	3.16393	3.16393	3.16393	3.16393
2.13677	2.10411	1.7813	2.21881	2.5972	2.36009	2.31199	2.49664	2.26256	2.09598	2.22403	2.16703	2.18493	2.42844	2.75668	2.45662	2.37259	2.32487	2.50934	2.35146	1.9707	2.24067	1.83254	1.68498	1.9949	1.89379	1.66149	1.62637	1.43697	1.36703	0.760797	0.793562	0.983348	0.926519	1.13026	1.18435	1.2874	1.22259	0.854041	0.433354	0.31072	2.08311	1.23563	3.44629	3.77311	3.42001	3.86371	2.55315	3.30908	1.52932
0.49835	5.85431	5.85431	5.85431	5.2963	5.2963	4.55629	4.55629	4.74767	3.19391	3.08757	3.335	3.09568	3.14487	2.89648	2.84128	2.84128	2.6862	2.6862	2.44689	2.36557	2.36557	2.46385	1.81642	1.81642	0.628375	0.908244	2.0163	2.30077	1.07539	1.07539	0.907514	0.464028	0.435157	0.435157	0.722764	0.999077	1.07083	1.15222	1.63489	0.972705	0.913277	0.787697	0.972966	0.972966	1.05034	1.17011	1.59615	1.59615	1.59615
2.18115	2.18115	2.18115	2.18115	2.04343	2.5497	2.94537	2.78116	2.8118	2.76373	2.83818	2.91878	2.76279	2.8688	2.97503	3.0464	2.83855	2.82223	2.92768	2.51538	2.22249	2.25836	2.80175	2.80697	2.79568	2.61324	3.1282	3.28544	3.25061	3.13598	3.28996	3.32443	3.30646	3.32653	3.3651	3.3546	3.3956	3.33324	3.45384	3.27479	3.49731	3.89052	3.96761	4.4732	4.4732	4.51748	4.62008	4.80762	4.87032	4.83379
1.63442	1.63442	1.63442	1.46853	1.46607	1.59925	1.59279	1.44496	1.39658	0.885645	1.05349	0.96964	0.96964	0.973387	0.954353	1.19951	1.22187	0.983454	0.466738	6.21713	0.201648	1.00696	0.432131	2.62293	0.938122	0.938122	0.938122	4.39521	4.80538	4.58996	4.26728	6.12054	6.12054	4.00328	2.73417	2.57635	3.38406	3.35322	3.35322	3.35322	2.4063	2.33412	2.05677	2.09628	2.66198	3.20409	3.20409	3.75445	3.75445	3.75445
0	5.94984	5.94984	5.94984	5.94984	5.94984	5.94984	6.18923	6.18923	6.18923	6.18923	6.18923	5.83021	5.83021	5.58101	5.43578	5.43578	5.43578	5.43578	5.43578	5.43578	4.59519	4.59519	4.59519	4.59519	4.95611	5.27423	5.71178	5.71178	5.71178	5.60675	5.60675	5.60675	5.60675	5.60675	5.60675	5.60675	5.60675	5.50171	5.32626	5.32626	5.32626	5.32626	5.15081	5.15081	5.15081	5.15081	5.15081	5.15081	5.15081
5.06599	5.06599	5.07115	5.33836	5.33851	5.33851	5.33851	5.37776	5.37776	5.4403	5.49726	5.56318	5.65241	5.71201	5.70085	5.72338	5.56908	5.7073	5.71591	5.90484	5.98685	5.98685	5.94318	5.60701	5.88081	5.74128	5.49246	5.1449	5.25549	5.11189	5.2375	5.25525	5.16866	5.0057	5.0057	5.0057	5.0057	5.00799	4.95225	4.9101	4.87259	4.8339	5.05031	5.05031	5.00784	5.03873	5.03873	5.03873	5.03873	5.03873
2.2998	1.67597	2.49524	2.43881	2.74197	2.71339	2.77622	2.6401	2.64892	2.99914	2.97628	2.79822	2.75638	1.50021	2.91325	2.33831	5.4325	5.62021	5.48622	6.14006	5.2262	5.04753	5.46337	4.16863	5.75806	6.03887	5.30962	5.03484	5.82284	6.00404	0.00616265	6.26288	0.0371574	0.554581	0.262558	0.574616	0.535713	0.629458	0.213838	0.528524	0.237782	0.462866	0.357001	0.019205	0.407576	0.343939	6.20874	6.27429	6.26631	6.15733
6.18242	6.0807	5.6497	5.68623	5.68623	5.9331	6.21371	6.27075	6.13889	6.17577	6.13459	6.27269	0.165943	6.2344	6.09778	6.09778	5.96328	5.96328	5.93476	6.02878	5.83452	5.88194	5.79891	5.87605	5.81654	5.7615	5.85947	6.22618	0.0385804	6.21516	0.143851	0.189265	6.20889	5.96252	5.80104	5.8513	5.75728	5.50441	5.38162	5.31981	5.29765	5.19259	5.12468	4.80535	4.84441	4.89585	4.98749	5.05152	5.07972	5.07972
4.79458	5.42906	4.46238	4.77522	4.51742	4.95561	4.79167	4.93814	5.43257	5.86144	5.71041	5.57086	5.36193	5.15764	5.05246	5.46912	5.63246	5.25065	4.40943	4.0697	4.25006	4.68793	4.46164	4.11798	4.07054	4.15673	4.12746	4.30671	4.46122	4.42854	4.54123	4.80151	5.27283	5.07698	5.30288	5.61773	5.30655	5.1489	5.20553	5.09736	4.94327	4.90886	4.79057	4.40322	4.53644	4.36332	4.36569	4.23163	4.34755	4.56297
4.20744	4.22499	4.31279	5.02402	4.99263	4.88882	4.88882	5.0988	4.88364	5.09466	5.08512	5.35888	5.4451	5.26272	5.56798	5.51939	5.38993	5.56243	5.86678	5.92435	0.036729	0.145658	0.213534	0.0469059	0.138429	0.320844	6.03052	0.267017	0.0755579	5.97018	6.01191	5.48346	5.35817	4.9363	4.95306	4.70586	4.58737	4.48185	4.48185	3.87327	4.48279	4.35178	4.38112	4.46698	4.00454	4.27065	4.27582	4.27582	4.17441	4.31505
5.36652	5.36652	5.36652	5.36652	5.57843	5.69308	5.69308	5.69308	5.97839	5.75836	5.75836	5.58403	5.61584	5.61584	5.61584	5.95499	5.95499	5.58404	5.36291	5.2673	5.08771	5.08771	4.38862	4.38862	1.95287	4.33742	4.27744	4.27744	4.36112	4.14412	4.45462	4.45462	4.68149	4.33081	4.74987	4.42166	4.76603	4.08163	3.62963	5.16479	4.87597	4.5489	5.00648	5.19865	5.14352	5.14352	4.68103	4.69603	4.69603	4.69603
2.30408	1.13394	4.42692	4.25709	4.77779	4.21392	6.09085	0.557591	1.07516	2.12661	0.126995	2.59486	1.98704	1.55033	2.0134	1.90504	1.89943	2.04795	2.13801	2.31422	2.42706	2.71153	2.68861	2.60612	2.72793	2.81112	2.81112	3.02382	3.27263	3.41318	3.4649	4.23215	4.51721	4.22533	4.19969	4.50652	3.52484	2.95265	3.39126	3.55778	3.20416	2.3114	3.32364	3.80433	2.0525	2.0525	2.0525	1.34405	6.10671	5.04932
5.46628	5.4133	5.35448	5.49039	5.37424	5.25886	5.25886	5.29252	5.25762	5.41716	5.53101	5.50838	5.62551	5.71679	5.55276	5.68188	5.69936	5.76229	5.90399	5.91229	5.96792	6.01117	5.93171	6.17788	0.318491	0.0837682	0.160478	1.41895	0.164957	5.80795	5.43727	5.56101	5.62826	5.62826	5.53455	5.60373	5.68313	5.74366	5.60473	5.6211	5.69544	5.54121	5.64197	5.96891	0.0337296	6.17883	6.08057	6.25507	6.25507	6.25507
5.63019	5.63019	5.17699	5.5667	5.39829	5.11315	5.37622	4.49472	4.62816	4.35075	3.3764	3.3764	2.64624	1.44209	1.46941	1.19426	1.33412	1.42516	1.65987	1.37982	0.890152	0.883073	0.90625	0.916948	1.01016	1.01016	1.17796	1.03014	0.843465	0.743646	0.889877	0.889877	0.889877	1.04938	0.88603	0.0877909	0.000277932	0.506301	0.137789	3.28223	1.2456	1.93945	2.68945	2.68945	2.79107	2.79107	2.79107	3.28935	2.71863	2.46848
2.74203	2.73181	2.53951	2.53383	2.84022	3.16388	3.28609	3.4906	3.56278	4.13708	4.07787	4.19221	4.41438	4.08385	4.31229	4.20475	4.30596	4.16779	3.97234	3.74971	3.63856	3.74544	3.74195	2.16184	2.09771	1.92619	3.77062	1.45035	0.216417	1.56127	2.06934	1.0545	1.53319	1.89575	2.67776	2.46653	2.58298	2.99536	2.63245	2.42627	2.09343	2.03447	2.22995	1.77552	2.12802	1.90743	1.66397	1.57451	1.50633	1.52056
1.66522	1.5805	1.53783	1.65452	1.53319	1.48951	1.45883	1.51386	1.47965	1.28407	1.41527	1.02873	0.862218	0.763159	0.728795	0.786916	0.841599	0.739026	0.883119	1.28215	1.27249	1.31911	1.46897	1.28755	1.74381	2.20869	3.02929	2.55433	2.41666	1.96764	1.08381	0.0412139	0.0567621	0.656273	0.698603	0.950584	0.929342	0.916676	0.987431	0.965222	1.11089	1.08542	1.1741	1.23905	1.26498	1.30307	1.18315	1.01268	0.79238	0.770426
6.09639	3.32189	3.62305	3.55041	3.71049	3.5439	3.54073	3.5631	3.18255	3.59654	3.7643	3.62333	3.18924	3.14005	3.5501	3.6221	3.76211	4.0559	4.08562	4.24653	3.81444	3.92832	3.13785	3.79462	3.77797	3.80928	3.50162	3.5068	3.59324	3.56041	3.57704	3.54415	3.32746	3.41764	3.55883	3.61481	3.26237	3.21096	3.57852	3.87248	4.29406	4.41748	4.21233	4.45549	4.5579	4.5579	3.99165	5.32801	6.0927	5.69597
4.35601	4.35675	4.31316	4.14253	4.44434	4.61461	4.59555	4.83139	4.69645	4.87117	5.00041	4.83745	5.25497	5.09193	5.13697	5.39731	5.32135	5.51184	5.15909	4.974	5.09739	4.69716	4.04319	3.96499	3.85601	3.63142	3.34676	3.45999	3.38295	3.50367	3.75074	3.87039	4.03449	4.04016	4.2394	4.47433	4.90115	5.19121	5.30869	5.28087	5.14957	5.21178	5.50009	5.33606	5.4012	5.55449	5.47857	5.7376	5.86275	5.45736
1.90499	1.94085	1.84656	1.77486	1.67863	1.69785	1.77305	2.04399	2.06312	2.29489	2.7595	2.70808	2.58348	3.18448	3.31423	3.28908	3.04533	2.99421	2.64783	2.77139	2.47677	2.14825	2.25419	2.08594	2.01424	2.10417	2.58794	2.87979	3.05109	2.98982	3.3291	3.4266	3.36374	3.42395	3.43721	3.44596	3.60583	3.6994	3.62143	3.59581	3.49053	3.5921	3.63265	3.80231	3.80341	3.76131	3.73959	3.85818	4.19673	4.0214
5.53678	4.96374	5.05443	5.10272	4.71286	5.08176	5.08176	4.7496	4.79006	4.79006	4.29367	4.29367	3.80288	4.22506	4.66268	5.44236	5.65872	5.94212	6.069	6.08762	0.121263	0.722966	0.0979406	6.18691	0.728204	6.02387	0.062834	0.266012	0.030167	4.79475	4.79475	4.96426	4.92238	4.4725	5.06467	5.42739	5.24815	5.03357	4.21115	2.88089	1.10038	1.0603	1.15766	1.48101	1.48101	1.22399	1.5207	1.83015	1.83015	1.83015
0.563337	0.781483	1.45886	2.04616	2.04616	2.26454	2.12708	2.29998	2.33208	2.22957	2.56775	2.69105	2.82491	2.82491	3.08272	2.96868	3.75585	3.15537	4.42683	4.12978	4.48277	4.94996	4.66116	4.48863	4.90448	4.89595	5.17519	5.72654	5.92603	5.68504	5.68504	5.54234	5.9916	6.10386	0.110321	0.368203	0.494478	0.608995	1.05125	1.33222	1.67434	2.01323	2.04067	2.04067	2.04067	2.04067	2.00557	2.00557	2.16655	2.16655
6.08169	0.728827	0.0987645	0.0987645	0.0987645	0.882149	0.882149	1.85963	1.27538	1.27538	2.42434	3.41141	3.14509	2.56135	1.29275	1.59625	2.38683	2.38683	2.34603	2.54629	2.43801	2.18011	2.76481	2.72011	2.80967	2.89516	2.89516	3.11756	3.58838	4.18958	4.18958	4.18958	4.75351	3.4369	4.75763	4.75763	4.62784	6.09621	6.25406	0.782674	2.58059	2.53575	2.53575	2.53575	2.53575	2.53575	2.53575	3.04593	2.36496	2.38522
3.40534	3.39683	3.4793	3.66446	3.66446	3.66479	3.50601	3.9819	3.96886	4.10569	0.394232	0.223954	6.13912	5.93056	5.78343	5.7405	0.77133	0.352059	0.324223	5.81425	5.72554	5.33092	5.03201	4.63711	4.57708	4.3702	3.8145	5.36588	5.65042	5.52285	5.24566	5.31367	5.65868	5.84058	5.84058	6.11005	0.146504	0.348385	0.603296	0.684523	0.572514	0.457232	0.423551	0.611098	0.72923	0.872714	1.15706	1.15706	1.1598	0.833216
1.74227	1.55057	2.08565	2.28896	2.2208	2.25922	2.22693	2.58193	2.49142	2.39911	2.31631	2.34528	2.45607	2.62615	2.55051	2.74686	2.68836	2.70063	2.48836	2.54007	2.31332	2.33293	2.3851	2.3228	2.40096	2.18934	2.10988	2.238	2.35437	2.34085	2.28951	2.45947	2.40624	2.29611	2.1051	2.69996	2.69974	2.62916	2.55646	2.49962	2.74056	2.49852	2.36704	2.5194	2.58151	2.72741	2.87518	3.04	2.94683	2.77498
2.32338	2.06157	2.12445	1.75578	1.35727	1.41772	1.41772	1.77405	1.39827	0.789511	0.81029	0.695973	0.905183	1.10144	1.03308	1.11607	1.21043	0.991878	6.21105	6.0598	5.99307	0.0729423	3.94658	2.72558	3.25111	3.22175	3.54626	5.04846	5.05658	5.05658	5.31323	1.75201	0.690836	0.219767	0.219767	0.278975	5.77866	6.24517	6.23376	0.193168	0.325219	0.743562	0.743562	0.743562	0.743562	1.02496	1.02496	1.02496	1.02496	1.13638
3.35349	3.35349	3.33822	3.268	3.268	3.268	3.268	3.268	3.268	3.22345	3.22345	3.11077	3.0478	2.42344	2.16986	1.24958	1.05126	0.948751	0.948751	1.12983	0.709838	0.709838	0.879112	0.879112	0.849419	0.849419	0.930931	1.09155	0.850323	0.946097	0.946097	0.478606	0.518465	0.738842	0.738842	0.481449	0.481449	0.481449	0.481449	0.481449	6.14558	0.603284	0.666752	0.666752	0.790488	1.3939	1.3939	1.3939	1.3939	1.08872
4.17895	3.60865	3.74984	3.33711	3.3308	3.32884	3.08477	2.82929	2.71631	2.20959	2.09797	1.79184	1.94854	2.34413	1.57245	1.594	1.08525	1.04967	1.0732	0.305744	1.73714	5.71721	4.3473	4.25024	3.85518	3.79104	3.48969	3.4251	3.50563	3.56794	3.50195	3.53914	3.20789	3.28509	3.55902	3.16355	3.09012	3.82819	3.56737	3.41044	5.27071	0.0883772	0.255704	0.539797	0.885931	0.123368	5.96468	0.131611	0.266721	0.162577
3.35348	2.80501	2.72237	4.18554	4.47908	4.36562	4.36562	4.36562	4.32021	4.8925	4.66718	4.5471	4.7467	4.91361	4.73613	4.95837	4.65531	4.98772	5.07978	5.23052	5.14454	5.17944	5.14676	4.62608	4.18783	4.18783	4.14043	4.45374	4.70278	4.29479	4.02421	3.8891	3.55326	3.50533	3.40526	3.37673	3.29343	3.46425	3.46425	3.51209	3.92268	3.63841	2.81202	2.83871	2.9582	2.95265	3.18301	3.36149	3.46707	3.20275
0.765249	0.765249	0.765249	0.765249	0.765249	0.765249	0.765249	0.765249	4.64148	3.60794	3.60794	3.60794	3.60794	3.60794	3.60794	4.40344	4.30855	4.30855	4.01182	4.33038	4.33038	3.97735	5.01666	0.872509	0.126477	5.68909	5.68909	5.42211	3.73861	3.59038	3.66798	3.8143	3.84013	3.93206	3.93206	3.49617	4.04776	3.97644	3.7452	4.05638	3.38759	3.18478	3.18478	2.34801	2.34801	2.34801	2.34801	2.34801	3.02278	5.31512
1.14239	1.14239	1.14239	1.14239	3.03859	3.03859	2.65188	2.65188	2.65188	3.10357	3.10357	2.77925	3.03503	3.23514	3.22524	3.22524	3.22524	3.23203	3.23203	4.4131	4.66627	3.75419	3.31797	3.31797	3.37013	3.37013	3.37013	3.37013	3.37013	3.70428	3.70428	3.70428	3.70428	3.10183	4.6808	4.6808	4.6808	4.6808	5.91585	1.47895	1.47012	1.47012	3.20523	3.32883	3.32883	3.32883	3.32883	3.32883	3.32883	3.32883
5.09151	5.09151	5.09151	5.09151	4.56824	5.33143	4.99538	4.39322	4.39322	4.39322	4.31937	4.31937	3.04983	3.04983	3.04983	3.04983	3.04983	4.21169	3.32176	3.32176	2.4631	1.7349	1.7349	1.7349	1.7349	0.273604	0.273604	0.273604	0.273604	0.273604	0.273604	4.97367	4.97367	4.92442	4.41672	4.41672	4.41672	4.41672	3.65444	3.65444	3.65444	3.65444	3.65444	3.65444	2.55555	2.55555	2.55555	0	0	0
5.07278	5.27315	5.27315	5.18458	5.14674	5.22472	5.23567	5.23567	5.23165	5.20773	5.36592	5.1134	5.21389	5.28278	5.10791	5.12405	5.23009	5.34333	5.32246	5.26456	5.2619	5.22519	5.28174	5.14345	5.36948	5.33152	5.26922	5.32882	5.28963	5.27409	5.11642	5.15544	5.15544	5.23196	5.24713	5.24713	5.24713	5.19153	5.72399	5.85627	5.8352	5.85265	5.79725	5.85989	5.85989	5.85989	5.85989	5.85989	5.92258	5.92258
5.1097	5.12464	5.12464	5.29614	5.23202	5.19897	5.15734	5.21939	5.19652	5.22601	5.11584	5.1223	5.25217	5.39488	5.71783	5.57722	5.38066	5.48173	5.55892	5.56288	5.53717	5.56536	5.63673	5.59478	5.45133	5.48463	5.38763	5.12241	5.13686	5.03566	4.30024	4.16828	4.25308	4.60051	4.53986	4.37985	4.32257	4.45503	4.732	4.79086	4.93125	4.89793	5.01044	5.00975	5.00975	5.00563	5.06292	5.06292	5.10053	4.98338
5.49002	5.82871	5.03633	5.59387	5.9889	5.48413	5.81651	5.97796	0.102977	0.124877	5.71989	5.90362	5.50746	4.7874	4.74234	5.96795	3.16656	3.2715	3.285	3.75041	3.9614	4.68987	4.59617	5.08032	4.65358	6.0157	0.124976	5.73716	5.1148	4.9224	4.90088	5.09481	5.50778	5.05226	5.14475	5.67933	5.51201	6.16258	4.86268	5.04438	5.42787	1.01281	0.876515	0.954931	1.06216	0.882545	0.906776	0.967021	1.24833	1.23893
2.93151	2.74367	2.72328	2.61661	2.70926	2.59313	2.76586	2.9196	2.82951	2.57568	2.65582	2.78173	2.53115	2.85407	2.90118	2.52421	2.91776	2.44703	2.90312	2.38855	2.98806	2.67174	2.62077	2.59212	2.71603	2.34011	2.31563	2.3293	2.54309	2.53058	2.40137	2.41676	2.40473	2.25158	2.2399	2.44133	2.24573	2.24977	2.6422	3.141	4.11309	4.3218	4.47291	3.98516	4.26608	4.13638	4.2704	4.12673	4.26671	4.30319
4.69504	0.441018	0.697566	1.10882	0.944525	1.31351	1.28233	1.48991	1.40904	1.56384	1.67353	1.51992	1.53736	1.52129	1.81308	2.0903	1.9383	2.18693	2.14003	2.28355	2.80599	2.12092	2.37153	1.97835	2.42614	2.1374	2.25494	1.46326	1.17712	1.18485	1.46057	1.51796	1.29975	1.02977	1.07352	0.801497	1.61791	2.03195	2.40987	2.33322	3.12195	3.61905	3.81972	4.06734	3.65785	3.79475	3.64593	3.57052	4.1247	4.32388
2.31098	2.31098	2.41772	2.54378	2.56431	2.56431	2.48056	2.5552	2.71465	2.57963	2.30425	1.96433	1.84492	1.72259	1.72259	1.72259	1.56292	1.80587	1.88821	1.88821	1.72165	1.9495	1.9495	2.09734	2.27355	2.41809	2.51205	2.64843	2.51161	2.51821	1.84263	2.91526	2.91526	3.09616	3.09616	6.2141	4.91826	4.91826	2.34343	2.64268	2.64689	1.93121	3.63422	3.12394	2.76761	2.76761	2.76761	2.76761	2.76761	2.3936
3.44306	2.58716	3.01663	3.28372	3.03564	2.97675	2.76246	2.67766	2.91754	3.29952	3.14208	3.13151	2.77265	2.84068	2.70052	2.78764	2.38404	2.02101	2.34499	2.02851	2.08107	1.02287	1.49665	2.0234	2.45111	1.75856	1.99079	1.46077	1.38199	2.3197	2.89626	3.48394	3.2991	3.107	3.52008	3.76114	3.51823	3.31607	3.57834	4.1014	4.00729	3.93756	3.38354	3.31275	3.40434	3.28783	3.49773	3.1355	3.23	3.21446
0.695242	1.32991	1.6123	2.04471	2.36225	2.48125	2.52	2.89066	3.02208	3.17543	3.14833	3.15446	3.20485	3.22222	3.3076	3.33373	3.41111	3.29989	3.38521	3.61228	3.63075	3.88618	3.93664	3.85203	3.35459	3.57294	3.7956	3.98551	4.64195	4.36885	3.94887	3.55572	3.86806	3.98286	4.04128	4.17132	3.66477	3.62611	2.94005	1.97496	2.77196	2.63452	2.89041	2.81592	3.36886	2.44276	1.92976	2.26397	2.14864	2.47771
4.78041	4.54054	4.55499	4.65564	4.78899	4.65047	4.67642	4.86462	4.72426	4.67133	4.81341	4.62402	4.7324	4.73169	4.68919	4.62694	4.70197	4.65691	4.50934	4.67009	4.58204	4.48855	4.45443	4.22213	4.38092	4.23789	4.14859	4.45737	4.37278	4.78242	3.7769	5.0306	3.61577	4.90518	6.0466	5.7607	0.0130716	6.25861	5.894	5.73884	5.76408	6.22199	0.376163	6.21447	0.821183	5.82289	5.79625	1.66566	2.01892	1.97568
2.91991	2.91991	2.91545	2.91545	3.00778	3.14495	3.02976	3.11429	3.80395	3.80395	4.3194	4.09065	4.33204	4.41634	4.42068	4.38325	4.14369	4.30675	4.1531	4.13135	4.04607	3.896	3.74351	3.70262	3.59104	3.52105	3.32317	3.65797	3.69463	3.69775	3.78105	3.62915	3.73542	3.01173	3.04827	2.84552	3.36222	3.52185	3.6958	2.91344	1.37334	1.37607	1.02259	1.02259	1.51761	1.42022	0.89094	0.533117	0.295852	0.607237
0.548854	5.59955	0.801745	4.62931	4.62931	6.00155	6.00155	0.718319	2.66182	2.63432	2.123	2.16497	1.83123	1.1462	1.1462	1.68328	1.68328	2.03014	2.36243	3.09838	3.95453	3.95453	4.68586	4.21862	4.17661	3.77794	3.55106	3.84238	4.00136	4.00136	3.94138	3.70034	2.2632	2.42778	2.53185	2.53185	2.47833	2.47833	2.51347	2.09145	2.26443	1.28369	0.655111	0.35824	0.0289806	0.0289806	6.1606	6.264	6.0541	6.0541
3.18303	2.83585	2.72517	3.39902	3.55486	3.55486	3.55486	3.78929	4.67137	4.81773	5.09194	4.88447	5.4493	5.62369	5.47051	5.35679	5.59904	5.84846	5.87498	5.98525	6.25123	0.322223	2.358	1.75229	1.64331	1.66054	1.6622	2.54589	3.16083	3.68851	3.98058	4.83734	3.8352	5.59211	5.56889	6.22125	4.88361	4.45262	4.8086	4.92604	4.75998	5.55254	5.94799	6.01909	5.92497	5.84303	5.54444	5.45723	5.7061	5.6448
3.0784	2.89359	3.15427	3.15874	3.19462	2.83297	2.75932	2.55436	2.27591	2.13405	2.13405	2.01612	2.18716	1.91825	1.91707	1.73583	1.56538	1.84343	1.87023	1.81223	2.42211	2.51932	2.52455	2.69357	2.99046	2.61406	2.61406	3.01885	2.20545	2.63301	2.72718	2.77923	2.77923	1.74084	0.627806	2.294	2.294	2.25978	1.49991	1.88421	1.44136	0.229596	6.18337	3.66067	3.66067	3.66067	3.66067	4.4273	5.05888	3.86008
3.54326	3.54326	4.08245	4.08245	4.08245	4.30242	4.08137	4.91402	5.01974	5.12369	4.73638	4.66216	4.16119	6.01775	6.01775	1.78206	0.569078	0.569078	0.961953	2.48321	2.24542	2.47991	2.95723	3.51102	3.4322	3.46993	3.10407	3.10407	3.10407	3.09812	3.09812	3.09812	3.19639	2.50528	2.78327	2.66605	2.24418	2.00855	2.00855	1.78393	1.78393	1.78393	1.78393	1.78393	1.78393	1.78393	2.50701	1.40192	1.40192	1.77627
4.26341	4.26341	4.03314	3.91236	3.87096	3.88167	3.74316	3.83006	3.68012	3.47655	3.11689	2.85415	2.81955	2.81604	2.89418	2.7504	3.32034	2.64489	3.85769	4.01682	3.9775	4.09885	4.30264	4.32709	4.30445	4.28667	4.28795	4.24465	4.17107	4.15411	4.21092	4.11758	4.16836	4.0826	4.30784	4.14347	4.0747	2.54433	2.25295	2.08072	1.67632	1.97017	1.66878	1.66878	1.66878	1.66878	1.66878	1.42135	1.67186	1.67186
1.95843	1.95843	1.95843	1.95843	2.27025	2.43709	2.43709	2.43709	2.45466	2.04991	2.04991	1.88631	1.88631	2.02	2.02	2.02	2.02	2.04783	1.65764	1.34069	1.34069	1.46242	1.95102	1.95102	2.91451	2.91451	2.31263	2.31263	1.90255	1.90255	0.933237	0.933237	0.933237	0.933237	0.29111	0.371668	0.371668	6.26742	6.26742	0.0722092	5.57642	4.00623	2.23658	2.23658	3.39161	3.39161	3.39161	3.39161	4.0636	0
2.45621	3.02878	3.53465	3.2173	3.2173	3.36313	2.4604	2.54778	2.57616	3.06679	3.01811	2.799	2.86891	2.37694	1.84956	1.56249	1.86581	2.27998	2.56311	5.00204	4.79118	5.19778	4.90844	4.90844	4.53421	4.58652	4.70391	4.62406	4.75486	5.07012	4.8018	5.06956	5.6045	5.8723	3.35729	3.59852	1.49759	2.01188	1.91921	1.93545	2.02924	2.29624	2.36627	2.263	2.25456	2.3546	2.56033	2.37976	2.45189	2.54697
6.24197	6.1554	6.11101	6.23652	6.13293	6.23816	5.93429	5.93429	6.04429	6.06557	0.271551	6.23502	0.204046	0.219204	0.279767	0.0063562	0.117505	6.02855	6.15071	0.108431	6.09833	6.20463	6.13638	6.1935	6.06359	5.94024	6.02539	5.83511	5.97323	6.06371	5.95268	5.92999	5.56184	5.43374	5.12612	5.35	5.33398	5.39224	5.45198	5.5472	5.58913	5.58919	5.60118	5.68136	5.75914	5.71061	5.99873	6.05708	6.12052	0.176495
4.40321	4.31069	4.55804	4.45834	4.45834	4.74704	4.6632	4.6632	4.92475	4.92475	5.08767	5.01981	5.0182	5.0182	5.27994	5.37168	5.5511	5.57827	5.57861	5.572	5.52636	5.53102	5.39255	5.31514	5.33424	5.42702	5.44026	5.43102	5.41913	5.37576	5.06521	4.91181	5.0165	5.21125	5.21125	5.30801	5.30801	5.28992	5.23818	5.1383	5.05426	5.05426	4.91507	4.95444	4.70063	4.82114	4.5228	4.5228	4.38874	4.38874
3.8336	4.12711	4.12711	4.08771	4.14158	4.076	4.16878	4.1124	4.27254	4.46415	4.28436	4.30955	4.31989	4.52719	4.62993	4.52734	4.73912	4.60924	4.61063	4.56971	4.62737	4.76102	4.84415	5.21699	5.04633	5.78478	5.14199	5.16353	5.07425	6.00918	4.82452	4.3158	4.3158	4.11459	4.14356	4.03963	4.21344	4.23107	4.09528	4.16889	4.12215	4.12795	4.12795	4.12795	4.28363	4.32471	4.43325	4.34398	4.55664	4.08821
2.75008	2.14911	2.14911	1.82599	1.59312	1.65063	1.65063	1.97864	2.40034	2.54046	2.54046	2.54969	2.54969	2.4235	2.26611	3.53201	3.53201	3.82835	4.58475	0.266953	0.74397	0.74397	6.12693	0.0246359	0.0246359	0.696154	0.782868	0.589165	0.7081	0.587486	0.587486	0.713434	0.816009	0.64004	0.546039	0.553219	1.32198	1.32198	2.27608	3.2272	3.2272	4.13818	4.42623	4.16639	4.16639	4.16639	4.16639	4.16639	1.6055	5.12537
4.26398	4.22581	3.18301	3.34076	3.94149	3.61872	4.09618	3.85638	3.80339	3.78278	3.45052	5.25371	5.70532	5.62016	5.05077	4.90122	4.7853	3.96469	4.61391	4.77259	5.0772	4.96647	4.99332	4.80511	4.45364	4.27283	3.9478	4.24324	3.93218	4.34292	4.54496	4.18984	4.48254	5.12414	4.97525	5.09361	4.92161	5.04083	5.03491	4.89661	4.94116	5.14572	5.2624	5.14671	5.20466	5.20837	4.89185	4.67986	4.59369	4.95342
3.87619	4.83392	4.88882	4.99182	4.78382	4.89977	4.78636	4.76814	4.76476	4.72413	4.74384	5.20841	5.34294	5.40481	5.65997	5.73824	5.98866	5.36398	5.92685	6.18173	0.00116804	0.0362277	0.235182	0.306569	0.287646	0.0230928	0.132636	6.21862	0.0204888	0.0243014	6.22701	0.0177043	0.196286	6.20657	5.98312	6.04169	5.69464	5.65141	5.48239	5.55167	5.59927	5.83248	5.65884	5.3373	5.96807	5.72822	5.45673	6.08449	0.946192	0.91507
5.47014	5.17345	5.17345	4.98746	4.75659	4.75659	4.75659	4.59371	3.43965	3.25317	3.22415	3.48789	3.50698	3.71714	3.89947	4.09548	4.51642	4.61987	4.6881	4.71281	4.44702	4.27614	4.19584	4.2525	4.06452	3.38234	4.44473	4.23707	3.91002	4.05738	4.16361	4.53361	4.3168	4.44121	4.74294	4.83113	5.00781	5.01179	4.76055	4.6496	3.97443	3.84475	3.9427	3.73381	3.04033	3.24419	2.63825	2.58487	2.58487	2.45717
2.00329	1.06724	0.607891	0.775152	0.757241	0.739107	0.168668	0.168668	6.06734	6.08194	6.13859	5.82063	5.74802	5.63074	5.65985	5.39863	5.34516	4.90262	5.00258	5.25228	5.12985	5.22678	5.31259	5.34643	4.81932	4.8907	5.41747	5.07504	5.61633	6.06736	5.84398	6.04753	6.16418	5.89281	6.17306	6.04711	5.94056	5.78474	5.98572	5.9496	6.19266	6.07995	5.87736	5.69943	6.12849	5.67545	0.0276902	0.246692	0.230508	5.24259
0.11207	4.3347	4.09922	4.30368	4.07697	4.10774	4.25507	4.08456	4.12259	4.08023	3.97856	3.95751	3.79071	3.83115	4.14988	4.10267	4.15957	4.65001	2.20233	2.80886	3.40887	3.63697	3.51287	3.02164	3.39028	3.23875	3.04318	2.81688	3.21298	2.75114	2.80433	3.02006	3.45085	3.25825	3.28676	3.18594	3.29177	3.32059	3.17036	3.26805	3.27136	3.2564	2.94644	3.04378	3.04938	3.069	2.87956	2.89324	2.94501	2.79133
5.76364	5.67413	5.62309	5.61585	5.99259	6.14522	6.14522	0.320933	3.21815	3.08451	3.31776	3.65754	3.32348	1.13646	0.492119	2.37303	6.08165	5.90936	0.502343	4.5544	4.46899	3.50763	3.47045	1.19726	0.747857	1.95544	3.35829	2.62638	2.38079	3.05836	3.07194	3.64656	3.4378	5.60983	5.50953	5.42741	5.44354	5.16923	5.30131	4.90834	4.56419	4.25943	3.9794	4.16312	2.99387	3.33029	3.48789	2.94293	3.01369	2.80583
1.78271	0.960646	0.69339	0.502324	0.9808	0.812873	0.803725	0.542752	0.383813	0.338506	0.319543	0.169424	0.385244	0.553351	0.597505	0.731214	0.958768	0.127614	0.119907	6.24454	5.98782	6.12435	5.92247	5.75236	5.44861	5.33085	5.55954	5.31418	5.31327	5.42607	5.61633	5.49671	5.62199	5.34746	5.38331	5.50172	5.48564	5.58015	5.64647	5.58983	5.69465	5.77342	5.75767	5.66368	5.7942	5.71783	5.97823	6.11049	0.163713	0.301472
5.81021	5.63831	5.38512	5.29307	5.36166	5.53681	5.33808	5.40754	5.29493	5.19067	5.14581	5.14486	5.08499	5.08499	5.24246	5.94333	6.09597	6.10545	6.06098	5.81206	5.62337	5.57603	5.54228	5.5159	5.68804	5.28554	5.16503	5.37491	5.23106	4.78556	4.80452	4.6586	4.96392	5.02066	5.02066	5.16436	5.18047	5.29241	5.4145	5.46424	5.11923	5.35161	5.53883	5.65935	5.4979	5.26235	5.39763	5.39763	5.939	5.939
5.32212	5.32212	5.89627	5.89627	5.48015	5.48015	5.48015	4.55552	4.55552	4.0116	4.0116	3.04055	2.79223	2.79223	2.52076	2.6385	2.6385	2.57522	2.46644	2.37107	2.25615	2.25615	2.12097	2.12097	1.91932	1.86138	1.86138	1.94801	1.85298	1.85298	1.8845	1.833	1.67727	1.59353	1.59353	1.36199	1.36199	1.20167	1.48936	1.48936	0.986374	0.986374	0.986374	0.58844	0.217096	0.175428	0.175428	0.175428	5.27607	5.27607
6.23963	0.125302	6.20093	0.0542311	0.578323	0.454351	0.566342	0.363113	0.936649	6.02062	4.63426	3.29758	2.5705	2.76457	2.70963	2.70491	2.57755	2.81293	2.73391	2.72126	2.35182	2.04647	1.90717	1.82445	1.6603	1.61559	1.55811	1.78738	1.20125	1.23693	0.960407	0.262742	1.19884	0.615083	0.948413	5.00522	4.43045	4.31548	4.26863	4.40687	4.53491	4.13023	3.59884	3.61866	3.44689	3.3581	3.70939	3.8202	4.02824	4.02824
2.57295	2.9003	2.95835	2.8429	3.26986	3.4669	3.31734	3.25136	3.19172	3.12341	3.15169	3.56855	3.4219	3.71285	3.81476	4.1466	3.85434	3.73241	3.05329	2.48473	3.26703	3.04787	2.92739	3.04491	2.4708	2.46733	2.79635	2.14667	2.29971	2.38038	2.46433	2.37781	2.22488	2.26312	2.278	2.29323	1.81298	2.1434	2.34597	2.47216	2.77466	2.53226	4.51518	4.55654	5.99423	5.39506	5.16564	5.65768	4.6386	5.51156
3.71163	3.74854	3.63828	3.49112	3.34416	3.19442	3.41451	3.60864	3.46112	3.16715	3.62154	3.46882	3.07856	3.52764	2.95715	2.98492	3.04138	3.03324	3.38436	3.27175	2.96013	2.68127	2.68127	2.75513	3.19967	2.95787	2.68208	2.49306	2.1037	2.19352	2.53285	1.96068	0.836217	0.364789	5.28785	3.50122	2.68863	2.52896	2.22282	2.05773	2.05773	4.16023	3.85069	3.85069	3.66605	3.66605	3.10124	3.10124	3.89712	3.89712
0.154315	0.478167	1.12442	1.12442	1.12442	1.12442	1.67662	3.4156	3.4156	3.15738	3.35745	3.50012	3.45343	3.43236	3.71002	3.71002	3.87277	3.87277	3.87277	4.02979	3.75555	6.04912	4.55513	4.55513	2.82044	2.79551	2.65031	2.65031	2.13362	2.13362	2.13362	2.13362	2.13362	3.09076	3.49117	2.46511	2.46511	3.76843	1.38307	1.38307	1.38307	1.38307	1.38307	1.38307	1.38307	1.38307	1.38307	1.56924	1.90945	1.90945
4.66814	4.78767	4.78767	4.42059	4.4826	4.47336	4.61517	4.87306	4.93171	5.50145	5.52747	4.90637	4.80224	4.87808	4.865	4.78595	4.63079	4.89443	5.09314	5.09314	4.9615	4.93515	4.85108	4.73072	4.46792	4.41977	4.58705	4.594	4.84354	4.87305	4.98877	5.0877	4.89477	4.91659	4.48576	4.63059	5.02624	5.63476	6.04985	0.423461	0.0721992	1.36364	0.335993	0.335993	0.335993	0.52359	0.52359	0.447437	0.207345	0.207345
5.90814	6.09037	6.27375	6.27375	6.27375	5.99563	5.99563	5.99563	6.0033	5.91312	6.11604	0.391954	5.9368	5.92806	5.70241	5.59325	5.61205	5.61205	5.4444	5.43846	5.32644	5.32644	5.05491	5.04971	4.98865	5.4244	5.46476	5.71603	0.0108897	5.11354	4.7258	5.09679	5.84528	5.09122	5.31835	5.37159	5.12815	5.12311	4.35718	4.25518	4.23502	4.05733	4.05733	4.19611	4.00455	4.14785	4.14785	4.00368	3.60558	3.60558
4.51088	4.70366	4.98066	4.98882	4.92686	4.85866	4.83749	5.07797	4.66174	6.10688	0.42009	0.223392	0.0618804	4.13583	3.19267	2.73862	2.99074	3.52549	2.38904	4.26888	3.89461	4.46483	4.23081	3.95333	3.50178	3.10503	0.0572619	0.81123	3.07236	0.436804	0.911178	0.973449	1.33011	1.46822	5.35636	4.64609	4.30334	5.07455	5.30108	4.80889	4.45887	4.42473	3.89478	4.19862	4.30106	4.24251	4.24617	4.02038	3.30702	4.02442
2.94212	2.94212	2.54198	2.12794	1.7514	1.47943	1.04848	0.357588	5.44635	6.01745	0.079716	0.0667898	0.225908	6.09018	6.24494	6.26629	5.87669	5.55921	5.4111	4.99047	4.91405	4.87665	5.34453	4.83071	5.22688	4.7959	5.06725	5.5418	4.95973	4.61099	5.05536	2.52768	1.75175	1.51372	1.59237	1.59237	1.76479	1.03574	1.26771	1.26771	0.713174	6.28162	0.660655	0.169498	0.169498	5.84632	5.85229	5.45481	5.81506	5.46316
5.52962	5.26591	4.5352	4.57707	4.52168	4.1191	3.96407	3.44507	3.16115	2.60814	2.41186	1.98709	2.16609	2.28772	2.67479	2.84545	3.45605	3.28022	3.7518	3.59944	4.07472	4.21632	4.17675	4.16248	4.15262	4.28254	4.28152	4.27186	3.94269	3.75457	3.57741	3.65767	3.44979	3.88638	3.98853	5.20293	5.61741	5.98191	3.70189	4.19717	4.84079	5.29427	5.40259	5.40198	5.38777	5.21288	5.0342	5.17262	5.1416	4.56001
6.17	5.69155	5.75715	5.75715	5.02028	5.19128	5.16142	5.57223	4.69656	4.61172	4.4725	4.20814	4.46113	4.2642	4.27166	4.10165	3.8962	3.6986	3.31499	2.83858	2.77397	2.66961	2.43333	2.23249	2.09548	2.35193	2.01939	1.24843	1.32883	1.19062	1.26311	0.689163	0.461062	0.395526	5.96814	0.605593	3.65831	4.35206	3.98802	1.12176	4.55812	2.92442	2.84487	3.04912	3.489	3.70956	4.02468	4.02468	2.93382	2.89035
0.788594	1.63658	0.91152	0.871313	0.735862	0.562565	1.1316	1.71047	1.14163	1.14163	5.19062	4.12033	4.02449	4.02449	4.24026	4.0603	4.01234	3.99386	3.99386	4.14087	4.13908	4.20748	4.2115	3.96672	4.20202	4.20202	4.0971	4.15826	4.14262	4.11171	3.91968	4.13099	4.05542	4.95906	5.21777	5.95809	6.11932	0.124921	5.86849	5.69455	5.06865	5.64089	5.82875	5.78372	5.63129	5.63129	4.25251	4.1485	4.03244	4.03244
5.32098	5.38481	5.31202	5.38559	5.26835	5.23832	5.03301	5.11784	5.06979	4.74266	4.79739	4.6199	4.47457	4.42326	4.18992	4.07797	3.81183	3.93209	3.7697	3.81128	3.86993	4.00036	4.18313	3.91857	4.5813	4.33327	4.99117	5.19164	5.23211	5.51985	6.05191	0.103778	0.143102	6.22786	6.2171	0.768437	5.4363	5.59444	5.15221	5.20436	0.866145	2.14635	2.21654	3.52007	3.81111	3.969	3.10082	3.25214	4.00994	4.24642
2.74666	2.45517	2.64692	2.38506	2.59354	2.60382	2.65995	2.62893	2.80002	2.66541	2.64853	2.77461	3.08764	3.15911	3.47786	4.83469	3.91402	5.54218	5.38202	5.32094	5.60166	5.68007	5.36309	5.10414	5.82778	5.43178	5.21882	4.35281	5.33861	4.34494	5.14044	5.305	5.47068	5.38915	5.30028	5.50132	5.68714	5.78716	5.64187	5.8706	5.64675	5.43348	4.89891	4.75353	4.63517	4.76262	4.25171	4.5691	3.01181	3.63608
0.959885	0.20842	0.243286	3.85369	3.36586	3.55361	3.44495	4.01266	4.05871	4.65516	4.60186	4.70117	4.12599	4.09323	3.69882	3.81149	3.70734	3.51186	3.3809	3.26453	2.42498	2.43539	2.33811	2.3465	2.49771	2.23022	2.30016	1.93766	2.12851	1.99146	2.02851	2.22307	1.89408	2.09739	1.8305	3.52237	3.70929	3.86796	3.34292	3.19133	3.06333	2.8029	2.54807	2.47586	2.82745	2.93852	2.8103	2.88458	2.84406	2.53156
0.181602	0.328718	4.48128	6.17061	6.12666	0.0207219	0.275236	1.85959	5.16934	4.4131	2.51815	2.47909	1.61574	1.70154	3.17691	2.95521	2.60587	2.65799	3.22682	3.78263	2.91353	3.38708	3.68424	3.83389	4.0567	4.04452	4.30677	5.11416	5.38583	5.20217	5.31662	6.18088	0.289733	6.2807	0.276881	0.443141	0.825935	0.213564	0.32773	0.668247	0.737013	0.692289	0.517183	0.663764	0.406131	0.25644	0.125222	0.126489	0.00791878	0.00488405
3.31802	2.82875	3.01433	3.4317	3.4317	3.23895	3.49916	3.83436	4.26699	4.3703	4.45132	3.833	3.7946	2.628	2.96464	3.17825	2.74806	2.65808	2.68743	2.69972	2.60735	2.56699	2.25123	2.13611	2.12773	2.11683	2.12244	1.41809	1.27088	0.450952	0.11888	0.548693	1.09756	0.991109	1.69116	5.45999	5.55591	5.36505	5.22316	5.41519	5.55424	5.85818	5.75199	5.97077	6.23155	5.98381	5.98381	5.96868	5.83929	0.410574
4.52403	2.63433	0.562573	0.562573	0.236804	0.236804	5.52536	4.30004	3.02325	4.97752	5.39166	0.0194363	4.24563	4.66724	4.84123	4.93369	4.62778	4.29982	4.47804	4.41979	4.3684	4.6172	4.35614	4.88898	4.88898	6.01125	0.391915	0.398097	0.288584	0.640286	0.822326	0.576542	0.787049	0.530901	6.14633	0.327197	0.614474	0.720212	0.93127	2.95034	4.93081	5.48641	5.60221	5.60221	5.22475	5.22475	4.92921	5.46446	4.31368	4.87033
5.99919	5.99919	5.99919	6.2396	6.01746	6.13509	6.12619	6.13339	6.03963	5.92343	0.0382955	6.04105	5.74458	5.62492	5.54555	5.54132	5.15223	5.19357	5.11612	5.14055	4.80599	4.67725	4.54031	4.88026	4.94163	5.20037	5.26126	5.24792	5.01119	5.49134	5.55223	5.76705	5.63002	5.88003	5.85236	6.09698	6.20975	0.0741773	6.14453	5.97223	6.23055	6.23052	6.27592	0.238367	0.438385	0.438385	0.168313	0.115207	6.24035	6.12769
5.46678	5.34823	5.43181	5.19788	5.44625	5.47087	5.63194	5.93211	5.89286	5.64894	5.5136	5.09785	5.33322	5.55839	6.07245	0.414692	1.1567	2.28971	2.15114	2.51638	3.49068	3.61489	3.8172	3.68556	3.36716	3.56518	3.35184	3.33412	3.50767	3.62829	3.84995	3.61883	3.48376	3.32427	3.22234	3.18591	3.93324	2.36912	2.76843	1.79218	0.979593	0.730141	0.450653	1.3598	1.39408	1.18433	0.828256	0.480658	1.21861	1.26753
2.55125	2.50378	2.55959	2.58555	2.6724	2.60182	2.59303	2.59455	2.62256	2.73792	2.81262	2.72751	2.80693	2.67889	2.72364	2.71894	2.68067	2.63004	2.64816	2.76419	2.68805	2.80728	2.63981	2.66753	2.60927	2.63717	2.64391	2.58384	2.7034	2.68725	2.75147	2.69743	2.61963	2.70518	2.64298	2.76824	2.84943	2.8269	2.66254	2.75259	2.75453	2.78077	2.7473	2.92031	2.86175	2.86456	2.81514	2.91726	2.90797	2.91772
3.43435	5.07018	1.33895	1.40481	1.56848	1.4972	1.636	1.60038	1.55468	1.46574	1.60045	1.40829	1.51666	1.69141	1.6109	1.91033	2.01374	2.25348	2.32791	2.37273	2.27147	2.3845	2.50436	2.67992	2.49962	2.48876	2.34423	2.61544	2.80374	2.84641	2.82765	2.81783	2.98324	2.95319	3.00932	3.01135	3.03805	3.21252	3.19962	3.2519	3.13058	3.14082	3.12263	3.29423	3.30212	3.2339	3.35238	3.37171	3.46313	3.37217
2.56375	2.59483	2.67201	2.66414	2.61505	2.65528	2.60979	2.61349	2.58862	2.5347	2.56579	2.56204	2.6305	2.66212	2.67716	2.61334	2.6314	2.62154	2.51691	2.55598	2.54991	2.50967	2.53216	2.45068	2.40152	2.4382	2.44406	2.38741	2.4445	2.45657	2.4796	2.52808	2.52912	2.54108	2.60618	2.59633	2.68787	2.7841	2.79577	2.93077	2.94597	2.92358	2.84938	2.90909	2.87967	2.95084	2.96089	3.01839	3.07851	3.09895
4.38007	5.04252	4.61268	4.43595	4.55858	4.55858	4.20848	4.20848	3.86891	3.42458	3.7153	3.47685	3.55755	2.37045	2.62602	2.80499	2.46674	2.25435	2.51071	2.45887	2.28719	2.05294	2.2479	2.25242	2.25242	2.99848	3.3677	4.50499	5.20764	0.268563	3.47555	6.18654	6.18654	6.1345	5.49621	1.32149	1.77853	1.64355	1.6149	1.58419	1.60033	1.51651	1.50739	1.63153	1.97089	1.97089	1.97089	1.97089	1.76777	1.44236
5.78482	0.097656	0.103922	0.356684	5.85677	5.92606	4.92777	4.32625	3.63532	5.20216	0.825919	1.21199	1.72733	1.07753	1.69863	2.33306	1.68331	1.19233	1.20466	1.17889	1.48498	1.36964	1.19138	1.78786	1.78149	1.83066	1.89787	1.9397	1.95347	1.87146	2.23517	2.30275	2.26371	2.48649	2.52875	2.44873	2.59693	2.77799	2.73447	2.97179	3.46919	3.38253	3.65503	3.57197	3.57197	4.05456	4.12783	4.50468	5.06443	5.52487
3.36886	2.42217	2.11566	1.18171	1.48173	1.5221	1.30495	1.28564	0.527566	0.478676	0.369622	0.560656	0.349918	0.361686	0.328521	0.433903	0.540284	0.367038	0.426134	0.22916	0.315683	0.600812	0.567418	0.310812	0.542011	0.820095	0.79911	0.454907	6.07336	5.16313	5.63648	4.05799	4.66667	4.27928	4.7167	4.69058	5.06932	3.99649	4.02049	3.93193	3.52028	3.88756	3.5336	4.10946	4.19132	4.0017	3.73286	3.73286	3.88731	3.74438
2.11589	2.48311	2.54124	2.60334	2.49266	2.51281	2.72322	2.73627	2.82042	2.73797	2.5897	2.75898	2.76559	2.80414	2.8926	2.70898	2.91305	3.22113	2.83643	2.83452	2.64583	2.9079	2.79066	3.35185	3.5142	3.38727	3.00242	2.57267	2.2991	2.30768	2.09364	2.18671	2.11331	2.03774	2.09446	1.8329	1.83313	2.15282	1.99287	2.06472	2.01814	1.90827	1.7563	1.82393	1.80439	1.69571	1.83797	1.61344	1.83377	1.75274
5.74976	5.61404	5.74681	5.64524	5.71664	5.69451	5.83174	5.59109	5.49011	5.4638	5.31562	4.93309	4.98031	4.90903	4.94773	4.85547	4.63144	4.47708	4.60787	4.65689	4.50147	4.57588	4.47733	4.4456	4.46092	4.80927	4.87093	4.56356	4.23836	4.02405	4.0295	4.33696	3.12089	3.29345	3.28076	3.52245	3.86431	3.83794	3.79553	3.89384	3.91155	4.45866	4.42316	4.24499	4.20831	4.1742	4.24465	4.50529	4.66252	4.67618
1.38295	6.10094	6.09291	6.1282	5.85645	5.94249	6.12519	6.0351	6.15336	5.74697	5.66204	5.87653	5.72003	5.43615	0.0286368	0.330092	1.2444	0.468	1.09762	1.82052	0.939815	2.07464	2.01867	1.32316	1.04524	4.206	3.17297	3.73486	3.69803	3.57899	3.82328	2.7499	2.42071	2.99243	2.5639	2.67939	3.65706	2.42281	1.96361	1.7552	1.40085	0.446118	6.00722	6.26991	4.34156	4.3834	4.66172	5.0116	5.03363	4.94849
4.18752	4.16491	3.93953	4.65746	4.34792	4.33713	4.30627	4.18871	4.16098	4.09192	4.24053	4.1412	4.33638	4.66397	3.96042	3.88351	3.65528	3.49027	3.36239	3.18305	3.55812	3.34156	3.26454	3.24053	3.13196	3.03826	3.03679	2.815	0.997403	0.672846	6.24505	0.19122	0.447348	6.19205	0.400928	1.18052	1.03384	1.1685	1.21159	2.02311	2.77076	2.10549	2.69842	2.70253	2.63647	2.79868	2.86675	2.72942	2.91644	3.04671
3.83364	3.89881	3.97694	4.19458	3.81494	4.25682	4.04866	4.18567	5.26492	0.951891	1.03782	1.03159	1.08546	1.12487	1.18555	1.47832	1.89125	1.92235	1.85535	2.11498	2.37555	2.48337	2.47126	2.90342	2.99286	2.85618	2.85863	2.79873	2.80746	2.96236	3.26082	2.46176	2.25561	2.31968	1.88446	2.84607	2.70384	2.76735	3.15477	3.54656	2.42564	2.61299	2.51247	1.91552	2.52296	2.23808	1.21349	1.49892	1.29042	1.80641
4.43477	4.43477	5.29493	5.12107	5.23255	4.66324	4.66324	4.89549	4.38547	4.38547	4.27251	4.24808	3.97396	3.94233	3.70501	3.84159	3.53723	3.21452	3.38648	3.19163	2.94011	3.07218	2.67212	2.43247	2.72863	2.3462	1.98494	1.80725	0.964899	0.651005	0.929564	4.71097	1.16723	6.03026	0.0561307	6.00513	6.24083	6.12303	6.19692	5.86277	5.78684	5.485	6.1172	6.13887	6.13887	6.24743	6.27392	0.281343	0.0231692	0.0231692
3.02552	3.12349	2.88256	2.88619	3.13574	3.28661	2.76975	2.34013	2.18411	2.09787	1.54468	1.6387	1.82018	1.57025	1.01181	0.832194	1.46155	1.31514	1.50172	1.83606	2.25379	2.42178	2.81702	3.85481	3.62737	3.79567	2.96363	2.83359	3.0376	2.87425	3.18711	0.962279	0.037062	1.25641	0.311301	0.875396	1.1316	0.962238	0.67989	0.465705	0.539333	0.589682	1.22811	6.21541	5.88226	1.06784	4.8818	3.93153	4.0725	4.07519
2.64568	2.68691	2.51003	2.67769	2.67199	2.73178	2.78685	2.7913	2.85796	2.91895	2.8142	2.798	2.80405	2.70137	2.68979	2.79229	2.79003	2.77921	2.72598	2.59388	2.51356	2.51004	2.27298	2.25897	2.28312	2.30109	2.16498	2.04683	2.28421	2.11511	2.06789	2.04567	2.10446	2.13906	2.16755	2.30589	2.44091	2.38969	2.38818	2.30416	2.40031	2.16459	2.14308	2.00006	2.09522	2.04147	2.01003	1.87492	1.87643	1.74149
2.74912	2.51873	2.49981	2.46476	2.58262	2.59826	2.58321	2.62906	2.48986	2.51257	2.64773	2.64452	2.61032	2.60091	2.66258	2.80685	2.77672	2.65726	2.60577	2.62541	2.58275	2.55547	2.60784	2.66769	2.51451	2.50926	2.428	2.4041	2.32651	2.41065	2.56729	2.41092	2.39598	2.35055	2.38995	2.28338	2.21443	2.33059	2.20894	2.32039	2.29565	2.36263	2.31369	2.28707	2.18921	2.26895	2.33077	2.27996	2.27555	2.38834
4.44772	4.36519	4.0847	3.61699	3.70491	3.89409	3.89409	3.67256	3.8302	4.13582	4.26127	3.98018	3.9696	3.98594	3.19951	0.618568	5.83045	6.23643	6.25549	6.161	0.0702522	5.89921	0.331586	0.529882	0.262557	0.419728	0.286536	5.98201	5.06482	5.40067	6.09109	0.0539909	2.14806	1.84384	1.57783	2.23189	2.12509	2.59374	3.20346	2.89086	3.35316	2.67842	3.41901	3.14174	4.23832	4.64609	4.64609	4.83011	4.49812	4.59065
1.26906	0.343893	4.90958	4.5159	4.46805	4.09469	4.79905	5.02421	0.382834	1.51332	0.582857	0.512349	1.33878	2.74405	2.7295	2.76295	2.62203	2.63766	2.63054	2.80572	2.87836	2.48637	2.92316	3.00405	3.03155	3.2014	3.18954	2.54404	2.30977	2.12296	2.01328	1.76241	1.72461	2.02686	2.56268	2.44194	2.54941	2.36136	2.24951	1.65889	1.8408	1.32458	1.68669	1.98265	2.10931	2.21492	2.01213	1.83283	1.62812	1.48425
0.272085	0.496169	0.638665	0.638665	0.638665	0.790154	0.762627	0.87483	0.73114	0.473212	0.637113	0.578458	0.493467	0.217481	0.229388	6.21927	5.7828	5.47857	5.25328	5.13469	4.89807	4.82294	4.91562	4.75611	4.47433	4.5416	4.55256	3.81561	3.67721	3.71991	2.8038	0.595275	1.61915	0.654809	5.86488	5.26193	5.24784	5.55923	5.87668	0.201248	6.12777	0.0993087	0.392594	0.0970406	6.04438	6.1362	5.64055	2.26519	2.15182	2.11058
2.83591	2.67859	2.66008	2.56398	2.59012	2.48643	2.47072	2.45456	2.59897	2.3258	2.3842	2.4663	2.63528	2.66455	2.65761	2.60484	2.41897	1.97181	1.65101	1.81048	1.61594	1.4311	1.39442	1.28194	1.86638	1.83628	1.61847	1.72728	1.87348	1.96905	2.0545	2.55057	2.50368	2.4509	2.3781	2.35988	2.18925	2.51548	1.55618	1.66678	1.66693	1.42423	1.37164	1.56739	1.13412	1.16191	0.502524	0.802886	0.513445	2.49563
3.64426	3.53436	3.59	4.19733	4.37623	4.04158	3.1652	3.8046	3.61844	3.43351	3.04038	3.91218	2.76117	2.82345	2.91038	2.49056	2.64022	2.70519	2.78342	2.75393	2.48537	2.47398	2.4769	2.66015	2.64257	1.80094	2.02471	2.40188	3.57638	0.066056	6.15964	0.135654	6.01531	5.22145	5.24975	5.61657	6.06768	0.188921	3.29929	2.37233	0.776124	0.740024	2.42128	1.7063	4.20253	2.04616	1.06722	0.522252	0.38093	0.0702626
1.6354	5.99838	6.05526	0.457421	0.585687	2.09047	2.70356	3.22283	2.46537	3.15698	2.98839	3.13604	3.64175	4.19467	4.47376	4.29424	4.41797	4.14778	4.34571	4.65421	4.22489	3.76594	4.0193	3.89258	3.86563	3.68632	3.3359	2.80792	2.76216	2.71539	2.79021	2.69902	2.98863	2.73023	3.11867	3.23707	3.7912	3.75464	3.48562	3.9345	4.09281	3.94262	3.58859	3.78209	3.93762	3.89568	3.61279	3.70329	3.40573	3.32919
0.259831	0.2535	0.357335	0.348518	0.20252	0.0633904	0.0945965	0.0430421	5.95849	5.62183	5.50165	5.12551	5.02585	5.27611	5.51744	5.0831	5.01505	5.22156	4.53033	5.31236	5.77565	0.108308	0.745938	0.57793	1.44461	1.31128	1.58837	1.58512	2.19932	2.00718	2.05917	1.85344	2.21511	2.43857	2.15599	1.79798	2.16874	2.01069	2.67325	2.95017	2.81988	2.70313	2.32313	2.60572	2.94386	3.17245	3.22241	3.65423	3.52105	2.99716
4.60947	4.60947	4.60947	4.60947	4.62879	4.4227	4.4227	4.4227	5.43266	5.827	0.598449	0.641538	0.389783	6.19084	0.101389	0.101389	6.19719	6.20877	5.80384	5.80384	5.80384	5.79153	5.56238	5.40475	5.21025	5.1005	5.28383	5.0092	4.72447	4.68897	4.87384	4.41694	4.47007	4.47007	4.12709	4.02991	4.31574	4.57643	4.57643	3.92943	3.57804	3.90715	3.44507	5.76932	5.76932	6.05918	5.55414	5.55414	5.96405	5.55885
2.44642	2.46835	2.49586	2.487	2.47453	2.42941	2.42634	2.34052	2.37066	2.37226	2.42077	2.43609	2.38969	2.55636	2.56221	2.51922	2.34994	2.46208	2.51366	2.53108	2.6091	2.61068	2.53413	2.50297	2.44729	2.32483	2.35768	2.30004	2.22153	2.2458	2.36049	2.28849	2.31766	2.26749	2.35803	2.38438	2.33685	2.42144	2.46949	2.4394	2.62139	2.6521	2.80777	2.69285	2.70359	2.71446	2.9043	2.93728	2.83634	2.60356
2.37016	2.31791	2.34177	2.2868	2.27526	2.2236	2.26981	2.19885	2.19424	2.19615	2.11677	2.06979	2.0531	1.90851	1.9733	1.90814	1.78208	1.77531	1.90561	1.60431	1.56645	1.49183	1.39549	1.6795	1.6099	1.51749	1.65123	1.63119	1.56589	1.70376	1.69858	1.71124	1.79996	1.81612	1.94108	1.89363	1.91405	1.73727	1.8371	1.89362	1.97126	2.00671	2.01998	1.99299	1.97422	1.96528	1.99818	2.03562	2.03405	2.02285
2.44534	2.87994	3.15436	3.26614	3.0966	3.10728	3.29965	3.12082	3.24011	3.16775	3.63202	2.95472	2.86845	3.14972	3.06712	2.52932	2.25543	2.35157	2.49067	2.25698	2.28942	2.05817	1.46235	2.43855	2.37589	4.14818	4.21673	0.905404	0.646147	0.726976	5.65352	5.8352	5.75281	0.203985	6.28078	0.109437	0.378815	0.345669	0.467288	0.142981	6.1668	6.24593	0.0502384	0.309315	0.524836	0.622131	0.303605	0.316618	0.246961	0.358141
2.23882	2.26943	2.34263	2.35423	2.29356	2.26934	2.29033	2.26831	2.44819	2.32901	2.2933	2.20851	2.20743	2.19059	2.16107	1.98015	1.96335	2.0161	1.96837	1.91711	1.97486	1.94182	1.893	1.87098	1.71095	1.78737	1.76757	1.81127	1.88429	1.9478	2.00286	2.13802	2.06138	2.34394	2.35982	2.36804	2.4709	2.45368	2.6974	2.72886	2.75318	2.72666	2.5752	2.43704	2.34338	2.37193	2.3892	2.30816	2.33567	2.3213
0.953096	0.788045	0.61424	0.635287	0.635287	0.635287	0.635287	0.635287	0.635287	0.54181	0.0577791	6.08177	5.25593	5.25593	3.37548	3.37548	3.356	2.9173	2.9173	2.9173	0.520591	0.822389	0.4716	0.857434	1.77196	1.49671	1.49671	0.0401793	0.311578	0.311578	0.126145	0.126145	0.126145	3.27192	3.13367	3.61875	3.20366	5.81885	2.89051	2.89051	2.99051	3.01628	3.01519	2.78479	2.78479	2.78479	2.78479	2.85867	2.85867	3.11819
2.5716	2.5716	2.7961	3.0449	3.31463	3.12513	2.84188	1.96622	1.68606	1.40803	1.20029	1.7558	2.19566	1.62603	1.51938	1.53648	1.0448	0.79525	0.573701	0.680573	0.673104	0.941334	0.514593	0.678767	0.190094	6.22698	5.8942	5.87098	5.65511	5.19638	3.33589	3.00687	3.32887	3.30359	3.17615	2.81199	2.62547	3.00782	2.53164	2.44132	2.45292	2.41674	1.66311	0.607822	0.378363	0.342167	0.209331	0.0597153	5.48074	6.21427
5.0245	5.0245	6.23268	3.1037	3.1037	3.1037	3.1037	3.1037	3.1037	2.12621	2.12621	2.12621	1.99215	1.99215	1.99215	1.82124	0.704557	0.704557	0.704557	0.704557	0.704557	0.704557	0.704557	0.614454	0.614454	0.614454	6.0322	5.88909	5.88909	4.83038	4.83038	4.83038	4.83038	2.68646	2.77605	2.77605	2.77605	2.24921	2.24921	2.24921	2.24921	2.36216	2.13473	2.13473	2.13473	2.13473	2.13473	1.45143	1.45143	1.45143
3.34654	2.90571	2.90983	2.90983	2.93542	2.59391	2.59324	2.60627	2.60876	2.69327	2.61048	2.50815	2.27778	1.72911	1.42046	1.18762	1.35944	1.62465	1.41463	1.27305	1.36097	0.280806	0.599043	0.419082	6.18601	0.376051	4.86385	4.31764	2.84608	2.64516	4.78756	0.934425	4.30902	4.51724	2.70417	2.85412	2.22996	2.06241	1.94145	1.92236	1.97536	1.99491	1.95585	1.76189	1.75924	1.64864	1.59588	1.58272	1.6993	2.61948
3.19243	2.45849	2.42922	2.12156	2.30217	2.32813	2.04692	2.24278	2.09403	2.67109	2.19943	2.09525	1.9377	1.97111	2.14942	2.29211	2.29439	2.2261	2.46264	2.52119	2.36545	2.41405	2.33038	2.24077	2.01941	2.11545	2.16148	2.00247	0.795147	0.877796	1.47755	1.56846	1.79118	1.90742	2.08267	2.06685	2.28395	2.22704	2.33133	2.12038	2.08943	2.1965	2.32085	2.34316	2.29213	2.43434	2.36743	2.25933	2.19525	2.21567
3.54322	3.05763	4.15071	2.85316	2.31076	2.69082	2.44198	2.09942	2.22503	1.58526	1.30452	1.2678	1.24542	1.24292	1.20421	1.161	0.838503	0.762338	0.690548	0.560601	0.896712	0.733891	0.207157	6.22971	5.82311	5.19658	5.52354	4.25298	4.09863	4.07604	3.77231	4.62184	5.9619	5.62354	6.05728	5.63209	3.79026	6.13192	1.60491	3.94797	5.94852	0.416531	0.0617842	3.25005	2.19968	2.16763	1.77974	2.32862	1.87645	1.92202
0.908802	2.82295	2.515	2.48098	2.8963	3.01343	2.87561	2.82135	2.88492	3.04748	2.84134	3.25007	3.34348	3.35547	3.0929	3.20532	3.11617	3.11323	3.40223	3.62604	3.90042	4.01401	4.01191	4.05129	4.0389	4.00418	3.83619	4.13066	4.20003	4.39835	4.54775	4.43666	4.32398	4.72478	5.01127	5.62617	5.77033	5.97551	5.93327	5.56443	0.00752744	5.98782	5.96923	4.99154	1.03883	0.678466	0.946015	1.34685	0.552247	3.28261
3.25136	2.49724	2.33008	2.1916	2.13554	2.33296	2.34288	2.41786	2.56009	2.58033	2.5105	2.57448	2.53229	2.71658	2.43441	2.89533	3.17796	3.16325	3.44586	3.57204	4.09316	4.28351	4.22563	3.93861	3.75757	3.50303	3.62731	2.72162	3.20798	3.00162	2.37117	1.94843	1.79589	1.28266	0.986329	1.25488	1.63148	4.08485	2.57997	2.41273	2.56443	2.60922	2.47368	2.67929	2.63847	2.6045	2.66205	2.68512	2.41702	2.20917
1.65446	2.21932	2.44731	2.38852	2.96259	2.53775	2.49691	3.36656	3.77188	3.96994	4.33559	5.06725	3.7343	3.89517	5.28604	5.01453	5.55682	3.0565	3.97594	3.29584	3.95637	2.50657	3.1519	2.75098	4.00137	4.64144	3.70958	4.20499	3.984	4.37648	3.90549	3.79518	3.91964	3.74655	3.5395	3.05116	3.04652	2.92923	2.6595	2.3056	1.69368	2.26487	2.27989	2.45053	2.39043	2.44708	2.16937	2.26145	2.4298	2.54348
0.267336	5.85225	5.73433	5.6317	5.6268	5.43136	5.22643	5.1164	4.99423	5.1324	4.8513	4.33012	4.07302	4.19128	4.26045	4.03558	3.96906	3.55681	3.34377	3.41802	2.91637	3.70485	2.89176	1.44798	1.11117	0.915313	0.743285	1.52375	2.64844	1.57679	2.08744	3.14574	2.9799	2.89701	3.12159	2.94664	3.67816	1.28215	0.733221	0.460112	0.0553322	5.76923	6.00872	2.89074	3.56793	4.09336	4.29639	4.91034	4.40491	4.09624
4.6734	4.48621	4.41111	4.59986	4.64726	4.69354	4.99526	4.42137	4.72396	4.0812	4.0765	3.84123	3.90074	3.54034	3.54034	3.54053	3.16496	2.8261	2.8126	3.248	3.11825	2.8806	2.8806	2.52908	2.52908	2.52908	2.68591	2.65905	2.67747	2.91125	2.98589	2.98589	2.20616	2.20616	2.0869	3.05298	3.34795	3.34795	3.34795	3.09201	3.509	3.91734	3.63882	3.26639	3.34459	3.34459	3.34459	3.99352	0.698597	1.00292
1.81941	1.91966	2.03714	2.03776	1.93865	1.95711	2.01032	1.97594	1.96204	1.99668	1.87798	2.05028	2.08625	2.16042	2.13409	1.91897	1.96093	1.92811	1.98971	2	1.91543	1.86333	1.88223	1.82352	2.03602	1.88742	1.77132	1.82932	1.77932	1.81055	1.70892	1.93653	1.81304	1.71556	1.71683	1.76368	1.6662	1.4838	1.41956	1.34903	1.26836	1.2608	1.35598	1.32696	1.26466	1.22922	1.14962	1.0746	1.12174	1.00306
1.90432	1.90432	1.90432	2.2602	2.24999	2.24999	1.92673	1.51452	1.38087	0.7768	0.918584	0.812892	0.452391	0.886861	0.835891	1.0537	1.07925	1.067	0.995596	1.40963	1.40742	1.5983	2.95598	3.49159	3.64907	3.49398	3.48707	3.61285	3.39271	3.16513	3.16513	2.98517	2.9516	3.07994	3.12064	3.13076	3.18734	3.30025	3.21179	3.3915	3.46451	3.57189	3.56755	3.61129	3.64172	3.74657	3.85541	3.94255	4.00288	4.01498
3.58347	3.396	3.27391	3.09174	3.37036	2.85014	2.61893	2.96428	2.80904	2.87758	2.87758	2.10498	1.94565	1.38539	0.0807881	6.20056	5.24322	6.22698	4.66937	4.67085	4.99513	5.46169	4.40036	5.38015	5.38015	4.89974	3.75481	3.71391	3.83296	4.33727	3.45766	3.45766	3.45766	3.4785	3.4785	3.4785	2.97995	2.78586	2.3089	2.3089	2.10144	1.84762	1.84762	1.45953	1.45953	1.45953	1.45953	1.45953	1.45953	1.45953
2.11209	2.70005	2.92368	2.74588	2.51242	1.90915	1.38985	1.39383	0.765694	0.65681	0.752597	0.619697	1.26764	0.685695	0.410973	0.94503	0.249677	0.279757	0.210889	0.480059	4.15724	3.2343	2.01827	1.78725	1.86605	1.83201	1.87943	1.72487	1.67433	2.04596	2.27449	1.76594	1.73503	1.4944	1.71055	1.30055	1.42196	0.808824	0.838055	0.95557	2.79725	1.46384	1.21504	0.715222	0.962293	4.78159	4.88133	4.48175	4.57952	4.6648
2.85114	2.56838	2.56838	2.51479	3.87283	3.87283	3.87283	3.87283	3.87283	3.55834	4.83012	3.75456	4.50733	3.76176	4.57204	4.57204	4.57014	1.07694	0.706663	0.706663	0.706663	0.706663	0.294106	0.974902	1.6403	1.74631	1.17155	0.872676	1.16205	1.90823	1.9669	2.40601	2.40601	1.9281	2.53684	2.26766	2.18147	2.68808	2.68808	2.8357	2.8357	2.8357	1.85535	1.85535	1.85535	1.85535	2.44734	1.97186	2.12867	2.19783
0.260181	0.211797	6.08582	5.94602	6.15003	0.229731	0.0260281	0.591876	0.610094	1.97967	1.11717	1.94627	2.62026	3.33051	6.10373	1.25986	1.54828	1.24207	1.09223	1.59105	1.26392	1.54788	1.92709	2.19712	2.11524	2.03561	2.32758	2.48724	2.75257	2.71862	2.64789	2.70534	2.27741	2.05263	1.93426	1.86893	1.43888	1.73709	1.51524	1.12359	0.685488	0.924466	0.746332	0.387975	0.0730087	2.44655	2.90128	4.17603	4.02769	4.37196
5.07238	4.56752	4.3184	4.67481	4.67481	4.67481	4.67481	4.67481	4.51423	3.77004	4.41739	4.65419	4.46249	4.84507	5.27656	5.59923	5.64308	5.43929	5.19277	5.3102	5.29349	5.33519	5.25748	5.26183	5.33265	5.37402	5.42095	5.42095	5.00378	4.94548	5.69903	5.884	5.884	6.23506	0.0190601	2.59291	5.8816	5.80196	0.102992	0.108805	6.08821	6.08821	6.08821	5.72748	5.72659	5.72659	5.72659	5.72659	5.87424	5.90539
1.3156	1.61131	1.52543	1.19628	1.32278	0.909617	0.367316	1.02085	1.91727	5.19557	5.50789	5.54593	5.28601	5.05168	5.51256	5.63359	5.49495	5.22554	5.20274	5.53512	5.42284	5.59535	5.47697	5.18181	5.18037	5.028	5.40637	5.12187	5.2619	4.98222	5.06217	5.5362	5.40509	5.21277	5.21675	5.21991	5.21657	5.30505	5.38331	5.27259	5.18395	5.25051	5.19247	5.15983	5.09354	5.08247	5.23657	5.19306	5.38432	5.45799
3.64254	2.78957	2.46495	2.46495	2.46495	2.50143	2.2644	2.04072	1.52495	2.17087	2.25796	2.08177	2.16399	2.16399	2.26618	2.60071	3.44073	3.76444	3.76444	4.10612	4.25319	3.77129	3.55385	3.03721	3.03721	4.49365	4.37075	4.37075	3.94926	1.99467	2.90814	2.26988	2.80247	3.32002	3.78296	2.84471	4.30937	4.18352	4.1937	5.21147	5.8739	4.20562	3.61016	2.88899	2.07961	2.89426	2.89426	1.03079	1.59921	1.09534
3.46358	3.46026	3.58046	4.02406	4.00483	3.85678	3.87791	4.1016	4.49696	4.49696	4.20609	4.27145	4.58216	4.20812	4.11859	3.97494	3.33778	2.82326	2.81653	4.14792	1.86601	2.03521	2.2906	2.26119	1.7419	1.70192	1.76862	1.40862	0.207763	0.127445	6.14517	6.02571	5.99406	5.72839	5.72839	5.70908	5.88882	5.6925	5.62172	5.60924	5.56482	5.56482	5.47368	5.42398	5.30123	5.30123	5.30123	5.30123	5.48396	5.47771
3.91421	3.83152	3.81245	3.84655	3.66879	3.53876	3.60375	3.57529	3.25456	3.05657	2.85544	2.26255	1.97096	2.3503	2.24459	1.90607	1.81623	1.84418	1.91053	2.11565	1.87571	1.89486	2.09352	2.19565	1.99125	1.62837	1.60468	1.8082	1.50321	1.69292	1.18148	1.56595	1.52888	1.50348	1.56928	1.78994	1.54818	1.5052	2.11255	2.56929	2.82966	2.45738	2.17518	2.82536	2.74723	3.34807	3.06683	3.29106	3.83762	3.39654
3.55401	3.72932	3.85117	4.22591	4.2173	4.51106	5.95453	0.242559	0.573614	0.591695	1.12432	0.827488	0.564991	0.560092	0.543271	0.950237	1.37053	1.24316	1.29062	1.63529	1.63546	1.7486	1.71198	1.81017	1.71552	1.95857	2.14566	1.96439	1.7749	1.08644	2.30455	1.30367	0.650778	0.989737	0.82222	0.783986	1.12937	0.970295	1.28236	1.13232	1.15147	1.15147	1.27425	1.00643	1.09844	1.61328	1.5989	1.5989	3.65732	4.14701
2.88971	2.56769	2.56769	2.02669	2.15943	2.47128	2.51908	1.35169	0.634467	1.08365	0.601119	1.14886	0.204043	0.204043	6.15027	5.85283	5.06471	5.31464	5.26189	5.26189	4.62457	4.62457	4.62457	4.64968	4.79065	4.3539	4.12175	3.93879	3.62088	3.86295	3.79858	3.59032	3.77312	3.90338	3.90338	3.90338	3.75927	4.04595	3.97818	3.97784	4.0998	4.10456	3.92996	3.92996	3.92996	3.7967	3.56798	3.56798	3.56798	3.36382
2.25971	0.509221	0.350799	0.259567	0.427687	6.1266	6.2255	6.1985	0.14601	0.421957	0.558101	0.22347	0.0228848	5.68265	5.74337	5.9002	6.1901	5.50274	5.48295	5.12225	5.82625	4.6523	4.44767	5.32891	3.33559	2.21843	1.82087	1.87451	2.91905	4.12431	4.53772	5.84585	4.06708	3.65389	3.573	4.09384	2.40045	2.44663	2.20124	1.28204	1.40217	1.49568	1.77287	1.53388	1.63291	1.74259	1.3761	1.34202	1.27193	1.46109
6.00218	6.00218	6.10553	6.10553	5.78794	5.28486	5.48579	5.53214	5.53214	5.57108	5.43085	4.97631	5.44129	3.85054	3.51763	3.57826	3.91296	3.09823	3.17426	2.68487	2.66737	2.58273	2.53576	2.66658	3.37321	3.37321	3.96461	0.123941	0.842032	1.30202	0.63411	3.3934	0.310768	5.85346	5.86525	5.59505	4.73878	2.21805	2.21805	2.14241	1.83168	1.83168	2.21305	1.97987	1.97987	1.96703	1.96703	1.97974	1.92201	1.70455
3.40669	3.33357	3.05268	1.1181	1.13432	0.557811	0.793606	0.115827	1.13425	0.869028	0.543126	0.271113	0.456413	0.455711	0.253827	0.184984	0.141839	1.45084	1.49563	1.06321	1.43013	0.274209	0.423709	0.397263	0.397263	1.21294	1.46856	1.29195	0.964934	1.10072	6.2247	5.56962	4.99489	5.75705	5.87712	2.68847	3.81457	3.17636	6.06787	0.0434566	0.801339	0.339907	5.87256	0.287742	0.745773	0.691176	0.71793	0.71793	6.21125	6.14527
0.569852	0.273561	0.541049	0.613833	0.338469	0.131195	0.131195	0.131195	0.214542	0.214542	0.592222	0.299345	0.526998	0.14004	0.272691	0.340879	3.07276	1.92151	1.93666	2.01268	2.01268	2.13574	3.11392	3.11392	3.11392	3.45174	3.48579	3.53207	3.53207	4.14221	3.87627	4.10288	3.83869	3.88336	3.88336	4.47579	4.47579	4.99374	5.78369	5.82118	5.93437	5.83802	5.78422	5.78422	5.78422	5.78422	5.6897	5.81944	6.16561	6.16561
3.36603	4.06795	3.58473	5.70106	4.86178	5.13509	5.77928	4.96533	5.71228	0.307842	1.448	0.836363	1.1119	1.38027	1.40898	1.0099	1.30097	1.73032	1.65997	2.16378	2.9339	2.20328	4.05857	4.6775	4.69473	4.86607	4.98547	5.03732	5.45435	5.54313	5.46264	5.57937	5.34588	5.24639	5.56086	5.39098	5.46456	5.60361	5.702	5.62172	5.78365	5.41521	5.73594	5.76509	6.09514	6.22585	6.17608	6.22902	0.629363	0.746436
5.10558	4.14534	5.04311	0.327264	0.728171	0.9275	1.05748	1.60319	2.08382	3.46082	2.8663	4.21611	1.04966	6.00839	5.99255	2.94204	3.69084	3.77543	3.96186	3.82537	3.97486	4.20221	4.29604	4.1378	3.68313	3.83637	3.47455	3.40318	3.5033	3.30785	2.92301	2.73064	3.38113	3.38562	3.42439	3.14575	3.28249	3.64335	3.36715	3.85393	3.5559	3.26928	3.26928	5.87051	4.99103	4.58613	4.18822	2.51405	2.19108	2.19108
1.64811	1.52584	1.58333	1.57624	1.54611	1.66027	1.71745	1.7948	1.82704	2.0445	2.01922	1.90046	1.89899	2.05286	2.03858	2.06415	1.97185	2.02549	1.92371	1.97166	1.73953	1.52206	1.559	1.51659	1.33911	1.43834	1.36564	1.26296	1.27774	1.20482	1.19933	1.29062	1.07772	1.04498	1.00107	1.18622	1.21754	1.22916	1.21448	1.18045	1.24968	1.21209	1.32189	1.36881	1.39451	1.56536	1.61684	1.89102	1.72274	1.30147
1.72622	3.90045	3.90045	0.625698	5.86842	5.33611	5.38428	5.72248	5.73165	5.57633	5.25214	4.90282	4.98588	5.15752	5.13461	5.38123	5.17616	5.08149	4.91845	5.05351	4.97135	5.01169	4.79042	5.07926	5.29864	5.47696	5.44831	5.56444	5.45156	5.54034	5.67841	6.07335	5.97389	5.66778	5.77269	5.48331	4.83866	4.9288	4.74763	4.77024	4.46864	4.269	3.8231	3.99474	3.78139	3.91382	3.89127	4.12288	3.52208	3.08486
2.62779	2.84097	2.76909	2.78335	2.97635	3.05062	3.12263	4.00331	4.24315	4.43467	5.32259	5.57187	5.48116	5.50833	5.79908	5.92199	6.09233	6.04701	0.202497	0.200195	0.335318	0.171914	0.352587	1.40952	1.41065	1.50184	1.66722	2.04576	2.66082	3.72241	4.51927	3.53275	4.20068	4.91097	4.78695	3.46073	3.14296	0.15003	0.109389	0.303346	6.15521	0.477267	0.196164	0.354549	0.354549	0.100755	0.107643	0.420881	0.179673	5.83409
2.01875	2.10319	2.17949	2.21017	2.1233	2.02913	2.15428	2.0554	2.25716	2.06837	2.05793	1.98695	1.93798	1.96071	1.75564	1.68463	1.70005	1.6303	1.68227	1.71146	1.48628	1.51049	1.6212	1.67689	1.71865	1.7882	1.83662	1.94857	2.19875	2.29385	1.89684	2.24825	1.81452	1.81377	1.84486	1.26196	1.26971	1.7461	1.65342	1.34621	1.34561	1.36048	1.31063	1.65376	1.59631	1.70352	1.5398	1.76293	1.84566	2.09053
2.98489	2.93481	2.80414	2.87675	2.96962	2.77929	2.65878	2.63091	2.8076	2.66871	2.55221	2.59666	2.4206	2.35826	2.96413	3.23142	2.82164	2.15888	2.51025	2.97699	2.98411	3.13368	3.36704	3.5522	3.36578	3.56083	3.09527	2.95699	2.92054	2.83146	2.99383	2.97809	2.89089	2.98439	2.96694	2.61562	2.29408	2.66281	2.88953	2.96715	3.24911	3.18158	2.94557	3.12299	3.26055	3.36376	3.38575	3.50754	3.37124	3.55378
1.55772	1.69889	1.41442	1.17823	1.40728	1.62939	1.74911	1.64961	1.50342	1.35888	1.57731	1.55959	2.11622	2.28653	2.40656	2.70358	2.46796	2.19413	2.10765	2.02966	2.15549	2.44705	2.29796	2.3061	2.40976	2.60198	2.76976	2.25651	2.62842	2.67045	3.2093	3.2043	3.24746	3.23261	3.48485	3.12535	3.48666	1.97396	1.89784	1.92947	2.14314	1.17613	1.13048	1.65419	1.91552	1.43167	1.11687	2.01069	1.86577	3.06429
1.57996	1.58165	1.38778	0.919567	0.845194	0.292607	0.154006	0.0209628	0.0359367	6.17617	5.64726	5.24874	5.02584	5.2356	5.0867	5.09448	4.92379	4.78166	4.704	4.51341	4.67801	4.81965	4.64013	5.01473	5.50275	5.7454	5.53102	5.66781	5.80426	5.74575	5.96834	5.88608	5.95973	5.75612	5.68597	5.91021	5.58999	5.63787	6.21182	1.3083	1.87209	1.71425	1.56419	1.27618	1.60906	1.63648	1.5075	1.48115	1.84062	1.47081
2.62151	2.62151	3.00776	2.59736	2.59736	1.63041	2.87882	2.87882	2.44524	2.44524	2.37575	2.4636	2.4636	2.44936	2.22002	1.653	1.653	2.16336	2.16067	1.60275	1.60275	1.74183	1.62752	1.62752	1.41632	1.07422	0.98177	1.38368	1.25185	1.25185	6.10492	6.27562	4.75445	4.75445	5.42037	5.74599	5.74599	5.74599	5.74599	6.18034	0.263558	0.263558	0.263558	0.263558	0.263558	0.568805	0.568805	0.568805	0.990685	0.583066
3.22442	3.5127	3.86464	2.63464	2.63464	1.34272	1.65656	1.65656	1.33012	1.48492	1.6989	1.6989	1.53044	1.38361	1.27346	1.22694	1.22138	0.782356	0.970785	1.64859	1.08997	4.51359	0.555212	5.83029	5.83029	6.2046	5.26248	0.27485	6.00571	5.46497	4.08921	3.80696	3.80696	3.67135	3.46468	3.34971	3.05591	3.05549	3.84978	3.98453	3.2955	3.10646	3.20038	3.30503	3.30503	3.07784	2.97327	2.97327	3.51994	3.51994
3.33329	3.05288	3.05288	3.05288	3.05288	2.93455	2.79638	2.79638	2.05274	1.98734	1.80904	1.95639	1.56199	1.19279	1.01528	0.789896	2.55034	2.84209	4.54234	4.39184	4.21176	4.21176	4.37403	4.43563	4.54608	4.2272	3.86352	4.11072	4.22962	3.97645	4.17579	4.36762	3.43494	3.36009	3.50141	3.23665	3.25	3.67334	3.89133	4.10798	4.07958	3.14253	2.60821	1.95864	2.2599	1.66635	1.86857	1.47064	1.527	1.112
5.39244	5.37084	5.37084	4.92681	5.15138	5.15138	5.15138	4.8145	4.81973	2.85072	2.08526	2.49209	1.78982	2.06737	2.1379	1.59662	1.14453	1.3709	1.18361	1.1886	0.965445	0.825331	0.70435	0.528359	0.43308	0.28709	0.240602	0.156758	0.295313	0.49641	0.292647	0.585721	0.881366	0.070799	0.930448	0.930448	1.66092	2.28055	2.28055	2.28055	2.28055	2.28055	0.199902	4.99465	4.55172	5.14517	5.14517	5.14517	5.14517	5.14517
2.73612	2.91427	3.03417	2.96769	2.80207	2.93041	3.13133	3.21393	3.22456	2.83138	2.85334	3.37333	3.353	3.29901	3.25826	2.37741	2.44909	3.11184	2.81614	2.80897	2.62498	2.09017	1.87641	2.16569	2.19534	2.02807	1.88479	1.67169	1.537	1.58292	1.42124	1.47228	1.49377	1.46505	1.42196	1.67242	1.74808	1.4723	1.70623	1.86961	2.26855	2.69809	2.30139	2.65454	2.75028	2.41628	2.2538	2.62946	2.44447	2.35652
0.97674	1.03091	1.03091	0.506575	0.468242	0.211215	0.211215	0.211215	0.211215	0.459555	0.459555	0.61621	0.61621	0.464279	6.25652	6.25652	0.582038	0.52021	1.93114	1.99222	1.99222	2.09303	2.09303	2.45386	2.45386	1.201	0.65756	1.31997	0.817025	5.8298	3.04992	3.01231	0.332097	6.24738	0.257344	5.99828	5.99828	5.72549	5.45748	5.19183	5.19183	4.8664	4.8664	4.98723	4.98723	5.15691	4.59395	4.59395	4.45267	4.45267
1.70363	1.80998	1.99927	2.06572	1.95059	1.90653	1.8976	2.18777	2.36636	2.33017	2.45877	2.35079	2.43635	2.47324	2.51268	2.82719	2.63423	2.58772	2.64209	2.72388	2.89922	3.16302	3.32848	3.55724	3.27848	3.27433	1.89947	2.1943	1.77701	1.26533	1.01419	0.847242	1.45614	1.9693	2.0023	1.92734	2.08868	2.11823	1.92973	1.97598	1.90202	2.09231	2.31082	2.25727	2.17934	2.15729	1.97024	1.79706	1.66467	1.24942
0.584035	1.96297	2.57016	2.57962	2.94242	3.13231	2.91498	2.8877	2.98581	2.87632	2.91449	2.87335	2.91966	2.79361	2.7296	2.8283	3.07442	2.83662	2.92938	3.20229	3.26456	3.35524	3.36449	3.16854	3.09208	3.04117	3.28728	3.13593	2.9188	2.664	2.43105	2.33167	2.10544	2.06805	2.11668	2.04881	2.07197	2.23785	2.09482	2.17187	2.14846	2.18401	2.22624	2.35501	2.47133	2.36652	2.50748	2.91481	2.3912	2.28915
1.89594	1.5312	1.5312	1.5312	1.5312	1.6784	1.6784	1.58308	1.78285	1.78278	1.59279	1.38747	1.6305	1.44243	1.44243	2.95951	2.95951	0.858105	5.60664	5.60664	4.93952	5.06375	5.67483	5.97338	0.842702	1.14944	0.812787	1.13538	0.748002	0.748002	0.748002	0.997613	0.884264	0.884264	0.952138	1.02349	1.14831	1.07592	1.07592	3.15975	1.05469	1.48515	1.28117	1.28117	1.28117	1.28117	2.14984	2.14984	2.14984	3.28634
2.23768	4.2984	4.2984	3.63764	3.63764	3.63764	3.28537	3.03499	3.03499	2.91827	3.25092	3.25092	3.25092	3.26065	3.88846	2.90632	2.59923	2.10855	2.10855	1.60386	1.60386	1.60386	2.22282	2.7971	2.87091	2.87091	2.19421	2.88543	1.8529	1.41319	5.32682	4.76429	4.3472	5.27559	5.27559	5.27559	5.7238	5.7238	5.7238	5.7238	5.7238	5.13801	5.52806	5.52806	1.02273	1.05658	1.30044	1.30044	1.30044	1.30044
3.66917	3.66917	3.76759	4.0194	4.0194	4.01153	4.02354	3.99761	4.19589	4.29915	4.38821	4.79035	5.1669	0.179674	0.182341	0.279082	1.07187	0.999003	1.18526	0.911543	1.11261	1.33249	1.27605	0.690528	0.522326	0.592412	6.28058	5.94399	5.94399	6.15566	6.12443	6.15789	5.90174	5.84256	5.95056	5.64536	5.5843	5.55255	5.82281	5.54529	5.49277	5.30132	5.20978	5.08681	4.94842	4.86747	4.86747	5.05353	5.05353	4.90337
4.22605	3.71005	3.47083	4.19648	4.40076	4.40023	4.03166	3.79218	4.17025	3.93156	3.97964	4.25723	4.43291	4.33072	4.57118	4.70136	4.67692	4.66013	4.62559	4.86707	5.07004	5.13688	5.03225	4.77142	4.61414	4.36631	4.30835	4.38533	4.311	4.1642	4.1389	4.1247	4.28534	4.39191	4.387	4.65406	4.37321	4.64598	4.83053	5.36401	5.17748	5.56604	5.69155	5.48079	5.65268	5.74181	5.59839	5.55994	5.62767	5.50867
6.21852	5.68791	5.31376	5.83483	5.94375	0.248753	0.248753	6.08208	6.08208	6.08208	5.31517	4.78774	5.04593	4.59625	4.10307	4.75267	3.73128	3.78337	4.35567	4.90624	5.4085	5.50693	5.50693	5.79006	0.294478	0.073413	0.05471	0.0305398	0.115431	0.115431	0.256508	0.256508	0.101528	6.17537	0.340579	6.26948	5.66179	5.42411	5.2112	5.53193	4.7962	4.7962	4.26496	4.26496	4.26496	5.54457	5.54457	3.75003	3.88708	2.5723
4.77786	4.06609	2.87319	4.22734	5.53827	3.56641	3.56641	2.08338	2.23084	0.820736	1.34382	1.71619	1.54207	1.53154	1.15448	0.87695	0.85042	1.3434	1.32293	1.18459	1.13064	1.30645	1.30645	1.43916	1.32179	1.08537	1.50104	1.39693	1.39693	1.48142	1.49025	1.37621	1.27686	1.28221	1.27786	1.3957	1.53471	2.39316	2.82644	3.38083	3.64636	3.61747	3.61747	3.61076	3.61076	3.45675	3.45675	3.82828	3.82828	4.20104
5.42202	5.48585	5.46381	5.46381	5.46381	5.61481	5.6108	5.42057	5.52488	5.47024	5.62843	0.0512526	0.0863141	0.0836576	0.0873364	0.0438543	6.07727	0.0442652	6.24966	6.03664	6.11221	6.25004	0.176473	0.142241	4.5961	4.73795	4.61172	4.3691	4.73879	5.59223	4.98219	4.8319	4.32564	4.99425	4.26958	4.71044	4.75419	5.46214	5.57676	5.63413	5.95956	6.01984	5.15342	5.93606	5.93606	5.93606	5.89221	0.50163	1.12862	1.09687
4.27551	4.34999	4.25869	4.32432	4.40049	4.16881	4.31716	4.32204	4.38901	4.56418	4.63981	4.93889	5.00651	4.86089	3.83286	4.91134	4.08158	4.76581	3.96438	3.56793	3.50564	3.99619	4.12842	3.94283	3.87271	3.8248	3.90896	3.96038	3.90951	4.09556	4.16655	4.20331	4.47214	3.93716	3.8791	3.85961	3.78621	4.03875	3.92959	4.04763	4.26853	4.61568	4.81889	4.70472	4.62779	4.73497	5.05462	4.99196	4.93619	5.11989
3.63398	2.95571	1.8486	5.33015	5.33015	5.33015	4.9116	4.9116	5.10137	5.61874	6.03631	5.8799	0.996796	0.394254	5.59768	4.94183	4.09907	3.55987	3.55987	1.58954	1.59936	1.56898	2.34674	2.25502	2.25502	2.00548	2.22429	2.07816	1.50472	1.50472	1.31184	1.31184	2.89225	3.26916	3.43739	3.09707	2.95659	2.95659	2.95253	2.70822	2.38566	2.10067	2.07164	2.07164	2.07164	1.67189	1.67189	1.36372	1.12683	0.952133
0.979601	0.0587168	0.119418	0.252057	0.404336	0.598051	0.393521	0.308128	0.308128	0.194902	0.535502	0.696604	0.391625	0.330232	0.543416	0.531728	0.482447	5.87673	5.87673	5.69024	0.354031	5.76424	5.35779	5.8899	5.82127	5.78767	5.93249	5.80222	5.74958	5.38857	5.79923	5.85775	5.10816	3.21546	6.20593	1.26725	1.99379	1.49041	1.72426	1.58026	1.54022	0.800529	0.530482	0.567926	0.320479	0.320479	6.26094	6.00068	0.00278191	0.00278191
0	0	0	0	1.86301	1.86301	1.86301	1.86301	1.86301	1.86301	2.79112	2.79112	2.79112	2.79112	2.79112	2.77143	3.98438	5.56624	5.16271	5.41106	5.41106	4.72792	4.72792	3.51596	3.17074	3.44242	3.44242	3.44242	3.2258	3.2258	2.69894	2.28331	2.1584	2.25253	2.03388	2.03388	1.67013	0.784644	1.02192	0.748778	0.843819	0.843819	0.843819	0.843819	0.987861	1.14	1.14	0.644721	0.644721	0.644721
0.780406	0.241455	0.76863	1.0905	1.0905	0.908852	1.04596	0.799188	0.800836	0.86342	0.977339	0.721731	0.217607	6.23823	6.27784	5.81304	5.63727	5.89586	5.98159	5.91976	5.84032	5.63456	5.3474	5.50458	5.76831	5.2583	4.19592	3.82638	4.39461	4.33256	4.39335	4.19142	4.33357	4.49892	4.42814	4.1185	4.61687	4.49441	4.32421	4.77522	5.29649	4.73574	4.05162	4.02304	3.96137	3.50824	3.40278	3.2424	3.21217	2.97154
0.459658	0.301225	0.301225	0.301225	0.301225	0.524293	0.524293	0.524293	0.183115	0.183115	6.09214	4.75446	2.87023	2.24917	1.59444	1.80543	1.972	2.22966	2.46868	2.18162	2.63866	2.87202	3.26136	3.26136	3.07652	3.12767	3.57962	3.72074	3.42123	3.6302	4.04053	4.41277	3.88595	3.31459	2.82309	1.85043	2.25916	2.25916	2.13835	2.16873	2.03947	6.03537	6.18024	6.22035	0.761861	0.761861	0.264033	5.9619	5.9619	5.9302
0.114564	0.111669	6.25015	5.86284	6.04011	0.0668443	0.267969	0.542036	0.148367	6.13735	1.96856	0.89498	4.46469	3.41812	3.25681	5.20875	5.90156	2.05253	4.47933	4.84931	5.07078	5.10834	5.44095	5.59929	5.25001	5.6033	0.0997855	0.181311	0.213397	0.767978	2.24524	0.67821	1.02037	1.42029	1.97188	2.5737	2.25127	2.62565	2.94449	3.1242	3.71451	3.59584	3.7436	3.51334	3.4524	3.55146	3.65997	3.48061	3.93601	3.98334
1.38315	1.60551	1.66107	1.57375	1.63931	1.74601	1.79038	1.73897	1.92658	1.92358	2.09958	1.77732	1.95301	1.91717	2.18231	2.06549	1.95232	2.03492	1.71696	1.67804	1.58904	1.61881	1.39825	1.50826	1.55412	1.88225	1.76133	1.55173	1.73015	1.76708	1.77971	2.10518	2.0508	2.1315	2.07346	2.26314	2.05272	2.11756	1.91912	1.97846	1.99062	1.95272	1.9725	2.01801	1.73329	1.56492	1.773	1.9037	1.69042	1.66834
3.97407	4.09496	3.71798	3.73098	3.24646	3.41545	3.60135	3.62503	3.78132	3.98231	4.32275	4.19541	4.57006	3.94477	3.64602	3.78819	3.64251	3.69205	3.72767	3.92286	3.6948	1.83022	1.64922	1.99454	2.00406	2.0671	1.80883	1.64789	1.4065	1.25337	0.904555	1.34506	1.10644	1.66578	1.02863	5.85494	5.47434	5.16742	5.20787	5.00748	4.97124	4.87923	4.63569	4.5088	4.50445	4.74616	4.61898	4.73209	4.37458	4.33951
2.81756	2.58003	2.6154	2.759	2.68717	2.73049	2.52554	2.43528	2.46285	2.09223	2.04273	2.06486	2.07948	1.99096	2.1131	2.03277	2.08744	2.17058	2.08288	1.97376	1.90687	1.87926	1.96192	1.99321	1.79187	1.81082	1.81878	1.87649	1.93353	1.77863	1.60927	1.78597	1.95886	2.19142	2.19977	2.26249	2.19781	2.02291	2.13594	1.89012	1.90455	1.90377	1.99186	2.03962	2.13297	2.00969	1.85674	1.94639	1.89186	1.96663
0.423926	0.62533	0.600737	0.569344	0.242053	0.22444	0.391351	0.242388	0.487097	0.596477	0.715127	0.745547	0.915962	1.06171	0.883826	0.878376	0.73494	1.02295	0.823381	0.948809	1.01403	1.27312	1.27734	2.13612	0.0722378	0.486	5.96633	0.0296634	0.298949	0.541709	0.372996	0.707099	1.22749	0.795548	0.897285	0.629655	0.670852	0.730453	0.437862	0.472783	0.121123	6.01632	5.85413	5.87667	5.78712	5.52734	5.39053	5.67297	5.6679	5.38123
2.47552	2.24121	2.30122	2.31965	2.18862	2.30339	2.20035	2.28661	2.23696	2.30819	2.15362	1.71132	2.08001	4.46418	4.84674	4.484	4.48561	4.42795	4.51045	4.42014	4.51617	4.22031	4.22344	4.02545	4.01594	3.50568	3.60531	3.54723	3.57352	3.45227	3.25723	3.39081	3.11873	3.01016	3.73563	0.017976	0.17614	0.811127	1.09024	1.20243	1.15466	1.13202	1.45529	1.4741	1.18294	1.69016	1.89314	1.82477	2.24158	2.589
1.13638	1.43565	1.26051	0.541796	2.40982	1.58952	1.58952	1.12177	3.22479	2.86028	2.78811	3.26014	2.99211	3.5591	4.65261	4.41278	4.39329	4.48239	4.48839	4.17447	4.41654	4.41267	4.67011	4.91451	4.27913	4.03943	4.31145	3.94136	2.93177	1.70691	1.99684	2.55407	2.5444	2.85595	3.34005	3.54697	4.06255	5.0977	5.69367	5.53371	4.67809	5.98571	4.41752	4.31626	0.00897163	0.23116	0.293733	0.710258	0.883288	1.97836
3.47989	3.6227	3.48965	3.21536	3.35344	3.21592	3.32912	3.17153	3.22463	3.56536	3.80082	1.28307	1.55831	1.72005	1.65491	1.55477	1.53878	1.463	1.51978	1.6257	1.64014	1.06565	1.08419	0.723375	0.651337	6.24998	5.91724	5.84448	5.70384	6.0552	5.84199	5.91085	6.08401	5.91559	6.07761	6.13942	6.07164	0.124987	6.24664	0.0115101	6.21162	1.443	2.05479	3.53942	2.96851	3.11532	3.23414	2.8508	2.86115	2.86115
3.72298	3.54826	2.70942	3.00017	1.95033	2.60028	3.26907	2.13298	2.61277	2.46548	1.79057	2.07355	1.80011	1.12895	1.16675	0.946967	1.09386	0.655768	0.79541	1.79579	1.66012	1.47965	1.75149	0.341439	5.9632	5.97406	3.99837	3.81901	4.14284	4.15857	3.89289	3.70973	3.99272	5.68515	6.22952	5.24233	4.90519	1.97086	2.26687	1.85726	1.65137	1.51174	1.46983	1.4639	1.47223	1.77562	1.91687	1.91687	1.64061	1.86221
4.45432	5.54662	5.54662	6.21423	5.5701	5.5701	5.27113	6.02418	6.05205	6.05205	6.05423	6.05423	6.08757	0.110591	0.129985	0.17869	0.22853	0.240926	0.452908	0.322042	0.410087	0.345514	0.407169	0.41002	0.401909	0.196763	4.757	4.57296	4.28436	4.14355	4.15958	4.24774	3.99603	3.8795	4.03153	4.32706	4.21632	3.79166	4.02206	0.339489	0.323611	0.323611	2.51728	6.08547	5.40791	5.40791	6.12168	4.73193	4.13114	4.13114
4.80353	4.50726	4.65027	4.23271	3.85542	3.9195	3.43705	3.60919	3.59448	3.65786	3.98633	3.24337	2.7491	3.33272	3.51411	3.26762	3.19289	3.33788	2.83272	2.84164	2.43034	1.93934	1.74874	1.88939	2.19032	2.16305	2.33697	2.2299	2.18538	1.96656	1.92265	2.12782	2.53445	2.66069	2.88168	2.77525	2.75601	2.90941	3.57722	4.36846	4.49687	5.76523	0.50867	0.50867	0.215703	0.796371	0.870846	0.520576	0.240039	0.139172
5.2495	5.48174	5.21707	5.21707	5.74785	5.79892	5.84913	6.11715	5.94433	5.9128	6.09047	6.02489	6.27488	0.0477852	6.05891	6.22814	6.24004	6.1584	6.22503	6.26292	6.15845	5.86993	5.91046	4.76718	4.44135	4.20958	3.92683	3.49013	2.79567	3.78155	3.09758	3.41408	3.41408	3.45648	3.23913	2.96988	2.73899	2.55565	2.86565	2.76625	5.58852	5.95127	5.76588	5.2727	5.2727	5.2727	4.51816	5.18232	5.18232	6.15714
5.67195	5.38264	5.30891	5.46157	5.35261	5.32131	5.59029	5.04306	4.96894	4.51832	3.74241	4.26706	4.05983	4.62354	4.65743	5.07062	3.82679	4.18591	4.34763	4.53802	5.05769	5.09689	5.1257	5.14538	5.3312	5.4226	5.40603	5.23814	5.328	5.53982	5.77856	5.99858	6.27012	6.17658	5.79325	5.75467	5.63791	5.14445	5.14074	5.36818	5.22834	4.60163	4.37306	3.91847	3.9734	3.67737	3.69911	3.33396	3.22167	2.92551
3.53176	3.58401	3.49876	3.53852	3.67651	3.48998	3.55866	3.61682	3.65571	3.52778	3.53243	3.49171	3.67916	3.6745	3.58397	3.37316	3.53532	3.82198	3.18476	5.69904	0.488599	5.98213	5.91369	5.86706	0.0437724	0.676265	0.958545	0.386868	6.27949	0.574509	0.918534	0.631789	0.35498	0.698429	1.05697	1.2783	1.48377	1.26406	0.860835	0.184312	0.315354	0.644376	0.0675467	6.09358	6.26109	0.172221	0.149906	6.26124	5.59301	5.51883
5.38355	5.03853	5.47587	5.77848	5.94142	5.86448	5.32008	5.32986	5.24206	4.81113	4.21167	3.99313	3.95524	3.88087	4.12058	3.83971	4.65418	4.77546	4.87676	5.2187	5.36832	5.74252	6.07042	5.84384	6.14792	6.04936	6.13187	5.8269	5.60249	5.31551	4.9736	5.30046	4.90097	5.46152	4.86362	4.68349	5.01397	4.83585	5.10889	4.99703	5.23624	5.6733	5.86502	5.97471	5.94378	5.97393	5.8551	5.70989	5.78283	5.87023
2.41492	2.41492	2.41492	2.3669	2.3669	2.3669	2.70031	2.93636	3.35888	2.88909	2.88909	2.88909	3.85326	2.9194	2.9194	2.9194	3.16936	3.16936	2.89317	2.21692	1.72125	1.50713	1.54785	1.54785	1.84522	1.84522	1.84522	2.57802	2.42215	2.42215	1.90452	1.93148	1.93148	2.84116	2.22592	2.22592	1.81983	1.81983	1.05278	1.07012	0.741374	0.766026	0.309455	0.124045	0.124045	6.14026	6.14026	6.13959	5.70563	5.74343
5.63988	6.19108	0.221205	1.8041	0.136234	0.136234	1.03849	1.5575	2.3019	2.70859	2.31571	2.38444	2.65387	2.41325	2.05179	2.10996	1.88336	1.79851	1.82934	1.88353	1.83521	1.91391	1.63229	1.08427	0.937031	1.2511	1.35982	1.43035	1.96535	1.33556	1.46081	0.783434	1.11527	1.06478	0.589084	3.36125	3.42181	3.67276	3.87889	4.59809	4.59809	4.50901	4.81182	4.37407	4.37407	4.33602	4.45546	4.88197	5.38093	6.05355
4.12404	4.02854	3.97008	3.87407	3.79643	3.78358	3.75522	3.72077	3.6834	3.49338	3.30473	3.2465	3.24751	2.13997	2.31513	1.69872	3.44092	4.67292	0.427031	0.526174	0.992381	0.835894	0.759527	0.751722	0.694955	1.33602	1.20007	1.91491	2.13875	1.50173	1.78947	2.31867	2.6435	2.74033	3.19823	4.17233	2.79893	3.7615	3.66519	3.46084	3.08136	2.62734	2.81748	2.72067	2.32366	2.23178	2.3094	2.07907	2.0685	1.90828
6.04371	6.23209	0.668151	1.17631	1.36817	1.48085	3.06419	3.2281	3.34301	3.38968	3.23645	3.12779	3.1151	2.83736	2.61828	2.89849	2.96322	3.1649	2.70175	1.47179	1.2807	1.18223	1.21088	1.23985	1.28151	0.600658	0.862555	1.05083	1.09393	1.36879	1.24094	1.40663	2.08074	2.40862	2.58861	2.57985	2.79772	2.71804	2.86777	2.7921	2.80644	2.85255	2.97602	2.91545	2.92238	2.99763	2.99145	2.97268	3.10269	3.27562
0.923806	2.6862	2.7195	2.43683	2.55252	2.90789	3.06051	2.82393	3.04172	3.49037	3.48961	3.39373	3.34049	3.23032	2.96491	2.71081	2.96494	2.73684	2.13544	2.11819	2.14002	2.42632	2.41961	2.28493	2.35648	1.76827	1.8658	1.89564	1.33722	1.36222	1.27543	1.548	0.739146	0.33437	0.337185	0.311442	0.873304	0.853724	0.648789	0.493877	5.0266	4.38713	4.75579	4.68764	4.59872	4.6244	4.4802	4.29978	4.33352	4.65773
1.97559	2.00667	1.9437	2.11269	2.66521	2.66521	2.81986	3.39996	3.38484	4.06625	4.81972	4.58396	4.58396	4.98972	5.08718	4.89127	4.47041	4.47041	0.600088	0.672349	6.26889	6.26889	2.54666	3.46666	3.73316	3.73316	3.53325	3.21297	2.78172	2.78172	2.56795	2.65287	3.62601	3.23989	3.55671	4.22065	3.55355	1.58912	1.58912	0.876871	3.90988	4.35246	4.68824	4.68824	4.44715	4.33203	4.33203	4.29859	4.29859	4.29859
0.804216	5.98622	0.046285	0.457311	0.457311	0.457311	0.448071	0.220396	0.00763033	0.445752	0.447729	0.817722	0.640012	1.10306	0.568814	1.46549	1.85555	1.56758	1.94329	1.41223	1.35058	1.9159	1.98273	2.36936	2.47048	2.68395	2.1177	2.28364	3.10262	3.87698	3.48596	3.53107	3.511	3.29393	3.66865	3.82039	3.68413	4.34697	4.84533	4.94466	4.68153	4.70322	4.8602	4.9056	4.58832	4.49891	4.20389	4.19868	4.12218	3.93985
2.84044	2.93305	2.79781	2.50036	2.51533	2.67045	2.78051	3.06013	3.26319	3.30786	5.66464	5.56249	4.21436	4.52322	3.52404	3.93696	4.16916	4.01437	3.91783	3.55722	3.13557	2.93305	2.89971	2.78507	2.83202	3.0277	2.45857	2.42268	2.36976	2.2619	2.34324	1.66252	1.14919	0.562102	1.39137	0.394405	2.74552	1.33263	0.681442	1.50821	3.29562	3.47716	2.66177	3.12173	3.59432	3.12184	3.11682	3.34335	2.72094	2.67296
3.55936	3.17663	3.44973	2.22112	2.06185	1.93287	2.20632	2.20632	1.81035	2.03509	2.03984	1.86482	1.99516	2.23996	2.08048	1.91987	2.09627	2.34759	2.64539	2.39151	2.22948	2.21911	2.54412	2.84859	3.00811	3.14048	2.9944	2.51814	3.27162	3.72	3.81261	3.8998	3.82179	3.39024	3.44889	3.69654	3.45865	3.18461	1.388	5.35573	5.93037	2.18757	1.55711	1.31102	1.34073	1.48797	1.66194	1.48881	1.64	1.64
3.87107	4.53983	3.87808	3.66637	3.59506	3.8512	2.79595	1.63235	4.79316	5.7266	0.814439	0.697249	1.60443	2.42803	2.75312	2.78076	1.94929	2.04707	2.96093	2.80624	3.34917	3.0189	3.04391	3.27802	3.61639	3.77813	3.59617	3.87515	3.47788	3.61367	3.50468	3.6072	3.43961	3.75381	4.15561	5.25532	0.0476757	5.9549	0.747755	0.879354	1.17416	1.20621	1.35097	1.28087	1.29168	1.1357	1.07584	1.46961	1.2986	2.35536
0.256195	0.256195	0.256195	0.256195	0.256195	5.73331	5.73331	5.73331	5.73331	5.33748	5.61721	5.61721	5.98735	5.98735	5.98735	0.0741553	0.0741553	0.0741553	0.80689	0.80689	0.211604	0.211604	0.211604	0.36721	0.36721	0.36721	6.15774	0.0335959	0.0335959	6.04021	6.04021	6.04021	6.04021	6.0361	0.00177965	0.00177965	5.81434	6.15464	6.15464	6.2165	6.15229	6.15229	6.15229	6.15229	6.15229	6.15229	6.15229	6.15229	6.15229	6.15229
3.48932	3.88333	3.85587	3.42287	3.42287	3.42287	3.42236	2.86096	2.94361	2.1467	2.37394	2.16015	2.45777	2.15908	3.16069	3.0229	2.96376	2.74089	2.29274	2.01692	2.08451	2.10983	2.22971	2.33665	2.29254	2.21487	2.36544	1.77335	1.85753	2.01826	2.13047	2.4196	2.92857	3.14693	3.06699	3.28347	3.70105	3.97341	2.82875	3.26109	4.84721	5.15871	4.71748	4.80699	4.6111	4.63815	4.36213	2.85439	2.97759	4.32467
5.96227	5.88184	5.80901	5.54403	5.4734	5.46305	5.46305	5.61666	5.46895	5.47778	5.33087	5.38633	5.2463	5.02842	4.78656	5.0195	5.27505	4.8861	4.83016	3.93082	4.19633	4.54203	4.33382	4.59871	3.79695	3.69141	3.39665	3.60313	3.66458	2.80566	3.11541	2.74342	2.91891	2.71795	2.78628	2.76822	2.77735	2.95259	2.86724	2.91889	2.91889	2.51705	2.62552	2.79728	2.99395	3.1458	3.60828	4.22095	4.22095	3.59803
5.28034	4.6952	4.48317	4.48317	4.48317	4.25001	4.47568	4.47568	4.11091	4.11091	4.1523	3.96183	4.50852	4.25824	4.01001	3.99633	4.37639	4.37639	5.01163	1.80677	2.61886	2.77467	2.64186	2.07619	1.39855	1.79252	5.93746	1.09595	4.10779	4.75508	4.75508	4.75508	3.44199	5.29937	5.95126	5.57495	5.80961	5.55631	5.55631	6.22976	0.292241	0.249914	1.00043	1.00043	1.00043	1.00043	1.52568	1.53806	1.24577	1.24577
2.50327	2.24444	1.6808	1.73143	1.57347	1.31094	1.44639	1.24695	0.886818	0.99087	0.754908	0.976289	1.02837	1.2876	1.20925	1.32417	1.52135	1.75261	1.88758	1.73632	1.80814	2.05708	2.18338	2.07544	2.16565	1.90529	2.10165	2.00678	2.23963	2.07337	2.11148	2.11486	2.08286	1.9312	1.94164	1.68466	1.68245	1.81878	1.79296	1.57859	1.56393	1.61645	1.69315	1.73172	1.62411	1.61546	1.61983	1.5846	1.75068	1.76468
3.08112	3.05818	2.96509	2.69084	2.78239	2.78666	3.02969	3.06502	2.85386	2.64659	2.54599	2.72304	2.64814	2.4367	2.44765	2.70552	2.77361	2.57621	2.42915	2.30647	2.24025	2.65706	2.57626	2.71219	2.71796	2.71132	3.10256	0.0174657	1.72228	1.17088	2.46535	3.47663	2.20086	1.81313	2.17799	2.37932	2.56883	2.20755	2.05607	2.15654	2.09951	2.83985	2.50947	2.6716	2.62682	2.71319	2.71319	2.71685	2.53106	2.33167
2.57227	2.66856	2.57146	2.4737	2.3213	2.23738	2.34617	2.06078	1.93273	2.03457	1.8372	2.30306	1.42	0.75991	1.04835	1.16122	1.64749	0.769052	1.06674	0.558688	0.430863	0.555629	0.141701	0.456463	0.110165	0.387186	0.0684236	0.42088	0.587948	0.658854	5.89291	5.41021	5.55877	5.17027	5.74898	0.622031	1.94185	2.32775	2.51727	2.56711	2.92565	3.73454	2.07502	1.94651	2.17413	2.37251	2.03866	2.98643	4.10389	4.19287
2.54386	2.34482	2.4982	2.46829	2.30581	2.142	2.15306	2.30318	2.14273	2.09225	1.95215	2.1046	2.08061	1.93917	1.7405	1.7249	2.52772	2.1672	2.61461	2.29456	1.88868	1.68005	3.0827	3.64598	3.14609	2.94028	2.37717	1.56757	2.23523	2.03468	2.21925	2.30304	2.30744	2.36213	2.31145	2.0577	1.84904	1.68916	1.83847	1.97261	2.14906	2.3692	2.01358	1.85868	1.42768	1.42768	1.80336	1.23472	1.9492	2.71946
5.42986	5.13916	5.72088	5.79504	5.99253	5.12026	4.80124	4.28612	3.95161	2.51776	3.01602	3.88167	3.92009	3.63714	2.95638	2.90985	3.08693	2.8395	2.98079	3.14461	1.74592	1.85203	1.42476	2.10772	2.22916	1.80068	1.7197	2.0593	2.25958	2.23627	2.98852	2.56614	1.83951	1.67978	2.71805	3.46579	1.47425	1.04768	0.90026	0.542262	0.286626	0.303171	0.377017	0.449509	0.49869	0.538232	0.63133	0.793273	0.793273	0.891343
1.59616	1.59616	1.97832	2.17597	1.63507	1.13079	0.705181	1.49187	3.53633	3.67424	3.73273	3.94607	3.53838	3.40634	3.81104	3.24418	3.18741	3.1128	3.07147	2.79922	3.04489	2.96587	2.72227	2.48611	2.56735	2.54175	2.80992	2.71544	2.36973	2.1308	1.99497	1.86898	1.71536	1.81224	1.47068	1.65175	1.91665	1.88405	1.82873	1.88483	1.88483	2.03966	2.27203	2.1	2.26295	2.25781	2.25781	1.97975	1.98531	1.9693
3.62521	2.95795	3.26341	3.7225	3.7225	2.97959	2.99968	2.57818	1.79631	1.3484	1.46993	2.5455	2.60419	2.87867	2.2093	2.13241	2.47061	2.43896	2.86242	3.15029	3.07347	3.15737	3.29454	3.62574	3.37833	3.21547	3.49621	3.95456	3.90609	3.81793	3.91309	3.6348	2.79665	1.66687	2.45334	1.70849	1.92866	1.63513	1.51781	1.69629	1.93876	1.82671	1.82671	1.82671	1.82671	1.8458	2.53447	2.70081	1.9926	2.14539
2.31197	2.28106	2.28106	2.28106	2.28106	2.28106	2.28106	2.84068	2.84068	2.84068	2.84068	3.55124	2.83401	2.18799	2.08099	2.08099	5.80616	5.65318	5.65318	5.59612	6.02124	0.0259526	0.0259526	0.0259526	0.0259526	0.0552154	5.63773	5.62412	5.62412	6.01862	5.8548	6.03022	0.403094	5.25367	4.42704	4.42704	4.42704	4.42704	4.42704	4.42704	3.64892	3.64892	3.15754	3.44271	3.44271	3.44271	2.99382	2.99382	2.99382	2.99382
0.857847	0.857847	0.857847	0.857847	1.32012	1.6184	1.6184	1.6184	1.6184	1.6184	1.49351	1.86751	2.14976	2.44381	2.10831	2.16864	2.31317	2.00756	2.07891	2.33025	2.64109	2.64109	2.64109	2.38537	2.3055	2.3055	2.31511	2.66578	3.55662	3.5302	3.28695	3.28695	3.40287	3.40287	3.48042	3.48042	3.73334	3.73334	3.73334	3.98168	3.98168	3.98168	3.86314	4.07625	4.07625	4.07625	4.07625	4.07625	0	0
5.39224	5.39224	5.39224	5.00206	5.79532	5.79532	6.23737	5.91755	5.4016	5.66459	5.63146	5.96978	4.76589	5.08409	6.19048	0.0329883	0.0329883	0.203784	5.90628	5.30409	4.60463	4.85356	5.08075	5.07292	3.90992	1.02507	1.65463	4.10297	4.04045	4.20284	4.81106	5.28805	0.450598	1.29463	0.542567	0.867873	0.554234	0.392399	0.141074	6.19274	0.0187988	0.235986	6.27685	6.13188	5.67706	5.81788	5.00114	4.74501	3.98329	3.94133
3.13698	2.83713	2.02029	2.50123	3.00242	2.20675	2.36347	2.58696	3.0957	3.12863	3.0643	3.35737	3.0793	3.22389	4.2614	5.33683	4.32285	4.06055	4.20843	4.40221	4.57833	4.82262	4.72584	4.56742	4.62969	3.95035	3.64842	3.79064	3.65518	3.35575	3.49066	3.14221	3.18134	3.1194	3.02501	3.03573	2.8432	2.73484	2.94378	2.91395	2.75462	2.58162	2.45851	2.12997	2.2786	2.1362	2.16229	2.06936	2.1293	2.8587
1.90633	1.82762	1.83606	1.9265	1.81001	2.07262	2.20914	2.37144	2.51595	2.73359	2.84877	2.88722	2.85558	3.1549	3.12896	3.10442	3.18707	3.21367	3.31028	3.57769	3.69591	3.95699	3.60415	3.57903	3.63779	3.73306	3.98348	3.95408	3.86273	3.78616	2.86868	3.43564	3.13418	2.68619	2.74863	2.50664	2.45739	2.34821	2.21555	2.14459	2.23056	2.03602	1.8134	2.0835	1.92691	2.00363	1.90188	1.50447	1.46463	1.46463
2.42092	2.38401	2.88785	3.0174	2.79989	2.67914	2.71647	2.69976	2.97822	3.03934	3.12108	3.16768	3.20334	3.27602	2.79834	2.36903	2.24625	1.62898	1.45671	1.57464	0.698319	5.93101	1.25424	1.24345	0.941356	0.727314	0.713165	6.15972	0.173541	0.316662	0.65261	0.617902	0.601058	0.601058	0.793043	0.662392	0.440719	0.310837	1.52949	1.78526	1.16282	0.94198	0.550045	0.912567	0.974553	0.631188	0.631188	0.863609	0.909332	1.23472
5.54404	5.54404	5.26475	5.46015	5.32828	5.28701	5.28701	5.4108	5.4108	5.4065	5.57164	5.73206	5.93462	5.42299	5.64927	5.56903	6.12378	6.24305	0.594512	1.07998	0.541428	1.17605	5.84303	1.09002	4.98676	4.98676	5.14279	5.50243	5.86445	5.83701	5.83701	5.49073	5.49073	5.73152	5.88893	0.171395	0.0283517	6.21189	6.21189	6.20862	6.1858	6.05202	5.81083	5.81083	5.81083	5.81083	5.81083	5.81083	5.17866	4.84363
5.5397	0.399763	4.20003	1.92168	4.72371	4.93885	5.15156	5.35264	5.14637	0.302733	4.45903	4.72878	4.4003	4.46478	4.54986	4.36294	4.48792	4.26272	3.75295	3.54383	3.69842	3.58659	3.49993	3.37405	3.37405	3.22793	3.59244	3.62688	3.58944	3.25562	3.57579	4.0251	4.0092	4.10037	3.9071	4.14632	4.45151	4.25447	4.05834	4.33482	2.99914	1.85053	2.58238	2.58238	2.58238	2.22665	1.73072	1.59237	1.60562	1.80046
1.38769	1.38769	1.38769	1.38769	1.38769	1.29388	1.29388	1.29388	1.29388	1.29388	2.01019	5.98004	5.24181	5.24181	4.10947	4.88032	4.4132	4.45385	4.44659	4.43227	4.43227	4.3151	4.3151	4.3151	4.30109	4.18451	4.18451	4.38081	4.0903	4.20631	3.98243	3.50532	2.96073	2.96073	3.23478	3.51088	3.51088	3.51088	3.51088	3.62229	3.62229	3.62229	3.62229	3.62229	3.62229	3.81243	3.81243	3.81243	3.83788	3.83788
0.342016	0.342016	0.876488	0.738667	0.738667	0.463834	0.46207	0.46207	0.46207	6.14219	0.387632	2.08126	4.02083	4.02083	4.46249	4.46249	4.31336	4.31336	4.67268	3.72579	3.91144	4.20346	4.21887	4.00924	4.38429	4.43023	4.189	4.35197	4.35197	4.37756	4.6364	4.79743	4.79519	4.94697	5.1013	5.12442	6.01013	5.88805	5.81183	5.79095	0.0822179	0.0822179	0.345329	0.174248	1.00264	1.00264	1.00264	1.00264	0.408764	0.813135
4.75074	4.75074	4.75074	4.75074	4.75074	4.06688	4.06688	4.06688	3.78492	3.29402	3.29402	3.14273	3.47308	3.4767	3.26626	3.26626	3.26626	3.26626	3.35882	3.81221	3.75533	3.75533	3.75533	3.75533	3.89142	3.79771	3.79457	4.10549	4.24701	4.24701	4.24701	4.24701	1.41084	1.41085	0.907583	1.10765	1.10765	0.884748	1.06188	1.219	1.28307	1.20067	1.47681	1.47681	1.47681	1.52438	1.23965	1.6298	1.39499	1.39499
3.59308	3.68178	4.11854	4.06151	4.30818	3.94896	3.744	4.94427	5.76877	5.5139	0.530651	0.523488	1.41216	1.0808	0.713191	0.851411	0.950557	1.18488	1.09462	0.275969	6.1648	5.44291	5.70415	4.49491	4.65027	4.53756	4.37814	4.47212	4.0993	4.07955	4.10904	4.07261	3.86081	3.29886	3.40907	3.2084	3.81011	3.65239	3.51278	4.3108	3.64231	3.00644	3.05227	2.89341	3.83403	3.84685	3.78955	4.25924	3.72611	3.57456
5.58078	5.58078	5.1998	0.507214	1.05241	1.93	1.27264	1.60345	1.8036	2.14207	2.21369	1.78712	1.69471	1.38453	1.58816	1.58302	1.63564	1.75349	1.67854	2.11454	1.80902	1.79756	1.7078	1.65575	1.7825	1.48372	1.96144	2.39498	2.39646	2.30723	3.93794	3.9736	5.30244	5.30954	5.03971	5.56603	5.07283	5.04608	4.78843	4.29341	4.85267	5.87424	5.75082	5.88116	6.07726	6.08439	5.96954	6.15965	0.053115	6.13797
4.58396	4.58396	4.58396	4.97743	4.97743	5.31655	5.59519	5.59519	5.89203	5.96708	5.96708	6.08313	5.38756	5.38756	5.14684	5.14684	4.65591	4.65591	4.65591	4.19458	4.14844	4.4954	4.10877	4.10877	4.10877	1.23181	1.73703	1.36068	1.36068	1.06483	1.06483	1.12161	0.929533	0.832405	1.09682	0.177886	0.177886	0.177886	0.177886	6.01298	0.261545	6.14804	6.14804	6.14804	0.195604	6.09824	6.04644	6.04644	6.04644	5.62623
2.13442	2.06445	1.91734	1.15768	1.15768	1.56631	1.56631	1.42101	1.54204	0.820685	0.586403	0.813514	0.621702	0.46252	0.249293	0.243933	0.18764	0.18764	5.13397	6.22511	5.52021	5.14426	5.18382	4.98818	5.36488	4.90852	4.63344	5.11374	4.04113	4.04113	5.02325	0.108419	0.370912	0.738472	0.831605	0.74029	0.796897	0.898833	0.887381	1.04468	0.843191	0.632007	0.578445	0.619734	0.810414	1.76201	3.25446	0.226468	3.67018	2.55911
3.10301	3.02148	2.42497	3.02965	3.48309	3.63911	3.37806	3.53203	3.71688	3.47596	3.70516	3.4922	3.54337	4.02109	3.90308	3.98317	4.05193	4.21665	3.44925	3.7077	2.41928	2.7189	2.31083	2.03298	2.22268	2.33193	2.39912	2.52732	2.2956	2.4128	2.54798	2.69578	2.27523	2.44164	2.62043	2.82515	3.06431	3.26777	3.1913	3.20413	3.26495	3.46818	3.58384	3.77219	3.75175	3.81096	4.01952	4.167	4.14755	4.04166
0	0	0	4.31265	4.31265	5.25415	5.25566	5.25566	5.25566	5.25566	5.25566	5.25566	4.86181	4.86181	5.0583	4.74072	4.60067	4.60067	4.39444	3.9503	3.96381	4.03162	4.03162	3.81512	3.81512	3.79096	3.79804	4.04547	4.25823	4.25823	5.49297	4.62213	5.0318	6.05328	4.98565	5.23255	5.35548	5.61946	5.80926	5.80926	5.53728	5.53728	5.53728	5.2033	6.07246	6.08844	5.88189	5.88189	5.88189	6.02122
0	0	0	0	0	0	2.98296	2.98296	2.86903	2.86903	2.86903	2.86903	2.86903	2.86903	2.86903	2.06503	2.45616	2.55443	2.7471	2.69215	2.69215	2.67284	2.67284	2.67284	2.61119	2.61119	2.61119	2.75146	3.36533	3.61545	3.89992	3.89992	3.19801	3.19801	3.19801	3.19801	3.19801	3.06444	3.06444	3.06444	2.70421	1.93847	1.93847	1.93847	1.93847	1.24723	1.24723	1.24723	1.24723	1.24723
5.60259	6.23548	3.21135	2.97394	2.14286	2.22302	2.49532	2.52533	2.56681	2.65897	2.713	2.76341	2.65803	2.76187	3.06956	3.40159	3.23202	3.69895	3.67587	2.92856	2.67204	3.04868	2.87215	3.0503	2.6443	3.07657	2.98865	3.02101	2.72349	2.85741	2.5342	2.54474	3.03501	3.27098	3.77556	3.9031	3.74465	3.77261	4.24039	4.5955	4.40046	3.89236	4.05578	3.97743	4.83699	2.6891	2.83207	2.27984	2.22035	4.77988
1.56946	1.56946	1.56946	4.598	4.598	3.46587	3.46587	2.59045	2.59045	2.59045	1.72913	2.68951	3.56197	3.56197	4.16389	4.16389	3.9552	3.7457	3.7457	4.07758	4.33703	4.52101	4.52101	4.52101	4.60333	4.69291	4.75214	4.76937	4.76937	4.76937	4.95025	4.83257	4.74138	4.86327	4.667	4.49511	4.49511	4.36976	4.28915	3.85217	3.27398	3.27398	3.27398	2.96792	2.6931	2.6931	2.84831	2.84831	2.84831	2.42881
0	0	0	5.88561	5.88561	5.88561	5.53687	5.53687	5.26751	4.90515	4.69648	4.84985	4.84985	4.84985	4.84985	4.66071	4.52689	4.45831	4.45831	4.25628	4.25628	4.21116	4.33694	5.50439	6.14719	0.474832	5.26488	5.26488	0.0510268	5.34503	5.76927	5.76927	4.77986	4.77986	4.57252	4.57252	4.57252	4.29823	4.29823	4.29246	4.44507	4.27077	2.4333	2.4333	3.3264	3.3264	2.33435	1.53075	1.53075	1.53075
2.52642	2.52642	2.52642	2.37114	1.90352	5.46777	5.58957	3.79153	4.12926	4.5575	4.83851	4.83851	4.85162	4.67864	4.83225	4.98111	5.01517	4.88408	4.88295	4.81083	5.0246	5.3097	5.98257	6.19035	6.1179	0.58781	0.947385	0.774225	0.829682	0.931953	0.895773	0.59101	1.24568	1.24568	1.52834	1.75065	1.87664	1.41504	1.26922	0.361369	0.343526	0.410326	0.848653	0.815793	0.343006	1.02304	0.48596	3.62844	4.18597	4.18597
5.83393	5.416	5.9324	6.11229	5.96995	5.67028	5.58353	5.59872	5.6097	5.36351	5.21284	4.6135	4.94316	4.76312	4.65774	4.44058	4.31047	4.21092	4.26758	4.29246	4.02684	3.86019	3.89903	3.94629	3.99325	4.25267	4.14016	4.31574	4.45857	4.95251	4.72875	4.47154	5.03757	4.23782	4.8103	4.6187	5.00035	4.9089	4.97057	4.98425	5.18258	4.42311	4.30237	4.2343	4.4434	4.46024	4.84644	5.15966	5.12788	4.80145
3.72485	3.72485	3.89041	3.89041	3.89041	3.99905	5.45511	2.66416	2.66416	3.16849	3.16849	3.44316	3.44316	4.06917	4.06917	6.14298	0.669785	1.48813	1.48813	3.01864	3.22734	3.02652	3.02652	2.47913	2.78523	2.51183	2.87887	2.11556	2.11556	2.57454	2.58871	3.23	3.23	3.63116	4.96868	4.07911	4.94526	4.8081	5.02218	5.02218	3.85083	4.03821	4.03821	4.03821	4.0233	4.0233	4.0233	4.0233	4.38491	3.96053
3.28256	3.06028	2.5562	2.5562	0.941184	2.10845	2.1487	2.1487	1.90799	1.95112	1.61854	1.41816	1.20977	1.28183	1.03027	1.20614	1.63244	1.86651	1.85096	1.78092	1.8706	1.86068	1.84209	1.69561	1.8178	2.52904	2.62245	2.78354	2.57438	3.67095	4.05674	4.35805	4.44078	4.11973	4.19757	4.31366	4.11349	3.86674	4.00867	3.8625	4.23462	3.86768	1.42975	5.45945	0.967075	0.913944	1.08655	0.879252	0.879252	0.673256
5.0452	5.0452	5.0452	5.29376	5.16935	5.27658	5.27658	5.28623	0.249516	1.82561	1.82561	2.13242	2.13242	2.05468	2.05468	2.05468	2.05468	2.41136	2.36041	2.81462	3.74342	2.91886	2.24582	5.94887	5.94887	5.68341	5.68341	3.68831	3.03579	3.03579	3.03579	3.20042	3.18113	3.18113	3.18113	3.61318	3.61318	3.61318	3.61318	3.61318	0.152591	5.08458	5.08458	5.08458	5.08458	0.370107	0.370107	0.370107	0.370107	0
