# Supplementary material for: Theta-phase dependent neuronal coding during sequence learning in human single neurons
Source: Nat Commun. 2021 Aug 10;12:4839. doi: 10.1038/s41467-021-25150-0 (PMC8355141; doi:10.1038/s41467-021-25150-0)
Supplement: Supplementary file 4 — Source Data [file 41467_2021_25150_MOESM4_ESM.zip › SourceData_xls/SuppFig10.xls]

## Sheet: PrecStimPhases
5.00896
3.71045
3.48222
4.18249
5.89942
2.01392
4.03264
4.24304
4.75533
2.03321
2.22029
5.82745
3.90513
2.53912
2.07641
3.71035
2.20896
5.95123
0.12544
1.56028
6.24091
4.60945
4.3476
2.39252
1.75692
4.45717
4.66247
1.66005
0.162089
5.80806
2.91343
1.23113
2.36268
5.79299
4.45385
4.12546
5.98269
0.233343
3.03886
3.11986
1.3687
5.8414
5.88722
0.681231
1.20533
0.190441
4.28134
1.64421
4.24065
5.80183
1.96225
5.49925
2.96512
3.13129
2.16794
3.22488
4.97893
5.90191
4.02793
6.12288
2.25064
0.999694
0.450909
5.53796
4.26648
6.0531
0.786013
2.84095
5.90703
4.04187
4.6917
1.06837
0.566978
5.82324
3.65068
1.99776
3.90436
2.53118
2.79129
0.808016
2.52062
2.18698
3.79938
4.90126
3.94699
5.03101
5.91791
4.68042
3.77342
1.93773
5.32263
5.46848
0.920785
5.55569
5.28068
3.03988
5.77378
2.01569
0.154592
4.25563
5.55349
3.10879
1.57581
1.80866
3.53893
3.99995
0.166873
3.24787
3.52559
0.880379
0.457918
1.48268
5.46671
1.64793
1.16837
5.67766
0.652551
5.00674
4.82408
1.6936
1.8058
2.03399
4.46574
3.81816
3.92621
5.94186
4.02759
5.84637
2.66153
0.332809
3.34261
2.15779
3.69577
1.39295
4.46778
5.90837
5.20789
5.26747
0.788578
1.933
4.12745
4.7647
1.23879
3.1954
4.21475
1.77666
2.76254
0.391636
4.31614
0.659792
4.10043
0.38221
2.99517
0.891899
4.25089
4.86893
4.82617
1.26081
4.12952
5.28177
6.09238
4.82606
2.87154
4.93797
2.25275
3.37216
5.1949
1.78433
2.36334
2.59397
2.68298
1.63488
3.99918
2.70087
5.42087
0.472747
4.35817
4.47042
5.88723
1.58883
5.34879
0.619211
1.4822
2.78111
3.84321
0.844966
6.18477
2.04437
3.14233
2.14004
3.34789
5.91184
3.02831
4.04227
4.40237
5.49637
2.66592
0.669746
4.0034
6.19949
0.920845
1.86525
2.57819
2.5202
3.21164
1.4654
2.87797
1.03777
2.673
6.08163
5.65435
0.451877
2.92755
0.0443757
4.97435
5.53086
1.56549
3.91901
4.17028
2.25955
0.171972
6.08828
1.80883
1.71999
4.42679
4.53104
4.38596
4.87912
3.37789
5.04059
5.37897
0.358048
2.45108
0.328678
1.32033
4.03186
4.61807
1.7419
1.46923
3.26927
4.69945
3.09811
2.40021
3.04994
0.889514
3.79314
0.198158
2.56664
2.63555
4.99737
5.78392
0.235872
3.0531
5.88784
4.4831
5.49888
0.988204
4.71937
4.78647
2.83106
3.10221
3.24352
0.167564
4.1993
2.57706
2.26652
0.266023
4.53722
5.18319
1.45787
0.321257
1.9935
4.20247
2.11739
0.213302
6.11618
4.91295
2.82068
5.59715
2.90874
6.06228
5.70044
3.78282
1.91213
2.19243
2.82522
0.505595
6.07074
5.9435
3.81516
3.49357
0.20436
5.03306
0.721121
3.27418
1.39116
5.45836
1.55206
4.40437
2.59013
2.20079
0.498079
6.24205
3.50743
1.42852
0.667676
1.93563
6.13119
2.7501
3.6752
4.64884
1.33789
4.23322
3.57603
2.51073
3.93219
0.91376
4.74366
6.27009
1.17831
2.72931
3.97902
5.66158
1.7035
5.07786
3.47862
4.9935
3.20323
3.8258
1.20942
2.66159
3.182
1.57327
4.54311
2.27708
2.84556
1.33577
4.63601
3.91058
3.49672
3.79013
4.28968
5.68389
3.69533
5.37203
3.18514
1.61191
6.26899
2.55003
5.37094
3.31666
4.10492
3.27814
1.82429
6.12146
5.35251
4.68283
5.27883
0.256819
4.37705
5.86792
2.75713
3.89807
2.17839
1.25493
0.208175
4.34276
6.25589
1.8566
3.90183
0.297438
3.68046
4.52534
5.68503
6.19514
0.280093
2.28429
2.38576
2.52797
0.77092
2.57008
3.4279
5.84279
3.12149
2.20104
1.94086
2.39407
2.70543
0.665048
3.83595
2.8614
4.73035
2.25612
5.96605
2.94792
3.62669
5.34089
4.48127
2.28628
4.09407
4.09588
2.38706
0.0462031
1.22373
0.764454
3.68775
2.42223
0.881037
3.31525
3.36394
1.95801
1.66078
1.2176
4.53361
4.60721
3.45586
3.44192
3.56566
6.20569
0.692209
2.54011
2.28704

## Sheet: FollStimPhases
4.9217
0.277109
0.541155
2.24593
2.71592
2.10618
1.92619
1.44
0.242976
2.64462
4.32948
1.34225
3.6513
2.8281
0.715494
6.05906
1.20904
4.56081
0.089112
1.34013
2.71714
2.96739
2.65543
3.00959
2.215
6.04096
2.28116
3.67242
2.33327
2.57884
1.5051
5.16382
3.70367
4.04972
5.16521
6.26575
2.133
3.24462
0.672132
0.182589
4.47796
4.69277
4.67128
1.11441
3.03022
1.17995
2.89733
2.37294
0.176024
0.966353
3.17125
1.87965
2.70858
5.11901
5.79879
4.32517
4.63711
4.02948
5.46968
0.203682
0.920855
1.94115
5.74183
5.80366
1.31072
1.15576
1.89102
1.70034
1.02134
5.06918
6.17583
2.6275
5.85393
3.40858
4.33677
1.1454
1.61141
0.326182
3.2895
2.17112
0.0521199
5.99799
1.15288
6.119
4.61923
4.52233
4.2088
5.31529
2.05409
1.78919
5.0422
3.10531
1.87784
0.759646
4.63607
5.01166
2.62825
5.43023
1.56443
1.38867
0.929256
3.36388
2.20345
0.38997
2.70598
0.749503
2.44148
2.27057
2.54617
1.25018
1.55293
3.01348
3.01876
4.84267
5.78449
1.76321
1.32381
0.635044
5.01939
1.19299
4.64245
2.392
5.08635
1.2331
2.20086
1.69831
4.22717
5.14158
5.0225
2.1627
5.15652
2.41344
5.65147
1.64463
2.02243
2.60037
5.98996
4.57318
2.83221
5.85714
1.8686
4.63265
5.45769
1.4691
1.32975
1.75796
1.82741
4.78243
5.01221
0.293118
5.20344
0.59539
4.68458
1.7188
0.925712
0.318015
0.12872
1.77686
1.53938
5.67722
0.384068
4.77182
0.602102
4.29148
3.92743
4.75983
3.40396
1.89539
4.93305
1.0594
1.93553
4.2241
0.140388
3.50475
2.12753
6.10332
3.04055
3.93065
4.12873
3.22045
1.68779
5.47508
2.09213
0.70286
4.58902
1.64851
4.61001
2.98074
5.52361
5.90164
5.03183
2.80397
3.78864
4.77387
4.43994
1.4364
2.23706
5.35329
1.30263
4.9101
0.933221
1.39023
3.03517
5.97539
3.26271
1.18718
2.07131
4.63087
4.73403
1.24002
3.49054
4.14824
5.33803
4.13108
0.83693
5.76374
2.8613
3.10501
6.03971
3.64417
2.58914
5.26121
2.46412
3.92959
4.76514
1.51972
3.75497
0.527112
2.70077
1.41151
1.73001
0.33576
5.49524
1.6153
5.10184
5.66626
1.70521
0.0899362
3.94656
3.97965
5.33426
3.35635
3.9392
5.21427
1.4192
3.25233
0.980551
2.91889
0.901049
0.409055
5.30166
2.30822
5.44479
5.72017
0.348259
5.70756
1.31819
3.73878
6.18566
5.42439
4.3045
5.55907
3.60402
1.66021
0.76705
2.62282
1.9495
1.4633
0.228761
1.30153
5.52538
5.43981
0.852736
4.33798
0.448256
4.35688
1.46273
4.72325
1.32639
2.51366
1.47647
5.59036
3.63821
2.61322
4.92292
6.13252
1.3709
2.76651
4.50467
2.81148
2.2414
2.78705
1.20432
5.54753
1.8981
2.07723
1.16381
5.43276
3.10135
6.2599
1.52643
2.07632
3.79628
6.14826
1.4954
4.89961
2.84944
1.65617
0.887051
2.40769
2.58101
3.76565
4.53396
4.4637
2.34195
1.11134
5.80331
4.26861
2.6162
4.14123
0.05282
2.06533
2.55116
3.69338
4.61499
2.55514
4.90772
2.65242
4.18884
4.03528
3.95076
4.08879
3.49736
1.82272
5.87334
5.56088
6.12864
5.36468
4.06825
1.50152
1.3374
4.26526
1.21287
3.02953
4.387
3.83427
2.06983
5.94187
3.87282
1.56875
4.03647
0.682712
0.0651669
3.60233
3.90795
5.17316
2.61121
1.85652
3.4122
1.06475
4.35948
5.36772
2.16472
5.81013
3.993
4.30587
3.05793
2.75605
5.47532
3.89442
2.77813
2.37404
2.45457
6.1471
4.66585
2.62141
2.08771
3.25657
1.39872
2.4137
2.08429
2.37785
1.85932
2.62391
4.73345
1.44244
0.110586
3.38774
0.535233
3.03716
5.22349
4.92543
1.87767
4.92228
1.75558
3.25746
2.3099
1.20397
3.32714
3.03154
3.02952
4.47164
0.880557
1.06016
3.65888
3.26732
5.15248
3.532
5.73142
5.33377
0.518177
2.78252
2.8252
1.37656
1.80081
5.35352
0.534467
2.47739
4.66166
0.99564
5.40334
4.5535
