# Supplementary material for: Theta-phase dependent neuronal coding during sequence learning in human single neurons
Source: Nat Commun. 2021 Aug 10;12:4839. doi: 10.1038/s41467-021-25150-0 (PMC8355141; doi:10.1038/s41467-021-25150-0)
Supplement: Supplementary file 4 — Source Data [file 41467_2021_25150_MOESM4_ESM.zip › SourceData_xls/SuppFig11.xls]

## Sheet: PeakITC
Prec	Pref	Foll
5.31515	5.76189	1.22364
4.92655	3.56642	5.4833
1.6991	3.50268	2.09503
3.57529	4.23254	0.928859
0.907655	2.94268	5.66555
2.36724	5.03504	2.23987
3.75588	1.25018	1.40079
0.826209	1.86561	2.46957
1.64304	1.92816	3.81418
2.02803	1.41366	3.84885
3.35792	4.07497	2.74324
5.12598	5.2151	3.49034
3.83811	1.25504	4.82903
4.26556	0.243589	4.93962
0.268638	0.497856	3.63299
3.58509	0.970747	5.85051
5.90515	0.511473	5.92095
2.54	0.442052	3.30604
0.165084	2.44355	6.26488
3.13178	3.23254	1.4377
6.04031	3.96532	0.791653
1.97449	2.07315	3.51141
1.75039	3.46514	2.02395
2.91707	2.52485	2.82411
2.32667	5.92352	1.69191
3.14394	4.09159	4.20578
3.73937	5.00487	1.816
5.89646	1.51661	0.819665
0.693512	1.65681	1.8464
1.57119	4.51397	3.52851
0.252833	1.26367	0.719626
5.39121	3.11463	5.68621
6.01863	4.59313	3.28963
3.02669	2.65181	1.13289
2.73327	2.76102	2.91591
4.16282	1.4747	5.33978
1.24714	1.54915	4.74852
4.82289	3.09171	1.98998
3.77351	2.75927	2.72408
1.9816	3.96471	2.5219
4.99277	2.19608	0.707189
2.29164	3.96883	2.03767
6.24861	4.7785	0.888806
4.7385	2.82844	3.75005
3.84915	2.43089	0.306245
5.37651	3.7178	1.06197
2.24483	5.40007	0.256906
1.23691	4.09009	3.0721
3.03209	3.31684	0.434173
2.10191	3.2883	3.22235
2.20014	5.47503	3.86521
2.1375	1.84823	4.86345
4.22971	2.77936	2.16956
6.17879	3.44714	1.20905
0.957571	4.2709	2.11559
4.93432	2.63472	1.28337
3.59625	1.48656	5.0488
1.45439	0.625838	0.643836
5.70915	1.57942	0.082042
5.18956	2.30062	1.48375
2.15627	0.603687	2.85163
5.83651	2.90893	3.3806
3.0277	2.01443	4.40676
4.39843	1.78649	0.445888
0.866119	1.27947	3.44337
0.737271	4.09273	2.00209
0.811146	2.23653	3.60432
3.53777	4.16719	3.47383
1.77509	1.619	2.86946
3.47549	4.25587	0.702802
1.36555	4.92057	2.97584
0.2311	3.52562	4.18275
1.50835	1.66561	5.57276
6.21251	3.94484	3.68344
4.68606	0.204967	5.20069
3.31954	2.56653	1.06038
6.13887	0.879984	4.02927
5.40588	0.843167	5.39825
3.43112	6.06199	3.96352
1.48325	2.85984	0.619355
1.47615	4.20199	6.08667
3.40175	2.70077	5.68871
2.37827	2.08348	4.44873
0.354728	1.22673	1.53459
3.97922	5.72059	5.54757
1.6769	0.697803	1.22561
5.65096	4.19899	5.05162
6.15436	0.741741	4.13542
3.87132	1.46541	3.91664
3.02165	3.08768	4.73797
2.5593	0.486519	5.21393
4.28548	5.0976	1.22293
4.84308	4.26963	2.64222
4.24574	1.36881	0.240677
3.47514	3.11695	0.714425
5.12432	2.91479	0.312657
3.67944	0.995345	0.162939
3.64495	2.90184	2.29062
3.9347	0.935716	5.50454
5.81904	1.44156	1.4822
3.06463	2.20469	1.84988
2.30639	1.41554	2.41941
2.84511	5.14508	0.923831
4.30149	3.07727	0.474251
1.59838	3.70875	4.09325
5.01143	3.81095	1.87471
0.738302	3.1375	4.8079
3.09699	3.46013	3.48067
1.23984	5.86732	5.49077
0.938278	2.80718	0.650791
0.276279	2.1838	1.06177
5.41195	5.50407	2.72357
0.328087	1.43786	2.01857
3.64059	1.1425	3.37927
1.32186	6.25638	1.66636
0.630133	5.83594	2.9579
5.8628	3.19162	2.05859
4.71926	2.63206	0.733145
3.22024	0.731201	1.93822
2.06239	4.70373	5.87335
3.38546	2.80829	4.70683
1.92952	1.11362	0.546738
5.34603	4.1622	2.47098
6.04323	0.253353	0.0649884
5.20579	0.0143156	3.8276
1.54394	0.548875	4.62865
0.861763	0.880476	0.326003
0.533914	0.340401	2.02653
1.18647	5.84906	0.160777
0.021015	1.18375	5.13346
1.43202	4.7378	2.1334
1.09077	3.74235	3.63916
3.22718	1.23971	3.2869
5.44964	2.4915	0.836734
4.66397	1.81279	0.260878
0.421345	0.734507	4.73077
4.55975	3.36681	2.68475
2.12086	2.18094	5.98292
0.802814	2.94256	3.45215
1.30238	1.93904	3.07949
1.52666	2.81587	2.42662
1.50292	0.646462	4.18908
0.691428	6.15446	3.4423
3.96618	1.5672	5.36787
3.57782	2.65162	2.93662
2.34614	2.53215	5.51651
1.03747	0.721129	1.15014
1.75641	1.55429	4.14943
1.79569	4.46035	3.10429
1.27708	5.05664	5.76908
4.62415	3.46177	1.31813
0.362726	4.54607	5.47432
0.468798	0.231883	0.201195
2.19257	1.82594	0.798488
2.67844	0.510017	0.475935
4.36448	4.44294	4.02558
5.92649	3.88059	3.67721
4.96574	5.45297	4.96061
1.77525	5.78802	0.203823
4.83694	4.92776	0.0238984
4.81765	4.49373	2.43758
4.64063	0.615189	0.0334997
0.494156	1.17403	3.38682
3.38508	0.710261	0.533601
0.557029	1.65461	4.6147
2.24403	0.545101	2.72192
1.94371	5.42381	3.89751
5.17126	3.88704	2.38944
4.75187	1.18216	2.61447
1.82637	6.18245	0.378258
2.90599	4.86111	0.0399306
6.25905	0.415578	5.93913
2.36852	2.12649	3.71279
5.39282	1.66415	5.20482
4.51851	4.88641	5.05197
4.9548	4.85729	5.42036
5.33729	3.41742	4.57573
2.16688	4.62373	2.0456
4.48729	0.0688949	5.13988
2.97427	1.46353	4.46639
3.37369	2.82634	0.68585
4.78627	4.49917	0.30627
1.19399	1.78725	5.05022
3.13614	3.77316	0.0248718
4.00248	2.94982	6.03186
0.0931655	1.61698	2.23221
1.75339	2.81896	4.3392
0.243733	5.55972	4.27148
4.86913	6.05214	0.746069
2.21174	5.20681	5.92887
3.39606	1.23927	2.70541
5.76264	0.821412	4.63089
5.20897	0.664264	1.6885
6.24934	3.17395	5.22077
3.07536	1.65398	2.91735
1.92222	1.76676	1.99153
3.40631	4.988	3.41273
1.96837	3.03421	4.83175
4.20074	3.40662	3.05339
4.37238	1.473	1.71015
5.49098	1.30079	1.73318
1.24414	2.35219	3.17066
3.43118	3.19162	1.24697
3.00331	1.49206	1.80155
5.36271	1.30688	0.806103
1.91847	5.97451	3.43747
0.364098	2.11089	2.23871
2.88921	1.34414	2.88571
3.16244	3.37367	4.84549
1.25236	3.69019	1.71339
1.53407	4.18051	5.41128
5.14468	4.91565	4.01553
1.19432	0.416296	1.31262

## Sheet: lowITC
Prec	Pref	Foll
2.94991	3.54905	5.41761
2.39998	1.48397	0.57273
2.97926	1.76333	3.90008
1.98938	1.3433	1.1474
6.01628	4.79826	0.00456203
0.853072	3.07045	2.60611
5.67426	5.80002	0.858175
4.92803	0.114795	1.30591
0.0365182	2.75817	5.72315
1.92626	4.20729	2.18536
2.32082	3.50153	3.36241
1.57226	1.29181	1.44962
1.31237	4.91864	2.07064
3.15251	4.21074	1.61732
3.92171	0.607294	1.40893
2.90659	4.26494	0.512285
4.04002	3.00986	2.02683
1.25856	2.78349	0.761485
5.85895	5.28872	4.16452
0.994059	3.55497	2.01234
2.15601	0.92061	2.58533
2.18277	0.409637	2.96391
0.706232	6.05978	3.58743
3.76568	4.83519	2.43988
3.97277	1.5263	1.74082
2.23841	2.60556	2.82584
5.01482	4.36588	0.118557
5.05028	4.6976	4.00104
3.7223	5.71995	4.51442
4.11489	3.17465	3.63675
3.29462	3.49816	2.80282
0.3813	5.59662	1.24815
3.89577	1.38481	1.87539
2.56238	4.55796	1.5051
0.392381	0.360791	5.35259
0.149353	2.38004	3.65442
2.24575	0.0240671	2.94605
4.91948	4.80204	0.319652
1.92675	0.677752	5.70402
0.251552	5.01456	5.21688
3.01636	4.73302	0.604875
5.83019	0.0847802	2.63998
3.63873	1.57078	4.07373
0.456007	2.17721	1.00086
4.28822	1.60595	5.49998
1.3687	2.08457	4.5658
5.41575	0.160441	3.94088
1.42116	3.00744	2.67083
3.93359	4.31174	3.15065
1.90667	2.91374	0.74083
4.01281	3.07995	3.27645
2.18521	2.0833	5.88988
0.331055	2.69118	1.81847
1.63798	0.38881	0.399489
6.03414	3.4539	0.485725
1.3195	6.28105	6.06243
1.85191	0.688676	0.738792
3.58781	3.97194	2.5338
5.06629	5.58232	4.18645
3.09776	2.68886	1.35848
0.936753	4.92051	4.40568
2.70067	1.93825	5.7457
5.14098	4.77227	3.34247
4.20617	2.11892	4.5823
1.37253	3.54292	4.45845
0.804464	2.12984	3.92393
5.9292	0.863137	4.42014
6.21948	2.97822	1.85423
0.233387	0.640944	4.00331
4.15132	4.12026	1.71666
0.76783	2.5254	1.5744
2.85351	3.92618	3.96717
1.06438	0.331711	5.06037
3.42249	5.79126	0.361056
1.19021	0.870129	0.847847
1.86532	1.35639	2.735
4.0891	4.59028	1.88835
2.73618	2.95554	3.83213
4.4766	2.49111	5.79811
4.98983	0.978565	0.109562
0.479469	0.16911	4.4936
1.45741	1.66449	3.21757
6.17916	1.98172	0.923012
0.999141	1.2645	0.636244
3.62468	0.260965	3.13499
5.35501	5.64556	1.85478
5.15046	1.08193	5.8121
2.85872	4.44138	1.46182
1.5239	0.281135	2.90207
1.63014	6.18773	0.0325766
3.16254	5.96314	0.573908
5.94573	5.57973	4.73214
2.51963	2.3726	6.119
1.34366	1.73782	3.29114
0.638289	1.78783	3.11555
0.760407	2.1216	4.69881
3.83829	5.38771	4.05712
5.66841	1.13329	1.44902
1.93773	4.35405	1.78919
4.68979	3.37102	1.69469
6.19698	4.24137	3.10436
0.602328	5.29854	1.77656
5.73322	4.80685	0.258644
0.739313	1.19922	5.01146
4.1838	0.00168127	4.39377
5.95491	5.12899	2.67432
2.91934	0.237641	0.984749
5.27417	5.33188	0.766652
3.04813	4.86321	4.34038
2.92529	1.98925	3.43783
5.90304	0.495438	2.00902
3.2855	5.72479	3.80654
2.62597	3.11841	1.99222
4.19174	5.65619	1.01845
1.17015	6.1139	3.31602
2.72575	4.61316	2.27467
0.293027	1.67966	2.25321
0.171737	3.91258	1.11376
2.98233	3.26761	3.29077
5.77385	5.12985	2.18678
2.64274	1.33289	3.42827
1.17778	5.26272	2.7969
5.54111	1.53529	3.38318
2.88195	4.46823	4.9642
2.72255	5.3427	5.81315
0.286987	0.433634	3.51132
5.00235	1.29465	1.52359
0.784781	2.05376	4.76765
6.22417	5.15262	2.60048
1.54256	0.374085	2.4169
3.09213	4.6669	1.51719
5.52498	4.41103	4.77672
3.66875	1.15646	1.46398
1.09988	1.85796	3.80743
1.02359	2.51856	0.865635
4.14809	5.53422	1.10559
4.98136	1.5117	5.17459
3.97456	3.30246	1.13519
1.02929	1.553	3.61778
0.307072	1.769	1.02814
1.035	4.29142	5.49775
1.52455	4.56483	4.09414
4.00947	2.52776	3.28008
2.25862	4.94816	6.05916
3.84579	4.43455	4.21741
1.77429	4.48118	3.53166
4.30564	2.32562	4.21157
4.24739	4.88478	5.69072
4.90075	5.78033	4.2058
4.11202	1.00628	4.1704
0.62005	2.16871	4.48716
2.32386	3.92783	3.63762
3.65606	5.95699	4.20476
0.821371	2.26965	5.92257
3.85205	5.0095	2.75778
3.82227	5.20095	4.14898
0.643558	3.20877	5.14093
2.3094	5.22666	5.42168
0.127319	0.687978	0.709808
0.162289	3.79736	1.04358
4.52207	5.4026	1.06122
3.16253	5.6426	1.65803
0.181036	5.76433	4.39814
3.98948	4.99361	4.98198
0.238473	2.37596	1.48704
1.76405	2.51654	6.19858
0.243646	2.30675	2.87272
3.15817	2.70877	5.11759
0.635622	2.2143	1.67601
3.37456	5.40636	1.35664
2.91977	2.53992	0.435043
5.17053	2.23216	0.85051
0.214147	5.99224	1.59138
4.06058	5.98786	1.57165
3.89502	0.641819	4.37814
5.95576	2.45948	0.797563
5.26564	4.32254	3.65728
2.92379	5.38427	2.90413
5.30983	0.818758	3.13922
1.90605	5.46357	0.81897
5.06086	3.50644	4.64767
5.49603	3.07357	2.52668
2.10129	3.81506	2.54826
2.11407	0.168952	2.35033
3.52479	5.15236	1.13057
3.00312	4.8971	3.3232
1.71617	2.48026	3.88439
3.50565	3.91123	5.20838
1.69817	2.72155	2.50982
1.57992	2.4428	2.28648
1.22297	3.62444	0.6657
5.46886	1.31527	0.257542
1.23715	4.84368	2.6886
0.213667	0.0554226	4.27059
6.12497	5.92136	3.11588
1.84249	2.8475	2.81548
5.83338	1.20605	0.727893
0.311367	0.232064	5.47508
1.69834	2.35964	2.65983
2.62579	4.90218	0.70286
3.70118	1.8737	5.4739
0.424277	1.89004	1.87786
0.38658	2.02184	2.48886
2.54724	3.08829	3.92582
2.45713	1.24817	5.52361
0.184956	1.73512	0.70016
3.22534	5.47739	5.33557
3.27258	2.59147	2.7061
3.22048	4.36067	3.45331
3.43302	3.77045	3.21726
3.01663	2.26202	4.11798
6.20952	1.43267	1.48727
3.5971	1.88624	2.38582
0.707093	1.13357	1.84931
3.47125	2.76829	1.90761
0.136857	2.01619	5.97681
0.903132	1.23943	1.15052
2.41588	1.50211	1.09037
5.41691	2.43071	3.37724
6.08826	2.04405	0.562572
1.78593	3.71485	5.97972
3.11958	3.07812	2.805
2.15699	2.93252	4.60675
1.52954	3.42949	1.91806
3.41533	3.80661	4.39798
4.49777	0.358019	4.45985
4.66477	3.53131	1.24002
5.91577	6.20226	5.76885
2.2659	5.00974	4.68164
0.20993	1.47158	0.101653
0.725557	0.029482	5.64954
5.78082	1.30951	0.191733
5.37776	2.34039	0.645784
2.12287	1.26248	2.82481
0.326569	1.90962	0.0832999
4.54674	2.727	3.6944
5.27264	2.51861	3.95943
1.40425	0.814945	1.60212
1.46994	6.07068	5.18262
3.0408	2.25425	3.45625
3.02166	3.20731	3.84315
3.4657	0.499327	4.55918
2.94366	3.00655	1.57955
2.35009	1.45675	5.52268
5.50698	4.9014	0.327699
3.38617	3.76359	2.71149
6.17696	5.27372	0.685754
5.38184	3.92677	0.797992
0.175597	1.17058	2.18227
1.63881	4.8494	5.29294
0.328678	4.1119	6.0783
1.15176	5.33597	2.6557
5.32099	5.75769	6.08754
0.785455	5.52963	6.05137
5.62856	4.65862	4.09
3.04505	3.02935	3.33101
5.4955	3.94968	0.101921
3.66241	3.29367	3.08666
0.663407	0.160087	1.19212
4.7921	3.05505	4.63449
2.37811	0.672835	0.683359
3.3218	3.56581	1.56565
4.56929	1.86105	0.830141
6.27596	5.71042	0.554004
2.04164	1.55463	4.28094
4.64132	3.863	2.28392
5.82439	0.0681415	1.82308
0.857499	0.919489	1.90252
2.36674	0.734515	3.32967
5.1681	0.174504	0.191761
6.17337	5.80021	5.12845
5.3956	3.38322	4.86099
3.73333	2.05117	0.629095
4.39799	3.74045	3.10323
2.55634	0.539315	0.828298
4.89032	5.34532	2.9993
6.13047	1.46696	0.0650453
3.44813	3.59494	3.03476
3.30555	2.38209	3.54392
3.31981	5.57559	5.77388
0.539934	5.79056	5.46303
4.05992	4.50387	1.47902
3.11258	1.0005	2.74768
4.77979	0.54724	1.84319
3.1061	2.58686	2.47198
5.48116	2.23525	1.26369
6.01683	5.11877	0.210186
1.76091	5.76689	1.80705
5.2866	4.23896	3.90503
2.65408	2.1872	6.19739
4.94911	1.78142	1.18026
4.72097	3.65763	3.26318
5.94968	5.42958	1.67566
5.03167	0.398483	4.99146
4.23593	1.88016	2.85871
5.57296	4.43329	3.78363
4.89285	2.59978	0.915517
1.14745	2.96967	2.69067
3.28753	0.579089	1.52632
6.09101	5.69037	6.15522
2.77242	1.88027	4.11827
2.19032	2.53208	2.89951
1.8692	3.06572	6.2688
2.66103	2.40516	3.1997
4.87897	4.34107	0.205615
4.89808	3.50383	3.15809
3.6899	1.75222	0.0142136
2.26692	1.63543	1.79052
2.44136	1.81575	2.7401
5.33209	3.27471	1.42241
0.378049	0.897894	2.10001
4.88771	6.10707	5.20302
3.48956	6.19964	1.00444
1.28032	5.13242	1.01904
3.72076	0.908308	4.83356
3.01726	2.39498	2.56853
5.62563	1.51337	5.64413
0.835918	1.98115	6.07836
6.15373	2.68188	3.73583
2.1595	2.30044	0.395423
2.16278	0.561435	2.11327
5.97892	2.65107	1.38795
0.4978	3.81631	6.1512
3.1179	2.64775	5.41517
0.906863	0.736349	0.537881
2.24849	3.79838	1.81084
0.798771	6.26435	5.23688
3.04046	2.71733	2.3866
5.87528	3.48646	1.97337
2.44539	3.56631	5.16127
3.60931	3.6874	2.40769
4.17233	2.42435	3.29465
2.53362	3.41236	1.88157
3.74187	3.86137	1.46494
5.23504	5.35847	4.62304
1.90294	0.69454	1.15564
4.15722	4.587	5.18463
4.59158	2.08748	0.871369
4.38889	4.16428	5.5986
1.68805	0.696516	1.8765
0.937783	4.28166	3.81135
2.42518	2.91497	6.15189
4.65838	3.87476	3.37113
4.3989	0.320936	2.0708
5.55217	3.93419	1.88347
2.4504	2.08872	0.355354
0.0204724	0.459854	2.50808
1.07527	1.7609	1.75409
4.98101	3.08587	4.85376
3.13165	3.11536	1.96067
3.91546	1.07365	4.23539
4.90281	4.38341	4.75334
3.44706	4.17173	3.56548
5.25596	5.72656	4.05532
1.71499	2.31358	2.49613
5.53841	5.21048	2.78741
3.22074	5.36539	4.8674
1.59708	0.716882	4.72216
4.38666	4.7032	6.14388
6.2532	0.218005	5.30186
4.80438	6.22374	4.39465
2.61242	6.23717	1.55196
3.54695	5.46582	4.64779
5.43627	2.9541	1.69343
5.92961	0.903416	2.93155
4.48859	1.19675	1.96133
3.67496	4.56626	3.60284
2.09231	0.615733	3.75235
3.62904	1.57336	1.18862
1.31586	3.48133	1.25817
0.0315803	4.62771	5.65141
2.70072	3.73775	3.40824
3.73298	3.34226	2.32601
6.25531	5.02717	2.10682
3.08614	1.94534	5.95166
4.27389	1.97175	2.59319
4.07815	2.90849	2.1945
3.01328	1.12182	0.789802
5.53984	3.10192	4.3366
0.0702965	4.89258	4.68984
4.50441	2.55177	1.16916
4.80281	5.06259	4.83752
6.02072	0.647609	3.65183
4.68924	0.467676	1.51945
0.447911	3.91836	4.16714
3.18365	0.662359	0.006815
4.02925	3.06342	2.38811
1.07133	1.58889	1.57468
0.977236	5.20602	3.91024
0.683203	5.0226	1.05013
3.99142	4.37753	2.98152
2.50018	3.47004	3.6817
1.18988	4.08847	2.71903
5.7464	5.76964	2.24907
0.707917	1.34979	3.08563
1.18749	2.02648	3.23683
2.80869	4.88311	4.43121
4.26075	2.69832	0.107977
2.8794	1.08737	0.462425
0.386297	1.98472	2.39363
5.58316	1.6652	2.60769
2.16953	1.21238	3.44484
2.61781	5.62284	2.90167
3.15803	5.79808	2.43761
0.76612	1.85222	3.25856
1.74293	4.88469	2.33789
3.18365	2.37635	1.37401
5.7391	0.169245	2.44272
2.21131	1.99542	2.63451
2.681	3.84352	0.619342
4.98202	0.282894	4.93451
5.78631	2.71069	0.110586
5.71107	4.99241	3.08442
4.62146	3.31119	4.65384
4.35748	4.14427	3.78826
3.07452	2.85125	3.46799
2.26286	0.884456	0.370535
2.00218	0.941491	4.12024
5.62348	3.35073	2.77997
3.73459	5.22337	3.84178
4.0738	2.75653	3.17451
2.0752	4.29175	3.09414
5.77221	5.36546	0.751525
2.66962	5.11141	2.24136
4.37628	3.27095	3.10338
2.00828	3.52336	3.35219
4.69292	6.01616	3.89414
1.22373	3.275	0.631519
3.91242	4.7421	1.459
2.88508	0.214881	3.65547
2.25495	5.38316	4.29021
0.45877	5.85824	2.61332
5.17043	4.40783	3.43831
4.37623	1.43812	1.84064
4.67793	5.06729	5.2572
1.60385	4.52979	2.72835
2.80295	0.448907	0.904652
1.2176	1.53337	3.47701
5.02978	2.03512	1.04624
3.30879	6.03933	4.7728
3.44192	4.16303	0.0550581
3.21791	1.24984	1.12486
1.40106	0.576955	4.39562
0.502515	5.59492	1.14239
3.69557	1.86932	1.79104
3.67472	5.22922	5.09096
