# Supplementary material for: Theta-phase dependent neuronal coding during sequence learning in human single neurons
Source: Nat Commun. 2021 Aug 10;12:4839. doi: 10.1038/s41467-021-25150-0 (PMC8355141; doi:10.1038/s41467-021-25150-0)
Supplement: Supplementary file 4 — Source Data [file 41467_2021_25150_MOESM4_ESM.zip › SourceData_xls/SuppFig12.xls]

## Sheet: LowTheta
Prec	Pref	Foll
2.06754	0.425239	6.14926
2.15614	2.54856	5.93142
2.78093	0.475664	2.49087
5.43516	1.97844	1.06493
4.62426	4.49273	0.945387
2.68058	3.36793	1.80683
4.92946	5.22593	1.95474
4.71439	0.577389	1.70116
4.90937	4.13549	0.00119729
1.62674	4.46761	2.17949
2.37429	3.68988	2.80584
0.938933	1.4386	1.56318
6.05689	4.72104	1.916
2.92946	5.56866	0.615936
0.0422291	0.537868	2.16436
2.7767	4.24261	2.60761
4.0755	3.30554	1.73154
2.83315	5.37226	3.06119
1.01029	6.02771	2.12043
0.69594	3.34999	1.64442
5.55973	1.50549	2.66064
1.55029	0.903321	4.00908
4.14245	6.18254	3.3648
3.53785	4.68394	0.79244
0.643011	2.91745	1.52687
2.14631	6.2057	0
1.97285	4.16961	0.98147
4.95698	4.3037	0.490931
4.51394	4.01459	3.56798
0.113652	5.69491	3.9631
4.72787	2.0766	2.54202
3.96538	3.51443	1.74757
0.263936	0.202486	0.766582
3.33538	5.12004	4.03585
2.45786	2.96515	1.25674
0.378499	0.044123	5.3928
3.22223	2.612	2.47682
1.82538	6.16749	1.64378
5.20623	3.98027	0.0639895
1.71847	0.595344	5.11127
0.352983	4.77641	1.78421
0.561436	2.89565	4.48147
0.446322	3.16756	4.34364
3.66666	1.1805	3.97828
1.67125	1.00319	2.29733
3.8742	3.67045	6.17962
1.3687	3.78639	4.1414
5.8414	4.45845	1.58073
5.36018	0.547681	4.54041
2.04183	3.21452	6.27285
6.1164	3.74997	5.59613
0.119739	4.70967	1.3841
3.94294	4.08653	4.01466
2.36534	1.87588	0.257522
0.316836	4.06803	2.76912
1.99759	2.32019	2.42018
0.422432	1.62351	4.42317
2.00563	0.189284	5.05492
1.37289	0.114074	1.97115
3.42614	4.76689	2.64495
4.17474	6.26766	3.5937
4.12014	3.09279	3.85194
1.36711	3.86478	4.99017
2.14239	2.32569	6.00532
0.685775	4.52953	2.8497
3.57017	1.64314	3.69369
2.24258	3.8203	6.11455
3.54972	1.73191	3.92483
5.40364	4.86062	5.41558
4.78901	3.12032	0.220443
0.513906	0.350649	4.9476
5.93903	5.8787	2.32122
1.3193	1.96815	3.52302
2.84671	3.76973	1.61541
5.66465	5.39198	0.201868
4.27392	5.26142	1.78562
2.84288	1.07865	0.400937
0.680364	4.65794	1.73694
3.84698	3.7566	1.68705
0.494687	1.92989	4.97969
3.68165	2.86788	5.52905
5.99673	6.24873	0.115041
4.31243	0.521758	3.68693
6.22614	0.653758	3.08664
2.55412	2.57098	1.04391
3.19407	1.70761	5.56392
2.685	3.3865	0.237307
4.50128	3.91946	0.241572
5.63043	2.02347	5.46781
2.28132	1.86878	2.65268
2.18369	6.26982	2.04354
2.77709	0.269264	0.895379
3.51902	1.8816	1.67259
4.37005	5.4713	6.01785
2.24861	1.46886	4.67226
5.62824	1.72758	3.03283
4.53027	4.6362	3.82174
5.84115	1.70649	4.7725
4.67544	2.20006	5.65291
5.46289	1.19131	1.98331
1.42381	4.2765	0.503617
4.26291	3.46673	1.81149
5.15898	4.34707	3.74965
2.01177	4.94516	2.29144
5.65662	4.90433	5.80532
0.830314	3.66478	4.38595
3.48256	0.702503	4.9075
4.7375	0.7474	3.15092
3.46871	1.03693	0.585932
0.663632	6.26389	1.49092
1.12263	2.75252	3.34588
3.05134	1.13144	4.77775
3.36246	5.74805	2.56711
4.12598	6.21127	3.65599
1.46293	3.71035	1.85911
3.2101	3.96578	1.96826
0.826718	1.82052	2.48918
2.32009	2.51518	2.9888
0.298301	1.65074	3.68384
5.70049	4.19331	1.33499
2.40788	3.85615	5.67584
6.20592	5.49908	0.878619
2.7275	2.29606	5.04502
1.49206	5.0391	3.74866
4.85355	1.93684	4.52991
4.89687	4.72891	4.98849
1.83875	5.26478	6.02677
5.31359	0.544509	1.54191
5.50802	6.05005	2.17877
5.80647	3.33209	0.987787
0.15163	2.02524	4.83173
5.14604	4.99908	6.03284
3.91619	5.95842	1.26818
4.2669	4.36095	2.23742
3.54476	4.9881	5.86301
3.42644	0.692515	1.37417
2.58692	3.066	0.745842
0.893923	1.7174	2.45889
3.44983	5.53422	3.63551
4.17668	5.78567	4.65988
4.23918	2.90419	1.73307
0	1.66773	0
0.614106	1.64829	1.02814
5.5635	2.42905	5.13996
1.0774	5.2377	4.37997
2.95912	2.70452	3.53278
2.38399	3.10521	5.73405
4.21125	0.292056	1.69341
1.89466	3.18456	2.50537
3.37174	1.29578	3.59776
3.2085	5.05875	1.30936
5.85136	3.36977	3.74567
3.51871	0.213932	3.1797
1.53372	4.35523	0.365597
0.324405	4.50165	1.26528
4.36613	2.12177	4.71033
0.58304	1.97408	5.6974
5.93103	2.91755	0.54107
3.4972	5.06266	5.31474
1.63669	1.27287	5.25385
2.447	1.26133	3.79223
4.76398	0.717786	1.48738
5.34904	4.34785	0.59742
5.37057	5.42805	0.996206
2.88418	5.81799	0.795611
2.41163	5.66502	4.11796
4.1635	5.01737	5.01221
0.906409	5.64898	0.779447
4.71895	3.37724	5.32988
1.09778	0.387786	1.88371
2.07166	2.56956	5.33567
0.575029	1.28129	0.784861
3.02553	3.11467	0.304313
5.14994	3.45576	0.026558
5.59652	4.07724	0.0221613
1.47599	6.22575	1.75039
4.20806	2.49198	1.55857
2.56678	0.766916	3.88185
5.62876	4.39974	0.458344
4.30369	3.12884	1.73304
0.414626	5.24581	3.21652
5.21135	1.31528	3.6532
2.26708	4.7017	3.7519
2.08067	6.07656	4.85002
5.22023	1.33431	1.59607
2.08734	4.10484	2.22758
1.72321	2.26658	5.18566
2.88387	2.80229	5.20905
0.48337	5.07156	5.13905
0.275868	5.72421	3.67515
3.33877	1.05361	5.28432
1.883	3.28501	1.1714
1.3883	2.85351	1.93601
5.86834	3.69737	0.371156
3.19443	3.29866	5.46537
1.07466	1.29616	5.43994
0.00302962	5.93059	4.73895
0.0711097	5.60789	6.20299
5.07264	3.29238	1.62928
4.76753	3.92643	1.21752
3.58173	4.58496	0
1.59356	3.45865	2.4786
3.41342	3.6517	0.97362
4.16324	2.80939	5.39225
0.38117	3.03408	0.403376
4.56481	1.41124	4.38395
2.61709	2.37818	3.70655
3.51846	5.56879	0
5.72216	1.45848	2.34048
2.79422	6.05137	4.88244
4.52993	2.52384	3.22278
4.0386	5.23173	2.78853
3.64816	4.43279	2.67184
2.88357	2.01672	0.396744
1.71879	1.57509	1.68537
3.18501	0.88917	2.3422
4.2561	2.73215	1.31381
3.87592	2.82911	1.75601
0.113295	2.55201	4.51686
0.209142	0.770973	4.10041
0.969235	2.05083	0.358235
3.61934	2.73136	0.444901
1.51633	1.48786	3.45714
2.35739	3.10257	4.69463
3.13692	4.10633	3.27711
4.59002	3.70441	1.40404
5.81866	4.12412	3.08473
2.52639	3.63443	4.54062
3.72985	0.0258879	4.67701
1.2153	4.43522	0
5.66592	5.27831	5.29209
0.999593	4.46404	5.76853
1.93064	2.35908	5.98881
2.95055	2.34561	4.40802
0.641632	1.43972	0.406089
1.06652	2.82717	5.40076
5.22529	0.119641	2.33901
0.714938	1.81154	0.860243
4.0477	1.64563	0.679767
2.2591	5.93582	3.80304
2.22179	0.578359	0.812498
0.128655	5.32642	6.04969
1.53022	0.329724	1.16394
2.0599	2.53583	4.35517
5.40211	5.1122	4.65784
3.15481	2.89966	0.562123
0.739179	0.507357	2.32804
5.71481	4.5179	0.409924
3.94597	4.8151	4.63826
5.87364	3.78081	0.569795
5.2371	3.53812	2.64971
5.98697	0.914376	1.28774
0.957928	5.48349	6.09675
0	3.1795	5.59121
1.2601	5.01304	1.95196
4.08599	3.6547	0.149281
5.1696	4.47231	5.8593
1.88522	5.84316	5.77757
4.53461	3.28261	4.66087
3.44955	2.87036	3.04961
5.71224	0.315585	4.12558
2.42711	3.32062	1.96749
1.39071	5.64006	1.71627
3.78103	2.38579	5.26254
3.32943	3.60939	1.20562
4.87978	2.29882	1.99868
2.78753	0.266267	2.23099
0.537626	0.428727	0.976213
0.610461	0.960718	3.36712
4.72987	4.69608	4.09621
4.43603	6.14289	4.03508
1.034	2.34013	2.8336
0.574275	0.0929352	3.83943
6.01896	1.02162	6.25849
0.473552	0.920787	4.81044
0.0149894	3.31858	4.88783
4.46668	2.00198	0.541866
4.18512	3.67453	2.69011
0.709101	1.08212	6.17523
5.32859	6.08726	3.11876
5.75938	2.1168	6.15061
2.55832	3.81763	4.21983
3.77701	0.905919	5.63807
2.7154	2.25095	5.66293
5.81537	4.36597	5.12934
4.90306	4.03724	2.68178
3.03694	1.28432	0.45345
4.04489	3.80796	0.987516
5.71078	2.7648	2.26297
5.21591	0.740143	1.26369
6.14025	5.64252	1.89766
3.09741	5.36443	5.24001
0.0785377	2.47414	2.6705
4.70281	1.84969	6.12534
5.10935	2.43592	3.80728
3.74603	5.55244	3.72669
5.92861	5.72973	0.583259
3.44037	4.3778	5.06495
0.0727445	1.34031	3.1232
5.86303	6.22723	3.29935
5.1016	3.49977	2.00669
5.97974	5.42944	1.24432
6.13482	2.20397	1.61124
5.91275	5.97375	1.04375
4.0884	4.07302	2.70067
1.47785	2.35449	2.36616
2.31052	3.08649	6.21547
2.58897	2.44455	2.4588
4.68598	5.26382	4.15378
3.56161	4.70856	1.7519
5.91204	1.52458	6.00181
3.69078	3.68911	3.69241
3.1872	1.90204	2.61237
1.40896	3.14743	3.05216
5.47362	3.77125	2.00661
2.50033	2.53855	6.1058
3.55448	1.46681	0.031283
1.03197	5.16252	2.17323
2.40471	5.25632	0.150877
5.02473	3.02424	2.36149
5.67245	5.54712	5.48619
1.32514	5.39698	5.85911
5.01364	3.34913	3.4093
1.906	2.32935	5.48072
2.09458	0.483253	1.68181
0.704767	3.73789	4.36361
0.571339	1.44946	5.73722
3.98553	0.624121	5.42699
0.364372	1.57255	5.81206
2.16409	2.80282	3.13885
0.507572	5.76756	4.60978
1.85249	2.92366	2.1285
5.62948	3.57815	1.81634
1.5154	4.38651	2.20015
3.7949	4.50552	2.40769
5.0402	0.60866	3.36015
2.75294	3.6615	1.50247
3.87181	4.51624	2.8065
5.79432	1.10095	4.10272
1.69455	1.86543	1.36079
5.46293	4.20535	1.17968
2.27864	4.2324	6.24139
4.78747	2.3584	3.30264
2.19658	0.866516	1.52635
4.89716	4.75883	2.72399
2.558	3.16637	0.0267797
3.88011	2.5405	1.85428
2.89621	0.176199	1.70666
5.48482	4.04906	2.88577
1.98045	2.9589	1.3378
0.669361	2.65051	3.1956
1.22785	1.39278	3.06314
4.58023	3.02138	5.71205
2.02809	3.54627	1.6392
3.68939	1.22496	3.27742
1.60014	4.09664	0.745237
3.41053	5.47477	0.726258
4.42532	1.77327	4.49434
1.13539	2.67484	4.16636
5.3665	5.71157	2.5215
3.206	6.24125	4.90112
1.09028	6.28046	4.90859
4.10955	4.5974	4.70027
5.46618	1.64388	5.71317
4.05064	5.33096	4.49266
3.63023	5.54457	0.258519
4.5169	3.99776	1.12979
4.25919	3.9343	6.16791
5.18407	1.07137	3.98991
3.35009	4.52011	1.42467
6.04081	5.07277	3.17719
0.681852	0.879323	3.89282
3.30982	1.92344	5.42789
1.12476	2.70481	0.365258
0.397759	0.57401	5.81512
2.04284	4.36966	4.20279
3.3886	1.33174	1.66883
6.1098	5.69932	1.41247
3.08614	2.59421	0
3.40524	0.145439	5.7485
1.87309	1.5508	1.69394
0.514419	2.49609	2.58482
5.09506	3.56089	4.19278
4.80184	3.91689	4.82814
2.43754	2.84689	2.18433
5.18811	5.61209	2.57685
1.90175	6.23987	4.28784
4.06487	0.474532	2.36051
2.93009	4.64495	3.11427
3.34546	0.121773	4.16107
4.02849	2.64435	1.89778
4.50168	4.87974	1.37814
1.02026	4.58352	4.34877
4.35689	6.06447	5.57016
0.403647	3.82266	1.86878
2.53133	3.48232	3.77626
6.13244	3.27025	3.02093
5.34961	5.97959	5.06246
2.44576	0.710876	3.20438
6.12566	2.79822	3.67238
2.97921	2.70938	5.85864
4.07243	4.9774	1.17108
1.61271	1.33463	6.03924
3.95498	0.259031	2.56787
5.72087	0.521746	4.7926
2.28429	1.75011	2.49374
3.16938	3.02175	1.0308
4.07997	5.55575	2.76026
1.0629	1.44609	2.99985
1.8073	3.69241	1.88724
3.73636	2.95664	1.61246
1.49759	0.633086	1.66426
3.65164	1.52814	2.35506
2.64843	2.79346	4.24739
2.14806	1.71189	2.51185
2.34227	1.7731	0.110586
2.67584	1.40712	1.17036
4.99038	4.35016	6.081
4.00676	2.55044	0.0578551
3.29205	3.47505	3.94962
0.552354	0.652864	0.666293
0.676627	6.07972	2.26576
6.09277	1.99136	1.738
2.78178	4.56721	2.80623
2.80627	3.05888	5.23284
0.984352	1.78906	2.18979
2.5781	1.00944	1.74919
1.27685	1.62975	0
6.14757	0.384814	1.65164
3.99304	3.07048	2.65598
1.83167	4.04163	4.4934
4.53922	5.27363	3.32264
5.39588	4.04863	2.24664
3.88792	3.90521	0.858807
3.68775	6.19768	3.93721
2.90986	5.07424	5.44545
0.498449	3.57199	4.28112
1.69899	4.65273	4.31539
0.731919	2.19311	3.65085
2.04265	0.283844	5.92789
0.341021	5.7526	4.12177
4.60997	5.11793	1.65532
1.2176	5.83605	2.954
4.53361	2.192	0
1.06575	6.14238	2.04571
3.30879	1.50093	5.23603
3.16552	3.11008	5.39612
2.8546	1.27605	0.718883
1.40375	2.37042	3.81981
3.57781	5.23322	2.41538
3.33703	1.89617	0.984549
0.83865	4.88899	4.0613

## Sheet: HighTheta
Prec	Pref	Foll
4.17598	3.60309	5.18984
6.03415	4.47615	1.65242
4.41998	4.18929	5.99325
2.49462	4.30503	1.61382
0.73994	5.91625	4.73361
0.498045	2.73578	3.40761
1.24919	3.21918	5.38521
4.4303	5.40605	1.17128
0.482778	1.46874	5.5894
2.03021	4.21398	2.78777
5.32021	0.613819	5.73911
2.14977	1.7502	3.01393
3.04968	1.41064	4.56135
2.1017	2.89989	1.7605
1.35242	0.134871	0.272925
2.20507	5.74497	6.18392
3.11517	3.07739	2.02901
0.620686	0.666479	0.364429
5.20035	3.13252	4.49044
0.366365	3.95459	4.66225
2.3865	6.06519	2.65857
2.02367	2.79026	2.83296
0.52852	2.8896	3.84597
1.83238	4.51997	3.12464
3.96711	1.35717	2.55527
2.63989	3.41273	3.00959
3.15249	2.18921	3.29122
3.47842	3.51478	0.0425548
4.93653	6.2807	4.78473
1.81883	5.89764	5.59007
3.09443	3.42242	4.24659
0.582383	5.44527	3.67865
0.137691	5.11186	2.82164
4.7913	4.1992	2.51793
3.13578	4.55962	2.84582
1.83935	5.4704	4.92304
2.69725	1.06311	5.05137
3.93859	4.65719	1.15618
4.19237	1.97195	5.33204
3.83641	2.90153	6.21679
5.90025	1.7096	6.27274
4.02456	5.6307	2.31346
4.54065	0.0869477	2.24932
3.9512	5.66749	6.24536
0.308659	1.89641	6.10167
5.52292	5.25803	4.02782
0	2.16721	6.26819
0	2.01644	4.00577
5.01497	3.33683	3.61872
4.09549	1.68231	1.05072
3.5904	4.45154	2.49583
2.02744	3.13941	5.81078
3.8334	2.77459	3.00006
0	5.44815	2.75145
4.77696	2.07757	1.68282
0.729724	5.05173	3.69769
5.69712	3.43299	2.33619
1.7577	0.12849	1.97535
2.515	0.148492	0.435453
5.68677	4.79283	1.53461
6.25449	4.59621	4.25665
2.30636	2.66776	1.53415
3.79585	3.6462	3.84738
2.03651	2.18933	6.09622
4.54545	5.15045	4.59177
0.0387138	1.53544	3.43945
5.43478	3.7122	3.39132
0.566737	2.14352	4.25029
0.0032974	2.79546	4.21071
0.189313	2.45733	2.05736
0.176953	2.921	2.27046
4.03363	4.61123	6.11061
0.966176	1.82484	1.13491
3.27654	4.53496	4.38688
1.12709	3.44765	5.81605
1.21388	0.802702	5.42576
0.1219	1.58668	1.97517
0.126481	5.84295	3.6832
4.69965	6.16894	2.13574
3.73043	4.03378	3.66959
4.93424	2.71901	5.98523
3.25609	0.515591	2.17941
0.843843	3.18439	2.59726
1.4462	4.32864	3.42191
5.64461	0.375088	4.11941
5.58184	5.52674	1.17143
4.53996	0.26653	3.16667
4.32109	1.65516	5.86502
5.05062	0.463144	5.71341
3.12211	4.25372	3.53098
0.19545	0.241515	3.4312
1.73236	6.2361	4.32328
2.99787	3.76076	5.89373
3.01444	5.31029	2.99085
3.27897	2.08844	1.28255
2.17385	1.24996	4.77609
0.973503	0.838483	1.4578
2.68266	1.92989	4.99339
2.39076	4.49879	3.73955
1.6129	0.949838	5.08313
2.92534	3.74872	1.60677
4.58546	2.3066	4.84144
0.246378	5.84693	3.42279
0.41054	5.02332	0.610997
5.56513	5.63456	0.615521
4.89378	6.24563	0.0996253
0.224555	5.15602	4.051
0.499922	2.7044	0.819671
3.09784	5.78954	2.61986
5.77365	6.1348	0.222231
3.53044	5.66577	2.0915
4.72169	2.73389	0.176397
6.24072	1.8625	1.02274
3.31371	5.99401	4.77133
2.95599	1.65853	2.46692
5.68345	1.92285	0.20068
1.73028	5.85067	4.86464
4.19909	5.40589	1.74319
0.00635096	1.37831	2.04229
4.62173	2.75422	4.16075
5.21581	3.73188	3.42111
5.80202	3.24891	2.83288
2.44691	6.18045	3.10674
1.65843	5.96751	1.8849
5.25019	1.40632	3.04939
2.69963	5.44371	6.26523
4.88069	0.255013	6.22942
6.13952	0.608569	3.83257
5.35687	3.14106	0.620569
4.28409	1.80072	6.22661
1.46036	3.68613	5.48584
0.453571	6.02862	2.98295
0.882612	0.565786	2.33361
2.12473	6.09598	0.81464
5.37698	3.15382	3.87619
3.13464	0.953016	2.19568
0.448545	5.47544	3.51915
4.67678	3.16383	0.72289
4.5313	3.16142	5.05809
0.769651	2.04606	4.80432
3.68283	1.12021	5.98942
5.87766	2.37552	4.98531
0.0920204	3.92376	3.31547
2.9041	6.24538	5.81888
1.70105	5.09786	2.23093
4.63706	4.48613	4.53695
2.24386	5.2349	0.70955
4.43032	3.52871	4.37137
0.697184	4.62688	4.06184
0.385463	1.45765	5.09002
5.25107	6.07581	5.76696
3.38556	0.696234	4.56851
5.77809	0.889454	5.32712
5.98008	2.08759	3.82065
2.45601	2.58099	4.94319
2.86793	0.737666	3.02727
0.769527	2.58109	0.367581
3.29882	4.89596	2.61663
3.15899	5.13622	4.54455
0.90583	2.48291	1.56777
2.40902	4.85356	5.25423
5.77037	6.04913	0.611377
2.2984	2.39061	0.61122
2.35585	6.04075	5.79229
2.60877	0	2.19249
0.367366	4.85542	1.54461
3.56182	5.96986	4.93982
6.1357	4.05681	5.9697
2.94028	1.97953	0.754105
4.67622	3.27231	5.43442
3.4454	2.84073	4.73319
4.55441	2.08496	2.6728
4.17121	1.5973	1.5492
1.47807	2.6661	1.37331
4.63818	2.84452	1.99434
5.85023	1.08817	1.61842
4.29105	5.93661	5.14374
0.960427	4.04319	6.10454
5.99069	2.4551	0.966158
4.83449	5.2889	3.80386
0.645342	6.19361	5.9446
1.39801	0.122779	4.10179
2.24777	0.733884	0.564493
4.19178	1.96542	4.48421
0.0575182	5.21746	2.86081
1.26725	3.2234	4.86924
2.14792	6.10186	2.20463
0.830934	0.0493653	1.35309
3.15375	5.25857	4.54303
1.32697	0.242171	0.423158
4.65015	4.22323	5.65821
2.25012	2.50447	3.21844
6.12571	2.27769	2.53106
1.79824	1.53541	5.56679
5.01828	5.02998	6.28135
1.2631	4.90713	2.58028
4.45371	4.55414	3.56716
5.72725	0.327749	3.23784
1.61223	2.1415	2.73263
5.87469	1.36242	0.596402
0.455462	1.85458	5.47508
1.88197	2.53053	2.41275
2.37302	6.15752	0.4321
2.37988	1.19689	0.918816
1.08862	1.26146	2.30931
0.543876	1.91193	1.40637
5.78018	6.19065	3.26957
1.22215	1.24817	5.52361
1.58989	1.59764	0.587332
0.0822175	5.05568	5.85178
0.789399	0.156194	1.07727
1.74489	4.39626	2.72616
3.76393	2.40081	5.6217
2.64613	2.14349	3.70988
5.34734	0.934888	1.59904
5.65472	2.16343	2.24116
0.669746	1.08614	1.15457
4.08101	2.70909	0.950132
1.21276	1.01983	0.0200496
2.06576	0.815638	1.52514
1.26231	2.29695	2.08578
5.97563	5.98757	3.37724
1.27202	2.03118	1.44605
2.18232	2.15215	0.0254395
3.31978	2.84694	2.805
2.1846	1.75237	6.11503
1.91846	2.92753	1.03888
3.57953	3.7844	4.58843
1.03977	6.13046	1.08584
4.66477	5.55677	1.24002
5.91938	6.04217	5.75852
3.12456	4.28925	3.86205
5.99309	0.435957	6.24326
0.0497782	5.10833	5.9175
5.97289	6.09883	6.1537
0.448542	0.976503	0.381618
1.42166	1.8519	2.97631
6.03263	0.525819	0.114057
5.069	3.50557	3.13292
4.56575	3.64649	3.94659
1.40255	1.41667	1.97736
5.10616	5.12367	4.89038
3.0496	3.11528	2.74474
2.67932	3.03086	2.71571
2.83887	3.46006	3.19414
3.34386	4.21404	1.7122
4.12762	3.80159	4.1174
5.70214	5.89961	0.555257
2.39073	2.46321	2.96317
1.34461	4.54421	2.55661
5.54155	1.39291	2.25542
0.566401	1.14559	2.27858
2.04648	4.56971	3.72417
1.63616	3.9725	1.97971
1.15176	5.41199	4.38387
3.97798	2.88258	4.90006
0.0221904	5.87588	0.1752
0.242952	6.25647	0.0338158
6.00662	5.21873	4.02621
3.19744	2.8255	3.57681
4.88229	3.93196	1.28985
4.90486	2.82299	3.68451
5.41461	1.55685	0.765723
5.82429	3.0274	3.59277
2.69231	1.2869	5.60347
0.898601	3.79582	2.31681
0.0321458	3.3508	0.424878
6.02365	5.41201	0.555383
2.91735	2.50291	1.01006
2.63555	2.77265	2.21553
0.0214187	5.06891	1.80147
1.41675	0.570936	2.0201
3.60677	1.81643	3.37208
5.60046	0.384272	0.289717
5.21469	6.20613	5.75934
4.9975	4.83865	5.4201
3.26403	5.09336	4.15768
3.83537	3.79741	3.84499
1.69013	0.840792	0.657315
0.0747997	4.34982	4.7301
0.0380975	6.11792	0.69954
3.13353	3.14304	3.10474
1.75273	2.9078	3.84798
4.99414	6.128	0.293031
6.20805	0.542689	5.06105
4.08084	4.4922	1.66579
2.61147	2.34225	3.20424
5.86792	1.50788	4.16155
3.22567	2.54534	1.73172
1.76076	3.32221	2.25795
5.20352	5.00688	5.06185
2.99175	5.84475	2.6769
3.32866	4.13754	5.61943
2.23027	1.03429	3.47583
2.56669	2.56769	0.645918
4.53299	3.30008	3.09424
1.5894	4.94265	4.60281
5.80649	0.460093	5.44361
4.18558	1.93303	2.93879
0.384445	0.976196	4.93717
2.94921	2.22604	0.0769992
1.95292	2.8241	2.83944
1.6796	0.855808	0.67368
5.70531	5.41335	5.55409
3.18609	2.01048	4.64111
2.43426	2.80017	2.8096
2.26743	2.8926	4.32644
2.62083	2.48006	2.84007
1.45584	0.993207	0.517575
5.5876	3.56563	3.86237
2.57777	2.4225	3.23636
2.24291	1.49993	1.80515
1.09395	1.24392	3.23975
4.90821	4.48138	1.27257
5.42146	0.520685	1.27817
5.52039	5.56529	5.02207
3.0489	5.29862	3.39004
2.07378	5.81282	1.80171
4.69384	1.97983	4.12476
2.75782	2.31493	2.57331
0.960543	1.90325	5.0143
3.53823	4.05205	5.37337
1.44677	1.70059	3.34224
2.13348	2.0977	1.23926
3.4889	0.588905	1.87822
5.32853	2.09688	0.876233
0.75571	2.94001	2.15502
3.22295	2.79091	3.34773
1.06502	6.0883	0.823707
2.65842	4.68439	1.50297
0.529135	1.7167	0.762074
3.37661	2.74688	2.76856
0.335777	4.35612	1.76874
2.76202	3.92122	4.69605
3.60931	1.71552	4.23262
2.64843	2.53572	2.86694
1.52056	2.83314	2.9333
4.46826	3.93113	6.0046
4.85604	4.76755	5.29574
1.51142	6.25738	4.34159
4.15249	4.78215	6.2065
5.39072	2.66727	6.08813
0.019223	4.44694	5.94513
0.963993	0.966798	1.4722
1.2935	4.03157	4.72751
2.91149	2.67977	3.30958
4.42219	4.4256	4.42272
4.68825	5.30808	3.96996
5.17896	4.09882	2.41806
4.30479	2.52323	3.81456
0.113876	6.02778	0.288979
4.60306	5.88839	1.96789
5.62252	3.11873	5.84355
3.54914	2.95198	2.72647
3.77497	6.19917	5.42525
4.8864	5.46517	4.07397
3.41857	4.0414	2.45182
6.01763	5.1543	4.50115
2.93776	3.1047	2.60451
3.38772	5.80995	2.06832
1.99036	4.89032	4.74362
3.64902	1.58179	1.85612
5.63922	0.430243	0.182708
6.12463	5.99988	3.18823
0.938324	0.244575	3.56087
0.617527	0.62027	1.98887
2.46653	0.0664449	2.94562
5.0482	3.06525	2.43742
0.312117	5.73482	0.632771
5.80186	1.20406	0.939234
3.06755	4.44621	3.25183
3.95437	0.0139035	2.82007
3.71092	2.47583	2.58075
2.71911	3.59934	2.45939
5.45228	4.60839	5.62091
2.58064	2.71062	3.23706
2.57028	3.36306	2.21559
2.90008	4.26249	3.36096
4.40433	1.42271	4.03647
5.33745	3.38617	2.25501
4.05984	3.33891	3.12595
3.08001	2.26763	0.444705
5.31356	5.69769	3.13912
0.750451	4.89502	4.95767
4.04871	2.6235	5.36878
5.42932	5.51462	5.14178
6.11816	0.398158	1.60106
4.68924	6.27676	1.61741
5.85136	1.10431	4.51263
2.40856	2.65162	0.006815
3.57343	3.22782	5.60072
0.361649	6.07913	6.12244
0.684487	0.210253	4.48573
1.06268	2.64903	0.440016
3.36833	3.93105	4.24001
3.48781	4.12935	3.02073
5.82054	4.36103	3.54664
5.18739	1.90433	4.52441
0.0888991	4.76101	3.89753
2.30496	0.971651	3.81611
5.26625	5.00355	2.79306
0.46008	6.10024	4.6102
5.38077	0.202024	0.344705
0.0036351	3.83767	3.84009
5.29331	3.39689	1.90114
0	1.30216	3.38082
2.60674	3.2234	3.29629
4.05378	1.61559	2.42746
2.97846	2.7648	3.46531
2.33492	5.17244	2.01034
3.27077	1.72823	3.12141
4.92242	2.06996	3.33301
1.93072	2.33741	2.50597
3.51622	3.99735	0.931209
4.29542	6.14384	5.89322
5.89492	2.71069	0
4.3764	3.41202	3.48371
2.55435	2.65556	2.91848
0.788111	4.20965	3.08987
2.86561	3.06058	2.61092
3.95512	1.26971	0.351594
2.80858	0.627159	3.35185
3.99651	3.96728	5.07498
4.38978	3.01101	3.28626
5.16378	3.37558	2.71149
4.88029	2.67939	2.40599
4.97158	3.01574	5.68306
5.05024	1.75865	3.32714
2.4931	3.92215	3.72563
4.09931	4.79639	2.54187
3.56767	3.67775	2.21261
3.95964	3.18652	0.161679
1.92443	2.95451	0.80283
1.71169	1.44285	1.95302
0	1.82061	2.65827
2.10548	1.37819	4.45118
1.86582	5.37954	2.27425
4.49	3.54822	2.67746
4.01055	4.65686	1.66869
1.88555	4.08142	3.2976
1.94957	3.24973	1.81664
4.96957	1.6652	5.83946
0	3.07469	6.24321
0	5.56759	1.37656
4.58499	2.28462	0.699479
3.66075	4.80732	1.90828
3.72353	4.16303	1.22249
3.78783	5.0177	2.7971
5.73758	0.273647	4.60409
0.633144	1.93985	1.94939
0.266625	1.31824	5.47134
3.66464	4.84186	4.6167
