# Supplementary material for: Theta-phase dependent neuronal coding during sequence learning in human single neurons
Source: Nat Commun. 2021 Aug 10;12:4839. doi: 10.1038/s41467-021-25150-0 (PMC8355141; doi:10.1038/s41467-021-25150-0)
Supplement: Supplementary file 4 — Source Data [file 41467_2021_25150_MOESM4_ESM.zip › SourceData_xls/SuppFig13.xls]

## Sheet: FigS13.A.StrongTuned
1.3062	1.8839	2.05559	2.20332	3.02545	3.01862	2.6603	2.7969	2.34394	2.57505	3.37853	4.1177	3.81809	4.18911	4.14913	3.91225	3.54576	3.23204	3.0371	3.12319	2.83195	3.04154	3.13312	2.96426	3.2186	3.25021	3.24182	3.40472	3.48017	3.52453	3.73022	3.79787	3.89264	1.59471	2.18129	1.52723	1.56648	1.44451	1.58078	1.61446	1.72728	1.40987	6.06548	3.85584	3.24184	4.7583	5.4137	6.00829	0.529349	0.631976
0.935523	0.992156	0.954007	0.974241	0.853551	0.855378	0.822019	0.798306	0.832607	0.691255	0.628977	0.373426	0.447178	0.521661	6.20231	6.25755	5.94488	6.00883	6.18242	0.17828	0.316913	0.0861462	5.71783	5.61093	5.57092	5.42496	5.39495	5.61212	5.64117	5.58604	5.64246	5.54977	6.23097	0.487743	0.111753	0.138752	0.703452	0.607862	0.437455	0.581184	6.2608	6.01058	5.76983	5.33916	5.42222	5.57889	5.67837	1.66185	2.09775	2.76392
4.55688	5.62611	5.73149	6.08683	0.106371	6.09045	6.16727	0.143577	0.152091	0.444964	0.0586801	6.20657	5.98049	5.29028	5.86532	5.42318	5.87995	5.1714	5.73338	5.91046	0.279247	6.27777	0.21535	6.15317	6.08911	5.54694	4.96619	5.13742	5.12092	5.1528	5.13675	5.14452	5.68825	5.99154	6.01098	0.596365	0.100382	6.10116	0.498555	0.142633	0.595465	0.0847573	5.68393	5.97787	4.93975	0.0225494	5.03654	0.413816	0.043857	0.202706
0.428967	1.14359	1.12729	1.41193	0.971127	0.947408	0.531687	1.01525	0.977984	1.23657	1.37245	1.17329	1.2367	1.19368	1.25883	1.36579	1.34137	1.41005	1.29916	1.37397	1.39362	1.44319	1.31928	1.14815	1.21482	1.2676	1.29568	1.44551	1.31906	1.46428	1.48516	1.40771	1.24985	1.36628	1.28411	1.39944	1.39495	1.4359	1.39408	1.44513	1.43588	1.392	1.47593	1.66127	1.50254	1.53938	1.59533	1.66453	1.67037	0.747805
0.107623	2.15484	5.84939	5.84939	1.03385	1.74232	1.97181	1.85368	2.12479	2.10228	2.31264	1.49987	1.72704	1.5533	1.53387	1.36101	1.44213	1.63333	1.457	1.83776	1.61337	1.9044	1.8461	2.54103	2.12076	2.13991	2.4048	2.46531	3.39258	3.22535	3.99577	0.667909	5.8949	4.08035	4.38632	3.72225	3.9374	3.93466	3.81178	3.68415	3.61083	3.82378	3.41345	3.98818	3.9359	3.94849	4.15037	4.0125	3.78518	3.57112
2.8295	2.64564	2.64564	2.4412	2.39604	2.39604	2.55242	2.12193	1.8824	1.8824	1.66122	1.66122	1.32446	1.40953	0.970299	1.30517	1.93159	2.34479	5.75122	0.0355929	0.299268	0.299268	6.25932	6.27596	0.155743	6.11994	0.0244183	0.239568	0.510037	5.93811	0.0302247	0.0597879	0.0597879	1.46065	1.17643	4.99639	1.10431	1.79878	0.847034	1.07415	1.25811	1.25811	1.38157	1.38157	1.29583	1.21592	1.21592	1.44067	1.44067	1.743
2.08853	1.47204	1.04103	1.15758	1.20137	1.36416	0.835355	1.12375	1.06652	0.658837	0.645969	0.516987	0.580953	0.669769	0.641512	0.737923	0.699579	0.49778	0.497356	0.422123	0.398171	0.494811	0.51698	0.535288	0.494824	0.54169	0.495762	0.554923	0.70294	0.53893	0.497118	0.510481	0.727477	0.846018	1.35373	1.21966	1.01575	0.988463	1.0934	1.05913	0.932476	1.18759	1.28936	1.1996	1.23133	1.09537	1.2037	1.42722	1.39349	1.25773
2.0317	2.0317	2.20896	2.20896	2.20896	2.20896	2.20896	2.24129	1.90148	1.95896	0.688115	0.415574	0.183015	0.583618	0.517238	0.48659	0.491341	0.526137	0.466771	0.181471	0.19035	0.323918	0.301387	0.301387	0.178126	0.270147	0.211465	0.292209	0.37956	0.395716	0.30549	0.216003	0.424532	1.68241	0.851149	0.517798	0.702667	4.44843	4.9008	1.22323	0.169109	0.254892	0.820143	0.720084	0.510901	0.353823	0.353823	1.05935	1.39941	1.16473
2.0284	1.70374	2.43183	1.87766	1.71791	1.9897	2.81246	2.27437	2.51681	1.9764	1.8264	1.46686	1.67273	1.83045	1.65992	1.60249	1.10381	1.16547	1.19627	1.31158	1.1584	1.27398	0.819564	0.608002	0.760041	0.456462	0.784808	1.00045	1.16551	1.27242	1.52475	1.67615	1.80327	1.87152	1.52578	1.55362	2.19851	2.37761	2.66855	2.53623	2.92207	2.93644	2.95087	2.92556	2.52799	2.4035	2.42528	2.58725	2.65109	2.86279
2.29634	2.35816	2.80652	1.64956	2.17626	2.12773	1.9645	2.21712	6.28229	1.49671	2.16383	1.82748	1.61777	1.63055	0.171019	0.451693	1.33295	0.192426	6.17089	0.148894	0.311024	0.589125	0.29759	0.0931552	0.140392	0.0638118	0.215471	0.184586	0.20511	0.217005	0.28607	0.247007	0.222162	0.242069	0.0738022	6.27887	6.10528	6.04398	5.78464	5.57156	0.0926729	0.411609	6.05477	5.72838	5.35882	4.0607	3.57822	3.44429	3.58338	3.81467
4.13103	4.2859	4.12121	4.38584	4.25853	4.22472	4.21202	4.02401	3.94204	3.90879	3.73668	3.95414	3.93405	3.82203	3.77177	3.72495	3.76689	3.65241	3.76967	3.73605	3.7271	3.59879	3.39261	3.35276	3.54349	3.13601	3.09326	2.90343	2.91088	3.24762	3.36733	3.66293	3.52736	3.497	3.3905	3.78212	3.59729	3.53694	3.7907	3.93333	3.84816	3.93363	3.98302	4.14752	3.96291	4.10661	3.77085	3.72283	3.88423	4.20482
5.6791	5.99742	0.412596	4.12149	2.39722	2.47333	3.61491	3.319	3.29371	3.57605	4.86981	4.78902	5.18827	4.19763	4.12143	3.20394	3.50542	3.95221	4.01753	3.81853	3.83804	3.3918	2.69681	3.45419	4.5986	1.45652	0.48253	0.285025	0.424278	1.41658	0.626336	1.65719	2.3501	1.71494	2.19666	0.651171	1.13257	1.80826	2.6899	2.61378	2.2123	2.13194	2.02912	1.90416	2.77464	1.67177	2.3607	2.41843	3.08662	3.24628
5.96327	6.25264	0.0686641	0.0216329	0.125935	0.23924	0.579441	0.486491	0.563662	0.657113	0.323861	0.298895	0.551182	0.719374	1.09407	1.00835	0.964672	0.483678	0.0745286	0.234983	0.709448	0.570357	1.0215	0.753138	0.590105	1.41738	1.11462	0.858708	0.620552	0.565958	0.697052	0.514501	0.61846	0.711937	0.451169	0.448664	0.324427	0.213952	0.0651558	0.387999	0.539796	0.495808	0.654351	0.551356	0.522608	0.467465	0.409814	0.231946	0.374931	6.1145
3.64849	3.78153	4.3639	4.4636	4.47542	4.17234	4.65388	4.33893	5.08432	4.39082	5.02478	5.28201	5.17712	5.70387	5.85112	6.01702	0.0775957	0.15171	6.26607	0.219783	0.297265	0.297265	0.269406	0.2465	0.302727	0.984273	0.605409	0.336834	0.927006	6.23839	0.530899	6.22625	1.31814	2.13478	1.8298	2.92323	3.1331	3.3732	3.56895	3.86523	3.94697	4.23536	4.33687	4.33687	4.33687	4.34183	4.21475	4.5315	4.2239	4.17533
4.96902	5.01249	5.05447	5.08017	4.91441	4.85577	5.13972	5.19151	5.23095	5.38417	5.34472	5.42629	5.64159	5.78813	5.48553	5.64371	5.72487	5.8206	5.99911	6.14673	0.123382	0.325383	0.140397	0.0503032	5.88324	6.09161	6.05871	0.0200331	0.134609	6.02722	5.61586	5.54023	5.341	4.95352	4.44077	4.41132	4.63164	4.93574	4.55316	4.62074	4.45426	4.42173	4.33099	4.16027	4.42114	4.32545	4.1904	4.02649	3.95413	4.01518
1.64761	1.00843	1.00843	0.863534	0.419909	0.417258	0.417258	0.373564	0.421395	0.519318	0.469821	0.865905	0.459706	0.557621	1.08756	1.3149	1.54681	1.03667	0.866093	1.14091	3.26671	1.92668	1.44121	2.18871	3.44933	3.43124	2.36131	2.82378	2.53397	2.95637	2.92655	2.59675	2.3801	2.5484	2.56455	2.76611	2.08019	2.48329	1.64312	0.109872	2.15609	0.949009	1.20786	6.10618	0.204954	5.17693	0.570992	1.04627	2.51118	2.70732
1.90667	1.90667	1.90667	2.18214	1.91702	2.16909	2.2885	2.78571	2.78571	2.8856	2.48062	3.46845	3.66805	3.37796	3.37796	3.49725	3.49725	3.34461	3.2919	3.41249	3.67767	3.85562	4.05271	3.84217	3.81903	3.70295	3.58767	3.68075	3.42743	3.59452	3.29606	3.64824	3.53085	4.29984	2.03482	1.98942	1.82888	1.5468	1.42259	1.21163	1.46413	1.46641	1.46641	1.46641	1.6525	1.36001	1.36001	0.461068	0.666767	0.74083
5.97249	5.93336	5.9814	5.98839	5.97691	5.96939	5.84106	5.62026	6.07356	6.17775	5.94801	5.77262	6.23479	6.02878	5.74254	5.24811	0.85472	0.540711	0.0459317	5.50791	2.53541	3.04537	3.12612	2.92748	3.11479	2.98007	2.96139	2.92093	2.95431	3.05593	3.14569	3.20314	2.96688	2.82639	3.15979	3.31111	3.10338	2.70863	3.10715	2.94378	2.95714	2.65105	2.79168	2.38049	2.91759	2.72898	2.56351	2.81881	2.65653	0.374107
1.08199	0.146849	5.54967	5.24662	5.0364	5.12665	5.68784	5.69113	5.16496	6.24781	6.17176	6.21392	0.153015	5.50465	4.57233	4.71015	4.65823	4.23528	4.49533	4.79164	4.6411	4.48381	4.51083	4.77672	5.1482	5.25664	5.02352	4.98119	4.93326	4.95375	5.4831	4.86235	4.82276	4.32301	4.83146	4.67349	6.05135	0.237484	1.0792	0.672806	0.657974	1.09639	0.616231	0.102704	0.838322	0.645242	1.36419	1.00504	1.22733	0.928935
6.22447	0.122615	0.428526	0.220842	0.147263	0.0420713	0.0241202	0.117037	0.0782413	0.0784531	5.80281	6.01404	5.80198	5.83376	5.95758	5.62577	5.68846	5.67542	5.5209	5.89974	6.01738	6.12448	0.0122077	6.02156	5.91273	6.05984	6.24431	0.716776	0.3705	0.0130215	6.2618	5.35967	1.03938	2.36164	2.11551	2.28739	2.54533	2.40587	2.17278	2.13003	2.12589	2.2991	2.56169	2.64442	2.67842	2.66661	2.40708	2.69166	3.06585	2.97207
4.58773	4.64038	4.62875	4.68922	4.65757	4.60412	4.5964	4.60604	4.70668	4.56348	4.45359	4.51618	4.66124	5.03182	5.07702	3.17795	1.61298	1.83838	1.56004	1.2073	1.07219	1.06993	1.59629	1.50694	1.47229	1.51057	1.48676	1.24347	1.39263	1.49427	1.55313	1.49755	1.13456	1.25628	1.06725	1.13101	1.21166	1.24355	0.907536	0.700696	1.01077	1.13606	1.07499	0.9888	0.778488	0.77518	0.974125	1.16907	0.975343	1.15056
3.9966	3.28086	3.79883	3.79883	3.91007	4.06863	4.03145	3.87631	3.75154	3.65496	3.73382	4.18786	3.91895	4.34338	4.87902	4.87902	5.50863	5.52219	5.31011	5.60623	5.28791	5.28727	5.63507	5.13513	5.64611	5.82792	6.0168	0.0621942	0.0452337	0.00426247	0.066111	0.0281131	0.113472	0.240812	0.0198614	0.275041	0.00489174	0.468325	0.387131	5.94934	5.76914	6.03704	6.13275	0.264673	0.307302	0.307302	0.572996	0.572996	0.349103	2.75551
3.04614	3.44337	3.34946	3.56612	3.1059	3.58962	3.4195	3.39949	3.39724	3.25555	3.2413	3.06631	2.92995	2.95492	3.09851	2.91384	3.20838	3.05801	3.0369	3.47776	3.14088	2.35308	2.47518	2.04651	2.26833	1.84485	2.11508	1.93883	2.21656	2.06302	1.86007	1.57937	1.01824	0.800157	0.787876	0.685007	0.976492	1.17564	1.13725	1.25209	1.15192	1.3496	1.28472	1.49711	1.54556	1.56595	1.42924	1.48062	0.218363	0.698988
1.87843	1.91599	2.34307	2.32822	2.31417	2.38317	2.30226	2.46504	2.45436	2.41837	2.47096	2.43934	2.58776	2.73176	2.7316	2.53299	2.79624	2.81908	2.60343	3.03915	3.14932	3.33093	3.61065	3.56827	4.39429	5.25035	5.42136	5.5187	5.43677	5.65945	5.76325	5.75692	5.63322	5.62988	5.4344	5.33255	5.52234	5.02589	4.76712	4.90896	4.80841	5.03126	5.20751	5.10263	4.50227	4.6659	4.30655	4.38195	4.02974	4.03632
4.82373	4.93612	5.0672	5.12799	5.29885	5.52521	5.53947	5.41338	5.38286	5.41708	5.45155	5.38782	5.08927	4.94242	5.01537	4.89729	5.33501	5.21519	5.17788	5.0614	5.17906	5.59371	5.83013	5.78722	5.65151	5.66745	5.37073	5.11365	5.03537	4.65089	4.97221	4.54312	4.26757	4.05984	3.88233	4.22162	4.42448	4.31126	3.80412	3.53157	3.43809	3.55109	3.55198	3.54585	3.77284	3.43464	3.36552	3.58402	3.61432	3.47983
1.35597	1.2561	1.09092	0.920128	1.00144	0.806166	0.937432	1.21018	0.913494	0.524768	0.0861357	0.290832	5.89045	5.99513	5.72966	5.10625	5.30438	5.51781	5.27996	5.17725	5.16664	5.20806	5.19554	5.08737	5.06221	4.97419	5.02764	4.64765	5.1485	5.02659	5.16184	5.00137	5.44935	5.55728	5.67522	5.84654	4.16734	1.77738	1.31148	1.55833	1.16523	1.37839	1.4214	1.63983	1.96819	1.91304	1.8249	1.86594	1.99953	1.68848
5.41761	5.41761	5.60397	5.50122	5.83214	5.64906	5.73616	3.63276	3.63276	4.60057	4.85314	4.32014	5.48869	4.76596	5.7312	5.60315	5.55297	5.55297	5.06571	4.95192	4.42242	2.46825	1.65516	2.01052	2.01052	2.21225	1.53025	5.69772	5.62391	0.146646	5.87514	6.26658	0.594905	6.17423	0.0551053	0.15282	0.405185	0.616059	0.718964	0.572473	0.705024	0.562185	0.439608	0.554833	0.418745	0.418745	0.418745	0.418745	0.174516	0.174516
5.58859	5.56183	5.60414	5.72472	4.84024	4.95155	4.58778	3.98561	5.65901	4.94305	5.55166	5.51537	4.60055	4.45003	3.36056	2.51503	1.69838	2.18572	5.60717	5.46948	4.92187	4.75425	4.94142	4.37115	4.02403	4.27914	4.85544	5.63259	5.37222	4.85872	4.00455	4.04271	4.67807	4.28876	5.74471	5.37471	5.03419	5.09074	5.12403	4.96104	4.99541	4.85946	4.99263	5.04691	4.50283	5.07214	4.78159	4.73681	5.04649	4.73545
5.04419	5.04907	5.22091	5.0508	5.04732	4.76302	4.5824	4.5213	4.36762	4.36707	4.20863	4.09737	4.14043	4.19773	4.27868	4.08629	4.2366	4.35785	3.57162	2.6126	3.37706	3.41676	3.5774	3.51176	3.25718	3.69857	3.42187	3.21773	3.66868	3.40592	3.6067	3.42232	4.55251	4.77664	3.66299	3.66657	3.21582	2.64337	3.96356	3.70513	4.25928	3.75126	3.59698	3.45449	3.19042	2.62132	2.55658	1.69535	1.73992	2.1023
3.74969	0.860307	3.26415	3.16893	3.78435	3.85493	3.96328	4.96829	4.70836	5.03837	5.03837	5.19716	3.99261	3.91503	4.18609	4.5544	5.28365	6.03963	6.00686	6.13456	0.0656886	6.2536	6.09487	5.74096	0.00573474	0.110534	0.175486	0.324767	0.393668	0.444241	0.55906	0.56745	0.651054	0.504428	0.669941	0.683831	0.911966	0.698764	0.890569	0.783589	0.896275	0.896275	0.904505	0.696765	0.855056	0.942553	1.16203	1.02744	1.35031	1.35031
0.216631	0.0682396	6.23256	6.22466	5.96177	0.0972193	6.17232	6.13403	6.16182	0.101257	0.123034	0.0312987	0.0208673	0.0347122	0.107704	6.2203	6.19684	6.0588	6.11588	6.02252	6.08529	5.97011	6.21931	6.23445	0.172208	0.156859	0.00587485	6.22601	0.140368	0.289371	0.359473	0.142553	6.24029	0.0740001	0.474687	0.518821	0.589259	0.722089	0.630026	0.739116	0.8367	0.819025	0.853952	0.856597	0.639604	0.639604	0.607917	0.523492	0.693416	0.772931
5.15311	5.17113	5.53348	5.95396	5.3959	5.35904	5.43065	6.02574	5.78376	0.195027	0.614413	0.440514	0.395864	0.278957	0.376802	0.783591	0.73918	0.535745	0.248327	0.50167	0.240459	0.295065	0.291751	0.220554	0.363711	0.34318	0.475085	0.284481	0.383219	0.283502	0.434453	0.467737	0.17025	6.16555	0.131414	6.15825	6.21845	6.01897	6.25854	0.241791	6.24301	4.40138	4.34292	3.81215	3.71547	2.99185	3.44671	3.37442	3.53946	3.15549
2.90217	1.89374	0.80245	1.32113	1.49664	0.041737	4.98914	5.98129	0.189786	5.73768	5.35063	6.16329	5.83336	5.95684	6.20851	6.24256	0.290731	0.184945	5.93639	5.92627	6.19464	6.27133	0.0652087	6.15852	6.20282	6.18253	0.0259933	0.194384	0.38507	0.538884	0.61031	0.880292	0.925093	1.04649	1.11624	1.47751	1.6216	1.92546	2.08859	2.04653	1.81852	1.87795	1.98951	1.99315	2.26251	1.98725	1.94598	2.00181	1.97844	2.11854
5.63705	5.63705	4.80887	5.26368	5.44163	5.62998	5.62998	5.57933	5.66453	5.25483	5.11588	3.79889	4.50332	5.13644	4.74104	4.83971	4.89043	5.10805	5.0777	4.77632	4.65511	4.35836	4.43379	4.30698	4.29778	3.87656	3.63374	3.66171	3.85514	3.80975	4.03983	4.03983	3.78205	5.16039	5.10766	5.20502	5.34137	4.8875	4.65247	3.06931	3.06931	5.56069	5.92884	5.41423	5.72711	5.70529	5.4794	5.59502	5.59502	5.59502
0.412298	0.715329	0.246032	1.07357	1.81648	0.353861	0.881416	0.625754	6.27669	0.384571	5.9171	6.2207	6.0285	0.0481584	6.1501	0.204513	6.06229	1.79668	0.126428	2.2659	1.4878	1.70216	0.392423	0.440979	1.15223	0.899949	0.31183	0.738139	0.169149	1.26308	1.31812	1.35754	0.883945	0.356956	0.364301	5.36963	5.1429	5.1943	5.4733	5.16775	5.24901	4.98056	4.99173	5.08022	4.85491	4.38917	4.41152	4.63278	4.31243	4.36468
3.4592	3.85822	3.54845	3.71864	3.68075	3.75829	3.9448	4.17581	4.26853	4.0104	4.27163	4.42841	4.6513	5.37057	3.83074	3.57164	4.34869	5.70814	5.92438	2.17201	2.0424	3.87345	1.76606	0.872452	1.19384	1.29123	1.45336	1.55398	1.35517	2.28976	1.99813	1.9775	2.05707	2.13003	2.40291	2.52858	2.5315	2.80575	3.76	3.21272	3.46635	4.35485	3.08666	1.09234	3.70362	2.38657	3.74987	3.13575	4.66285	0.0212973
4.72033	4.72033	5.09335	5.09335	5.09335	4.39214	5.54044	5.53368	5.53368	5.98739	6.0888	6.17446	5.93821	5.82161	5.75309	5.83186	5.7331	5.94221	5.73168	5.70731	5.84135	5.97984	5.97448	5.94364	5.8191	5.78607	5.90639	5.71397	5.89336	5.74095	6.00769	5.72965	4.92654	4.82786	4.37095	2.20224	1.35232	2.31378	5.55961	3.1291	1.04718	1.04718	0.95249	5.85922	0.346664	0.227755	0.468866	0.862752	6.26002	6.20944
1.01083	1.10271	0.931315	0.894902	0.773842	0.929533	1.13555	1.31127	1.35903	1.24296	1.16394	1.34404	1.10244	0.950187	0.955193	0.894397	0.889148	0.878903	1.01666	1.12666	1.76868	2.27535	2.39207	2.04098	2.57066	2.42576	2.69212	2.67104	2.35946	2.35127	1.8541	1.76399	1.96905	3.5124	1.59094	0.935664	1.22624	0.973024	1.58874	1.40032	1.27928	0.872491	0.191741	0.134511	1.04029	0.447007	0.515308	0.0503667	6.18759	0.51551
2.67059	2.64326	2.59029	2.37445	2.41706	2.49703	2.21668	2.2075	2.30075	2.42025	2.52625	2.54067	2.46777	2.66805	2.40446	3.09675	3.67544	2.84176	2.77336	2.16452	1.50937	5.4421	5.855	5.25333	5.3577	5.38788	5.31894	5.21214	4.79385	4.75042	4.88553	5.09364	4.83236	5.1407	5.21047	5.22209	4.97031	4.96746	5.074	5.15982	5.1519	5.07913	5.00149	4.96263	4.84448	4.86029	4.50207	4.60924	4.70556	4.87087
0.0761776	0.149887	1.17883	1.42142	6.19251	4.19907	2.31739	2.6123	1.58259	5.54723	6.22767	0.0769437	2.9926	5.53789	6.02101	5.47473	5.44646	5.61763	5.47378	5.47657	5.00811	5.30357	4.35304	4.32007	4.30502	4.35277	4.40341	4.51016	4.71187	4.81671	4.48612	4.74068	4.3671	4.40232	4.47263	4.59652	4.0786	3.64149	3.293	3.41026	3.38131	3.42308	3.80295	3.65877	4.1919	4.01101	5.14079	5.94149	6.07026	1.7618
1.78433	1.78433	1.65154	1.85066	1.85066	2.02727	1.9325	2.39943	2.6699	2.6699	2.55947	2.85695	2.89928	3.19069	3.21035	3.06041	3.15176	3.15176	3.16363	3.19699	3.35489	3.35489	3.30491	3.39527	3.16288	3.27829	3.27829	3.21491	3.37948	3.46	3.27696	3.27696	3.56245	3.18071	2.93499	3.40327	3.19283	3.0554	2.72065	2.4207	2.4207	2.40625	2.08279	2.08279	2.78685	3.02332	3.19017	3.4735	3.4735	3.4735
0.654408	0.67432	0.776768	0.759232	0.926792	1.02226	1.06066	1.26435	0.566506	0.632201	0.643919	0.377785	0.545015	0.538748	0.852646	1.17471	1.35417	1.25928	1.48184	1.73531	1.33525	1.40767	0.728497	0.766565	0.509959	3.50727	2.91338	3.35633	3.54858	3.11053	1.76774	3.09783	3.06222	2.88811	3.11435	3.17732	3.52096	3.83306	3.9431	4.12395	4.38299	4.23666	4.18684	3.99742	3.80841	3.84194	3.82277	4.07251	4.16389	4.67598
2.17327	2.25887	1.93381	1.7299	1.63087	0.774414	1.05154	1.32022	1.45071	0.830691	1.17077	1.12737	1.0853	2.18999	3.26077	3.05589	2.95772	2.68251	2.53495	2.64739	2.47198	2.32873	2.38635	2.19113	2.31994	2.26217	2.61499	2.40365	2.53494	2.60585	2.64658	2.80615	2.65241	2.42338	2.54196	2.15542	2.00924	1.50509	1.57634	1.05097	0.742605	1.15881	1.77978	1.69195	2.12637	2.07525	2.32568	2.30013	2.07545	2.33049
1.46232	1.65695	1.69028	1.84285	2.15931	2.10905	2.18603	2.07387	2.21669	2.22938	2.02114	2.25379	2.25088	2.26686	2.66715	2.84071	2.78717	2.84161	2.68233	2.88973	2.97897	3.08026	3.1883	3.22946	3.1352	2.97686	3.11284	2.9756	2.89922	3.02386	2.81521	2.88049	2.99151	2.96553	2.92336	2.82141	2.72701	2.56477	2.6604	2.71233	2.86281	2.68877	2.74792	2.80427	2.7109	2.66374	2.57834	2.62721	2.45441	2.41554
5.7468	5.78775	5.7836	0.577036	0.424293	0.401378	0.490289	6.25685	5.93118	0.0615045	6.17927	6.17887	0.0755582	0.206745	0.227778	5.89698	5.83036	5.73978	5.73008	5.99461	5.56663	5.44977	5.44165	5.46783	5.24844	5.13039	4.6275	4.00678	3.55726	3.20309	2.75603	2.88802	2.90299	2.97653	3.10991	3.11846	3.1633	2.99805	2.77957	2.81252	2.76893	2.85304	2.69216	2.73009	2.75713	2.78898	2.78634	2.72699	2.67089	2.77303
1.39706	1.30424	0.552044	0.733933	1.09268	1.47904	1.0094	1.44983	1.49156	1.43847	1.19463	1.26366	1.32131	1.356	1.48333	1.47511	1.62439	1.55723	1.47103	1.62002	1.6394	1.69446	1.7423	1.65237	1.77795	1.84298	1.85224	1.75131	1.79859	1.85174	1.85813	1.8704	1.9571	1.97628	2.10161	1.99008	2.20044	2.18092	1.89272	1.96612	1.91045	2.02855	2.02324	2.02324	1.92992	2.13934	2.27851	2.16725	3.00012	1.85803
4.07382	4.25128	4.24569	4.0834	4.24317	3.85068	4.02481	3.71654	3.71994	3.85126	3.99505	4.1395	4.16992	4.41075	4.55729	4.69148	4.52026	4.43278	4.12739	4.13386	3.92162	3.77368	3.7648	3.62864	3.76165	3.85386	3.71146	4.29665	4.88764	5.29144	5.11158	4.90293	5.2963	4.58693	5.06612	4.7981	4.62399	4.86886	4.81993	5.0654	5.60615	5.3011	5.30601	5.28203	5.14275	5.26805	5.0327	5.22988	5.08731	5.05023
1.52203	1.51833	1.66887	1.63269	1.66601	1.73689	1.93608	1.94323	1.54631	1.62298	1.64964	1.79821	1.80751	1.73908	1.78745	1.60774	1.83444	1.687	1.59024	1.3344	1.43582	1.52872	1.58993	1.58797	1.6549	1.49095	1.294	1.33214	1.05165	1.1795	1.49394	1.78773	1.70679	1.45216	1.55254	1.80569	1.56589	1.73486	1.67156	1.67107	1.82671	1.83144	2.17771	2.01367	2.23636	2.08659	1.89334	2.13794	2.36869	2.32771
3.77399	3.77399	3.11614	3.20839	3.20839	3.20839	3.20839	3.20839	3.6275	3.64526	3.64526	3.93545	4.03389	4.13206	3.98067	4.20973	4.52129	4.42393	4.26877	4.28758	4.16304	4.10315	4.02354	4.20628	4.04666	4.3017	4.3017	4.12432	4.34805	4.28513	4.28513	4.2923	4.2923	4.92442	4.61458	4.77302	3.26805	3.36863	3.40568	3.32685	3.41792	3.43115	3.56627	3.42393	3.42393	3.39292	3.39292	3.53154	3.53154	3.53154
4.87555	4.47258	4.65396	4.60813	4.46821	4.38735	4.3663	4.33403	4.30235	4.61448	4.49863	4.42612	4.40216	4.32791	4.29796	3.97668	3.91773	3.78379	3.72724	3.69121	4.05	3.78722	3.94388	4.23926	4.24098	4.36741	4.34462	4.49356	4.51352	4.39491	4.35476	4.30771	4.23176	4.30445	4.24547	4.38021	4.38335	4.39438	4.38445	4.3335	4.60658	4.52432	4.35118	4.47883	4.31999	4.14733	4.1802	3.76593	2.89646	2.48706
1.24807	1.46564	1.18615	1.3571	1.15385	1.00195	0.858843	0.915198	1.0151	0.865632	0.633293	0.751482	0.824905	0.880707	0.761687	0.767564	0.983173	0.71873	0.577542	0.459512	0.228021	0.597405	0.768218	0.380877	0.283569	0.119076	0.200139	0.685695	1.3477	1.38702	0.960336	1.34923	1.42846	1.29047	0.853361	1.11477	1.20943	1.35631	1.48128	1.72836	1.67967	1.7539	1.91438	1.56725	1.46989	1.47894	1.50258	1.4789	1.53811	1.48343
6.04607	6.06904	5.69627	4.75487	3.3423	4.34707	4.12658	3.75933	3.83088	2.92557	3.14399	3.06462	2.89919	2.73377	2.77094	2.78592	3.00243	3.15858	2.89508	2.89637	2.83187	2.92204	2.90923	2.96902	2.96083	2.89814	2.97171	2.80994	2.95238	2.86352	2.79557	3.06206	2.98477	3.24243	3.54088	3.785	4.0788	4.37744	4.17108	4.09451	5.08801	5.54959	5.55298	5.42912	5.63419	5.51352	5.42203	5.31291	5.46564	5.05976
4.32912	4.38034	4.38451	4.51211	4.56318	4.48652	4.4731	4.49397	4.59691	4.51168	4.4491	4.32037	4.31698	4.31582	4.2336	4.34719	4.678	4.12342	4.24361	4.11283	4.24493	4.31655	4.2246	4.29458	4.23011	4.2205	4.07228	4.12155	4.78517	4.61235	4.67249	4.74103	4.68979	4.881	4.77616	4.94242	4.78496	4.96085	3.9416	4.55312	5.27927	5.45671	5.34137	5.62098	5.77771	0.468812	0.886877	0.792738	1.03062	0.683206
4.71688	4.57249	4.46467	6.19713	0.554537	0.775858	1.41838	1.81762	1.93845	2.50136	2.40327	2.69792	2.52626	2.76464	2.42112	2.28785	2.03328	2.2313	2.12614	2.0697	2.02491	2.08577	1.97943	1.90709	1.86453	2.0782	2.31171	2.19661	2.3983	2.37371	1.82347	1.74014	1.05178	1.86444	2.08549	1.68964	2.22246	5.09179	5.70768	5.76679	5.58001	5.95924	0.00848097	6.27101	5.95124	5.58528	0.267095	5.98813	0.0387077	0.802611
1.89057	1.165	2.81657	2.39441	1.58325	2.6444	5.52943	5.46841	5.84323	5.83491	6.0218	0.0249748	6.18311	6.18267	6.26434	0.0608019	6.24083	0.0337644	6.11623	6.09183	6.04422	5.85734	5.77404	5.522	5.66078	5.84463	5.83825	6.15623	6.08791	6.0999	5.97979	5.77817	5.90371	5.53156	4.73466	5.27003	5.64986	5.6775	5.24583	4.53419	3.55103	4.17408	3.66057	4.80104	3.28198	4.98544	0.519434	0.347399	4.22911	4.28305
3.02997	2.75681	2.83403	2.65602	2.88619	3.16163	3.17415	3.4417	3.46524	3.39174	3.26795	3.29881	3.14358	3.07494	3.09871	3.14662	3.08721	3.14135	3.11856	3.1354	3.22478	3.19882	3.13456	3.18304	3.17572	3.21943	3.23451	3.07121	3.12862	2.8595	2.70628	2.69134	2.88145	2.77695	2.62457	2.50563	3.3632	5.6539	5.89512	5.80523	5.57489	5.57725	5.9486	6.06318	5.81944	5.7962	5.61747	5.48067	5.36207	5.73904
2.04239	2.13905	2.1789	1.94578	1.47394	1.4935	1.36151	1.31706	1.62922	0.656698	0.869803	1.08884	1.2744	0.972676	1.05411	0.954474	1.07004	0.895928	1.08799	1.33896	1.3463	1.25773	1.0251	0.452681	0.603527	0.623233	0.936389	1.07179	1.39893	1.60553	2.08938	2.02355	2.05835	2.06398	2.09149	2.43528	2.22574	2.00216	2.30516	2.46347	2.59575	2.44356	2.30426	2.31889	2.30072	2.39472	2.36058	2.20527	2.33672	2.1874
2.69248	3.1181	3.05098	3.15176	3.49348	3.36457	3.33116	3.2139	3.70277	3.5733	3.52412	3.67106	3.52126	3.80142	3.68231	3.76622	3.74	3.56049	3.53399	3.51659	3.48137	3.46375	3.43227	3.35765	3.41163	3.20503	3.43501	3.38567	3.86754	3.30502	2.93157	2.90803	3.10175	2.77374	3.03049	2.83525	3.63538	3.59074	3.76815	3.93488	4.25064	3.78079	4.67368	2.18704	5.98455	5.48384	5.36047	4.71561	6.01685	4.1575
1.36643	1.29808	1.52332	1.31269	1.34152	1.3511	1.27253	1.28144	1.08735	1.03328	0.996345	1.1053	1.06139	1.0866	0.832324	0.503247	0.385884	0.460405	0.297026	0.428427	0.00538451	5.97742	6.1587	0.0409198	0.0733306	0.048197	6.0562	5.70747	5.60392	5.66223	5.91796	1.40844	2.03226	2.07961	1.43761	1.21178	1.5468	1.7876	1.3032	1.29797	1.48063	1.38363	1.34458	1.40649	1.43553	1.05677	1.27083	1.52508	1.51752	1.35835
1.03974	0.336946	6.16208	5.86248	5.94709	5.96487	5.96371	5.36075	5.42326	5.68513	5.40561	0.306703	0.694234	1.68584	2.52016	2.60145	2.73698	2.5827	2.52393	2.66394	2.57989	2.57989	2.57821	2.45153	2.50636	2.46115	2.49573	2.53445	2.57642	2.61486	2.56678	2.62525	2.58191	2.6893	2.79798	2.72126	2.66683	2.69082	2.66002	2.60203	2.69931	2.72003	2.72003	2.72003	2.73479	2.75003	2.81316	2.873	2.873	2.71068
1.51779	1.40235	1.4571	1.62091	1.59432	1.59847	1.56557	1.47102	1.5333	1.59487	1.52957	1.60264	1.52441	1.54744	1.53275	1.62241	1.67247	1.7902	1.7851	1.82373	1.94937	1.93192	1.97115	2.00451	1.95647	1.88723	1.93524	1.99739	2.00464	2.04325	1.92198	2.12127	2.04972	2.0283	2.07951	2.17881	2.26898	2.20183	2.11677	2.12963	2.02453	2.04001	1.86922	1.8196	1.73843	1.8771	1.92273	2.09494	1.97167	1.96296
1.5925	1.74609	1.51298	1.69421	1.69089	1.91739	1.73286	1.75015	1.51912	1.7328	1.61411	1.63651	1.50209	1.4046	1.46426	1.30987	1.33403	1.26283	1.25657	1.38861	1.25305	1.14471	1.29883	1.13589	1.16685	1.03951	0.94906	0.745596	0.745051	0.929254	0.85794	0.968628	0.948908	1.10725	1.02201	1.09409	0.964965	1.1634	1.18582	1.2006	1.15355	1.24614	1.26057	1.20291	1.22137	1.25742	1.412	1.37097	1.38039	1.41948
4.48479	4.13929	4.07573	4.14865	4.00772	3.83014	4.47035	4.3093	4.61493	4.41918	4.73257	4.57077	4.72161	4.62723	4.65448	4.70577	4.26009	4.39983	4.39764	3.9673	4.21435	4.25137	4.00821	4.09585	4.35505	4.13851	4.42452	4.36354	4.16235	4.23465	4.37378	4.40325	4.3088	4.31152	4.30521	4.41085	4.43319	4.338	4.37456	4.2739	4.40778	4.46197	4.39108	4.41184	4.40826	4.51025	4.52599	4.43395	4.43188	4.44377
4.7397	4.7397	4.7397	4.7397	4.83138	4.84722	4.84722	4.84722	4.98895	4.74989	4.86725	4.97173	4.85997	4.94045	4.99475	4.99475	4.90972	5.04359	4.97578	5.27956	5.27956	5.43604	5.84581	5.84581	5.58685	5.58685	5.58685	5.40658	5.41427	5.46126	4.98149	0.33731	1.14886	1.14886	1.21596	1.38684	1.80091	1.80091	1.80091	1.80091	1.80091	1.80091	2.24743	2.24743	2.48418	2.48418	2.03997	2.03997	2.03997	2.03997
2.79476	2.73221	2.89295	2.74993	2.79135	2.67852	2.76672	2.6298	2.59785	2.65294	2.52068	2.60251	2.69689	2.88869	2.97189	2.91843	2.93255	2.79729	2.95688	2.97887	2.81798	2.93805	2.85988	2.8897	2.89909	2.96276	2.99863	3.04578	3.11528	3.03014	3.11969	2.98175	3.35627	3.04968	3.07117	2.91191	2.69925	2.62837	2.58368	2.62027	2.39097	2.32186	2.27394	2.52907	2.50898	2.35706	2.41862	2.36706	2.35075	2.27336
4.62515	5.21038	5.21839	5.43387	5.05037	4.76146	4.97621	4.84193	4.96474	4.68724	4.86116	5.11727	5.15792	5.05319	4.97323	4.8967	4.72869	4.46709	4.71512	4.75391	4.75638	4.75964	5.26866	5.06369	5.03024	4.36912	4.92093	0.538154	0.599831	0.21208	6.15522	6.27244	5.80177	0.0847485	0.5782	0.22948	6.15189	0.407988	0.363154	0.498326	0.475099	0.486325	0.516664	0.460617	0.453431	0.484901	0.348776	0.369714	0.221009	0.249511
4.17533	4.4365	4.45477	4.81154	4.69517	4.23964	4.13928	4.05898	4.48219	3.55954	4.21559	4.96928	5.06589	5.20983	5.59503	6.00665	5.74775	5.83015	5.78516	5.39216	5.55409	5.55958	5.45571	5.5069	5.47621	5.39854	5.60858	5.70529	5.87829	5.44622	5.78723	5.0068	6.07384	0.416159	4.95617	5.42839	5.27613	4.82681	5.35865	5.7656	0.252039	5.91411	0.63138	0.191203	0.642845	0.835963	0.414475	0.379718	2.00417	1.85001
3.93425	4.44015	4.13906	6.24498	6.27187	0.13978	6.261	5.91914	6.26128	5.91424	5.56132	6.08002	0.212101	6.18494	6.2668	0.193855	0.0126845	5.69138	6.0718	0.814826	1.83757	1.3936	0.958832	1.29443	1.53169	3.13702	3.1663	3.26227	3.36223	3.29598	3.40119	3.89767	3.80674	3.71921	3.90334	3.93005	3.76658	3.76498	3.86387	3.92788	3.71875	4.02876	4.3268	4.65711	4.29614	4.49349	4.35497	5.05629	4.82352	5.39524
3.60124	3.48224	3.17144	2.80943	2.60683	2.61966	2.67157	2.67157	2.8583	2.62559	2.61309	2.84941	2.99017	3.11285	2.61966	2.71322	2.68732	2.61147	2.73405	2.81552	2.70867	2.7403	2.73816	2.76841	2.92828	2.89845	2.90014	2.93273	2.88718	2.913	3.12066	3.06862	3.07084	3.21941	2.59148	2.78565	3.14473	3.2456	3.24704	2.93957	2.91753	3.17191	3.0802	4.48351	4.95457	2.86752	2.32519	2.53839	2.82371	2.44129
0.0185132	5.4481	5.20101	5.80427	5.30643	5.41107	5.73688	6.08509	5.86241	5.78894	5.60284	5.69547	5.56775	5.59065	5.57341	5.59519	5.45941	5.51199	5.50007	5.45705	5.46248	5.46099	5.45396	5.45252	5.66973	5.43641	5.64147	5.70446	5.70006	5.64207	5.39184	5.58555	5.70562	5.80175	0.271158	0.224551	0.436776	0.233807	0.498933	0.506886	0.177531	0.180308	0.214108	0.366953	0.562308	0.693654	0.734681	1.09752	0.848559	0.647142
0.0599933	0.00702554	0.111549	5.94054	5.8287	5.72561	5.57323	4.99888	5.07055	5.80537	5.0499	4.84358	4.63114	4.72319	4.36463	4.24911	4.10686	4.12041	4.08602	3.99213	4.03039	4.10934	4.07219	4.02962	3.98436	4.00711	3.70358	3.74306	3.5728	3.66766	3.69593	3.7586	4.07958	4.00976	4.11742	3.62498	3.69732	3.44892	3.27846	3.06029	3.12166	2.96828	2.74201	2.92879	2.67253	2.80048	2.79533	3.15937	3.80587	3.0583
1.78401	1.43478	1.17099	0.817691	0.429911	1.12603	2.10671	2.30564	2.82326	3.24151	4.57421	4.75795	4.71768	4.74149	4.87406	5.03618	5.24314	4.64508	4.92207	4.95299	5.12528	4.79137	4.96971	4.63248	4.72128	4.64567	4.68334	4.69184	4.64145	4.73029	4.90874	5.17209	4.53254	4.22662	4.31216	4.18884	3.9957	3.89943	4.03261	4.07045	4.08534	4.06947	4.01774	4.11597	3.9623	4.05921	3.92218	3.92218	3.88777	3.88777
5.58394	5.19371	5.19371	4.94562	5.17053	4.63583	4.4758	4.50135	4.59628	4.58361	4.76652	5.24662	5.08488	5.11273	5.20276	5.12839	5.12829	4.68821	4.70577	4.69854	4.54765	4.56908	4.83853	5.00399	5.37385	5.46298	5.5308	5.58575	6.04422	6.2036	6.22262	6.10681	6.1772	0.534272	0.629378	0.49811	0.271065	0.110363	0.110363	0.0261042	0.228346	0.273483	0.0958332	0.0958332	0.327973	0.382186	6.10423	0.331719	0.640334	0.640334
5.60207	5.87002	5.6652	5.28802	5.04082	5.37659	5.34387	5.17553	5.27196	5.06702	4.7834	4.82121	5.15827	4.76295	4.51319	4.30445	4.19905	3.57962	4.18389	3.95951	3.85702	3.90164	4.10323	3.99939	4.2701	4.50437	5.45725	3.9994	3.06495	0.635773	6.2607	6.2038	5.87931	6.11262	0.392459	0.157386	0.780037	1.24914	1.5282	4.8736	2.07092	1.7413	2.16946	2.11312	3.20449	1.94537	4.23622	2.52599	2.9056	3.09159
2.92333	2.92333	2.87532	2.87532	2.81739	2.59938	2.59938	2.60624	2.54798	2.48355	2.35945	2.55295	2.6962	2.625	2.60009	2.69331	2.73247	2.50343	2.43635	2.43549	2.65803	2.67206	2.44552	2.40417	2.45727	2.4831	2.40988	2.74044	2.90299	3.10295	3.10359	3.08149	3.27556	3.02745	3.22139	3.12851	3.07796	2.83768	2.72275	2.79982	2.80297	2.9296	2.8027	2.89747	2.98391	3.12288	3.15842	3.02492	3.16737	3.03031
4.5465	3.9284	3.80565	4.04865	4.05197	3.05769	2.17507	1.89857	1.97043	1.19793	1.76396	2.28579	2.25724	1.78639	2.09719	2.10915	2.11788	2.04656	2.04026	2.16149	1.71265	1.69958	1.52412	1.22905	1.20238	1.55252	1.99219	1.81642	2.33389	2.76912	2.88012	2.53995	2.9323	2.27709	2.16371	2.43134	2.47508	2.3052	2.30929	2.32854	2.3721	2.42316	2.44001	2.4744	2.5017	2.51357	2.46349	2.62229	2.49622	2.16381
2.14247	1.6738	1.67115	1.31351	1.5923	1.19869	2.3904	2.1319	1.58284	0.414489	0.759323	1.34739	1.68923	1.63964	1.74345	1.80627	1.87657	1.75482	1.69738	1.81394	1.82785	1.73251	1.96558	1.78523	1.66279	1.77133	1.62997	1.61198	1.6641	1.6103	1.66162	1.74235	1.77606	1.85908	1.7412	1.99314	1.92542	1.81491	2.0307	2.21414	2.33962	2.66395	2.76628	2.94346	3.61445	3.64871	3.34044	3.28162	3.59722	3.49503
4.84402	5.15936	5.088	5.17236	5.3746	4.88872	5.30832	4.637	3.98916	1.85128	2.19235	2.03868	1.80621	1.75291	1.82775	1.88654	1.78548	1.88594	1.77251	1.73655	1.55281	1.74309	1.82632	1.8575	1.86044	1.92624	2.12399	2.14315	2.09424	1.94343	1.85676	1.77164	1.76259	1.93352	2.3303	2.46395	2.51245	2.37545	2.23939	2.18147	2.36157	2.35017	2.429	2.35257	2.26361	2.22365	2.37644	2.24223	2.08347	2.04782
2.96488	2.69976	2.7737	2.63168	2.75939	2.64207	2.46742	2.14022	2.05956	1.99214	2.02943	1.85825	1.86734	1.76831	1.76487	1.81628	1.80121	1.83548	1.86854	1.76015	1.7703	1.75147	1.8388	1.82859	1.86052	1.86091	1.78998	1.88152	1.92172	1.94026	1.89809	2.01762	2.16428	2.23523	2.29542	2.42798	2.46442	2.63084	2.67317	2.63467	2.52509	2.56907	2.56265	2.54309	2.5548	2.5554	2.46583	2.50177	2.52972	2.57343
2.73188	2.63241	2.76362	2.76362	2.72731	2.66193	2.84711	2.86541	2.88074	3.29703	2.96859	3.16798	2.85821	2.91275	3.05926	3.39233	3.20208	3.04068	3.22247	3.19928	3.13583	3.40005	3.54601	3.59699	3.52062	3.44097	3.41254	3.40373	3.45207	3.50349	3.50493	3.17376	3.30896	3.18048	3.68603	3.75699	3.28083	2.69183	2.92163	3.09508	2.22365	1.30376	1.49893	1.96253	1.74212	2.16178	1.29153	1.23081	0.238398	0.519307
2.88218	3.3829	3.63443	3.72889	4.36925	3.23558	4.26835	5.05728	4.9881	5.43528	6.18196	0.175933	6.10501	5.907	5.65392	5.9549	6.13511	0.0857436	0.154424	0.241003	0.255724	0.131798	0.0906871	0.376319	0.424576	0.883041	0.643697	0.543725	0.779816	0.961348	1.11629	1.18089	1.39164	1.41563	1.33856	2.39042	2.2487	2.15786	2.16986	2.54871	2.82595	2.7226	2.40144	2.40275	2.18378	2.74979	1.83891	2.60891	2.36142	1.69561
4.03517	3.95576	4.11805	3.9117	4.12081	3.85801	3.94173	3.7734	3.98325	3.86573	3.25433	3.01702	2.39893	2.31293	2.29364	2.41607	2.50514	2.53495	2.76587	2.73818	2.53683	2.32018	2.31748	2.2455	2.33256	2.27088	2.20033	2.28108	2.16648	1.83296	1.85823	2.06152	1.82149	2.10422	2.67526	2.53427	2.40082	2.40627	1.95493	1.90851	1.78204	1.99923	2.05796	2.22508	2.16597	2.6908	2.21616	2.12158	2.19174	1.64786
3.5761	4.00621	3.55382	3.30999	3.69797	3.33724	3.3971	3.59059	3.28707	3.25789	3.2411	3.74813	3.4786	3.6507	3.54664	3.49871	3.57466	3.49181	3.74258	3.89343	3.67722	3.90374	3.76092	3.66298	3.62361	3.74256	3.67244	3.79924	3.85401	3.99427	4.06736	4.14003	3.81905	4.13014	3.83633	3.89145	4.13895	4.44077	4.7413	3.64551	3.93708	3.49457	4.0489	3.69092	2.81625	1.51755	0.76468	0.873624	0.492611	0.459652
4.44176	4.024	4.024	3.57523	3.57523	3.57523	4.36698	4.49898	4.20595	4.20595	3.38806	3.65865	3.47356	3.47356	3.27329	3.29355	3.42489	3.42489	3.59242	3.71662	3.60044	3.56005	3.99809	3.92737	3.40959	3.40959	3.60046	3.60046	3.13369	3.00252	2.90537	2.90537	3.29212	2.98598	3.25626	3.47929	3.49276	3.4058	3.48166	3.48166	3.33895	3.10551	3.10551	2.86955	2.75691	2.75691	3.08329	3.08329	3.08329	3.08329
2.74175	2.83888	2.92085	3.09467	2.8684	2.56412	2.68293	2.72123	2.91047	2.81669	2.86124	3.08326	3.18955	3.18091	3.10704	3.10135	3.11333	3.19138	3.11134	3.06303	3.01058	2.99397	3.09181	2.95557	3.03729	2.93728	2.94332	3.05282	3.07217	2.99888	2.89645	2.91668	2.89807	2.86256	2.66153	2.74157	2.76631	2.81361	2.98863	2.95537	2.98398	2.97572	3.0938	3.16552	3.12486	3.26867	3.2357	3.49253	3.37252	3.66981
2.65305	3.28706	2.72576	3.03696	3.32141	3.08762	2.91975	2.95792	2.85154	2.82383	3.06401	3.28518	3.35909	4.99265	3.50451	0.00939567	3.35188	3.74255	1.71354	1.43848	1.64093	1.4592	1.31039	0.647512	0.145138	0.191049	0.385082	0.238486	0.22947	0.91571	0.735354	0.478709	0.600682	1.22722	1.45543	1.84536	1.66424	2.00953	2.00953	1.83484	2.13852	2.26705	2.74604	2.31616	2.65213	2.42128	2.51839	2.30713	1.81755	2.13318
4.64196	4.91809	5.31604	4.4204	4.4204	2.54007	2.96097	2.94979	2.08104	1.89533	1.8663	2.14325	3.15134	2.37695	2.72281	2.9559	2.75479	3.35739	2.76439	3.09032	3.35364	3.46163	3.19235	3.28835	3.1914	3.07372	3.08802	3.29521	3.01959	3.31432	3.51214	3.92289	4.02343	4.15784	3.87407	4.06929	4.04491	4.30387	4.42051	4.97026	4.64082	5.01433	4.57675	4.86927	4.53645	3.30135	5.67113	5.37278	4.6206	4.71104
3.08813	3.08329	3.27874	3.36771	3.51376	3.21303	3.42315	3.25748	3.28451	2.89468	3.10942	3.10942	2.98301	3.22945	3.38505	3.35831	3.3096	3.42116	3.40242	3.69755	3.5325	3.60805	3.24138	3.46974	3.40845	3.40521	2.94005	2.91645	2.49438	2.70801	2.70801	2.96765	2.86596	2.74523	2.5292	1.55968	2.10145	2.27433	3.04967	3.01641	2.93608	2.44988	2.5513	2.45134	2.63013	2.5767	2.70893	2.52306	3.00951	3.09774
6.05828	6.11453	0.367968	6.01555	6.01555	5.29252	2.5612	1.29942	2.09172	0.789963	2.12631	1.6747	1.96662	2.01771	2.02909	2.12046	2.0293	2.13665	2.20391	2.29801	2.4129	2.48168	2.37693	2.37519	2.40913	2.28706	2.28706	2.2269	2.13964	2.24891	2.10795	2.12849	2.33374	2.56249	2.52355	2.43479	2.48025	2.42632	2.41676	2.41676	2.31621	2.18642	2.18642	2.26841	2.26841	2.14924	2.09487	2.09487	2.09487	2.01571
1.00626	1.00626	1.00626	1.00626	1.00626	1.00626	1.55984	1.55984	1.82444	1.82444	2.09094	1.91183	1.96609	1.96609	2.06041	1.89491	1.71623	1.73147	1.76334	1.65398	1.65398	1.81814	2.03351	2.03351	2.14653	2.26981	2.26981	2.26981	2.1788	2.1788	2.33514	2.33514	2.43556	3.6634	3.07398	3.07398	2.79854	2.79854	2.93579	2.93579	2.93579	3.19728	3.19728	3.01934	3.01934	3.01934	3.17404	3.32714	3.32714	3.32714
1.25027	1.52942	1.44145	1.11316	1.4691	1.68665	2.60626	2.32741	2.38728	2.68162	2.69659	2.63572	2.49093	2.83968	3.11259	2.915	2.79807	2.96405	2.90063	3.16647	3.32702	3.62668	3.39257	3.9319	3.68219	3.43884	3.40332	3.42504	3.24531	3.43936	3.81128	3.83829	4.02158	3.90121	3.89952	3.80549	3.6932	3.25644	3.75869	3.62155	3.51332	3.27103	3.20499	3.11492	3.13485	2.96746	3.0158	2.93072	3.2802	3.1854
4.10698	4.1484	4.22827	3.93215	3.99435	3.92651	4.09617	4.09068	4.10224	4.04436	4.39634	4.55779	4.57455	4.29527	4.26337	4.27856	4.24755	4.13913	4.13894	4.26816	4.20344	3.91476	3.78575	4.00441	3.68917	4.10421	3.72663	3.65247	3.54682	3.36599	3.44762	3.26207	3.19308	3.18174	3.05347	3.09178	3.08613	2.98026	3.05368	3.1117	3.16669	3.14199	2.97605	3.02783	3.09378	2.92764	2.85311	2.70861	2.85815	2.89918
2.82364	2.48079	2.31289	2.69961	2.54115	2.68362	2.223	1.99938	2.06154	2.73427	4.64436	4.1033	3.65868	4.19958	4.38617	4.35755	4.01093	4.05642	3.91869	3.81862	3.77367	3.79779	3.7844	3.7414	3.81531	3.74661	3.807	4.0163	3.97045	3.98763	3.9652	3.68251	3.58136	3.51751	3.59243	3.24873	3.23702	2.92822	3.32585	3.42047	3.38585	3.82037	3.75056	4.37514	4.72728	4.74619	4.98816	4.4512	4.548	4.13599
3.83951	3.94071	4.09989	4.32032	4.3691	4.40275	4.1346	4.3041	4.19029	3.66629	3.68528	3.74572	3.83894	3.81697	3.79934	3.82072	3.91991	3.81922	3.85849	4.17118	4.12886	4.1852	4.13333	4.05499	3.99857	3.89456	3.76269	3.79358	3.9656	3.85956	3.85348	4.07572	4.63647	4.3382	5.05317	5.04435	5.34428	5.20249	5.06315	5.21564	4.95833	4.30527	4.08009	3.7706	3.7706	3.7706	4.08872	2.68989	4.8366	1.28333
3.14621	2.3248	2.68594	4.3336	4.3336	4.23144	4.47377	4.56694	3.87261	4.02131	4.32722	3.9815	3.79163	3.89811	4.03706	3.94268	4.08914	4.31751	4.17852	3.93981	3.93046	4.08324	3.91088	3.90806	3.90071	3.69518	3.69518	3.74876	3.41083	3.45132	3.67528	3.46562	3.14244	3.07296	2.83843	2.55558	2.38538	2.7016	2.78465	2.52979	2.36887	2.21017	2.0965	2.0965	2.08152	1.74072	1.72081	1.57653	1.57653	1.50298
3.68775	3.68775	3.68775	3.68775	3.68775	3.68775	3.68775	3.56743	3.27467	2.73931	3.09494	3.0759	2.65423	2.40906	2.23576	2.0941	1.98094	1.98094	1.98094	1.98094	1.98094	1.98094	1.98094	1.81993	1.81993	1.81993	1.81993	2.01247	2.01247	1.78762	1.74547	1.74547	1.9117	2.0563	1.30286	3.44407	3.44407	3.81022	3.81022	3.26732	3.26732	3.26732	3.26732	3.26732	3.26732	3.26732	3.26732	3.26732	3.26732	2.65827
2.76436	3.21781	4.00386	3.41798	3.83792	3.65223	3.4977	3.67296	3.57918	3.81795	3.89306	3.82855	4.04187	4.06285	3.97955	4.05487	4.14422	4.07651	4.00972	4.05366	4.08827	3.92349	3.8395	3.74933	3.55309	3.66539	3.64477	3.64022	3.78185	3.45639	4.31544	4.94011	2.36263	0.902578	1.74162	1.20293	0.878003	0.0657632	0.896706	1.06841	0.668199	0.819517	0.808903	0.438492	0.180477	6.16004	6.1472	6.11573	5.93922	5.92986
4.94167	4.98322	4.93479	4.60944	4.58274	4.23847	4.5423	4.89079	4.66992	4.32109	4.06138	3.52651	4.38098	4.12527	2.63273	2.18289	2.43618	2.11199	1.78288	1.61327	1.84529	1.90305	1.94688	1.76428	1.65864	1.28595	1.08311	0.580244	1.03365	0.56291	0.961017	0.548098	0.411866	0.18835	0.594239	0.342645	1.36513	5.31228	0.783249	0.751153	0.776053	0.767544	0.688943	0.991903	0.419585	0.599679	0.97031	0.952134	1.04758	1.56175
0	5.64552	5.64552	5.37057	5.37057	5.37057	5.37057	5.37057	5.37057	5.37057	0.0503204	5.37033	4.7147	4.7147	5.34285	5.34285	5.34285	5.34285	5.34285	5.66266	5.66266	5.66266	5.66266	0.542602	1.00845	1.00845	1.84868	1.32734	1.32734	1.32734	1.32734	1.32734	1.87521	1.04661	1.21939	1.13658	1.49388	1.49388	1.49388	1.49388	1.49388	1.49388	1.22144	1.22144	1.22144	1.07281	1.37656	1.37656	1.37656	1.37656
3.35134	3.27403	3.45586	3.45586	3.45586	3.45586	3.45586	3.45586	3.77163	3.78136	3.78136	3.78136	3.67863	3.67863	3.77023	3.6327	3.6327	3.41422	3.41422	3.77989	4.00846	4.32957	4.42423	4.66559	4.66559	4.80534	5.08373	5.08373	5.08245	5.08245	0.0193552	5.11497	0.517671	0.517671	5.07406	5.07406	5.07406	5.1456	5.16885	4.97855	4.97855	4.97855	4.92031	4.92031	4.91638	5.35352	5.35352	5.35352	4.55632	4.55632
3.70587	3.53707	3.40831	3.20999	3.35113	3.35113	3.06903	2.78698	3.05035	3.05035	3.45297	3.37097	3.62674	2.97043	2.77885	2.74585	1.81616	1.6441	1.08254	1.36596	1.19313	1.38981	1.58688	1.55852	1.23047	1.14868	1.45372	1.77492	1.64709	2.04281	1.83449	1.83449	1.63893	1.7882	1.86734	1.78653	1.67812	1.57117	1.45284	1.63108	1.75664	2.01278	1.95387	1.79219	1.79219	1.34792	1.34792	1.58539	1.48112	1.19721
0.871988	1.39419	1.18424	1.00888	0.854838	0.677434	0.648672	0.555884	0.471337	0.40219	0.233109	0.535279	0.62672	0.649893	0.816348	0.943801	0.92047	0.746021	0.499082	0.47947	0.371447	0.527887	0.228069	0.209726	0.299021	0.41256	0.491762	0.433735	0.810331	0.734466	0.8384	1.00162	1.04533	1.06914	0.662353	1.24371	1.31839	0.57945	1.05184	0.966833	1.45322	1.6117	2.1534	2.53802	2.63834	2.69396	2.99481	3.17544	3.23501	3.1972
[truncated: 52 more columns]

## Sheet: FigS13.A.WeakTuned
2.30933	2.64651	1.6467	1.41014	1.04239	1.25542	0.542933	0.791462	0.288587	0.263956	0.227797	0.208902	0.314204	0.57903	0.652793	0.447124	0.414037	0.588597	0.618458	0.525502	0.54232	0.439136	0.0682621	0.0226386	6.12261	6.03114	5.95698	5.73186	5.61394	4.99002	5.5317	4.98844	4.74666	4.97071	4.94594	4.82675	5.49829	5.33517	5.20332	5.19335	5.16905	5.22852	5.36415	5.44782	5.58739	5.5334	5.5427	5.61211	5.64825	5.80557
1.336	1.27095	1.17386	1.14686	1.49716	1.6406	2.06837	1.98135	1.98837	2.0632	2.35595	2.04395	2.28409	2.37686	2.21607	2.01154	2.18855	2.13516	2.11522	2.05136	2.29304	2.35654	2.36213	2.12833	2.49001	2.53966	2.75855	2.0666	2.19097	1.96458	2.12513	2.04634	1.74694	1.76679	1.72062	1.72427	1.8858	2.12777	1.59225	1.4735	1.40272	1.83716	1.56398	1.75908	1.65441	1.73967	1.48573	1.39423	1.47086	1.41599
0	0	0	4.13668	4.13668	4.13668	4.13668	4.13668	4.13668	4.13668	4.13668	4.13668	4.13668	4.24223	3.9623	3.9623	3.9623	3.9623	4.36494	4.42237	4.67797	4.87352	4.87352	4.87352	4.87352	5.03293	5.03293	5.03293	5.03293	5.03293	5.03293	5.32248	5.32248	5.32248	5.14221	5.54541	5.59562	5.76467	5.76467	5.76467	5.96481	5.61446	6.17292	0.00456203	0.00456203	0.00456203	0.00456203	0.00456203	0.00456203	0.00456203
1.68068	0.907856	0.907856	1.22562	1.28461	1.65182	1.1346	1.1346	2.06589	2.40883	2.54585	2.15411	2.43358	2.60146	2.52934	2.89965	2.9422	3.01024	2.89414	3.06989	2.97036	3.2005	3.19159	3.43129	3.43129	3.30026	3.44078	3.61841	3.34292	2.96449	3.29622	3.66174	3.63919	3.75846	2.73583	2.21826	2.36429	2.36429	2.30856	2.07169	2.00668	1.645	1.95283	2.04264	2.30207	2.25244	2.25244	2.46871	2.6793	2.6315
4.37861	4.37861	4.47834	4.47834	4.47834	4.47834	4.49126	4.56682	4.56682	4.74889	4.89064	4.98675	5.0713	5.23566	5.23566	5.12293	5.38836	5.58481	5.73782	5.81813	6.25923	0.109856	6.2583	0.112555	0.112555	6.27719	6.27719	0.323897	0.404298	0.580419	0.546998	0.680181	0.811525	0.958367	0.896815	1.06305	1.10898	1.11984	1.18524	1.27432	1.27432	1.36266	1.47586	1.50501	1.50501	1.49181	1.49181	1.53033	1.53033	1.37222
4.79182	4.87819	4.81803	5.1069	4.93202	4.93867	5.00926	5.00926	5.00812	4.92788	5.00739	5.05965	5.83771	6.04487	6.24296	6.28311	0.200034	6.13538	6.05462	5.6842	5.07223	4.37761	3.49947	3.83659	3.13735	3.9329	4.52151	4.48292	4.47029	4.06121	3.94618	2.94862	3.14811	3.39013	4.82408	2.99597	3.87574	4.46776	4.32423	4.10796	4.84806	4.84806	5.05873	5.65512	5.65512	5.65512	5.85673	6.1329	0.559404	5.67321
2.05986	2.01041	2.01041	1.97174	2.02272	2.14596	1.94153	3.074	2.3288	2.51959	2.81279	2.77281	3.68181	3.4248	3.88545	3.88357	3.73412	3.73953	3.72165	4.21406	4.27623	4.21801	4.29533	4.34048	4.03259	4.2894	4.05772	3.93957	3.6207	3.54937	3.45929	3.45929	3.34634	3.21539	2.87501	2.99017	2.83225	2.68188	2.76315	2.76032	2.8282	2.68984	2.68984	2.36192	2.36198	2.3901	2.62373	2.59679	2.46872	2.27225
1.12598	2.34109	2.25141	2.17581	2.28077	2.6232	2.6232	2.85623	2.73302	2.63759	2.78895	2.67226	3.03048	2.76606	3.62716	3.2601	3.38532	3.19899	3.41708	3.12562	3.18584	2.86367	3.02111	3.19041	3.65975	2.96799	3.26405	3.46013	3.46013	3.34529	3.31937	3.29713	3.19743	3.17567	3.21059	3.05616	3.11669	2.84575	3.1608	3.09523	3.10728	3.13767	3.38475	3.4472	3.4472	3.43159	3.4931	3.56767	3.69363	3.57249
2.34593	2.41247	2.41247	2.47996	2.47996	2.31166	2.11593	2.29422	2.06727	2.23633	2.25396	1.92142	2.04775	2.46963	2.32909	2.20889	2.1717	5.81425	4.89382	5.05958	4.55348	4.543	4.543	4.543	4.84731	4.81567	4.73179	4.71253	4.44542	4.46677	4.54713	4.52327	5.2501	5.106	5.39484	5.47038	5.93282	5.07231	5.04876	4.79941	5.59524	5.59524	6.06675	0.10266	0.420649	0.420649	0.705771	0.164395	0.392176	0.211705
3.06463	2.45671	3.3572	3.46271	3.70549	3.36541	3.67569	3.02436	3.64698	3.10963	3.68187	3.95089	3.8648	3.73634	3.6705	4.20984	3.81149	3.51666	3.51242	3.86116	3.53415	3.56286	3.32462	3.28927	3.11357	2.97737	3.01091	2.24445	2.55266	2.42779	2.51643	2.5598	2.58685	2.52539	2.49518	2.45277	2.41517	2.1104	2.10929	2.07374	2.08392	1.92969	1.94014	1.86235	1.85946	1.7823	1.93633	1.96372	1.97959	2.30373
5.95123	5.95123	5.95123	5.95123	5.95123	5.95123	4.5251	1.06563	4.86031	1.07181	0.878624	1.97793	1.65536	1.65536	2.5646	1.96688	1.96688	6.1923	5.13133	2.69118	5.15478	0.457105	0.15726	0.0353223	6.18332	6.18332	6.13748	0.0674032	0.0235318	6.1708	6.08869	5.86625	5.56965	5.51198	5.49063	5.52701	5.52701	5.58196	5.58196	5.54902	5.44514	5.55881	5.5239	5.24792	4.74686	4.55858	4.36541	4.36541	4.40972	4.44027
1.38194	0.69594	0.69594	0.69594	0.69594	0.69594	4.15328	4.23879	4.0706	4.06385	4.10592	3.88402	3.98585	3.97677	3.97677	3.94813	4.03135	4.03135	3.98331	3.91174	3.91174	3.91174	3.8589	3.80374	3.80374	3.80374	3.80374	3.80374	3.81394	3.72587	3.76864	3.66787	3.56141	3.66872	3.3631	3.3631	3.23943	3.40381	3.20709	3.017	2.61409	2.68819	2.68819	2.68819	1.21102	1.96732	1.96732	1.96732	1.96732	1.96732
1.80577	1.86678	1.75613	1.97105	2.02068	2.15143	2.37145	2.28759	2.1858	2.09788	2.09511	2.05512	2.12852	2.06249	2.10932	1.95906	2.14077	1.93811	1.94187	2.27045	2.21251	2.26039	1.96093	1.988	2.05975	2.05681	1.89365	1.98071	1.79567	1.9489	2.07662	2.16946	2.29885	1.73246	2.1582	2.99879	3.09257	2.8096	3.002	2.87705	2.89814	2.85896	2.87709	2.97729	2.96186	3.18645	2.74493	3.23107	3.25778	2.82452
3.61798	3.62677	3.3855	3.31993	3.69647	3.60294	3.61846	3.35723	3.2303	3.27997	3.25401	3.18131	3.12299	3.2648	3.46413	3.57487	3.62783	3.73629	3.83864	4.07857	3.90639	4.03319	3.77701	3.987	4.06702	4.4354	4.04104	3.99124	3.80577	4.26625	4.37951	4.34794	4.3479	4.56529	4.35348	4.59822	4.65071	4.23521	4.12352	3.85867	3.70514	3.45401	3.35744	2.97798	3.31322	2.93192	2.52984	2.89502	2.94393	2.81438
4.32162	3.32862	3.94224	3.69088	3.53033	3.52122	3.18402	2.88795	2.81843	2.79313	2.611	2.78516	2.60352	2.48138	2.18665	2.2735	2.28029	2.28248	2.30895	2.22421	2.1146	2.11652	2.15357	1.97495	1.98487	1.94785	1.85335	1.91087	1.9085	1.98406	1.93196	1.82463	1.84317	1.88459	2.01367	2.08081	2.18559	2.00923	1.90808	1.88988	1.83903	1.85891	1.88607	1.89902	1.9683	1.92353	1.97187	1.86307	1.95219	1.96852
2.74994	2.74994	2.74994	1.97551	1.43711	1.43711	1.43711	1.43711	1.43711	1.43711	0.932918	0.932918	0.932918	0.932918	6.09435	5.91662	6.12577	6.12577	6.12577	0.0319747	0.0319747	0.054857	0.054857	0.054857	0.054857	5.95045	5.4894	5.4894	4.95851	4.95851	4.95851	4.95851	4.09063	4.09063	4.09063	4.09063	3.37553	2.69492	3.13752	3.13752	3.13752	3.13752	3.61927	3.00959	3.00959	3.00959	3.00959	3.00959	3.00959	3.00959
2.10309	2.58271	2.4798	2.3823	2.44525	2.38733	2.52389	2.42829	2.57158	2.55945	2.55183	2.73719	2.72822	2.64869	2.68247	2.83467	2.76176	2.5997	2.79017	2.77511	2.76204	2.8999	3.03664	3.00022	3.19746	3.23516	3.31161	3.35939	3.58282	3.26753	3.00334	2.93677	2.82472	2.42379	2.47541	2.62759	2.74817	2.51243	3.03075	2.82893	3.2048	2.303	2.49017	2.46118	2.74439	2.34625	1.93684	2.33576	2.05141	1.89267
3.68105	4.17698	4.17698	4.17698	4.07724	4.07724	4.07724	3.73525	3.5553	4.08292	3.96611	3.59876	3.65299	3.80691	3.95246	3.92514	4.23071	4.03064	4.25073	4.08356	4.09484	4.1894	4.20633	4.39843	4.3676	4.25368	4.3214	4.65012	4.60586	4.69116	5.09807	5.58871	5.71088	5.54337	5.68167	5.68691	5.77008	5.79106	0.200312	6.1043	0.107563	6.26767	0.127931	0.237884	0.0217434	0.279618	0.0914555	0.124535	0.176335	0.38339
4.69416	4.65694	4.68691	4.81268	4.81471	4.88458	4.8867	4.86298	4.87368	5.01811	5.07755	4.98522	4.7974	5.01179	5.01926	5.02331	5.04344	4.88258	4.772	4.85213	4.67086	4.8244	4.68869	4.7504	4.7171	4.38112	4.51169	4.46897	4.56256	4.79766	4.72828	4.63421	4.39455	4.45702	4.5943	4.40154	4.82968	3.92933	4.97114	5.13405	6.2118	5.76472	5.92815	5.42877	5.88464	5.95333	0.284315	6.03974	0.138045	6.14976
1.76365	1.76365	1.76365	1.95723	1.95723	1.95723	1.95723	1.89319	1.55916	1.41368	1.41368	1.87726	1.87726	0.425057	0.837721	5.53932	4.76982	4.8739	5.2349	5.52861	5.87546	5.60801	5.60801	5.88058	5.88058	5.86034	5.86034	5.86034	5.7553	5.65661	5.46212	5.32679	5.32783	5.32783	5.46382	5.78733	5.77456	5.74053	5.6245	5.6245	5.30979	5.22124	4.95468	4.95468	5.01629	4.62979	4.64371	4.64371	4.64371	4.64371
6.20745	0.727164	0.468189	0.0802471	5.73829	5.67723	5.59228	5.56457	5.17797	5.22388	5.21409	4.96455	5.02894	5.05339	5.17174	5.52657	5.41605	5.65143	5.40377	5.43133	5.44175	5.05276	5.37594	5.23173	5.39295	5.23365	5.2677	5.3208	5.58063	5.40103	5.54682	5.63479	5.71107	5.86402	5.90951	5.99305	5.95844	6.09414	0.133466	0.168567	0.255622	0.655633	0.572686	0.417386	1.04966	0.824451	1.41206	1.06713	1.07235	0.734768
4.11213	3.92768	5.21347	5.12874	6.0358	1.83839	5.46241	5.454	5.43512	5.08702	4.98885	5.05216	5.09976	5.30989	5.05825	5.60084	5.62514	5.15935	4.99082	5.36287	5.97663	5.68352	5.87985	5.84628	5.65864	4.87328	4.60074	4.96837	4.17705	3.90163	3.63046	4.01245	2.26189	1.24493	2.04781	2.74689	2.96143	2.70746	2.8293	2.82295	2.8243	2.83236	2.92276	2.66557	2.67624	2.65268	2.9186	2.91401	2.17692	2.40482
2.91343	2.91343	2.91343	2.9125	2.61282	2.61282	2.82083	2.63386	2.63386	2.64502	2.64502	2.73021	2.73021	2.73021	3.38927	3.17764	3.4616	3.70033	3.30248	3.30248	4.03082	4.31421	4.70475	5.07576	5.07576	4.77526	4.5689	4.5689	4.37947	4.04254	3.89436	4.07713	4.07713	4.46666	4.26247	4.26247	3.87996	3.78672	3.78672	3.1934	3.61581	3.61581	3.61581	3.61581	3.61581	3.36757	3.36757	3.13906	3.13906	3.13906
1.57595	1.23113	1.23113	1.23113	1.6013	1.6013	1.6013	1.6013	1.71265	1.71769	1.71769	1.71769	1.35946	0.831796	0.49816	0.406538	0.377416	0.351737	0.530299	0.656476	0.656476	0.656476	0.721148	1.13189	0.97643	1.0402	1.09725	0.899206	0.808431	0.808431	0.644525	0.876162	0.782229	0.510253	0.512196	0.332562	5.88094	5.24085	5.50298	4.46413	4.46413	5.3371	5.70141	5.70141	5.4468	5.21471	5.00814	5.22424	5.41683	5.39073
6.04657	5.14642	3.11461	3.11461	3.11461	2.09647	1.4706	1.09561	0.954667	0.226958	0.399356	0.628551	0.400877	0.452564	0.69716	1.00985	0.93066	1.11226	0.714684	1.19763	1.47541	1.84434	1.93863	5.27889	5.27889	5.55443	5.36974	5.25578	4.99812	4.91933	5.02646	5.04304	4.91672	5.01463	4.68092	4.75397	5.07274	5.42763	5.29602	5.20385	4.91309	4.92779	5.0016	5.25467	5.25467	5.57772	5.57709	5.51167	5.75055	5.75055
1.5402	1.43901	2.01789	1.59398	1.14411	1.30042	2.17412	4.75157	4.74698	5.2308	5.01359	4.9244	5.09275	4.92585	5.21532	5.11848	5.34387	4.97545	5.16476	5.08817	5.29019	5.281	5.14555	5.18454	5.32641	4.9214	5.35361	4.74107	0.0235474	0.673251	0.886387	1.40002	1.669	1.46659	1.6913	1.50765	1.91666	1.98378	1.77194	1.72694	1.6712	1.58576	1.65724	1.62724	1.41792	1.48478	1.25974	1.07359	1.49096	1.09167
4.30573	4.23119	4.55071	4.42961	4.5161	4.6145	4.51724	4.5205	4.43864	4.29057	4.21429	3.76876	3.43783	3.44494	3.3718	3.4499	3.17077	2.96926	3.06713	3.22895	3.16994	3.06406	2.39853	2.4521	2.28112	2.91033	3.81757	3.80123	4.12223	4.16787	4.12262	4.03711	4.2406	4.91897	5.25871	5.41731	5.65657	5.93794	5.97951	5.85918	5.89207	6.02376	6.00445	5.89748	5.73269	5.73052	5.73052	5.89199	0.202604	0.114893
4.06044	3.48514	3.38447	3.20863	2.91992	3.33098	2.9739	3.17637	3.12366	3.00485	2.70489	3.1562	2.93561	2.88433	2.70425	2.58862	2.70766	2.32332	2.08195	1.85764	1.35557	1.56156	1.36336	1.67798	1.27571	1.50683	1.61794	1.54539	1.22572	1.09873	1.15929	1.21852	1.17314	1.31286	1.2169	1.09437	1.00967	0.599542	0.693316	0.741374	0.762668	0.643365	0.635503	0.454853	0.593346	0.300793	0.322061	5.77091	5.86268	5.79266
5.34117	5.68652	4.82839	5.14242	4.44039	4.16697	3.08718	5.65034	4.35529	6.26674	4.36621	5.53023	4.87635	1.48444	1.33841	2.88322	2.64243	3.11584	2.45027	4.70343	3.46007	4.50733	4.85286	4.73882	5.4813	5.83885	5.92435	6.00836	5.28727	5.40789	5.26715	4.38573	4.9864	4.80407	5.08894	4.89862	5.20208	5.43593	5.43786	5.62575	5.42931	5.62315	5.74891	5.12277	5.63931	4.83934	1.78831	4.18805	4.16092	4.24875
5.63463	5.7637	5.57699	5.49144	5.19012	5.17182	4.82565	4.81508	4.97543	4.7346	4.67164	4.67776	4.25199	4.5264	4.71263	4.6675	4.14645	4.67053	3.84491	4.02007	3.91795	3.64799	4.52292	4.37387	5.1383	5.03058	5.06042	5.49053	5.47063	5.57373	5.92123	6.1609	0.455187	6.10632	5.88899	5.60507	5.35359	5.397	5.44428	5.92581	5.01153	4.74909	4.33284	4.05156	2.59747	3.02023	2.68485	2.72559	2.2817	2.45885
1.72745	1.46284	1.09667	1.09667	1.09667	1.03663	5.94988	5.94988	5.94988	0.261901	1.20284	0.592806	1.00727	1.00727	1.25083	1.73293	1.58412	1.14485	1.06545	1.28597	1.07716	1.07716	0.855689	1.01138	1.06268	1.92916	2.16756	1.9978	1.74605	1.62153	1.62153	1.68027	1.6723	1.78668	1.62966	1.52005	1.49421	1.01509	0.616552	0.616552	0.902606	0.788582	1.10412	1.10412	1.72815	1.58877	1.29737	0.750542	0.530438	0.459283
3.24582	3.99393	4.1946	3.65537	3.55949	3.8319	3.38703	4.00536	3.66264	4.06229	4.04384	4.47925	4.18677	4.38011	4.40083	4.44854	4.48429	4.88916	5.03254	4.65862	4.17968	3.95811	4.85275	2.68289	4.42529	3.22455	2.49017	1.39044	2.87712	2.7358	2.62267	3.00445	1.39945	2.32217	1.01068	3.35907	1.24552	1.31992	2.69006	1.62221	2.84853	0.284791	6.0928	5.97764	0.826363	4.42989	5.5929	5.19915	5.07579	5.04104
3.02906	3.02906	2.37724	2.17447	3.99454	3.99454	4.23818	4.23818	4.17792	4.51111	4.56229	4.53447	4.66291	4.66291	4.99461	4.99461	4.99461	4.68282	3.96062	3.96062	3.78055	3.78055	4.37128	4.37128	4.37128	4.05685	3.74127	3.94307	3.57931	3.57235	2.96609	3.59575	2.80194	2.81878	2.84583	2.89133	2.89133	3.26624	3.26624	3.4633	4.80574	4.80574	4.93809	4.47796	4.47796	4.47796	4.47796	4.47796	4.47796	4.47796
5.8414	5.8414	5.8414	5.8414	4.37334	4.37334	5.03161	5.03161	5.03161	5.03161	5.03161	5.03161	5.03161	4.76614	4.47941	4.47941	3.68663	3.68663	3.22698	2.91622	2.91622	2.91622	2.91622	1.30434	1.30434	1.30434	1.33785	1.33785	1.50561	1.50561	1.50561	1.50561	1.50561	1.50561	1.50561	1.46603	1.29445	1.10901	1.21016	1.21016	1.21016	0.664438	0.664438	0.664438	0.664438	2.69577	2.69577	2.69577	4.69277	4.69277
5.68976	6.16855	0.0965217	6.2146	5.78224	5.82175	5.64478	6.00091	5.25844	5.37223	4.92978	4.81145	5.19045	5.13373	4.87306	4.00828	4.36517	4.32421	4.40813	4.64491	4.49898	4.60792	4.51601	4.49448	4.36074	4.56576	4.24963	4.16953	4.20719	4.07892	4.24229	4.11442	4.24688	4.0373	3.91881	3.51789	3.43531	3.71154	3.63669	3.63232	3.56397	3.32118	3.19941	3.22446	3.33494	3.3164	3.43575	3.31615	3.35541	3.54432
4.00215	4.07586	3.88045	3.84489	3.70862	3.77379	3.7514	3.85492	3.97656	4.11483	4.11497	4.14621	3.87684	4.09354	4.15037	4.55696	4.47051	3.78666	3.92619	3.46394	3.73613	3.62712	3.12347	3.04523	2.74761	2.7874	3.10314	3.06828	3.46821	3.33394	2.9254	2.96846	2.83478	2.87435	2.79813	2.87952	3.0109	2.99852	3.14166	3.21532	2.91891	3.24806	3.18941	3.19249	3.17391	3.40846	3.39902	3.61179	3.78763	3.9725
2.36534	2.36534	2.36534	1.61434	1.61434	1.61434	1.61434	1.61434	1.61434	1.54515	0.839469	5.80613	0.0971862	0.708644	0.708644	0.708644	0.267135	0.267135	0.319289	0.319289	6.22917	6.22917	6.22917	5.77978	5.77978	5.69414	6.06485	6.06485	6.20566	6.12495	6.12495	5.93352	6.19381	0.369193	3.15371	0.751472	5.96208	5.96208	4.82862	4.82862	4.82862	4.82862	6.26798	6.26798	6.26798	1.1029	1.1029	1.89075	2.90554	2.90554
5.05991	5.21024	5.20107	4.8861	5.04016	4.66541	4.93428	4.90886	4.66457	4.7792	4.6712	4.34526	4.16867	3.85755	3.74497	3.7386	3.57052	3.473	3.51243	3.1542	3.47614	3.20943	3.00449	3.10895	3.05785	3.00089	2.96495	3.23974	3.17441	3.32552	3.0107	2.83554	2.76466	2.8627	2.42388	2.43894	2.39042	2.18947	2.1329	2.32408	2.12752	2.30603	2.3261	2.30312	2.18724	2.10563	2.18323	2.34514	2.3899	2.19203
2.08765	2.2301	1.9124	1.78074	1.92507	1.8233	1.79071	1.58728	1.61623	1.51113	1.62903	1.61274	2.14643	2.39582	1.65643	1.84645	1.73994	1.05387	2.33761	2.63584	6.14221	5.58438	5.77033	5.76259	5.55171	5.40387	5.12235	5.1449	5.03178	4.58	4.48295	4.71263	4.74627	4.77762	0.147047	0.493897	5.73545	0.255243	5.43901	4.05647	4.22173	3.59835	3.14623	3.14878	3.25067	3.43056	2.56994	2.98479	2.32316	2.40139
1.08799	0.988195	1.07818	1.05082	0.900362	0.900362	0.855843	1.32506	1.08754	0.91835	0.878952	1.07218	1.04959	1.16091	1.05357	0.356079	0.539384	0.307078	0.299969	0.325973	0.150167	0.279545	5.89414	0.260438	5.98268	0.0550979	5.30174	0.521452	0.917577	2.13843	3.65746	3.14487	3.40243	3.97264	3.67632	4.68238	5.41555	3.47627	3.59468	3.99325	3.38985	3.72639	3.51599	3.55054	1.68567	1.00336	1.48182	2.55899	1.20759	5.79176
1.48545	1.36944	1.15297	1.27818	1.26661	1.18998	1.27453	1.04413	1.15124	1.19575	1.14629	0.934581	0.660437	0.857769	0.716469	0.929673	0.830223	0.735337	0.535714	0.343954	6.22714	0.263267	0.0746047	4.88224	0.711523	4.19893	4.2899	4.22996	3.97339	3.58772	3.51691	3.65081	3.43756	3.38108	3.31877	1.95264	2.17802	3.02267	3.4968	3.35496	3.54736	3.68167	3.1756	3.29143	3.01296	2.26969	1.85901	1.30626	1.43131	1.58138
2.09788	0.276025	5.01171	5.6607	5.76881	4.59484	4.90484	4.59263	4.82046	5.11526	4.8532	4.95242	5.15492	4.65076	4.82677	4.3811	4.77332	4.80526	4.56098	4.68787	4.94946	4.66205	4.6998	4.58898	4.46008	4.57418	4.13068	4.72014	4.36425	4.90293	4.88926	4.68237	4.14714	4.45149	3.82922	4.31715	3.21535	2.3198	2.56262	2.67256	3.17017	2.68692	3.29119	2.16435	1.95829	1.85276	1.85578	2.22141	2.34554	2.28619
3.89888	3.74322	4.28227	5.0612	4.70621	4.65901	5.08209	5.03199	5.17834	5.20675	5.16156	4.89459	4.14076	4.52468	4.50163	4.72621	4.73372	4.90603	5.21747	5.2748	5.24239	5.05494	5.56097	5.65476	5.62451	5.0762	4.98569	5.09608	4.38842	4.22562	4.11887	4.40068	4.12135	4.56025	4.90491	4.7211	4.70618	4.63374	4.6854	4.59319	4.4104	4.42197	4.33754	4.41775	4.42742	4.26151	4.38732	4.21881	4.13613	4.18854
2.8683	3.21956	3.02261	3.35938	3.34796	2.72737	3.39397	5.92883	4.18296	1.8704	4.05226	2.90803	2.98186	2.86598	2.96683	3.24323	3.62535	3.36815	3.30325	3.28195	3.27909	3.18484	3.74031	3.42549	3.52644	3.60403	3.32345	3.39796	3.55638	3.35712	3.46585	3.456	3.35504	3.31015	3.06409	3.22266	3.36636	3.22028	3.30373	3.33136	3.49326	3.68164	3.83257	3.67209	3.46094	3.50325	2.81792	2.91255	3.08558	1.80016
1.86075	2.22414	1.58661	1.68335	1.55926	1.65205	0.968673	1.66873	1.58211	2.16852	2.44498	2.93097	2.77675	2.85937	2.85638	3.00871	2.47108	2.72714	3.02119	2.97436	3.67513	4.05877	3.99561	3.87588	4.31101	4.05985	4.2082	4.10759	4.05046	4.19324	4.28871	4.50374	4.13733	4.59125	4.77304	5.1427	5.08362	5.27471	4.90562	4.89103	5.04504	4.73189	4.85964	4.82081	4.80924	4.41827	4.25463	4.22239	4.24297	4.22188
2.4691	2.1607	2.08795	1.94541	1.89466	1.64927	1.60221	1.56652	1.76669	2.20644	2.36149	2.37608	2.29291	2.40063	2.18445	2.24411	2.4026	2.20781	2.18853	1.95464	1.87413	1.7966	1.58251	1.56604	1.58976	1.59439	1.76662	1.91351	2.08643	1.92697	1.77996	1.41795	1.06449	1.02901	1.02567	0.553828	0.629379	0.504466	0.248667	0.139923	0.115891	0.151356	0.120642	0.105836	6.25361	6.15625	6.07007	5.92142	5.77077	5.85717
5.77571	5.67229	5.51348	5.51907	5.69837	5.36289	5.22228	4.60067	5.81235	5.70238	5.55467	4.66484	4.79084	4.64997	4.76197	4.73054	4.75683	4.76097	4.59442	4.49675	4.53495	4.63103	4.60897	4.59275	4.38934	4.46606	4.47926	4.45384	4.48758	4.56864	4.59593	4.65245	4.55406	4.55912	4.55033	4.48383	4.41767	4.38224	4.35158	4.36611	4.31649	4.28361	4.21057	3.95249	3.73492	3.76888	4.12799	4.01973	3.78704	3.85396
1.33727	1.33727	2.14951	2.14951	2.14951	2.42298	2.63851	2.31623	2.06869	1.92967	1.917	1.917	1.56733	1.59591	1.53489	1.93933	1.79212	1.83585	1.83585	1.86107	1.92481	2.02047	2.02047	1.96862	1.91245	2.09293	2.14968	2.06571	2.08718	2.10098	2.42995	2.63729	2.68465	2.65818	2.72762	2.69199	2.98203	2.91231	3.13822	3.30291	3.21006	3.29749	3.35126	3.48686	3.38744	3.48551	3.50757	3.652	3.8352	3.8352
4.57763	5.97174	5.56509	5.58705	5.838	4.39787	4.39556	4.17042	4.49246	3.93518	3.93976	3.82266	3.72332	3.4946	3.72708	4.0349	3.80942	3.34457	3.58077	3.69334	3.97022	3.748	3.95298	4.0906	4.14507	4.27926	4.2529	4.54086	4.78728	4.8256	4.78158	4.85369	5.22908	5.63547	5.80725	5.595	5.01978	5.18352	4.96932	5.04975	5.52944	5.49503	5.53839	5.64899	5.74812	6.12146	5.99773	0.239376	0.161846	5.889
3.37144	6.01134	0.650232	5.54714	5.88475	5.36245	5.36245	5.55311	5.78165	0.0983829	0.412684	0.695004	1.2046	0.72733	0.925331	0.962582	1.09435	1.44927	1.73911	1.68436	1.75227	1.79514	1.61867	2.03576	2.19299	2.32238	2.16944	2.17084	2.18656	2.23668	2.39616	2.3809	2.50497	2.7046	2.96047	3.07642	3.21756	3.25932	3.54784	3.57259	3.6505	3.87995	3.97681	4.02901	4.01532	4.06581	4.05533	4.03456	4.10914	3.97712
5.8392	5.8392	5.81061	5.80586	5.69767	5.69767	5.8152	5.8152	5.80698	5.73573	5.66003	5.53865	5.36924	5.09321	5.11139	5.03026	5.31187	5.53265	5.5681	5.5681	5.33514	4.88616	4.88616	5.12061	4.321	3.32982	3.36592	3.30722	3.45951	3.6397	3.54874	4.3985	4.42104	4.24785	5.29148	0.755625	0.842248	0.842248	3.25963	4.00867	4.00867	3.9861	4.24829	4.24829	3.97861	3.97861	3.72671	4.51965	4.22126	4.22126
3.70425	4.59026	5.00687	4.49793	5.02126	4.61468	4.83002	4.8149	4.78914	4.53068	4.26078	4.12077	4.51618	4.62792	4.37131	4.12644	4.09751	2.37543	2.95146	2.46816	3.35897	3.75166	4.32837	3.5158	4.42111	3.54532	3.07012	3.16727	3.04954	2.9075	2.73244	3.40343	3.42104	2.46487	2.13571	2.55067	1.97587	1.78034	1.62104	2.51501	2.60613	2.54594	1.6691	1.83335	2.11079	2.34574	2.48228	2.57353	2.2317	2.1477
0.384803	0.384803	0.384803	0.384803	0.384803	0.384803	0.384803	0.384803	0.232228	0.232228	0.794133	0.371854	0.0695736	5.67826	5.92062	6.08854	0.0535878	0.0486014	0.426664	0.22131	1.17919	0.131565	0.131565	0.0622677	1.20447	0.806366	0.806366	0.754727	0.956072	0.956072	1.02088	0.640059	0.45648	0.593815	0.450385	0.808441	0.808441	1.33158	1.42459	1.7264	2.02011	2.02011	2.02011	1.72359	1.72359	1.72359	3.86083	4.04949	3.05957	2.4014
1.29266	1.15102	1.15102	1.15102	1.15102	1.39751	1.39751	1.39751	1.47245	1.45688	1.45688	1.45923	1.45923	1.49703	1.49703	1.48545	1.38438	1.88752	1.53471	1.88123	2.13887	2.23468	2.23468	2.37921	2.38814	2.38814	2.38814	2.2987	2.2987	2.2987	2.62171	2.38372	2.58628	2.75269	2.57916	2.48734	2.50961	2.66124	2.68765	2.42091	2.42091	2.42091	2.49382	2.47637	2.47637	2.13254	2.13254	1.94115	1.94115	1.94115
3.01514	3.04867	2.95844	3.02559	3.02559	3.28331	3.28331	3.1569	3.03831	3.17141	3.13549	3.42874	3.70088	3.70407	3.79659	3.77503	3.86593	3.86593	3.92876	3.86427	3.8627	4.10401	4.17169	4.18929	4.37421	4.5628	4.56645	4.39186	4.36766	4.5107	4.48853	4.46877	4.47624	4.4494	4.62328	4.38705	4.35063	4.8265	4.92957	4.93976	4.93976	4.93976	4.81309	4.70487	4.54067	4.54067	4.38425	4.52319	4.34944	4.53365
5.69837	5.61929	5.62328	5.25123	5.36292	5.25113	5.41355	5.33021	5.19364	5.06538	5.06244	5.08785	5.10901	5.07718	5.04243	4.85445	4.66006	4.73753	4.65377	4.51457	4.6177	4.18096	3.91909	3.72745	3.90585	3.41673	3.49031	3.55015	3.84611	2.37231	2.42276	2.50614	1.95417	2.16552	2.03725	2.09522	2.28431	2.6876	1.55833	1.56997	2.47842	1.8711	2.38603	1.78844	5.83244	5.97621	6.11919	5.91256	5.52761	5.41506
4.33337	4.51645	4.26853	4.26853	4.28629	4.11189	4.17124	4.40384	4.5471	4.24675	3.90894	4.20366	3.86558	3.89314	3.94341	4.08355	3.81367	3.3193	3.45452	3.91767	5.68158	5.2966	4.40259	4.73822	4.72405	5.54148	5.68917	5.11835	4.41117	4.13262	2.98897	3.3633	5.60852	3.07655	0.0762243	0.256511	0.0876078	0.488282	0.554303	0.169502	0.729129	0.514977	1.96298	1.81602	1.45656	1.47558	1.51695	1.70715	1.83956	1.43333
4.40233	4.31183	4.12499	4.11765	4.37318	3.92895	4.02418	5.07902	4.72456	4.47038	4.39907	4.31373	4.54964	4.54067	3.27531	2.42934	1.72522	1.36709	1.05256	0.956199	1.05688	0.947885	0.886176	0.873185	0.715793	0.688883	0.688185	0.619971	0.46856	1.19039	1.11742	1.1633	0.961267	0.957802	0.949108	0.830536	0.705008	0.742936	0.711767	0.926504	0.75077	0.906523	0.844081	0.842059	1.01119	1.06368	0.974168	0.918193	0.939261	0.996412
3.91053	3.91604	4.151	3.98355	3.84329	3.84329	3.75842	3.69014	4.04466	4.04946	3.83194	4.20572	4.35739	3.88623	4.4853	4.28186	4.50217	4.63755	4.77491	4.78003	5.12266	5.06169	5.28295	5.02969	5.13819	4.85609	4.77253	4.74155	4.98741	5.2606	4.36036	4.43936	4.25983	3.72812	3.01346	3.26847	2.98978	2.94342	2.39334	2.24042	2.24042	1.89214	2.16318	2.05969	2.00301	2.00301	1.9788	2.03406	1.86027	1.88616
5.84146	5.84146	5.84146	5.1658	5.57019	5.35018	5.35018	5.39055	5.91259	0.956947	2.49562	1.17245	1.39323	2.13726	2.03571	2.34524	2.69364	2.76378	2.39313	2.10961	2.26271	2.43811	2.39315	2.13326	2.15879	2.12255	2.30052	1.98633	1.68665	1.76587	1.67367	1.19842	6.20804	4.99023	4.18057	3.58449	3.63413	3.6984	3.41226	3.41226	4.65876	4.60307	4.80457	5.76895	5.76895	4.30846	4.27156	3.73223	4.66661	4.13134
3.98194	3.97224	4.0524	4.06045	4.11192	4.14913	4.25016	4.26954	4.24256	4.14588	4.21938	4.21128	4.27388	4.27181	4.28741	4.40044	4.37747	4.35699	4.3324	4.09716	4.11788	3.99561	3.58334	3.40907	3.31961	3.33507	3.25113	3.21704	3.03726	3.06448	2.87306	2.87236	2.70138	3.027	3.23205	2.98739	3.48584	3.54569	3.42349	3.19049	3.19049	3.37961	4.43635	4.5559	5.40562	5.75046	5.54852	5.445	5.02543	5.36589
5.77906	5.77906	5.77906	5.77906	5.77906	5.77906	5.77906	5.77906	5.77906	5.75916	5.90338	6.00139	5.91281	6.1912	6.26887	0.662445	0.487388	0.374692	0.374692	0.281315	0.34502	0.34502	0.0977169	0.0977169	0.0977169	0.0977169	0.313728	0.253403	0.498287	0.498287	0.498287	1.16717	1.25217	0.816471	0.816471	0.816471	0.556552	6.20239	6.19791	0.0606055	0.0606055	0.0606055	0.438439	0.438439	0.724267	0.724267	0.724267	0.724267	0.423004	0.573567
2.36932	2.01436	2.19279	1.94609	2.08054	4.37127	4.65814	5.31372	5.73954	5.64303	4.98413	4.29046	3.96718	4.6791	5.26793	5.02114	0.262399	5.63407	5.11309	5.38488	5.18748	5.05869	5.15767	4.94335	4.99774	4.72447	4.11337	4.27526	3.37744	2.96611	3.01555	3.00954	2.93605	2.84383	3.41382	2.94809	3.49015	3.57251	3.71098	3.4396	3.41896	3.46752	3.46047	3.49921	3.3289	3.39291	3.19771	3.30419	3.21511	3.25677
0.564681	0.705071	0.581678	0.431057	0.228681	0.250149	0.45593	0.45096	0.261255	0.342242	5.93771	6.18947	6.18947	0.187842	0.51075	0.550736	0.735564	0.743773	0.622115	1.02819	0.885694	0.101931	6.18317	5.92555	5.88601	6.05675	5.98371	3.2947	3.56249	3.22835	3.17818	3.22444	2.77302	2.67068	2.76071	3.10137	3.10775	3.26394	3.32448	3.39431	3.28563	3.31923	3.49253	3.49253	3.31284	3.31284	3.24267	3.29347	3.27617	3.27964
5.21448	4.69427	5.78228	5.78481	0.74145	2.53188	3.44337	2.16103	2.79464	1.97963	2.99255	2.24282	2.28044	2.21758	2.26186	2.24772	2.30342	2.27373	1.86088	2.21201	2.07154	2.02796	2.11686	2.44016	2.44976	2.53254	2.58296	2.23468	2.36438	2.5319	2.20956	2.60274	2.20246	2.37607	2.2605	2.27767	2.45737	1.54695	1.03253	0.0136615	1.13899	1.44724	1.85811	1.59173	1.29377	0.804788	0.855992	0.506973	1.31195	1.22336
4.41414	4.528	4.52573	4.44966	4.38571	4.32617	4.57935	4.5834	4.41342	4.06394	3.90588	3.76873	3.7602	3.84325	3.96363	4.91444	4.80871	5.22414	4.42751	4.33268	4.29609	4.9507	4.26573	3.99472	3.91742	1.36067	5.20562	5.78103	5.89959	5.88315	5.8196	5.57313	5.79414	5.79575	5.77798	5.65744	5.74184	5.93817	5.86686	5.91848	6.04076	6.24471	6.10992	6.21795	0.0785061	6.1729	0.0225401	6.23416	6.09774	0.251176
5.50382	5.44439	5.14218	5.08501	5.25211	5.37277	5.39543	5.18013	5.14488	5.25284	5.30002	5.40316	5.64544	5.31625	5.31917	5.79186	5.87208	5.60679	0.0333369	0.409334	0.65987	0.714523	0.777278	0.156922	0.79977	0.75481	0.914736	0.383595	0.177841	0.286639	0.366546	0.459746	0.100929	0.306688	6.16356	5.82867	0.0348608	0.0664722	5.61097	5.64326	5.47663	5.58301	5.43017	5.29162	5.4784	5.67575	5.45233	5.55216	5.68416	5.51536
2.38649	2.18206	2.6922	2.45633	2.39666	2.54205	2.69729	2.83986	2.85437	2.91229	2.88717	2.88199	2.8862	2.99296	3.04914	3.3713	3.43006	3.57022	3.59946	3.54927	3.63329	3.75993	3.77751	3.77367	3.47656	3.47056	3.74992	3.82716	3.81866	3.86544	3.69106	3.7703	3.8532	3.95169	3.76703	3.92972	3.59557	3.27198	2.94297	2.42618	2.65308	2.79815	2.86373	2.79916	2.86272	2.9611	3.21282	3.44809	3.65562	3.50417
1.36266	1.60037	1.34645	2.10167	1.43594	1.43594	1.43594	1.43594	0.819668	0.819668	1.1071	1.1071	2.71054	1.97483	0.640472	0.407295	0.497264	0.442712	0.463091	0.00951867	0.0617332	6.03942	5.9872	5.95492	5.66547	5.80488	5.79901	5.48055	5.50024	5.25181	5.40865	5.13547	5.13547	5.3661	5.3661	5.01477	4.62874	4.32119	3.51008	3.74913	3.62869	3.59493	3.63404	3.46854	3.21723	3.37771	3.11716	3.11716	3.03025	3.47827
2.63164	2.30393	1.95309	2.49876	2.49876	2.95057	3.4702	3.79026	3.42356	3.0626	2.76462	2.94102	3.02084	1.91894	1.49998	0.918355	0.966534	0.103203	0.541677	6.05504	5.6199	5.38537	5.12147	5.78013	5.72096	6.13569	0.0522594	0.284387	0.046806	0.686291	0.402177	0.241963	0.0594407	0.5383	0.573231	0.552312	0.59498	2.16598	1.44004	1.99146	2.155	1.7048	1.92174	1.69611	1.25788	1.48712	5.1384	5.16595	5.37298	4.38502
3.87915	3.89773	4.24156	4.26454	4.18485	4.31519	4.10352	4.0139	4.14936	4.12397	3.94571	3.84269	3.84381	4.04834	4.59634	4.58463	5.50143	5.59824	0.0205905	5.05578	5.48314	6.18798	5.91037	6.09081	3.69048	3.69264	4.33772	2.36271	2.34517	2.25848	1.01063	1.35363	0.329165	6.21352	5.64722	5.86241	4.70615	4.85438	4.54905	4.7484	4.18659	3.27984	2.17496	2.83293	2.66107	5.56666	0.116439	5.62144	1.46411	5.01607
2.97218	2.9385	2.9385	2.46529	2.46529	2.96894	2.7811	3.70593	3.0295	3.56065	3.25071	2.50015	2.50015	2.55723	2.55723	2.55723	2.13773	2.13773	2.13945	2.23375	2.21449	2.21449	1.77856	1.24806	1.67269	2.35004	2.35004	1.8398	2.11533	1.62981	2.04267	1.14995	1.45993	1.9822	2.27834	2.27834	2.27834	2.27834	2.27834	2.27834	4.58585	6.119	6.119	6.119	6.119	6.119	6.119	6.119	6.119	6.119
5.19358	5.74231	5.74231	5.19011	5.3683	5.1602	5.04935	5.20676	4.89766	5.59882	5.59882	5.73711	5.97452	0.0214996	1.08887	1.59843	1.56443	1.74996	1.4933	1.48656	1.35707	1.3821	1.61379	1.89282	1.78664	1.70125	1.79148	1.53987	1.48547	1.6284	1.27141	1.17438	1.37739	0.417971	3.17581	2.37344	3.55794	3.78808	3.64876	3.64876	3.64876	3.50498	3.51805	3.51805	3.68953	3.93735	3.95312	4.06835	3.60682	3.63175
0.0207108	0.0207108	0.666613	1.11806	0.930434	0.930434	0.781832	0.448655	0.476909	0.476909	0.411888	0.582963	6.05962	5.66755	6.24312	6.21926	0.648292	0.398145	0.208164	0.531916	1.01548	1.01528	1.01528	1.23719	1.80424	6.11845	6.07265	6.07265	2.1462	2.1462	0.929581	1.25	1.23971	1.30543	1.47604	2.10414	2.09626	2.23839	2.17712	2.17712	2.26873	2.26873	2.26873	2.31412	2.31412	2.20606	2.0077	2.0077	2.166	2.166
5.93863	5.66982	5.74363	5.53589	5.02776	4.8895	5.06044	4.95298	4.8069	4.9373	5.49712	5.39438	0.103358	0.856604	1.15005	1.38659	1.68604	1.72531	2.04313	2.03639	2.04429	2.44331	2.62821	2.36501	2.23366	1.7171	2.00715	1.44677	1.814	1.84681	1.23638	1.77552	1.08562	1.18213	1.07709	6.10339	4.5539	4.77136	4.90568	5.07242	5.09982	5.16766	5.12781	5.23746	5.53187	5.18173	5.07205	4.96605	5.41748	4.93501
4.74594	5.90177	5.95375	6.11424	6.07662	5.11908	3.95124	2.65046	2.73682	1.91955	0.892659	1.33007	1.31149	1.3727	1.04841	0.935849	0.697123	0.967179	0.847062	0.85588	0.778621	0.858474	1.03607	1.20134	1.3675	1.70297	1.14797	1.33321	0.601546	6.0205	6.2632	0.159665	0.787456	5.63725	0.339211	1.60857	0.716463	0.238053	2.72283	2.02299	4.45588	4.50708	4.24209	4.11854	3.69651	3.03452	2.45774	2.03133	2.16266	1.64953
2.1014	1.99117	1.99117	2.51003	2.5982	2.5982	2.5982	3.67494	4.50885	4.84957	4.84957	4.60815	3.56866	3.56866	3.56866	3.56866	3.56866	3.70369	3.69296	3.93247	3.69365	3.72805	4.05494	4.21225	4.20947	4.34839	3.83869	3.49874	3.49874	3.49874	2.17491	2.25014	2.25014	2.07335	1.14869	1.14869	1.50794	1.2548	1.2548	1.2548	1.51048	1.48709	1.44343	1.19037	1.3902	1.3902	1.3902	1.46051	1.45627	1.833
4.72469	4.50583	4.32602	4.67017	4.46332	4.53271	4.10025	3.98499	4.16849	3.9885	3.81873	3.72545	4.02296	3.98413	3.99105	3.77673	3.81189	3.58255	3.73795	3.53276	3.39832	3.20344	3.2065	3.35113	3.26433	3.1278	3.36869	3.15583	3.29177	3.26264	3.14799	2.80875	2.15399	2.77139	2.56678	2.8107	2.86395	3.15086	2.48768	1.74935	1.74278	2.26641	2.25903	1.92305	2.07972	1.99607	1.8006	1.87401	1.44601	1.5949
4.9352	3.48656	4.12314	4.43175	4.76929	5.0917	5.37267	5.27592	5.2542	5.25572	5.13111	5.16432	5.27475	5.24616	5.28197	5.39319	5.35617	5.04824	5.04159	5.19864	5.26372	5.56894	5.60825	5.5976	5.58969	5.46648	5.54506	5.56374	5.53245	5.57157	5.32718	5.33977	5.66712	5.7783	5.82105	6.00954	6.20638	6.153	0.350981	0.212782	0.197189	0.165306	6.01606	0.995919	2.19239	2.23059	2.19551	1.37093	1.95852	2.05057
3.17912	3.17912	4.51894	2.61704	2.19011	2.64801	2.64801	2.64801	2.51862	2.51862	2.51862	4.35574	2.24043	2.50626	2.50626	2.50626	2.84165	2.62918	3.13803	3.13803	3.90149	4.88966	0.658094	0.212292	5.94648	0.286137	5.79551	0.210835	3.75924	1.04794	5.96386	5.96386	5.96386	2.44752	4.51233	4.28645	4.28645	4.28645	4.28645	4.28645	3.56824	5.73095	2.71371	2.42201	3.35863	3.22888	3.22888	3.40109	3.34588	3.34588
5.51577	4.13111	3.59184	3.59184	3.59184	4.04339	3.73717	4.14427	5.17529	4.58178	5.04516	4.64153	5.0357	5.3372	5.66202	2.05981	2.65298	2.69839	2.69839	2.51572	2.31294	2.04178	2.18802	2.35125	2.32979	2.149	2.33826	2.37776	2.01188	1.95146	1.91442	2.10448	2.05843	2.17767	2.41606	2.83254	2.5866	2.98381	5.55242	5.33112	5.33112	5.33112	4.81523	4.55445	4.55445	5.39958	5.54873	5.54873	5.32501	5.60089
6.19348	6.187	5.97308	6.1309	5.73447	0.0556125	6.11842	6.25477	0.353658	6.27175	0.202733	0.609052	0.204948	1.05523	6.09542	0.936548	0.902954	0.982919	1.13617	1.09435	0.925131	1.14169	0.382907	0.647685	0.531571	0.13616	0.253133	0.107553	0.255615	0.295925	6.16661	6.21358	0.151848	5.98322	0.902836	0.821201	0.809897	0.521824	0.478716	0.559345	0.980856	0.828828	1.00471	0.859569	0.560026	1.43405	1.20203	1.68049	1.78458	1.98148
4.66554	4.66541	4.65121	4.67183	4.682	4.682	4.77909	4.78383	4.95191	5.09067	5.25648	5.25229	5.25265	5.36494	5.28229	5.27124	5.65897	5.69217	5.68425	5.6906	6.02972	5.89887	5.87427	5.82259	5.99995	5.98887	6.06787	5.82361	6.08587	5.94029	5.99964	5.57455	5.43926	5.7203	5.19746	4.97146	4.9787	4.78498	4.42677	4.33156	4.24166	4.09397	4.20647	4.19033	4.1279	4.1279	3.89154	3.90673	3.90673	4.02472
1.57581	1.57581	2.08338	2.06432	2.06432	2.06432	1.72798	1.49877	1.49877	1.49877	1.49877	1.39391	1.47469	1.62586	1.99128	1.83233	1.34544	1.34544	1.34544	1.38739	2.37126	2.83173	3.67715	3.67715	2.4448	1.16553	1.16553	1.19885	1.19885	1.83503	2.2161	2.2161	2.24271	2.5425	2.58845	2.70285	2.42887	2.41907	2.44616	2.72765	2.72765	2.44828	1.85814	1.82583	1.82583	1.82583	1.82583	2.06164	2.06164	2.2928
3.3726	4.45962	3.79639	4.02399	4.10517	4.67168	4.8276	3.90886	4.06397	3.5687	3.35999	3.60394	3.42939	3.50888	3.6617	3.53114	3.89464	3.88691	3.87075	3.73324	3.69554	3.47743	3.90734	4.10506	5.83561	5.92689	0.128326	1.91808	4.44151	3.68429	1.83827	0.625087	1.35345	0.743315	0.773202	0.390029	0.78739	0.508744	0.755759	0.968496	1.04273	1.08507	1.17784	0.942709	1.12936	1.37865	1.55696	1.45044	1.59347	1.34616
2.50339	1.41823	1.4961	1.59775	1.59775	1.6125	1.6125	1.6125	1.80702	1.71847	1.50651	1.50651	1.47139	1.47139	1.36527	1.30271	1.01592	0.6795	0.620561	0.382767	0.126704	0.126704	0.2078	6.02043	6.02086	5.94569	5.94569	5.44951	5.54524	5.54524	5.57929	4.94646	4.23072	4.187	3.9501	4.05896	4.0464	4.03642	3.97062	3.70031	3.75315	3.75315	3.75315	3.75315	3.75315	3.58632	3.50317	3.58612	3.58612	3.62849
1.99842	2.74948	3.16755	3.89989	3.99558	4.17099	4.35089	4.38605	4.89276	4.62621	3.69288	4.23514	5.08399	3.54107	4.50219	4.08023	4.45648	4.66774	4.88602	4.85254	4.8848	4.52536	4.67246	4.7393	5.29455	5.23675	4.96186	4.06706	0.0352474	4.34438	4.8672	4.43452	4.86108	5.16214	4.19568	4.41369	3.08062	2.72466	2.29158	1.96718	1.77648	2.14526	2.02437	2.03824	2.15657	0.872488	2.30817	2.5321	1.24657	1.20053
0.280898	0.144298	0.207889	0.207889	0.227067	0.125408	0.10528	0.0787548	6.19631	6.19631	0.14691	0.293333	0.477565	0.742316	0.85892	0.782448	0.833189	0.855296	0.794632	0.823398	0.839646	1.04659	0.963303	1.13324	1.41491	1.11608	1.19287	1.38003	1.39777	1.39706	1.38226	1.4648	1.63883	1.68367	1.81157	1.9147	2.2869	2.44972	2.39939	2.16768	1.90339	1.96712	1.72597	1.88881	1.82139	1.62748	1.57889	2.3187	2.3187	2.24228
5.07441	5.07441	5.07441	4.78105	4.78105	4.78105	4.78105	5.06476	5.06476	5.06476	5.06476	5.20487	0.750402	0.750402	2.02023	1.79656	1.96305	1.96305	1.72674	1.83344	2.51763	2.75579	2.75579	2.65845	2.65845	2.47505	2.47505	2.77761	2.86121	3.22833	2.9495	2.9495	2.9495	3.43339	3.7872	3.7872	3.42866	3.42866	3.42518	3.77457	3.17037	3.0392	2.36728	2.36728	2.36728	2.37831	2.37831	2.37831	2.37831	2.37831
0.674185	1.89563	2.8077	3.33153	3.34819	3.57421	3.89567	3.91884	3.61929	3.78682	4.09454	4.06985	4.20981	4.26777	4.22099	3.8472	3.89412	3.92022	3.91698	3.77622	3.80394	3.72735	3.73242	3.86019	3.67244	3.99361	4.20227	4.23587	4.04991	3.92827	3.87824	3.91414	3.54931	3.64429	3.30413	3.16622	2.77661	3.27873	3.22214	3.36619	3.05957	3.22631	2.74313	3.38216	4.93567	4.14514	4.38191	3.74878	3.13794	3.29374
6.23737	6.23737	6.06126	5.9298	6.12867	6.12867	6.12867	6.12867	6.17625	6.17625	6.12615	6.12615	6.13293	6.0856	6.09182	6.03149	5.934	5.70785	5.66035	5.66035	5.4548	5.63301	5.78575	5.78575	5.74959	5.8227	5.57913	5.57913	5.69137	5.53935	5.45832	5.45231	5.45231	5.36407	5.54965	5.32921	5.49199	3.55123	0.888122	1.71669	1.71669	1.71669	1.71669	1.89526	2.19314	2.51139	2.32617	2.32617	2.32617	2.32617
2.29509	2.86327	2.56011	2.28151	2.19183	2.26055	2.47537	2.36072	2.44684	2.28716	2.3894	2.34261	2.31359	2.32399	2.23456	2.2682	2.31336	2.31667	2.21586	2.27732	1.9232	2.07282	2.03782	1.98692	2.05718	2.47851	2.51223	2.74264	2.51205	2.96907	2.98178	3.15452	3.15514	4.09673	3.24895	3.26986	3.21792	3.23852	3.22824	3.15829	3.48076	3.83282	3.47506	3.77429	3.58996	3.80036	3.60003	3.47516	3.3291	3.10987
1.71688	1.45376	1.5923	1.44311	1.68196	1.3585	0.656263	6.00032	0.9988	0.778358	0.400628	0.64616	0.298829	0.0787854	0.0102947	6.15399	5.94107	0.206437	6.0251	6.09577	5.92265	5.70335	5.76511	5.84351	5.68146	5.68348	5.84727	5.6835	5.90088	5.80747	5.68411	5.50792	5.67265	5.56407	5.967	6.00678	6.18842	0.544621	0.501053	6.21768	5.87022	2.05375	2.18248	3.33213	3.19051	3.01513	3.02227	2.84198	2.91055	3.14581
4.93849	4.89929	5.00849	5.08447	5.09126	4.7264	4.86979	4.98602	5.37045	5.59829	5.39109	4.9095	5.48352	5.92265	1.72378	1.70066	1.59747	1.04055	0.872577	0.999575	1.19271	1.5225	1.74795	1.60498	1.6887	1.84505	1.87612	1.66106	1.94447	1.83843	2.09922	2.31399	2.1243	1.91151	1.96134	2.08763	1.84964	1.84871	1.94777	2.10263	2.18905	2.39735	2.58361	2.42183	2.42183	2.43534	2.54352	2.38371	2.31736	2.26163
2.61098	3.04835	2.84392	2.91304	3.15509	3.27304	3.2468	3.32241	3.77276	4.11386	4.13198	4.4942	4.59978	4.46234	4.49059	4.81277	5.03705	4.89271	5.55324	5.08518	4.69295	4.81738	4.66335	4.72078	4.81451	4.60794	4.5858	4.50654	4.73961	4.81282	4.79015	4.68183	4.55393	4.52238	4.43777	4.79707	4.65676	4.82288	4.57688	4.65653	4.58339	4.55691	4.67539	4.86615	5.01056	4.96388	4.93184	5.208	5.208	5.26325
1.26154	1.80432	1.86853	1.86853	3.38798	3.62987	3.97427	3.78629	4.25223	4.85869	5.04919	0.741573	0.685392	5.94858	4.52507	5.19841	5.30845	5.71703	6.07345	6.07524	5.23094	4.40009	4.96437	5.10729	5.38873	5.24932	0.538888	0.565948	0.808588	1.10066	1.10066	1.84341	1.47333	6.16536	6.18405	0.270721	0.0931075	1.00853	1.33984	1.90315	2.7604	4.35457	0.617101	0.429692	0.667505	6.18205	6.13912	6.0948	6.0948	5.85153
5.91312	5.41307	5.41307	5.41307	5.22099	5.13522	5.13522	5.57013	5.50468	5.50468	5.50468	5.50468	5.50468	5.31584	5.31584	5.31584	4.99808	4.95547	4.78497	4.60167	4.60167	4.60167	4.32477	4.49333	4.32364	4.32364	1.29865	5.79685	0.407658	2.39847	2.01307	2.01307	2.01307	2.01307	2.01307	2.01307	2.01307	2.01307	1.73674	1.73674	1.79848	1.4407	1.4407	1.4407	1.4407	1.4407	1.4407	1.4407	1.4407	1.4407
6.16865	5.73311	5.48224	5.02071	4.99688	4.99688	4.99688	4.71583	4.64945	4.46077	4.1146	4.02169	4.1728	4.0392	3.92622	3.64502	3.74006	3.69583	3.55569	3.55569	3.55569	3.48705	3.44355	3.38304	3.28435	3.2637	2.96279	2.92614	2.92614	2.62486	2.23783	1.98182	0.941154	0.802692	0.802692	0.802692	0.802692	0.745911	0.373585	0.157505	0.157505	5.98017	5.98017	0.0816162	0.0816162	0.28907	0.28907	0.635044	0.635044	0.525812
4.81704	5.00663	0.851933	6.18506	1.04075	2.42085	1.58075	2.42991	2.81845	2.81425	2.23675	2.3029	2.97021	1.88713	2.12606	1.77506	1.78349	1.97936	2.16921	2.09726	2.41465	2.15913	2.28822	2.22668	2.59219	2.38779	2.69509	2.34878	2.58058	3.3953	5.82969	0.296369	4.66192	3.9402	5.10654	4.81597	4.78512	4.72297	4.69562	4.77151	4.77151	4.92354	5.00634	4.97738	5.03802	5.02551	5.02551	5.02426	4.97002	4.89099
0.387224	0.571254	0.245884	6.21746	5.86257	5.65003	5.66937	5.60312	5.60552	5.70542	5.54907	5.67243	5.59401	5.41011	5.20542	5.26206	5.23357	5.1924	5.31775	5.35155	5.26991	5.11419	4.95739	5.05864	5.10304	5.08787	5.10231	5.26433	5.2887	5.24823	5.29263	5.11488	5.53264	5.08064	4.86894	4.41677	4.23423	3.15708	2.18133	4.30132	3.91796	3.82812	3.5816	3.29957	2.6982	1.59647	4.00075	2.54987	2.7553	2.94406
1.45931	1.30527	2.34914	2.1313	1.59779	1.34331	0.642772	1.95952	1.10328	0.942592	2.09781	0.763149	0.612904	1.33321	1.70894	2.29349	5.45784	4.9931	5.15137	5.09961	4.99133	4.79793	4.84667	5.0553	5.47121	5.32186	5.23019	5.24875	5.63257	5.39615	5.01635	4.64533	5.15111	4.53684	4.31668	3.90426	4.63736	0.688866	2.13636	1.86572	1.83263	1.81225	1.83131	1.65107	1.71826	1.71919	1.75404	1.75796	1.85925	1.59418
3.38975	3.38975	3.35499	3.35499	3.35499	3.35499	3.35499	3.26287	3.21461	3.1033	2.62817	2.62817	2.85428	1.85104	1.39334	1.49046	1.53856	1.41641	1.10139	1.08337	0.983141	0.521421	0.167909	0.180228	0.019556	6.13113	6.12799	6.24881	0.110297	0.246376	6.167	6.23696	0.0865524	5.8829	5.93791	5.80623	5.31145	5.24323	5.44414	5.54992	5.63605	5.53401	5.53401	5.48948	5.6981	5.69893	6.00278	6.25769	0.0246833	6.09116
4.99195	4.6048	0.951441	1.40681	2.17112	2.17486	2.56266	2.14355	2.10589	2.43014	4.27327	3.89345	3.73783	3.90126	3.7613	3.66716	3.33892	3.15863	3.03121	2.51739	2.39796	2.50643	2.40842	2.40333	2.62607	2.70461	2.41303	2.6077	2.23507	2.2892	2.24895	1.76081	1.58243	1.52997	1.52351	1.52327	1.46605	1.38339	1.54205	1.59702	1.69344	1.64257	1.54115	1.20624	1.15379	1.18312	0.594824	1.10294	0.883753	1.48119
5.76705	5.76705	5.91225	5.9005	0.0519662	5.1899	5.00015	4.97635	5.02252	5.21823	5.12289	5.12289	5.13201	4.65679	4.75763	4.31626	4.3223	3.99696	4.3168	3.7408	3.80474	3.80474	3.52951	3.60716	3.31993	3.28933	3.45213	3.13625	3.17229	2.91621	2.55538	2.63982	2.55363	2.45505	2.29656	1.90453	1.84508	1.67795	1.47074	1.46274	1.46274	1.29716	1.29716	1.29716	0.979953	1.23634	0.92906	1.00942	0.847472	0.668062
3.91144	3.51946	4.04128	4.1701	4.24085	4.37819	4.37819	4.37819	4.37819	4.37819	4.37819	4.25591	4.25591	4.25591	4.37615	4.32953	4.41814	4.49719	4.49719	4.49719	4.45199	4.45199	4.62754	4.78071	5.12598	5.17087	5.35647	5.11622	5.08327	5.08327	4.78037	4.78037	4.78037	5.06809	5.06809	5.06809	4.89382	5.13506	5.27201	4.8653	4.8653	4.8653	4.8653	4.8653	4.8653	4.8653	4.50732	4.50732	4.50732	4.50732
4.15462	4.15462	4.15462	3.81575	3.81575	4.24358	3.63167	4.21962	4.21962	4.21962	4.29702	3.24506	3.02462	4.48591	3.16149	3.23428	3.25985	3.05236	2.62123	2.13592	2.20811	2.20811	2.20811	2.20811	2.57741	2.57171	2.57171	2.57171	2.88679	2.65312	3.11015	3.77845	3.01792	4.38746	3.66683	3.13853	3.67263	2.8511	5.09159	3.85047	5.02511	5.02511	6.00573	6.00573	6.00573	6.00573	0.463581	0.463581	0.463581	0.463581
5.87766	5.87766	5.87766	5.99702	5.99702	5.99702	5.99702	6.06988	6.06988	6.06988	6.06988	6.06988	6.06988	0.501069	1.03228	0.311627	0.933187	1.66587	1.88463	1.88463	1.88463	1.88463	1.88463	1.88463	1.88463	2.24605	2.33083	1.98534	1.98534	1.5114	0.889168	0.889168	0.889168	0.889168	0.889168	0.233085	5.38997	5.59207	4.23099	4.23099	4.23099	4.23099	4.23099	4.23099	4.23099	4.23099	4.23099	4.98531	2.83242	3.61778
0.373629	0.223857	0.23218	0.332809	0.332809	0.158857	0.158857	0.158857	0.158857	0.158857	0.216866	6.01639	6.01639	6.13352	6.13352	5.97095	5.97095	5.79022	5.79022	5.79022	5.72401	6.1143	5.66453	5.66453	5.06462	4.17174	4.17174	3.76186	3.76186	3.76186	3.76186	5.07159	3.52196	0.805881	0.805881	1.23359	1.23359	2.10033	2.10033	1.13627	1.13627	1.13627	1.13627	1.13627	2.1627	2.1627	2.1627	2.1627	1.02814	1.02814
5.47994	5.37474	5.18845	5.38044	5.41451	5.35606	5.34478	4.17199	0.428066	1.31069	1.5585	1.4949	1.60846	1.65327	1.74095	1.93046	2.21743	1.76526	2.02371	1.94041	2.63585	2.56302	2.21278	2.39032	2.05635	2.42499	2.33759	2.20722	2.44596	1.19369	3.15206	4.17571	2.81518	4.36946	4.4204	4.71793	5.26467	4.93306	5.29721	5.17013	5.2647	5.2847	5.44	5.31266	5.37836	5.34352	5.38935	5.47111	5.43765	5.28153
1.83675	1.72761	1.49111	1.60946	1.73392	1.93447	1.93447	1.58295	1.92868	1.65827	1.42451	1.19314	1.37231	1.40319	1.48668	1.77389	2.79096	4.18574	5.05078	5.14739	5.17493	5.1152	5.01215	4.87131	5.06001	5.07254	5.17796	5.1959	4.89822	5.11825	5.18255	5.00439	4.86836	4.82453	4.73572	4.57633	4.81821	4.89568	5.02274	5.00028	5.23231	5.1013	4.91958	4.93166	4.93166	5.3247	4.83039	3.97956	3.47641	3.42413
3.91755	3.96737	3.63558	3.64009	3.39247	3.12494	3.56157	3.55952	3.53621	3.53807	3.80761	3.78817	3.84296	3.85874	3.91955	4.04457	4.09163	4.19102	3.81601	3.92718	3.86331	3.74724	3.75259	3.84604	4.08944	4.27709	4.47756	4.50299	4.6032	4.40577	4.28177	4.25911	4.14787	3.9835	3.49257	3.91926	3.94294	3.82856	4.1961	3.75008	3.9488	3.55573	4.46505	4.19008	4.04705	4.05707	4.15777	4.0581	2.82716	2.84712
1.93162	1.62747	2.33287	2.23086	2.60973	2.67242	2.56891	2.56625	2.47688	2.52728	2.54772	2.76412	2.65269	2.58787	2.70614	2.59514	2.62149	2.78613	2.88544	2.97474	2.97474	3.49668	3.43068	3.54247	3.72159	3.54635	3.07963	3.09346	2.89256	3.19492	3.18757	4.20558	5.31546	5.0736	0.205102	5.67598	5.64976	5.12316	5.55634	5.84656	6.12068	0.108015	0.108015	0.48412	0.604831	0.449566	0.21742	6.27725	6.27725	6.13897
4.15358	4.29491	4.37892	4.54091	4.41245	4.45675	4.45675	4.61939	4.66165	4.84425	4.84425	4.83841	3.45482	3.40356	4.53667	3.66922	3.93879	3.82258	3.43758	3.17781	3.27208	5.13701	5.84107	5.9572	5.48742	0.782236	0.569808	0.885156	1.19815	1.45328	1.24972	1.52314	1.52314	1.70787	2.08314	1.1661	1.94312	2.28935	0.212092	1.80657	1.09963	1.09963	1.09963	1.10818	1.37842	1.64216	1.64216	1.89916	1.89916	2.12565
1.35642	1.35642	1.39459	1.39459	1.33033	1.03267	0.859091	0.859091	0.859368	0.859368	1.22008	1.52544	2.32121	2.62968	2.80547	3.31329	3.56756	2.89409	2.89283	3.11176	3.90641	3.53567	3.46471	3.50316	3.01466	3.51722	3.51722	3.70075	3.48224	3.41423	3.44407	3.43905	3.63771	3.65482	3.5918	3.52185	3.44175	3.13845	3.05436	3.25004	3.3562	3.03502	2.80525	3.18929	3.30898	3.27973	3.79011	3.49037	3.48541	3.48541
5.02446	5.02446	4.97797	4.81525	4.83857	4.83059	4.83059	4.83059	4.85372	4.85372	4.91721	4.49404	3.87437	3.87204	4.17677	4.88909	4.86645	4.96745	4.97373	6.22884	5.77377	5.77377	5.8227	5.8227	0.157257	0.345462	1.04254	0.948964	1.15608	1.04346	1.04346	0.670784	0.670784	0.234812	5.86173	5.86173	4.83488	4.01895	4.1847	4.21485	4.14476	4.14476	4.08837	4.08837	4.01759	4.01759	3.83044	3.99812	4.07639	4.14769
0.350127	0.588485	1.08104	0.822256	0.129697	0.294163	0.617797	0.35818	0.453564	0.193682	0.430752	0.00397865	6.21671	0.0831301	0.296771	0.499703	0.53418	0.424008	0.767231	0.742044	0.585072	0.616061	0.527895	0.644178	0.354486	0.215301	0.492275	0.556659	0.203204	0.652183	0.248023	0.411438	0.149213	6.2752	0.170156	6.26205	0.516693	0.150101	0.452725	0.562955	5.60384	5.59748	5.71686	5.67307	5.68075	5.56302	5.78366	0.148702	4.15977	4.12871
0.504248	0.504248	0.169977	0.169977	0.169977	0.169977	0.169977	6.07537	5.82468	5.77512	5.8817	5.8817	6.17555	6.21736	0.204059	0.234278	0.3791	0.897727	1.21778	1.65944	2.05793	2.05793	1.90386	1.51463	2.09558	2.11548	2.23287	2.23287	2.23287	2.33498	1.84517	1.93062	1.90949	1.87163	2.02532	2.1922	2.34997	2.28766	2.18177	2.33465	2.02885	1.8248	1.71109	1.71109	1.67269	1.65775	1.86925	5.74107	0.0605902	0.0605902
6.11163	0.245683	6.2354	0.555869	5.63651	6.22258	5.83477	0.036823	0.272211	0.0117537	6.00697	0.322994	0.226833	0.389566	4.05111	5.07055	3.91245	3.61	3.32236	3.85882	4.02347	3.27486	2.84649	2.80723	3.61961	2.96584	2.8643	2.5434	3.73738	2.84936	2.31474	1.6117	2.01884	1.83874	1.44137	1.36272	1.47849	1.1171	1.45946	1.28201	1.35634	1.14231	1.29089	1.15456	0.952325	0.747295	0.975121	1.40847	0.933409	1.50897
1.28878	1.55267	1.89625	2.2454	2.3307	1.52661	0.503919	2.76365	2.42056	2.42967	1.60007	1.88836	1.55034	1.44047	2.16381	1.70358	2.0664	2.73784	3.5968	4.64441	5.53843	1.48924	1.17407	1.1337	0.718997	0.535542	0.896373	1.30952	1.75216	1.52529	1.42416	1.66542	1.84219	1.63535	2.31071	2.49001	2.80302	3.05883	3.35219	3.64152	3.1384	3.0558	3.0922	3.21776	3.44633	3.38029	3.62838	3.49882	3.69476	3.67673
0.5748	0.429044	0.242238	0.242238	0.176838	0.176838	0.176838	1.93753	2.15421	1.77091	2.18358	1.92657	1.53437	1.38644	1.73561	1.56373	1.67457	1.84711	1.88671	2.01323	1.98864	2.0835	2.45825	2.39001	2.50602	2.42658	2.47506	2.47506	2.49958	2.40483	1.97959	2.05363	1.84182	1.79005	1.95183	2.34871	3.44185	2.00759	1.53967	1.00002	0.263124	6.05954	0.110065	6.18316	6.14236	0.0487967	6.22717	6.11693	6.11693	6.11693
4.05144	4.08002	3.81838	3.73293	3.74823	3.79919	4.04958	4.38688	3.87811	3.8585	3.62178	3.62344	3.55566	3.61375	3.52946	3.6082	4.20414	4.46299	4.8564	4.95957	4.94442	4.64107	4.55752	4.42197	4.78749	4.89002	4.58358	5.10919	5.16517	3.29365	3.53216	1.39293	5.73443	5.56714	6.26155	0.186482	0.309316	1.04161	1.10854	1.72714	1.80102	1.72685	1.68016	1.67401	1.51591	1.64633	1.46299	1.35685	1.54813	1.81414
4.62364	4.18518	4.07175	3.91627	4.09904	4.09904	4.09904	4.09904	4.09904	4.09904	4.2259	4.2259	4.12839	4.01904	4.06478	4.26922	4.16695	4.19867	4.27059	4.16275	4.37996	4.34519	4.30098	5.07666	5.26416	5.269	5.06438	5.33342	5.33342	5.43434	5.35417	5.35417	5.31044	5.31044	5.31044	5.25213	5.1475	5.03807	5.2471	5.32785	5.00014	4.94683	5.00311	5.00311	4.87601	4.87255	4.8263	4.8263	4.94393	4.80416
5.3898	5.63029	5.90568	5.65557	5.91263	5.91263	5.91263	5.67187	5.87151	6.01125	5.97732	6.04718	6.10396	5.93017	0.00304244	6.18312	6.2675	0.0128249	0.0612444	0.157805	0.184152	0.144511	0.116508	6.22619	0.309662	0.481866	0.454826	0.344563	0.344563	0.70224	1.06509	1.26217	1.22984	0.769368	0.935276	0.989573	0.697249	0.835805	0.827546	0.80552	0.644612	0.668271	0.795551	0.861272	1.02991	1.07147	0.904626	0.904626	0.912357	0.912357
5.92293	6.16395	6.16395	5.94905	5.94905	5.94905	0.00868195	5.91614	5.41763	1.43495	0.889191	0.890658	0.00265766	0.554039	0.918716	0.535721	2.2263	2.69172	2.95292	3.24448	2.72577	2.72577	2.71837	2.71837	2.87875	3.02613	2.35941	2.33793	2.33793	2.56042	2.23749	6.05132	0.505162	0.559815	0.834936	0.819513	0.695135	0.926017	0.864103	0.632207	0.653425	0.812898	0.812898	0.812898	0.653685	0.653685	0.653685	0.559945	0.597126	0.49832
4.4435	4.80831	5.11529	4.68178	4.68178	4.24331	4.67491	4.4816	4.45864	4.13443	3.95009	3.9465	4.09615	4.09615	4.63577	5.22968	1.7701	1.47748	1.81254	5.06208	5.85772	5.85772	5.77631	5.77631	4.36146	4.30381	4.43597	5.0984	4.65599	5.27844	4.85896	5.84262	6.02025	6.04408	5.72697	5.93071	5.69234	5.57257	5.10587	5.35968	5.23599	1.06073	1.06073	1.06073	0.612833	0.451397	0.448595	0.448595	0.508309	0.508309
2.39199	2.73056	2.73056	2.94104	2.94104	2.94104	2.94104	2.94104	2.94104	2.94104	2.94104	2.92148	2.58601	2.18879	5.07332	5.13007	5.13007	5.13007	5.13007	5.13007	5.13007	5.46622	5.08498	5.45486	5.45486	5.81799	0.112248	0.112248	0.112248	0.112248	0.112248	0.25699	0.25699	0.381436	0.698448	1.00752	1.28365	1.44422	1.44422	1.44422	1.44422	1.44422	1.44422	1.44422	1.44422	1.44422	1.44422	1.44422	1.65803	1.65803
0.501799	0.374539	0.299847	0.327967	0.205537	0.347227	0.338259	0.258496	0.086539	6.2559	6.003	6.09168	5.9006	5.81965	5.9854	6.02896	5.80277	5.80277	5.86347	5.84069	5.99919	5.75953	5.62993	5.62336	5.50464	5.60256	5.25085	5.04264	5.22445	5.08555	5.45959	5.26252	5.50728	5.09491	4.58849	4.01962	4.19299	3.8449	4.193	4.52376	3.6475	3.61838	3.5377	3.21139	3.35087	3.12618	3.18325	3.43216	3.2179	3.2179
3.70186	3.61537	3.61537	3.61537	3.61537	3.61537	3.61537	3.61537	3.61537	4.39372	4.81748	4.63442	4.63442	4.82635	4.99691	4.99691	4.97532	5.03003	5.10947	5.10947	5.10947	5.17057	5.17057	5.28354	5.25211	5.25211	5.25211	5.25211	5.25211	5.25211	5.25211	5.4257	5.68898	5.02052	5.01449	4.81959	4.94464	4.94464	5.1244	5.00292	5.00292	5.00292	5.00292	4.85028	4.85028	4.85028	4.98198	4.98198	4.98198	4.98198
0.470492	0.428184	0.430695	0.613614	0.613614	0.613614	0.613614	0.909314	0.728329	1.02466	0.7664	0.525121	5.65975	5.48296	5.31065	4.64965	4.8507	4.27355	4.25868	3.98921	3.98921	3.98823	3.98823	3.96339	3.79627	3.65587	1.31178	0.29394	0.376988	0.0662604	0.101496	0.246272	0.0839114	0.172006	1.00587	1.00587	0.505054	0.784595	0.931935	0.931935	0.816346	0.662061	0.662061	0.627166	0.627166	0.456154	0.606623	0.606623	0.293118	0.373943
3.24531	2.40136	3.18497	3.18497	3.48095	3.31918	3.41873	3.40702	3.02243	3.3952	3.23014	3.44843	3.44843	2.79537	2.99695	2.8595	2.79684	2.89648	2.73475	2.80733	2.89357	3.04469	3.3792	3.49781	3.46161	3.37038	3.37755	3.3825	3.38007	3.33688	3.66452	3.70074	3.93461	3.79351	3.96619	4.533	4.53184	4.4577	4.48614	4.46694	4.6862	4.6862	4.90708	4.8996	4.72653	5.09245	5.23794	5.23794	5.57064	5.32344
5.00041	5.56208	5.17746	5.09973	5.18445	5.1655	5.12624	5.00828	4.9874	4.93065	4.91558	5.25144	5.21194	5.07327	4.85834	4.84509	4.16012	3.4982	2.77163	2.81247	2.13806	3.44545	4.61039	3.98147	3.58784	1.29421	1.4052	1.2475	1.04101	0.405129	0.312654	0.41017	0.406219	0.376405	0.936085	0.970636	0.74198	0.934673	0.630086	0.352551	0.176248	0.274318	0.315311	0.434888	0.42701	0.294988	0.323898	0.36312	5.74539	5.43913
3.21568	3.24353	3.16479	3.416	3.5655	3.41697	3.20775	3.35164	3.23977	3.23977	3.29495	3.29726	3.37235	3.37235	3.23248	3.09241	2.99953	3.04954	3.04954	3.04954	2.95816	2.88909	2.76125	2.63619	2.68482	2.48965	2.36487	2.50257	2.55729	2.50096	2.50096	2.70616	2.59757	2.77452	2.96573	3.1194	3.98928	4.15487	4.63492	5.11288	4.93486	4.93486	4.93486	4.93486	5.0483	4.96388	4.91508	4.91508	4.8945	5.0669
6.26382	0.0351605	0.197808	0.372772	0.714415	0.569855	0.646212	0.646212	0.656731	0.716057	0.847424	0.875342	0.670379	0.692031	0.854406	0.854406	0.940931	1.05155	1.47894	1.56795	1.57668	1.53563	1.57414	1.59703	1.61029	1.54565	1.34204	2.1094	2.59078	1.50585	3.42398	4.38899	5.03279	4.19757	4.05294	4.45593	2.63793	2.23647	2.63508	2.63508	2.42748	2.72429	2.72429	2.24632	2.24632	1.95195	2.31907	2.12919	1.8303	1.49083
3.81605	3.5725	3.4714	3.62098	3.62098	3.60912	3.60912	3.60041	3.48951	3.55641	3.4616	3.36557	3.28848	3.22137	3.25259	3.20501	3.00366	2.92447	2.94177	3.26797	3.26797	3.09021	3.06644	3.1827	3.35782	3.26628	3.37822	3.23003	3.23003	3.74995	4.05468	0.180239	0.559696	0.141592	0.240678	0.441622	0.087084	0.111194	0.0773254	0.0472563	0.153528	0.438765	0.438765	0.438765	0.296183	0.368196	0.368196	0.368196	0.637054	0.637054
5.52397	5.52397	4.87298	4.39372	4.39372	4.34487	4.34487	4.13433	4.13433	4.13433	4.06972	4.06972	4.27242	4.08133	4.09825	3.90136	3.79883	3.75787	3.5694	3.59995	3.54505	3.54505	3.54505	3.51678	3.3809	3.11564	3.00194	2.53303	2.34728	2.54206	2.54206	2.54206	2.0257	1.41184	1.50812	1.50812	1.28224	1.3778	1.11961	1.11961	0.875894	0.736829	0.631868	0.631868	0.631868	0.607418	0.585062	0.388525	0.335807	0.396358
5.24465	5.07254	4.87404	4.71962	4.71962	4.80099	4.80099	4.58756	4.58756	4.43609	4.21254	4.38309	4.34881	4.25696	4.3203	4.12564	4.20079	3.91622	3.54498	3.61211	3.58684	3.58684	3.60393	3.53609	3.41452	3.23665	3.25131	2.98116	2.87334	3.49577	3.49577	3.38814	4.68312	0.956845	1.27841	1.19717	0.895382	0.889602	0.983514	0.84691	0.582024	0.421939	0.474426	0.474426	0.474426	0.331062	0.456721	0.456721	0.42408	0.548811
0.154524	0.270893	0.270616	0.360301	0.242023	0.315296	0.26202	0.292018	0.22573	0.333735	0.443609	0.384459	0.542919	0.597486	0.487865	0.51655	0.297332	0.465692	0.355449	0.349346	0.271914	0.251943	0.160969	0.139228	0.165674	0.0557576	0.267094	0.188237	6.22004	0.124138	0.203568	0.375662	0.0504251	0.252563	0.0249642	0.155554	0.0306112	0.600228	0.545315	0.706531	0.774717	1.0647	1.15134	1.13636	1.42955	1.41701	1.52725	1.64652	1.22804	1.37349
4.69707	4.22782	4.22782	4.04365	4.20218	4.15078	4.15078	4.15078	3.97574	3.8639	3.82395	3.6338	3.48585	3.68156	3.68156	3.5729	3.30454	2.98912	2.87809	3.08644	3.02503	3.02503	3.15205	3.30968	3.43482	3.28966	3.5933	3.82885	3.82885	4.08148	4.08148	4.90861	4.79298	5.66946	5.69594	5.69594	5.89259	5.60788	5.60788	5.34834	5.30632	5.80992	5.80992	5.80992	5.80992	5.93421	6.25402	6.25402	0.573836	0.573836
2.1876	2.15906	1.48276	2.49556	2.94793	2.73406	2.36322	2.42551	2.77385	2.62398	2.90664	2.81175	3.8094	3.58	3.12518	3.3054	4.67859	4.56125	4.84294	4.65735	5.30702	0.00806549	5.65111	3.89892	3.60111	2.38191	1.73374	5.77196	5.38887	3.62579	4.99085	4.98593	5.68713	4.7737	4.26496	4.02242	4.37679	4.48789	4.4318	4.73114	4.20182	4.19157	4.64247	4.38934	4.26051	4.55125	4.8371	4.86277	4.7526	4.81417
6.03233	6.11899	6.11899	6.11899	5.99343	5.99343	5.99343	4.76547	4.76547	4.38039	4.29169	4.61653	4.54266	4.13853	4.13853	3.75782	3.69012	3.49747	3.58124	3.22319	3.37485	3.4465	3.49386	3.51417	3.51417	3.38633	3.19483	2.77429	1.79241	1.24926	1.1047	1.04338	0.857164	1.00006	0.92554	0.943953	0.751797	0.829714	0.829714	0.825141	0.812218	0.76622	0.694149	0.760743	0.706841	0.751323	0.757034	0.715312	0.704826	0.717575
4.77157	4.69542	4.47045	4.26853	4.25081	4.47105	4.6029	4.35733	4.13342	4.01791	3.75499	3.69605	3.64325	3.55371	3.73269	3.59569	4.34215	4.24242	4.18226	4.17586	3.99272	3.81884	3.64824	3.33752	3.37591	3.45696	3.30954	3.23003	3.08745	3.00789	3.2761	3.32676	3.73223	3.86611	3.54611	3.43668	3.57552	3.5224	3.3691	3.17215	2.82028	2.67572	2.67122	2.80325	2.79674	2.81486	2.80657	2.65443	2.49081	2.93197
5.23871	5.23871	5.20566	5.20566	5.38707	5.2805	4.91601	4.91601	5.77828	5.43279	5.43279	5.66712	5.66712	5.59324	5.5922	5.6806	5.83033	6.18484	0.169003	0.388368	0.530115	0.270613	0.0421412	0.604994	0.86912	0.849769	0.568532	0.371709	0.0441687	0.257275	5.73871	0.12509	0.630429	0.594442	0.594442	1.78498	1.7144	1.18185	4.30599	3.61699	3.90549	3.90549	3.90549	3.50504	2.84636	4.12766	4.11774	4.11774	4.11774	4.11774
2.25275	2.25275	2.66258	2.5663	2.5663	2.5663	2.5663	2.90616	2.74626	2.74626	2.5733	2.5733	2.81352	2.9133	2.9133	3.22501	3.22501	3.23909	3.60316	4.19001	4.47236	4.23716	4.23716	4.23716	4.47766	4.88925	5.03579	4.73637	4.73637	5.08179	4.83995	4.83995	4.74733	4.82101	5.10115	5.10115	5.11703	5.51539	5.51539	5.51539	5.09362	5.09362	4.69095	4.69095	5.4734	5.4734	4.89939	4.37495	4.37495	4.94089
2.35558	2.35558	2.35558	2.96747	2.96747	2.96747	2.96747	2.96747	2.96747	0.00932112	0.00932112	0.00932112	0.0603333	0.0603333	0.0603333	6.10571	5.57657	5.57657	5.8615	5.8615	5.8615	5.8615	6.01546	6.01546	6.01546	6.2801	6.2801	6.2801	6.2801	5.98036	5.98036	0.07504	4.88144	4.88144	5.27337	4.09767	4.47605	5.00247	5.4864	5.4864	5.4864	5.4864	5.4864	5.4864	5.4864	5.02577	5.02577	5.02577	5.31229	5.31229
5.85606	5.8505	5.8768	5.89293	5.68503	5.71827	5.41813	5.19229	5.43197	5.23489	5.72345	5.83063	5.6007	5.80206	5.67035	5.80171	5.53596	5.62864	5.87974	5.87974	6.04871	5.47075	5.69575	5.60214	5.87308	5.47677	5.51931	5.13257	5.24374	5.21643	5.30234	2.15203	2.92583	2.97698	2.91428	2.94973	2.89241	2.83252	2.6298	2.52571	2.52571	2.59927	2.45881	2.37731	2.32235	2.52834	2.45433	2.51929	2.42128	2.31401
2.7838	2.00061	2.00061	1.63392	1.63392	1.91297	1.74817	1.86444	1.71575	1.78674	1.45022	1.80985	1.90189	1.90189	1.61597	1.66096	1.30148	1.23464	0.820658	0.858474	0.702524	0.702524	0.702524	0.832255	0.790288	0.961431	1.05069	6.15124	0.0666617	6.12902	6.11962	0.139866	0.139866	0.040189	6.2752	6.2752	6.04772	6.04772	6.03137	6.26025	6.22747	5.81403	5.81403	5.81403	5.81403	5.81403	5.85933	5.98599	5.48175	2.09849
2.79991	2.79621	2.89804	2.69918	2.49548	2.54619	2.37516	2.37516	2.33251	2.31978	2.07381	1.94974	1.90333	1.93885	1.88257	1.69818	0.988656	0.664771	0.27018	0.223215	0.339448	0.375825	0.522082	0.424923	0.402164	0.214241	6.23626	0.0339497	0.267706	0.0021658	6.27503	6.11957	0.349156	0.297886	0.231126	0.177183	0.370612	0.285961	0.681125	0.932086	0.837834	0.767645	0.684622	0.913972	1.09457	1.01565	1.00544	0.883814	1.03205	0.961503
1.10611	2.76057	3.98343	3.87032	3.51529	3.36993	3.16735	3.36683	3.17897	3.4485	3.41223	4.7145	4.85285	4.54212	4.46497	4.42563	4.5157	4.87591	4.86182	4.87947	4.81541	4.72678	4.65165	4.78076	4.69019	4.88685	4.80347	4.80119	4.83756	5.02959	5.00668	5.00568	4.9502	4.87502	4.84684	4.85981	4.70813	4.86808	4.8859	4.51816	4.77936	4.84735	4.66029	4.8454	4.99933	5.0464	5.16092	5.13736	5.36028	5.62688
4.0133	3.84954	4.15395	3.92401	4.01228	4.05834	4.24328	4.03737	3.77747	3.9654	4.32258	4.35355	4.41289	4.02743	3.96641	4.38706	3.67997	5.27421	5.31542	5.24301	4.77462	4.67057	4.6955	4.9312	4.54278	4.36322	4.36709	4.43705	4.3027	4.97528	4.98199	5.49237	4.88694	4.94934	5.12941	4.91969	5.12997	4.77568	4.83714	4.8787	5.12601	5.15052	5.21414	5.44822	5.44916	5.34907	5.51906	5.65249	5.60455	5.68166
0.385715	0.310984	0.38758	1.10247	1.9105	1.69603	2.90157	2.82921	2.90396	2.86962	2.5577	2.56928	2.57263	2.60684	2.70227	2.77724	2.62105	2.77694	2.67426	2.76167	2.78081	2.86112	2.91277	2.8531	2.77767	2.74829	2.81329	2.75568	2.69011	2.65716	2.65466	2.65785	2.61523	2.55515	2.5602	2.48671	2.55277	2.5082	2.51391	2.54765	2.66366	2.62539	2.64646	2.50523	2.3254	2.38635	2.42644	2.49875	2.33258	2.31807
1.26801	1.23446	1.34191	1.62759	1.72943	1.70581	1.76479	1.96615	2.11869	2.21074	2.21106	2.208	2.32809	2.30376	2.29935	2.39405	2.32562	2.46357	2.57661	2.65968	2.90319	2.91821	2.92469	2.99395	2.85094	2.83822	2.85908	2.92104	3.16391	3.17238	3.82958	4.2858	4.3873	4.54665	4.65409	4.36887	4.35474	4.25235	0.0842719	6.14005	5.77393	5.94017	6.0715	0.279825	6.00518	6.28026	6.12057	5.98506	6.06924	6.04248
4.62075	5.13069	5.13069	5.13069	5.13069	5.18341	5.18341	5.35711	5.10909	5.10909	4.98769	4.88581	4.90699	5.02882	5.00778	5.00778	5.18124	5.17923	5.12394	5.12394	5.33429	5.35803	5.78841	3.53341	0.72666	0.72666	0.72666	1.75781	1.75781	3.85758	1.05648	1.48538	1.14965	1.25651	1.06486	0.789622	0.579037	0.607528	0.57854	0.761236	0.587019	0.587019	0.411848	0.748891	0.748891	0.0281976	0.0281976	6.05915	6.05915	6.05915
1.07478	0.793695	1.69555	1.14454	1.54429	1.97423	1.33252	1.08065	1.21636	1.23388	1.16151	1.08582	1.48026	1.30694	2.46301	1.98321	1.84306	2.52127	1.80526	2.3092	1.78384	2.40118	0.982955	2.49437	0.933032	2.11248	0.492398	0.495813	0.687521	1.2104	1.5111	1.19849	1.04544	1.28834	0.245554	0.794437	0.287548	1.03229	0.813517	0.766421	0.972131	0.720299	0.889926	0.932045	1.01155	0.602901	0.720962	0.0216041	1.9035	5.88315
0.369846	0.0872852	6.22404	6.16906	6.12483	6.09253	6.13372	6.03622	5.93089	5.82824	5.82308	5.86944	5.9013	6.03051	6.04783	6.01451	6.18546	6.0901	6.15255	6.06633	5.8815	5.99169	5.91926	5.69205	5.71338	5.1952	5.29767	4.68519	4.512	4.51952	4.83604	4.73789	4.30685	3.81969	4.2249	4.36406	4.25933	4.37239	4.36518	4.45209	4.45205	4.50621	4.58008	4.39129	4.33106	4.52913	4.43913	4.88756	5.04966	5.11076
0.0363248	6.10954	6.20409	0.194932	0.0389408	0.0328892	0.0785331	6.25886	6.19891	0.0706761	0.0661514	0.151427	6.20871	6.20775	5.95183	5.9005	5.92321	5.92153	5.96534	6.1473	6.2192	6.15705	6.14553	6.07635	6.13128	5.89785	5.99462	5.78324	5.76537	5.95368	6.10467	5.97379	6.1072	6.06395	6.17626	6.15642	6.21928	0.0711314	0.262317	0.305765	0.337968	0.189485	0.139573	0.228605	0.185522	0.0335101	0.157634	6.26946	6.22276	0.0501511
5.46289	5.80163	5.65583	5.65583	5.65583	5.64693	5.64693	5.89949	5.72428	5.72428	5.59248	5.46824	5.34733	5.38352	5.4403	5.4403	5.60577	5.43535	5.48154	5.48154	5.69126	5.65289	6.07706	0.275181	0.275181	0.828859	0.828859	1.42499	1.42499	2.06252	1.4688	1.4688	1.22571	1.21961	1.25644	0.806183	0.835129	0.917099	1.02167	1.02167	0.933122	0.933122	0.847443	1.05894	1.19145	0.964236	0.964236	0.964236	0.964236	0.964236
3.73712	3.73712	3.73712	3.73712	3.73712	3.73712	3.73712	2.68128	2.68128	2.68128	2.68128	2.68128	2.88684	2.44086	2.73937	2.73937	1.82049	1.82049	1.82049	1.82049	1.6271	2.36799	2.88569	2.88569	2.88569	2.88569	2.88569	2.88569	2.88569	3.47924	3.47924	3.47924	3.47924	3.47924	4.43177	4.43177	2.73897	2.73897	2.73897	2.73897	2.73897	2.73897	2.73897	0	0	0	0	0	0	0
1.79321	1.73444	1.62374	1.71704	1.97382	1.80357	2.16703	1.90086	1.97951	1.89647	1.99203	2.28951	2.12415	2.07018	2.40159	2.46984	2.38556	2.58215	2.45994	2.44143	2.54249	2.53889	2.68704	2.86082	3.03263	2.8966	2.9386	2.61671	2.57826	2.84244	2.76853	2.81052	2.65529	2.55817	2.55446	2.54907	2.59673	2.62228	2.54503	2.48334	2.78356	2.83372	2.85467	2.83171	2.67994	2.5487	2.52105	2.47448	2.43988	2.54968
2.81976	2.81976	2.81976	3.05187	3.05187	3.05187	2.87769	2.87769	2.87769	2.6321	2.8558	2.8558	2.99483	3.11118	3.13366	3.13366	3.04945	3.04945	3.04945	3.31093	3.31093	3.72727	4.03999	4.03999	4.03999	3.59848	3.1707	3.1707	3.57674	3.57674	3.57674	3.11923	3.77605	2.46222	1.12773	0.79805	1.38552	1.38552	1.38552	1.38552	1.38552	1.38552	1.38552	1.13784	1.13784	1.13784	1.13784	1.13784	0.70286	0.70286
3.85144	4.07842	4.4325	4.27723	4.40611	4.74601	4.37101	4.14575	3.78326	3.604	3.74641	4.05514	4.08857	3.98749	3.29581	3.1805	2.55599	2.11062	2.21361	2.18764	1.96732	2.07798	1.93502	2.07223	2.04862	2.07964	2.13303	2.20063	1.86783	1.81164	1.54124	1.592	1.68444	1.70375	1.68911	1.43955	1.04443	1.03625	0.853537	0.75146	5.50268	5.81729	5.4964	5.8208	5.93551	6.03818	6.12388	6.14361	6.00729	6.05144
0.786643	0.797022	0.729521	0.780574	0.75547	0.895628	1.06746	1.18217	1.10107	1.19785	1.11175	1.23242	1.11538	1.12572	1.17716	1.27104	1.35343	1.61669	1.47017	1.51334	1.7649	1.69442	1.95752	1.8918	2.00333	1.81583	1.8407	1.62632	1.50694	1.52885	1.3515	1.47608	1.7154	1.6146	1.61107	1.4934	1.5823	1.33062	1.4213	1.32781	1.38828	1.34497	1.52456	1.58268	1.43618	1.44831	1.4956	1.62326	1.74306	1.74345
5.66651	6.16548	6.17649	6.09714	5.56965	5.77066	6.06902	6.06902	5.93909	6.09962	6.20517	6.16378	0.0145767	0.1433	0.19996	0.335278	0.620421	0.799682	0.891988	1.21665	1.30851	0.942363	0.876672	0.602671	0.687035	0.913829	0.699793	0.764614	0.980687	0.782195	6.21485	6.10564	6.09808	6.13297	0.498669	0.0144578	5.80155	5.99004	5.7205	5.66512	5.93375	5.54485	5.54485	5.31312	5.60564	4.77637	4.77637	5.02312	5.02312	4.67733
4.79359	2.02233	1.6771	1.06286	0.203704	0.865769	1.0346	0.751672	0.883779	1.38549	0.426358	6.18245	0.213147	0.612207	0.848672	0.563147	0.690418	0.966624	2.14022	1.91792	1.90508	1.96277	2.17615	2.03097	3.95985	3.66777	3.54633	3.24549	3.33755	3.04543	3.2238	3.17397	3.08957	3.07567	3.24816	3.3419	3.31754	3.29275	3.30033	3.26526	3.30188	3.41966	3.48718	3.52198	3.46233	3.56494	3.39717	3.1416	3.33253	3.34068
3.13655	3.13655	3.13655	3.13655	3.13655	3.13655	2.99703	2.69577	2.69577	2.80581	2.80581	2.80581	2.80581	2.67885	2.67885	2.086	1.64632	1.64632	1.64632	1.60136	1.60136	1.65988	1.65988	1.65988	1.65988	1.65988	1.65988	1.65988	1.65988	0.931575	0.931575	1.75622	1.75622	1.75622	1.75622	1.75622	1.75622	2.5838	2.5838	2.5838	2.5838	2.5838	3.66812	0	0	0	0	0	0	0
0.708657	0.827119	0.0775271	5.85807	2.60709	1.75184	1.75139	1.65299	1.581	1.58442	1.43458	1.44761	1.22004	1.23759	1.28741	1.18626	1.26147	1.45977	1.44299	1.53656	1.62686	1.66449	1.8063	1.68043	1.84964	1.73963	1.62175	1.45817	1.47953	1.49331	1.51014	1.46189	1.70571	1.48083	1.68318	1.87518	1.70619	1.38639	1.24923	1.17043	1.14425	1.04846	1.33863	1.54756	1.23244	1.24785	1.13531	1.17481	1.12899	1.2151
6.20861	0.695763	0.914589	4.50078	4.50078	4.50078	2.31275	1.91154	2.31859	1.89683	1.89683	1.91668	2.97292	2.97292	3.13156	3.13156	3.02161	2.66243	2.66243	2.66243	2.66243	3.31457	3.602	3.602	3.7533	3.7404	4.05174	4.05174	4.96553	5.24454	5.24124	4.82841	4.65671	4.65299	5.15372	5.15372	5.05019	5.16002	5.16002	5.16002	5.16002	5.16002	5.16002	5.40713	5.5847	5.49112	5.49112	5.49112	5.49112	5.49112
5.48869	5.93724	0.232637	0.156584	0.289023	0.103579	0.103579	0.149522	0.0864504	0.0308132	0.0308132	6.25082	0.100482	0.00668752	0.203361	0.292984	0.405549	0.474331	0.538831	0.62502	0.553168	0.493736	0.423145	0.695039	0.575354	0.777884	0.880121	1.06309	0.981641	1.17324	1.52784	1.51338	1.58142	2.3087	2.70156	2.68301	2.66674	2.70705	2.84002	2.91395	2.95326	2.95169	2.90941	2.89271	2.93662	3.07757	3.01534	2.81359	2.78247	2.72773
3.71235	3.71235	3.71235	3.71235	3.88761	3.88761	3.88761	3.88761	4.19664	4.19664	4.19664	3.11816	2.92336	2.92336	2.92336	2.92336	2.92336	2.92336	2.86498	2.86498	2.83809	2.73851	2.48016	2.48016	2.48016	2.48016	2.6203	2.51556	2.36177	2.36177	2.42247	2.42247	2.42247	2.5434	2.52224	2.52224	2.52224	2.90396	2.90396	2.90396	2.90396	2.90396	2.51761	2.83845	2.83845	2.83845	2.83845	2.83845	2.67184	3.1178
3.55473	3.66253	3.68291	3.64413	3.78115	3.92991	3.84684	3.80768	3.80866	3.94022	3.64186	3.55388	3.51387	3.70453	3.72444	3.30664	3.29342	2.83384	2.52054	2.52251	3.01269	2.3828	2.27756	3.83326	2.98691	3.34466	3.05203	3.0335	3.06298	2.98358	2.82538	3.02324	3.03791	2.94181	3.77245	3.76145	3.76844	3.78387	3.74676	3.86303	3.98947	4.20668	4.33097	4.10152	3.87067	3.34169	2.79334	3.46231	2.32841	1.06121
5.80801	5.80801	5.49637	5.49637	5.321	5.321	5.321	4.89225	4.89225	4.76192	5.67117	5.90981	0.366801	0.366801	0.366801	0.366801	0.849071	1.20178	1.20178	1.0024	1.0024	1.0024	0.819666	0.819666	0.863705	1.09453	1.09453	1.39166	1.39166	1.24045	1.24045	1.16686	1.43721	1.42913	1.33127	1.33127	1.33127	1.33127	1.40919	1.40919	1.40919	1.53538	1.53538	1.53538	1.89178	1.89178	1.89178	1.89178	1.67898	1.67898
1.36071	2.01455	1.58242	1.79382	1.60558	1.3987	1.52757	1.50473	1.38301	1.46123	1.58765	1.52536	1.534	1.48503	1.41541	1.65418	1.7169	1.69649	1.7878	1.77592	1.72689	1.7029	1.86117	1.61253	1.76669	1.71581	1.80848	1.87115	1.89506	1.91769	2.0341	2.0197	2.03141	2.06968	2.058	2.1532	2.16119	2.37438	2.35761	2.41515	2.4305	2.40441	2.48966	2.72712	2.42559	2.5263	2.4196	2.43242	2.58263	2.64109
4.37043	4.37043	4.37043	4.37043	3.45034	3.45034	3.45034	3.45034	3.45034	3.18191	3.20928	2.97149	3.03242	2.92239	2.76447	2.48866	1.9368	2.09106	2.19494	1.989	2.29448	2.36084	3.02652	1.92066	2.21267	2.43349	2.61325	2.02575	2.02575	2.02575	1.60953	1.60953	0.671	0.718482	0.301983	0.555023	0.70739	1.15775	1.63784	0.24718	0.62696	0.37041	0.37041	0.114691	0.479198	2.03235	1.50609	1.50609	1.19745	1.50547
4.0034	4.0034	4.0034	4.0034	3.64846	3.64846	3.64846	3.91082	3.91082	3.91115	3.69483	3.69483	3.27283	2.94858	2.94858	3.25184	3.25184	3.16461	2.98516	2.98516	2.98516	2.98516	3.0912	3.0912	3.28079	3.12263	3.24147	3.24147	3.35823	3.15669	3.15669	3.36513	2.92794	2.92794	2.92794	2.85277	3.03348	2.58974	2.28988	2.10259	2.10259	2.37798	2.37798	2.37798	1.95435	1.95435	1.75884	1.75884	1.57713	1.57713
0.154268	0.154268	0.159531	0.159531	0.0501488	0.172448	0.116233	0.0254146	0.0264711	0.0924412	0.175682	0.175682	0.141285	0.611524	0.521596	0.789214	0.789214	0.765783	0.778721	0.833742	0.924641	1.08627	1.1423	1.18975	1.43106	1.56809	1.44763	1.25858	1.11529	1.34642	1.26258	0.996581	1.4284	0.881469	0.784691	0.012237	0.125719	0.283894	0.215734	0.196777	0.232714	0.133812	0.012866	5.98579	5.93019	5.93019	5.93019	5.8778	5.89462	5.89462
1.63165	1.44377	1.71637	1.50615	1.57776	1.60133	1.30774	1.27303	1.38374	1.34578	1.02843	0.954251	0.741274	0.756797	0.816737	0.835955	0.830143	0.680261	0.587551	0.69683	0.60661	0.56065	0.564743	0.682943	0.770245	0.86087	0.96808	0.981583	1.10822	1.1073	1.1632	1.11833	1.14815	1.20517	1.43688	1.37117	1.23994	1.37462	1.30624	1.24857	1.2577	1.38269	1.35415	1.38909	1.48671	1.69302	1.70315	1.71148	1.44539	1.33659
1.65544	1.32095	1.18087	1.46984	1.2175	1.07809	1.17931	1.1477	1.15362	1.29981	1.8766	1.99775	2.05821	2.17031	2.37825	2.06212	2.08577	2.18311	2.02447	2.13852	2.18737	1.91129	1.54044	1.60046	1.75874	2.1248	1.99835	2.14476	1.89121	1.91507	1.75289	1.5615	1.07624	0.666071	0.537704	0.709586	0.46985	0.614114	0.376193	0.376451	0.391182	0.215815	0.346105	0.447558	0.66918	0.488643	0.349981	0.414751	0.444978	0.372958
5.41691	5.41691	5.41691	5.41691	5.41691	5.41691	5.41691	5.41691	5.41691	5.57786	5.68909	5.68909	5.68909	5.77102	5.18162	4.63248	4.63248	4.63248	5.7798	5.7798	1.69345	3.20439	3.20439	3.20439	3.20439	3.20439	3.20439	3.20439	3.20439	3.20439	0.562772	1.81913	2.33627	2.33627	2.33627	2.33627	1.02211	5.94725	5.94725	5.94725	3.09349	3.09349	3.09349	1.91107	1.91107	1.91107	1.91107	1.91107	1.91107	1.91107
2.42779	2.29014	2.29694	2.35647	2.37562	2.37562	2.31776	2.30405	2.30405	2.30405	2.30405	2.30405	2.16097	2.1419	2.1419	2.08758	2.14348	2.14348	2.14348	2.16018	2.16018	2.19302	2.34652	2.49716	2.51043	2.47869	2.36169	2.38987	2.46669	2.53614	2.53188	2.53188	2.65013	2.65013	3.25647	3.06606	3.11518	3.24687	2.346	2.346	2.346	2.346	2.346	1.58732	0.814241	0.558912	0.558912	0.0765978	6.20208	6.20208
3.16518	3.24433	3.25886	3.2217	3.2217	3.25337	3.25337	3.32922	3.27943	3.24741	3.24741	3.20962	3.25715	3.20247	3.16471	3.16471	3.16471	3.16471	3.16993	3.15519	3.18822	3.19077	3.19077	3.24016	3.22706	3.18411	3.18411	3.13445	3.08369	3.08877	3.00691	3.13321	3.13321	3.21276	3.21276	3.04478	3.12356	3.07051	3.07051	3.07051	3.07051	3.00295	3.00295	3.01536	3.01536	2.90259	2.83735	2.83735	3.05337	3.05337
4.60381	3.39874	1.21553	1.45172	1.72192	1.91888	1.98653	2.17021	1.9438	2.22642	2.33407	2.2943	2.00888	2.2458	2.14463	2.22834	2.29501	2.31982	2.12183	2.08847	2.07094	2.24572	2.20741	2.2427	2.48286	2.75522	2.68007	2.41466	1.89133	1.87769	2.26299	2.02253	1.8699	1.69676	1.88659	1.78242	1.68809	1.24767	1.27851	0.788679	0.360185	0.617069	0.617069	0.97965	0.97965	1.14383	1.05356	0.32334	0.143049	5.66294
6.04638	6.04638	5.7853	5.7853	5.45704	6.13355	6.13355	6.13355	5.98179	6.13659	6.22675	6.22675	6.22675	6.22056	6.20401	6.00115	6.00115	5.72626	4.71323	4.43167	4.43167	1.07785	1.54524	1.55276	1.54717	1.56624	1.53191	1.91946	1.82401	1.8777	1.86016	1.88804	1.90492	2.11349	2.11896	1.8718	1.86584	1.72619	1.72619	1.72619	1.45355	1.45355	1.45355	1.54781	1.32926	1.37553	1.5082	1.44541	1.44541	1.90425
3.04138	2.90049	3.52829	3.46308	3.22785	3.05069	3.15729	3.18701	3.25514	3.34946	3.40723	3.43033	3.35825	3.37934	3.47457	3.41018	3.39025	3.34525	3.50351	3.53546	3.57108	3.55445	3.91012	3.81734	3.80867	3.79506	3.88546	3.92174	4.11429	4.15366	4.39541	4.4179	4.4676	4.52117	4.68107	4.61522	4.73726	4.68247	4.74464	4.74392	4.842	4.81335	4.87066	4.79988	4.71165	4.63304	4.58427	4.57085	4.60912	4.56542
4.38652	4.81426	4.81426	5.06225	5.06225	1.15451	1.15451	1.13395	1.13395	1.08425	0.972147	0.939119	1.0025	0.897475	0.882126	1.04343	0.952251	0.846645	0.846645	0.835222	0.835222	0.893968	1.1726	1.21459	1.34994	1.33472	1.37116	1.34166	1.21634	1.27105	1.4585	1.63687	1.94947	1.71915	1.71915	1.71915	2.1777	2.1777	1.84187	2.37326	2.37326	2.37326	2.64064	2.64064	3.41194	3.41194	4.73194	4.59454	4.59454	4.05169
4.66477	4.66477	4.66477	3.26816	3.26816	3.26816	3.26816	3.26816	3.81816	4.4084	4.4084	4.4084	4.4084	4.4084	4.4084	4.4084	4.4084	4.4084	4.4084	4.11096	3.79958	3.79958	3.79958	3.79958	3.79958	4.73001	4.73001	4.73001	4.73001	4.73001	4.39452	4.39452	3.93774	3.93774	3.93774	3.50677	3.50677	3.50677	3.50677	3.50677	3.50677	3.50677	2.79209	2.79209	2.79209	2.79209	2.79209	1.24002	1.24002	1.24002
5.66086	5.66086	5.57877	5.61939	5.56623	5.64564	5.75145	5.8672	5.8672	5.79395	5.81557	5.81935	5.85977	5.85977	5.81671	5.86106	5.90166	5.89216	5.89216	5.91408	5.8865	5.83672	5.90471	5.88454	5.91958	5.92382	5.8852	5.84823	5.7976	5.66384	5.6099	5.65249	5.64653	5.70362	5.53849	5.6101	5.57217	5.58926	5.5626	5.5626	5.5626	5.47601	5.47601	5.53129	5.40382	5.40118	5.4723	5.43884	5.53546	5.45752
3.25753	3.20398	3.31688	3.42179	3.65709	3.77848	3.23467	2.97487	3.26069	3.31586	3.24563	3.32689	3.16356	3.2505	3.45586	4.0004	3.53863	3.84861	3.99588	4.06404	4.22393	4.58294	4.54613	4.51241	4.65918	4.52844	4.49344	4.31878	4.16079	4.62458	4.82468	4.7222	4.92866	4.8343	4.87768	5.01382	5.12769	4.96695	4.95158	4.99142	5.00694	5.05097	5.06326	5.03664	5.37731	5.38174	5.34153	5.14246	4.994	5.18522
0.391982	0.274462	0.516128	0.654995	0.580947	0.524143	0.517792	0.535465	0.535465	0.606504	0.614022	0.589084	0.518512	0.561762	0.620368	0.525366	0.692685	0.642038	0.526635	0.568942	0.731692	0.665222	0.782957	0.673348	0.713319	0.345725	0.316416	0.244994	0.189508	0.221508	0.240684	0.180124	0.232166	0.246864	0.314325	0.281446	0.252424	0.292303	0.308011	0.296023	0.296023	0.297985	0.233365	0.263224	0.242293	0.238079	0.232847	0.281547	0.352699	0.352699
3.17265	3.38659	3.17678	3.10487	4.73901	5.09889	5.02415	5.15289	4.8087	4.18872	4.14535	4.10414	3.84741	3.77612	4.3635	3.69444	4.34018	4.53653	4.2223	4.90823	5.60468	5.84514	5.54606	5.52652	5.04889	5.50184	5.44958	4.3529	3.50731	4.80761	5.14753	5.74672	5.89862	5.9166	5.62673	5.41729	5.55551	5.65179	5.77345	5.72501	5.68991	5.61286	5.57939	5.46141	5.66811	5.51152	5.44732	5.26936	5.49142	5.40677
6.01593	6.01593	5.99019	6.02639	5.89038	5.90617	5.94622	5.83896	5.83896	5.79315	5.857	5.857	5.81641	5.80526	5.83902	5.97523	5.89879	5.87088	5.91301	6.05887	6.07359	5.85226	6.17868	6.24365	6.09935	6.01053	5.95154	6.03308	5.94743	6.00375	6.02013	6.15665	6.14559	6.14559	6.14071	6.17077	5.77669	5.72347	5.89702	5.79014	5.75148	5.67956	5.67956	5.8599	5.82973	5.86312	5.89049	6.06923	6.06923	0.00992354
1.81628	1.47317	1.47317	1.47317	1.78185	1.78308	1.84077	1.84077	1.94016	1.94016	1.94016	1.80612	1.68119	1.60458	1.63117	2.08076	2.06141	1.98017	1.91341	1.91341	1.68221	1.57792	1.74406	1.84982	1.98356	1.98356	1.88221	1.79464	1.79464	1.52918	1.30541	1.30541	1.4737	1.43458	2.06624	2.15379	2.15379	6.20162	5.89778	5.89778	5.89526	5.89526	5.89526	4.32766	4.08881	4.08881	5.52787	5.52787	4.75785	4.75785
5.6902	0.203733	0.498488	6.24941	0.263618	0.183849	0.193124	0.0212123	0.146708	0.15118	0.0140723	0.282071	6.20403	0.115362	0.605764	1.09502	1.34744	1.1843	0.640266	0.936822	0.816129	0.72935	0.88043	0.930014	0.440413	1.07424	1.28987	1.77982	2.22821	1.91071	2.21601	2.32925	1.98698	1.80021	1.69369	2.03993	2.06666	2.36309	2.7782	2.91207	2.98147	3.18159	2.99633	2.96655	2.77915	2.97422	2.69308	3.09629	2.84957	2.80479
0.307498	0.307498	0.50353	0.464674	0.636879	0.450874	0.538158	0.622346	0.512761	0.535353	0.630342	0.647599	0.452877	0.594331	0.537175	0.424409	0.634619	0.634619	0.605426	0.729692	0.98993	1.10167	0.989865	0.694557	0.728118	0.371335	0.202859	0.271777	0.206643	0.195014	0.122413	0.122566	0.208719	0.156514	0.201991	0.133202	0.0332306	0.0321422	0.0789787	0.0789787	6.24813	6.24813	6.19934	6.14109	6.14109	6.15694	6.09027	6.27242	0.230836	0.230836
4.59258	4.7265	4.50254	4.04835	4.04835	3.70742	3.84851	3.84851	3.83395	4.08118	4.08118	3.97122	3.8435	3.89599	3.72178	3.40731	3.66055	3.52434	3.43071	3.46394	3.34398	3.27502	3.03086	2.99138	2.98297	3.25261	3.01736	2.99091	2.72669	2.80428	2.62971	2.54416	2.65546	2.92493	2.92493	2.80749	2.74082	2.79805	2.79805	2.68968	2.75248	2.75248	2.75089	2.75089	2.92967	3.11041	2.83997	2.83997	3.05367	3.05367
0.289745	0.183729	6.1977	6.20025	5.98004	6.16289	6.19234	5.87282	5.60653	5.31288	5.2482	5.2092	5.03799	5.11133	4.74323	4.884	5.21373	5.19197	5.13981	5.23186	5.26232	5.38749	5.29469	5.25091	5.40074	5.39407	5.26485	5.07925	4.96591	5.33542	5.38735	5.48436	5.51056	5.42527	5.5756	5.51818	5.66554	5.60113	5.50957	5.45004	5.46029	5.2723	5.2723	5.29844	5.35894	5.3944	5.29768	5.29768	5.51494	5.51494
0.682178	1.55683	2.32016	1.90536	2.18754	1.86317	2.19665	2.02205	1.89277	1.91474	2.05581	1.7126	2.31614	2.23612	2.14623	2.182	2.26959	2.28398	2.28703	2.53539	2.65749	2.5366	2.71616	2.79058	2.51317	2.23993	2.47486	2.42548	2.49078	2.35975	2.30403	2.39246	2.54003	2.39312	2.4023	2.41807	2.49584	2.59137	2.60881	2.58566	2.63758	2.60491	2.52308	2.55829	2.39022	2.14047	2.43555	2.496	2.47988	2.55867
2.72123	2.75257	2.73506	2.89373	2.87354	2.76282	2.67543	2.7459	2.69217	2.68159	2.62207	2.5665	2.63308	2.67308	2.74689	2.7537	2.756	2.68138	2.74407	2.741	2.72476	2.66061	2.70082	2.85239	2.9922	2.65776	2.81592	2.934	2.87096	2.84741	2.93743	2.86036	2.91997	3.13176	3.24171	3.24607	3.32045	3.37195	3.28419	3.45879	3.31758	3.25752	3.26133	3.3496	3.39422	3.31517	3.12723	2.99596	3.22565	3.15599
3.34143	3.3085	3.37701	3.39411	3.3276	3.3276	3.13556	3.20733	3.11335	3.08932	3.26717	3.4145	3.58067	3.34324	3.49035	3.37644	3.13553	3.13205	3.19271	3.1421	3.0015	3.33962	3.43125	3.42068	3.26241	3.23894	3.29237	3.29237	3.54029	3.49387	3.52449	3.52449	3.74338	3.53597	3.2204	3.22632	2.38203	2.61342	1.84083	1.85346	1.35653	1.82445	2.09176	1.4773	1.28472	1.4588	1.40297	1.40297	1.40297	1.40297
2.37406	2.42372	2.42372	2.68623	3.05247	3.41582	3.41582	3.43143	3.43143	4.03845	4.03845	4.70834	4.70834	4.70834	5.94736	5.4638	6.15479	5.66509	5.88664	5.88664	6.00696	5.72239	5.72239	5.74804	6.02093	0.166473	0.429377	0.715388	0.715388	0.937932	0.737251	1.48389	1.8877	1.83955	1.7605	1.04732	1.30737	1.31675	0.511983	0.511983	0.732681	0.732681	5.71335	6.19301	6.19301	6.19301	5.60078	5.60078	5.60078	5.60078
5.73107	5.70064	5.70064	5.74902	5.74902	5.75416	5.68058	5.72977	5.72977	5.69993	5.78421	5.78421	5.68268	5.66876	5.62569	5.61318	5.65383	5.59331	5.55012	5.52559	5.55693	5.55105	5.53018	5.5343	5.52781	5.47809	5.47444	5.47931	5.37558	5.33194	5.34964	5.37487	5.21877	5.35535	5.42964	5.49261	5.5667	5.60609	5.56386	5.60577	5.69257	5.7817	5.95377	5.95377	6.14751	0.0343859	0.147326	0.310245	0.310245	6.2369
3.01382	3.00401	3.00319	3.23029	3.05716	3.09057	3.18849	2.87641	2.88389	3.00496	2.59985	2.74878	3.02242	3.51203	3.51314	3.57485	3.54105	3.70358	3.64427	3.55893	3.28663	3.38231	3.18809	3.44628	3.63736	3.7177	3.66731	3.66511	3.52913	3.6	3.67864	3.89839	4.08847	3.9909	3.73308	3.26052	3.28369	3.35874	3.12935	3.25608	3.2471	3.36058	3.39962	3.56968	3.57456	3.3502	3.11737	3.18843	3.18802	3.22018
0.232086	0.232086	0.323665	0.262767	0.444424	0.271536	0.241667	0.0444134	0.0479027	6.0825	5.86273	5.86273	5.64313	4.83903	4.32382	4.84833	4.84833	4.7522	4.84763	4.62776	4.85009	4.03995	3.77787	3.63563	3.68271	3.66432	3.80606	3.50832	3.36942	3.21584	3.21584	3.23268	3.3941	3.12937	3.04636	2.68103	2.46331	2.91277	2.76206	2.76206	2.61723	2.49602	2.65474	2.65474	2.65474	2.40334	2.40334	2.40334	2.40334	2.40334
5.53776	5.53776	5.53776	5.53776	5.53776	5.53776	5.53776	5.40876	4.86462	4.99623	5.33583	5.57881	5.57881	5.57881	5.35624	5.37479	5.37479	5.13561	6.15135	6.15135	2.60265	2.6198	2.6198	2.61047	2.68805	2.68805	3.0156	2.89673	2.74975	2.64292	2.15257	2.15337	2.53264	2.8793	2.8793	2.64104	1.57011	1.41352	1.79133	1.79133	1.42011	1.42011	1.42011	1.42011	1.42011	1.75828	1.21322	1.21322	1.21322	0.859993
1.01098	0.915103	0.906691	1.00889	0.851787	0.856125	0.750049	0.683459	0.548849	0.266984	0.365374	0.358515	0.862308	1.24099	1.2812	1.13819	0.848875	0.702842	0.640755	0.800416	0.686913	0.797106	0.890436	1.22817	1.15279	1.02104	1.17111	1.20946	1.49407	1.32831	1.23972	1.34241	1.33192	1.35447	1.31963	1.3037	1.46461	1.54707	1.72045	1.83482	1.83495	1.83858	1.77822	1.8601	1.97772	1.82381	1.9045	1.97347	1.98914	2.05409
1.77503	1.88513	1.88513	1.88513	2.10756	2.25053	2.28118	2.24907	2.29415	2.15418	2.38944	2.28006	2.41255	2.68061	3.30369	3.50122	4.20701	4.47159	4.82433	5.09738	4.74643	4.61041	4.55183	4.50968	4.35832	4.72363	4.73767	5.03951	4.7984	4.98889	5.13912	5.10671	5.00443	4.95777	4.9319	4.68307	4.51421	5.43355	4.17006	4.17006	4.34487	2.00406	2.78887	2.78887	2.78887	4.51265	4.85342	4.8113	3.42614	2.8783
3.50768	3.50768	3.50768	3.14949	3.14949	2.36732	2.36732	2.36732	2.36732	2.36732	2.69522	2.59508	2.37312	2.37312	2.44582	2.85989	2.85989	2.85989	2.9801	2.89597	2.83636	2.71603	2.71603	2.79745	2.79745	2.67783	2.72497	3.43946	3.43946	3.43946	3.39658	2.95895	2.8486	2.56552	3.10551	3.44694	2.60333	1.33809	1.33809	1.33809	1.15454	1.21386	0.867378	0.997053	0.997053	0.775119	1.21537	1.21537	0.849705	0.849705
1.81469	1.81469	1.53113	1.53113	1.91727	1.91727	1.91727	1.91727	1.91727	1.91727	1.91727	1.91727	1.91727	1.91727	1.91727	2.24805	2.43152	2.04567	1.62876	1.62876	0.795535	0.795535	5.3734	5.3734	4.49796	4.92759	4.92759	5.39502	5.39502	5.39502	5.39502	5.39502	5.39502	5.39502	5.68307	5.98765	6.03288	0.17499	0.346586	0.0271578	0.0271578	0.0271578	1.6453	1.6453	1.6453	1.6453	1.6453	2.02853	2.02853	2.02853
3.71939	3.71939	3.9575	3.56222	3.56222	3.56222	3.56222	3.56222	3.56222	3.56222	3.56222	3.56222	3.56222	3.56222	3.22146	3.22146	3.47671	3.47671	3.47671	3.47671	3.52793	3.52793	3.35598	3.03754	2.70719	3.26864	3.24258	3.24258	3.24258	3.24258	4.15741	4.15741	4.15741	4.15741	4.15741	4.15741	4.15741	4.15741	4.93814	4.93814	4.93814	4.93814	4.93814	5.66626	5.66626	5.66626	5.66626	5.66626	4.90006	4.90006
5.87984	5.93013	5.88653	5.82858	5.80158	5.78275	5.64878	5.64878	5.60595	5.63505	5.63505	5.67349	5.65756	5.67884	5.67884	5.68868	5.6512	5.6512	5.6512	5.57423	5.57423	5.64167	5.65349	5.65523	5.71208	5.72681	5.73263	5.75168	5.76118	5.83743	5.87934	5.92794	5.90351	6.02137	6.10087	6.17186	6.17298	6.1958	6.23291	6.23291	6.23291	6.27819	6.27819	0.143726	0.136474	0.205977	0.113298	0.113298	0.113298	0.113298
0.234589	0.207879	0.198115	0.206036	0.206036	0.231962	0.212762	0.162087	0.176213	0.206215	0.193115	0.198907	0.115165	0.150529	0.133779	0.102106	0.06431	0.0280435	0.120134	0.0653612	0.0158071	6.21846	6.23091	6.08692	5.99566	5.92938	5.92702	5.89224	5.83869	5.88406	5.82203	5.90259	5.74861	5.6451	5.74464	5.79084	5.79016	5.78784	5.776	5.74563	5.77085	5.74625	5.83602	5.79288	5.75814	5.82715	6.03997	6.07482	6.17039	6.19251
5.94249	5.77853	5.80427	5.88494	5.86734	5.74792	5.7826	5.8629	5.80442	5.74651	5.79768	5.69527	5.71572	5.25959	5.17122	5.24856	5.1612	5.35736	5.24815	5.237	5.05238	4.83044	4.50561	4.23209	4.36682	4.63622	4.61605	4.56165	4.33032	4.29177	4.35965	4.58158	4.63056	4.49672	4.4151	4.33803	4.4277	4.35275	4.19041	4.02789	3.90674	4.01106	4.12213	4.34188	4.41423	4.51656	4.4067	4.3414	4.17751	4.29448
3.60525	3.65048	3.55742	3.41303	3.36142	3.38863	3.37714	3.37141	3.40753	3.39667	3.25609	3.21786	3.23908	3.21614	3.11844	2.94663	2.98994	3.03381	3.04388	3.10854	3.09062	3.06656	2.99799	2.9828	3.0004	2.96059	3.05783	3.01887	3.01076	2.92966	3.03874	3.04668	3.09862	3.21811	3.21452	3.3435	3.32597	3.44648	3.48836	3.54322	3.54255	3.53247	3.63934	3.75507	3.95848	4.0729	3.96447	4.01402	4.10965	4.18327
2.76012	2.76012	2.8472	2.8472	2.8472	2.68651	2.59818	1.95176	2.56913	2.56913	2.56913	2.87793	2.59164	2.91493	2.91493	3.01043	3.09296	3.02189	3.02572	3.02572	2.83163	2.96993	2.89369	2.89369	2.72206	2.60361	2.3918	2.59524	2.66127	2.80868	2.72484	2.67888	2.82205	2.65521	2.81376	1.98508	2.48585	2.48585	2.25806	1.82823	1.82823	1.82823	2.14421	2.14421	2.14421	2.31419	2.51479	2.74475	3.06035	2.9269
3.11635	2.80744	2.82401	2.70294	2.42574	2.49955	2.53603	2.52146	2.68717	2.57954	2.47584	2.27464	2.49059	2.12443	1.99842	1.84016	1.5384	1.84234	1.79888	1.72205	1.57748	1.7909	1.66083	1.54132	1.05918	1.33251	1.54212	1.69519	1.63663	1.85012	1.75428	1.71048	1.85375	1.4139	0.666541	0.573402	0.566916	0.951597	1.16513	0.847963	0.833629	0.710586	0.821519	0.600612	0.619951	0.629534	0.678475	0.411398	0.63326	0.414922
0.241257	0.890986	6.07464	5.00877	5.08024	5.08024	4.79174	5.08486	5.16252	5.16252	4.27259	4.28192	4.05801	3.83377	3.92484	3.81443	3.90421	3.76718	3.65775	3.7163	3.78519	3.65773	4.48637	4.48965	4.55178	4.4784	4.12618	3.95278	3.87756	3.7965	3.86955	3.9252	4.04523	4.11865	3.95775	4.03426	3.80217	3.52015	2.97818	2.82264	6.26933	6.26933	0.615922	5.13166	2.01155	2.81499	2.7865	2.72014	2.74575	2.73549
0.0321458	0.0321458	5.17546	5.17546	4.56318	4.56318	5.02847	4.82103	5.25148	5.25148	4.75061	4.75061	4.75061	4.84896	4.84896	4.60734	4.60734	4.60734	4.60734	4.39423	4.27348	4.00802	4.16096	4.88613	4.88613	5.22865	5.5008	5.82217	5.41796	6.16909	1.90851	2.16105	2.10419	1.73869	1.99495	1.7018	1.70431	1.43941	1.40442	1.40442	1.40442	1.40442	1.39082	1.39082	1.39082	2.15937	1.88888	1.88888	2.1198	2.1198
6.00812	6.00812	5.85984	5.79764	5.68483	5.79511	5.75732	5.91643	5.91643	5.86394	5.97943	5.9931	6.05507	6.0043	6.10609	6.17384	6.06271	6.21716	6.07791	5.86366	5.87071	5.76323	5.74057	5.64345	5.67038	5.83593	5.85659	5.81491	5.8072	5.67471	5.6595	5.68776	5.74542	5.7756	5.91994	5.96099	6.03051	5.97397	6.04119	6.04119	6.04119	0.0527897	0.0527897	0.10419	0.0724339	0.278962	0.547752	0.552542	0.480219	0.720243
2.34793	2.60058	2.7841	2.92522	2.63282	2.75375	2.75375	2.51337	2.51337	2.30905	2.39916	2.27662	2.24323	1.67017	1.65503	1.65941	1.52663	1.78115	1.93283	1.90578	2.0277	1.41626	1.86645	1.53912	1.26003	1.39341	1.47689	1.30206	1.30206	1.33205	1.70707	1.74208	1.74208	1.64299	1.53742	1.93177	2.3184	3.05937	2.75426	2.84362	2.88831	3.37662	2.82773	4.08329	4.08329	4.08329	3.5866	3.28973	3.28973	3.28973
3.48104	3.48512	3.00099	2.86425	2.77114	2.6601	2.30743	2.47471	2.47471	2.47471	2.47471	2.67166	2.67166	2.67166	2.64393	3.24212	3.35612	2.22955	2.74388	2.58154	2.4	2.11397	2.11397	2.19354	2.37925	2.10006	2.21751	2.40203	3.2437	3.50021	2.93463	3.0532	3.0532	2.97927	2.87128	2.87128	2.87128	2.42316	2.42316	2.42316	2.21688	2.0901	2.26743	2.42366	2.95386	2.95386	2.95386	2.95386	2.95386	2.95386
4.06853	3.60241	3.74284	3.61953	3.40466	3.21991	3.31815	3.31815	3.18694	3.42566	3.3458	4.02815	4.16061	4.08921	4.55409	4.78443	5.58632	4.36036	5.22975	4.7929	5.94262	5.77316	5.73945	5.63179	5.71679	5.33816	5.28096	5.06314	5.06314	4.95346	4.90266	4.80647	4.82515	4.33972	3.72175	3.13727	2.29805	2.29805	2.03879	1.82028	2.10521	1.87995	2.477	2.33416	2.17259	2.17259	1.83628	1.53032	1.53032	1.53032
2.47213	2.05089	2.05089	1.43922	1.76818	1.76818	4.0479	4.0479	4.0479	4.0479	4.0479	4.0479	4.0479	4.41474	4.41474	4.41474	3.9868	3.9868	4.97939	0.272334	0.272334	0.641875	2.92493	1.82403	2.19909	2.19909	2.65904	2.43706	1.99915	1.99915	1.99915	2.46645	2.46645	2.46645	2.46645	2.46645	2.46645	2.46645	2.46645	2.49343	2.49343	2.64876	2.94057	2.94057	3.07356	3.31694	4.14312	4.14312	3.9934	3.9934
5.9852	6.12693	6.15255	5.81259	5.84393	5.84393	5.70361	5.85083	5.92764	6.02714	6.02714	6.19585	6.25318	6.1962	6.22736	0.0785072	0.151029	6.25995	6.25781	0.0616305	0.456053	0.425509	0.33908	0.912409	0.642254	0.840269	0.839747	0.727119	0.751993	0.629531	0.755175	0.58384	0.509886	0.556491	0.619227	1.08191	1.29264	1.64153	2.09227	2.59717	2.4261	2.4261	2.76092	2.90404	2.5949	3.30122	3.30122	3.30122	3.49092	3.30894
6.03402	5.9942	6.015	6.06834	5.94439	5.95317	6.0196	6.03192	6.12925	6.12902	6.18546	0.0240933	0.110835	0.273978	0.410916	0.273144	0.165133	0.153796	0.241217	0.368375	0.193177	0.257517	0.216206	0.352692	0.229042	0.294337	0.146644	0.253145	0.21278	0.243579	0.0448069	0.116925	6.25335	6.2271	6.23646	6.18076	6.1138	6.07225	6.14235	6.14554	6.14681	6.11607	6.19065	6.23019	6.16398	6.20663	6.24674	6.19915	6.277	6.26392
5.88208	5.71894	6.16833	5.83053	5.7484	5.90797	5.7929	5.72743	5.57465	6.15318	6.21692	6.0407	0.243293	0.185997	0.16399	0.0479324	0.0232929	0.0103565	0.0103565	6.23725	6.19225	6.17214	6.133	6.17867	6.08127	6.00738	6.15889	6.1755	6.06995	6.1074	6.07923	6.05065	5.7512	5.84322	5.62736	5.52947	5.58516	5.55793	5.49538	5.49538	5.36622	5.36622	5.29926	5.29926	5.30608	5.30608	5.28925	5.54539	5.16439	5.25706
4.67994	4.57347	4.53708	4.39337	4.54113	4.39853	4.39853	4.78329	4.74286	4.76886	4.73784	4.73927	5.01261	5.01757	4.86468	4.93578	4.78092	4.77541	4.92864	4.81318	4.47717	4.53465	4.51784	4.51939	4.59101	4.76819	4.6458	5.12391	5.0511	4.88431	4.9773	5.14513	4.98785	5.04556	4.67059	4.77454	4.804	4.92451	5.0969	5.11466	5.05345	5.12472	5.29846	5.28233	5.40863	5.40863	5.40863	5.40863	5.40863	5.20653
4.13742	4.1098	4.1098	4.1098	4.1098	3.97125	3.97125	3.81812	3.96179	4.1013	4.1013	4.1013	3.88586	4.09186	4.30455	3.81692	3.81692	3.81692	3.066	3.00402	3.07195	3.65447	2.99493	2.9776	3.02346	2.99748	2.99748	2.98365	2.98365	3.7528	5.06846	2.88327	2.42954	2.42954	1.51885	1.07875	1.12874	0.408536	0.408536	0.408536	6.17001	6.17001	0.150251	0.12022	0.0118243	0.0669291	0.0223885	0.0422597	0.0422597	0.0422597
0.221664	6.09265	5.93896	5.93896	5.80753	5.8297	5.95886	0.0334717	0.691488	0.891493	0.891493	0.915195	0.914663	0.98239	1.17567	1.10421	1.16702	0.916127	0.894757	0.876861	0.685463	0.81742	0.811887	1.1497	1.11368	1.05612	0.916897	1.10048	0.924417	0.846772	0.596739	0.524289	0.507368	0.535913	0.415723	0.507395	0.420806	0.322244	0.296315	0.32054	0.4132	0.503933	0.566636	0.47091	0.394975	0.502457	0.47772	0.538752	0.653208	0.318573
6.02079	6.02079	6.02079	5.69884	5.69884	5.37744	5.35937	5.40013	5.47577	5.44587	5.34504	5.32547	5.56605	4.9744	4.94584	4.83986	4.81927	5.08365	4.87083	4.56283	4.91302	4.83518	4.85528	4.85528	4.85528	5.15903	5.3458	5.68825	5.57042	5.52633	5.50774	5.76736	5.69149	5.62958	5.69904	5.64449	5.86643	5.03616	4.78371	4.52698	5.13765	5.61203	5.15376	5.15376	4.00381	4.00381	4.00381	4.00381	4.26053	3.72113
0.798662	0.627586	0.494968	0.494968	0.456637	0.527264	0.665385	0.533045	0.651406	0.537351	0.542207	0.61916	0.694754	0.710958	0.713037	0.612041	1.04241	0.929094	0.844572	0.879428	0.769136	0.713215	0.834312	0.919089	0.954267	0.835347	0.606562	0.67409	0.436283	0.584632	0.390066	0.582951	0.520158	0.530884	0.430042	0.407939	0.357322	0.36841	0.059684	0.125138	0.15485	0.15485	0.234397	0.198984	0.0968796	0.114371	0.113938	0.157582	0.306702	0.21302
3.08139	3.11945	3.19781	3.15015	3.12816	3.09202	3.12377	3.15887	3.16576	3.18166	3.16006	3.10479	3.18268	3.16394	3.21933	3.28475	3.31398	3.40427	3.47774	3.50174	3.48555	3.36966	3.37514	3.3121	3.3683	3.36358	3.37014	3.44718	3.39233	3.43246	3.48653	3.48496	3.45006	3.49658	3.5485	3.581	3.58123	3.49762	3.35478	3.32402	3.27131	3.32658	3.30897	3.41543	3.38303	3.37355	3.32805	3.3865	3.27162	3.31162
1.91294	2.0974	1.98535	2.22408	2.14862	2.43843	2.53209	2.3352	2.22038	2.24668	2.30492	2.28566	1.95814	2.45023	2.35122	2.46242	2.55935	2.27196	2.4761	2.51377	2.3907	2.28312	2.24297	2.41916	2.28506	2.23566	2.48395	2.50358	1.55429	2.40995	3.19147	3.56481	3.71574	3.90065	3.44334	3.48237	3.39355	3.47553	3.61722	3.59553	3.71087	3.92268	3.91483	4.02657	3.80945	3.88291	3.90796	3.95725	3.95158	3.82281
1.36214	1.14041	1.01916	0.945909	0.826164	1.46954	1.44279	1.15659	1.51041	1.48887	1.44219	1.4258	1.24439	1.34885	1.38701	1.31671	1.23323	1.38216	1.16672	0.875913	0.397532	0.43202	0.114998	1.08746	1.2413	0.744727	0.0958856	0.0379189	0.0226895	0.257339	6.23557	6.21586	6.10997	6.10107	6.08366	6.11038	6.06931	5.98618	6.11229	6.14888	6.22082	6.21975	6.20198	6.19944	6.18183	6.22076	6.23826	6.27179	0.0767621	0.0259564
4.77397	5.73577	5.37232	5.6091	5.76436	5.76939	5.83529	5.68753	5.64505	5.81395	5.97121	6.086	0.312607	0.367831	0.435117	0.233389	0.286293	0.278546	0.154901	6.08782	6.1948	6.25805	6.1413	6.18801	6.11103	6.03481	6.13908	6.09956	6.07113	0.0726487	6.24186	6.11895	5.83845	5.55727	5.43573	5.25067	5.37638	4.94343	4.80217	4.80217	4.78557	4.78557	4.90393	4.86798	4.50999	4.50999	4.4295	4.93971	4.20866	4.68234
4.1993	4.1993	4.15344	4.36446	4.06612	4.06612	4.25689	4.02263	4.02263	4.1494	4.10288	4.10288	4.10288	4.18489	4.18489	4.30612	4.19951	4.19951	4.19951	4.29026	4.20383	4.20383	4.07494	4.07494	4.07494	3.9243	3.98576	3.98576	3.91044	3.91682	3.91682	3.76316	3.3231	3.59659	3.39892	3.15286	3.15286	2.74905	2.74905	2.74905	2.74905	2.74905	2.60438	2.60438	2.82832	2.82832	2.82832	2.82832	3.0655	3.0655
3.01815	2.82919	3.03345	2.93193	3.08948	3.00405	2.96653	2.96653	3.08329	2.93121	2.88411	2.82524	2.6118	2.63057	2.74103	2.85083	2.8128	2.84048	2.84048	2.75758	2.59416	2.64216	2.49782	2.53779	2.23611	1.70622	1.50293	1.67185	1.88502	1.92843	1.94071	2.00138	2.13543	2.14787	2.28639	2.50236	2.05833	2.00455	1.91786	1.89506	1.88388	1.88388	2.12604	1.92416	1.93306	1.78143	2.06439	2.11573	1.78263	1.6975
5.05967	4.46729	3.24614	3.20735	3.30571	3.22973	2.21593	2.51474	2.38785	2.13334	2.06195	2.46466	2.42209	2.51262	2.29985	2.48315	2.47856	2.48036	2.29072	2.23886	2.00774	1.9575	1.96444	1.99372	1.57204	1.67632	1.64266	1.48873	1.50571	1.34657	1.3753	1.29262	0.983006	0.858518	0.689532	0.841391	0.930809	0.927967	0.779197	0.770043	0.861876	0.809314	0.986024	0.920929	1.10901	0.876802	1.149	1.25005	0.885435	1.14558
5.06962	4.95633	5.41827	6.10016	6.10016	6.21798	0.660892	1.05211	1.05211	1.39944	1.3773	1.57766	1.93236	1.93236	1.9076	2.11139	2.35593	2.42042	2.37207	2.19814	2.21561	2.07842	2.21794	2.13875	2.2291	2.22631	2.23507	2.23507	2.12863	2.09878	2.24385	2.19328	2.31243	2.28314	2.26402	2.12466	2.13345	2.01589	1.80541	1.45457	1.45457	1.25518	0.982122	1.25995	1.47608	1.62874	1.62874	2.05609	2.3821	2.3821
5.4876	5.4876	0.492359	0.74156	0.74156	0.74156	0.74156	0.63532	0.573223	0.444706	0.573438	0.573438	0.573438	0.573438	0.429452	1.30385	1.30385	1.25601	1.25601	1.18115	1.20574	1.18047	1.18047	1.18047	1.30475	3.30696	3.30696	3.30696	3.30696	2.59801	2.34478	2.29513	2.20716	2.20716	1.76649	1.76649	1.76649	0.715776	0.715776	0.715776	0.256026	5.82295	5.82295	0.671296	0.671296	0.671296	0.671296	0.671296	0.671296	0.671296
5.60757	5.69037	5.57793	5.33311	5.64131	5.49997	5.49997	5.47944	5.40193	5.34354	5.34354	5.42976	5.44521	5.54078	5.45271	5.36538	5.43178	5.48427	5.4475	5.40653	5.23913	5.10011	5.25569	5.11033	5.17575	5.30407	5.22304	5.21189	5.21189	5.12926	5.06823	5.12643	5.16756	5.16756	4.98953	4.78447	4.83411	5.15264	4.58353	4.60499	4.44984	4.54874	3.27908	5.00316	4.96592	4.8036	4.4788	4.4788	4.4788	3.44587
4.55027	3.65893	3.65893	3.65893	3.06032	4.86472	4.34483	4.34483	4.78046	4.71507	5.02799	5.02799	4.71693	4.91614	5.5372	5.41528	5.20476	5.20476	5.50827	5.35579	5.51465	5.62847	5.62847	5.63128	5.63128	5.63128	5.66308	5.50178	5.53677	5.44057	5.29782	5.37199	5.57672	5.40985	5.53444	5.45792	5.41358	5.41744	5.42605	5.42605	4.46178	4.57357	3.64448	3.39913	3.63894	3.63894	3.63894	3.63894	3.85715	3.83647
0.264955	0.317728	0.191438	0.153154	0.281733	0.264058	0.323277	0.216781	0.180244	0.00178263	0.58314	0.900775	0.986863	0.979715	0.673138	0.557304	5.7283	4.13953	4.13953	3.87684	3.90092	4.22609	4.41103	4.10682	3.88106	3.76009	3.7664	3.83018	3.9618	3.86266	3.8333	3.87954	4.03559	4.18436	4.1406	4.2256	4.02673	4.14842	4.23343	4.39662	4.34606	4.54758	4.3156	4.3455	4.0578	3.96626	4.07973	4.80442	4.67524	4.86253
2.34733	2.37632	2.14469	2.38138	2.20762	2.04845	2.64725	2.78848	2.53554	2.44665	2.13309	2.04881	1.69539	1.50221	1.29201	1.34602	1.34602	1.54052	1.82977	1.84796	1.2308	1.06552	1.85968	1.8403	2.06749	1.91919	2.06824	2.17479	2.23353	2.16078	2.25397	2.2056	2.37119	1.96878	3.00934	3.23575	3.4695	3.93535	3.3258	3.3258	3.3258	3.91542	3.91011	4.12738	4.57416	4.57416	4.57416	4.65981	4.65981	5.12747
4.68923	4.8452	4.69762	5.65578	5.60348	6.23955	4.79737	5.30584	5.60134	6.11565	5.90276	5.95031	5.51264	5.91029	5.67367	5.56024	5.73737	5.71003	5.74439	4.91158	4.39087	4.39964	4.94711	4.72873	5.61221	3.73944	4.43938	4.34231	5.3243	4.16028	4.31602	3.78462	4.13253	4.24716	3.38057	3.60821	3.61017	3.34335	3.49869	3.77286	3.5324	3.44318	3.19599	3.00153	2.80613	2.95259	2.95514	3.08281	3.19184	3.04651
6.01852	5.98176	6.14939	6.14939	6.14939	0.131681	0.143837	0.143837	0.30602	0.30602	0.30602	0.100464	6.03025	6.03025	5.89229	5.83229	5.69317	5.83831	5.58669	5.7734	5.58167	5.58315	5.58836	5.57072	5.4552	5.80671	5.89138	5.89138	5.8325	5.51128	5.59975	5.59975	5.60958	5.77636	5.80613	6.18445	6.18445	0.102876	0.0569671	6.0327	0.0992763	0.0992763	0.441267	0.441267	0.441267	0.831953	0.688937	0.504011	0.504011	1.06628
6.12974	6.26075	6.01363	6.10344	6.07152	5.99692	5.88654	5.88027	5.80629	5.75985	5.80211	5.77806	5.56099	5.60762	5.48912	5.4434	5.60089	5.67786	5.93462	5.71934	5.79659	5.56971	5.6445	6.03906	5.89585	5.45095	5.78532	5.87433	6.07327	5.92228	5.82565	0.028599	6.22543	0.363077	6.22902	0.160949	0.460928	0.261706	0.588299	0.178138	0.314915	0.083794	6.23361	6.2807	0.523682	5.87702	5.95517	6.08629	6.10587	6.12611
4.07528	3.9265	4.08176	4.08684	3.96623	3.74573	3.77866	3.61466	3.79344	3.90967	3.98759	4.03182	3.82613	3.91724	3.53323	3.03835	2.54407	2.50497	2.28459	2.48983	2.04959	1.8349	2.10837	2.09278	2.13305	2.15933	2.2528	2.4373	2.66286	2.51361	2.56109	2.66654	2.58232	2.62911	2.59079	2.6872	2.64346	2.69875	2.83001	2.9071	2.9486	2.95557	2.98074	3.12252	2.99457	3.02673	2.9564	3.40476	3.11579	3.16482
4.16882	4.73566	4.66981	4.56207	4.76914	4.91185	4.75701	4.98634	4.77383	4.66479	4.35702	4.90066	4.65668	4.84125	4.22183	4.398	4.16778	3.34819	3.33459	3.49712	3.03611	2.81407	2.26848	2.46147	2.21461	2.33906	2.06051	1.91153	2.18368	2.2247	2.2269	2.02968	1.74781	2.15853	1.86926	1.96809	2.5176	1.63387	1.1271	0.472163	0.592268	0.854198	0.749064	1.10774	0.987539	1.1276	0.94089	0.762412	1.99724	2.35594
1.00962	1.07556	1.25602	1.19812	1.19142	1.10483	1.10632	1.24093	1.1602	1.12838	1.17031	1.43702	1.69101	1.34806	2.14588	1.32657	1.43341	2.48108	2.48469	2.61647	2.77134	2.74467	2.89743	2.99957	3.22329	3.31672	3.77599	3.73204	3.74197	3.72947	3.83272	3.61259	3.54139	3.59644	3.24791	3.13921	2.92973	2.94699	2.9773	3.13537	3.1633	3.09206	3.1315	3.1755	3.12447	3.04464	3.03615	3.03615	2.77587	2.74468
0.953789	0.953789	0.965655	0.69791	0.953595	0.953595	0.953595	0.953595	1.5494	1.70824	1.72326	1.72326	1.489	1.566	1.55866	1.65116	1.68481	1.54594	1.75815	1.75815	1.76783	1.61876	1.47263	1.47263	1.38228	1.48569	1.34744	1.34744	1.35017	1.46097	1.34702	1.10208	1.14954	1.10007	1.16721	1.14879	1.19566	1.19014	1.19014	1.47816	1.42499	1.42499	1.42499	1.50468	1.50468	1.50468	1.48363	1.48363	1.59273	1.59273
5.80754	5.7881	5.71688	5.69824	5.68029	5.71749	5.75592	5.70665	5.7236	5.72726	5.68677	5.62832	5.60289	5.52679	5.59067	5.57321	5.56574	5.58733	5.63722	5.56407	5.55856	5.49883	5.5209	5.48753	5.46665	5.57755	5.54791	5.55506	5.5608	5.65432	5.64454	5.52475	5.58985	5.62688	5.6738	5.85364	5.77942	5.90593	5.86352	5.83842	5.83842	5.80912	5.86845	5.89234	5.89234	5.88793	5.91084	5.93311	6.07247	6.07247
3.20574	3.13769	3.24494	3.36599	3.35768	3.30002	3.2057	3.26401	3.3092	3.24821	3.31961	3.2623	3.08592	2.8693	3.1584	3.05201	3.01114	3.01261	2.79198	2.83477	2.65845	2.65681	2.49696	2.66102	2.43272	2.46797	2.34281	2.19897	1.78122	1.59822	1.58869	1.70423	1.51042	1.81268	1.4711	1.4299	1.31304	1.65258	1.84855	1.46794	1.11112	0.788884	0.381052	4.42895	3.83621	0.427085	0.768746	1.83999	3.63105	3.23329
2.49828	2.48839	2.46586	2.45642	2.52247	2.49551	2.48781	2.58122	2.66003	2.67266	2.71071	2.72057	2.64424	2.66197	2.63927	2.69399	2.63984	2.73744	2.62239	2.66195	2.67655	2.74244	2.69947	2.71391	2.69886	2.71259	2.74956	2.74817	2.78906	2.69187	2.72045	2.61044	2.55333	2.57143	2.62403	2.70065	2.67893	2.75411	2.66207	2.6565	2.71562	2.72143	2.70238	2.74977	2.82614	2.77455	2.81862	2.78415	2.89608	2.76247
2.50392	2.54631	2.50546	2.50796	2.58133	2.51544	2.51438	2.57563	2.57763	2.55574	2.60959	2.56122	2.5637	2.59707	2.5774	2.55823	2.50631	2.65899	2.56315	2.54573	2.52711	2.50084	2.53718	2.5562	2.56066	2.53694	2.54006	2.55859	2.60788	2.54944	2.53295	2.55187	2.52249	2.5813	2.59136	2.64009	2.62966	2.62451	2.67636	2.61237	2.70514	2.75394	2.75398	2.86767	2.89222	2.78914	2.98306	2.98846	2.93559	2.88458
5.21277	5.68447	5.68447	5.36736	5.36736	6.26526	5.78124	5.78124	5.50587	6.16152	5.72343	5.84792	6.02671	5.60663	5.8041	5.93656	5.42103	4.28626	5.19152	5.25151	5.56432	6.06981	5.95187	0.529774	6.13848	6.22424	6.13299	5.96546	6.12341	6.12341	6.05702	5.38223	0.381235	0.495731	6.20371	0.610389	0.445591	0.300047	0.184872	0.267721	0.467629	0.467629	0.396643	0.458622	0.458622	0.253687	0.345832	0.587972	0.528603	0.49841
4.93178	5.06166	5.20378	5.26369	5.26369	5.2768	5.29091	5.15869	5.20102	5.25845	5.33985	5.31848	5.21182	5.12821	5.05508	4.94769	5.09603	4.87441	5.06006	4.94185	4.96275	5.12164	5.12165	5.01683	4.69077	4.49698	4.42721	4.25109	4.63073	4.43761	4.00844	4.07071	3.30979	2.74482	2.897	2.80712	2.87679	2.94192	3.33749	3.29195	3.29663	3.22495	3.12542	3.30482	3.39435	3.39435	3.50409	3.54459	3.20398	3.13607
0.91881	0.373235	1.39705	0.311429	0.44586	0.81881	0.631711	0.718652	0.899395	0.899395	1.01363	1.25267	1.10619	1.00859	1.21579	1.68729	1.79025	1.81606	1.48891	1.54647	1.56942	1.40758	1.5625	1.58619	1.52357	1.52638	1.47504	1.257	1.52486	1.62071	1.54487	1.65562	1.62551	1.30966	1.4449	1.50706	1.4184	1.0374	1.0374	0.373749	0.0405515	5.91524	5.80009	5.80009	5.41309	5.27582	5.25685	4.88363	4.5783	4.29173
3.41807	3.63789	3.76314	3.48684	3.63004	3.30503	3.48484	3.62626	3.51969	3.43899	3.47773	3.45035	3.72295	3.34955	2.72447	2.29009	2.26818	2.32147	2.41242	2.23114	1.87006	2.05533	2.52126	3.2047	2.80817	2.31692	2.10569	2.40927	2.62067	2.62491	1.9664	2.07576	2.40745	2.52714	2.65082	2.94066	2.98084	3.00838	3.14192	3.08225	2.93961	2.93764	3.05957	3.02448	2.9118	2.8456	2.83359	2.72411	3.11291	3.43669
5.59055	5.99709	0.113801	6.27362	6.09751	0.0790944	6.24672	6.05026	6.19138	6.00021	5.95071	6.02774	5.87578	5.78502	5.80574	0.0826269	5.95695	5.79293	5.82907	6.19442	6.20923	6.20514	0.267038	6.25931	6.02135	5.94386	5.86336	5.895	5.98607	0.541452	0.794015	0.435685	0.341039	0.365704	0.65465	0.736933	0.746863	0.75625	0.570324	0.756494	0.958501	0.836372	0.759306	0.805075	0.626941	1.01871	1.41227	1.5116	1.01904	0.982427
5.51976	5.83591	6.05564	6.25635	0.00587936	6.19441	0.0761491	6.09258	6.16093	6.05232	5.72876	5.70512	0.670331	0.485664	0.0548648	0.0980152	0.11642	6.2468	6.09641	0.257595	0.215501	0.0335908	6.14883	6.18491	5.75628	5.46299	5.71446	5.43659	5.48049	5.69242	5.74169	5.63241	5.7862	5.93768	5.88287	5.86949	5.81053	5.8513	5.78401	5.77529	5.69905	5.63478	5.53384	5.47912	5.58688	5.2827	5.8183	5.7212	5.64583	5.57432
3.98731	4.05032	3.87453	3.87453	3.63963	3.80132	3.57951	3.73592	3.84113	3.84113	3.96362	3.77526	3.45845	3.28987	3.17272	3.37979	3.40567	3.40488	3.23377	3.05026	1.67064	0.926417	2.00092	1.3607	1.28907	0.774147	4.58878	0.823783	4.62037	4.82887	4.59768	4.59768	4.02006	4.43249	4.43249	4.75037	4.71215	4.64027	5.20072	5.5797	5.5797	4.48926	4.48945	4.18042	4.04472	4.04854	4.48854	4.38411	4.38411	3.88263
2.9147	3.35872	2.81457	2.41431	3.40809	4.20859	2.47921	1.79973	2.1562	1.68396	3.18008	2.84589	3.64706	2.84336	3.0789	2.8621	2.71365	2.49477	1.46813	1.04713	0.492513	1.43924	0.999806	1.24237	1.03326	0.932669	1.24137	1.55312	1.19793	1.57427	2.19611	1.67649	1.62153	1.96246	1.76363	2.2268	1.25949	1.87281	1.9941	3.37424	3.0842	3.35096	3.29288	3.48863	3.56344	3.6991	3.66875	3.80277	3.83441	3.91443
2.85319	3.07526	3.01747	2.90652	2.72027	2.71765	2.7551	2.76636	2.82962	2.84039	2.89527	2.95861	2.94582	2.83554	2.76416	2.74393	2.81255	2.82565	2.75558	2.75817	2.71479	2.59991	2.59884	2.5079	2.57838	2.54753	2.66207	2.70594	2.7121	2.64678	2.56222	2.52581	2.43259	2.41963	2.34877	2.36123	2.42812	2.46488	2.36408	2.35929	2.31845	2.32443	2.39334	2.46871	2.4751	2.57333	2.43536	2.52006	2.46978	2.31313
6.01931	5.83335	5.8608	5.66354	5.76628	5.87557	5.92033	5.82497	5.82497	5.90274	5.9122	5.99661	5.77766	6.087	5.94632	6.03478	5.7993	6.01525	0.238183	1.32516	1.32441	1.38648	1.7393	1.70388	2.00996	1.77967	2.01906	2.06602	2.11822	1.93906	1.88647	1.79134	1.92046	2.02611	2.05795	2.25706	2.47293	2.35442	2.66031	2.47706	2.8577	3.22803	2.85046	2.85046	3.28689	3.28689	4.76726	2.13208	3.93833	3.31473
1.45014	2.6728	3.26865	5.58626	4.79388	3.9722	4.17424	3.87636	3.77704	4.42535	4.50857	4.78618	4.87099	5.08152	5.2128	5.37257	5.08556	5.0633	4.75758	4.8193	4.81863	4.81921	4.97667	4.83868	4.76339	4.86836	4.9344	5.08662	5.07356	5.1094	5.21225	4.97256	5.28012	5.50195	4.93315	4.84973	4.84043	4.48599	4.85343	5.14381	5.788	5.15433	5.74508	0.542506	1.51088	1.80796	1.54401	1.5156	1.19992	1.74734
2.35874	2.25834	2.83589	2.82722	2.87241	3.0476	2.8174	2.64084	2.6905	2.8782	3.08196	2.92007	2.92263	2.77113	2.74857	2.16418	1.49304	1.06682	0.779716	0.341524	0.303479	0.18012	0.245339	0.244005	0.0917729	0.398791	0.485173	0.583582	0.735696	0.739667	0.859285	0.867126	0.846124	1.13176	1.15356	1.259	1.22128	1.36055	1.68287	1.79081	1.7446	2.25737	2.31762	2.30897	2.34469	2.17545	1.72065	1.97096	1.94272	1.75078
0.95216	1.3779	0.931808	1.43192	1.13207	1.13205	5.97489	2.25246	3.07872	2.24863	2.54035	2.04138	1.23629	2.88014	4.20997	4.34855	4.65863	4.18589	4.1862	3.87945	3.23513	3.24359	3.30919	3.32141	3.38129	3.59695	3.25592	3.68239	3.44577	3.06552	1.91423	4.0448	4.71385	3.89318	3.8404	3.85951	2.42795	1.02165	1.05044	0.708383	0.906831	0.305222	5.79854	5.93493	0.0469086	5.93376	6.17085	0.123505	0.0847881	0.301636
0.867963	0.9604	1.05022	1.24719	1.17301	1.12855	1.24989	1.38934	1.3575	1.36186	1.38196	1.40386	1.36153	1.43166	1.70208	1.50864	1.71385	1.73799	1.75692	1.69416	1.81999	2.17514	2.39005	2.34635	2.31785	2.3529	2.62829	2.88287	2.88614	3.1159	2.78281	2.96416	3.69749	3.2955	3.17769	3.55659	3.67094	3.31285	3.73893	3.90718	3.61292	3.33559	3.73821	3.25016	2.96501	3.26151	3.94053	2.61929	2.36656	1.85794
6.0968	6.0968	6.0968	6.0968	6.08478	5.42027	5.20486	2.99518	6.05016	6.05561	4.74112	0.0495536	0.509341	0.904111	1.38235	1.20736	0.840528	0.840528	1.25275	1.25275	1.25275	1.34727	2.38023	2.35315	2.05323	2.05323	2.34914	2.25188	2.23608	2.12007	2.18015	2.5761	2.19771	2.19771	2.75876	3.32378	4.02047	4.02047	4.56455	4.24321	4.57493	4.57493	4.57493	4.63731	4.93748	4.93748	4.69346	4.78153	4.78153	4.97961
1.00199	1.05934	1.11323	0.861664	0.935646	0.878338	0.899618	0.872279	1.0453	0.862907	0.836467	0.789556	0.753141	0.585532	0.598718	0.542306	0.635582	0.4977	0.469184	0.249232	0.394407	0.52342	0.618859	0.592985	0.550263	0.696314	0.652109	0.629935	0.676452	0.66669	0.545617	0.563446	0.57673	0.757781	0.656194	0.949209	1.1011	1.06311	1.10824	1.07599	1.18717	1.04171	1.02475	1.33124	1.20418	0.955067	1.0516	1.34215	1.45947	1.16925
2.04338	2.18764	1.93695	2.07067	2.35926	2.36546	2.40854	2.48227	2.41603	2.53013	2.47723	2.58518	2.65042	2.48275	2.4565	2.67415	2.74942	2.7812	2.79604	2.82825	2.89105	3.02179	2.86816	2.99906	3.10112	3.06408	2.69766	2.78545	2.80433	2.85006	2.78539	2.90838	2.95311	3.00702	2.92261	2.94176	2.9188	2.77827	2.74907	2.68721	2.74048	2.68472	2.60176	2.50594	2.561	2.59319	2.62873	2.25211	2.92492	2.73189
1.25558	1.08688	0.902734	0.952858	0.739403	0.522515	0.801767	1.03793	1.06772	1.15807	1.16718	1.21045	1.25847	1.42635	1.03779	1.1325	1.30174	1.11028	1.22485	1.15062	1.19415	1.02303	0.923909	0.685109	1.16482	0.853127	1.19571	1.26113	1.29669	0.869156	0.420986	0.423007	0.535081	0.304553	0.351224	6.2207	0.979317	6.09802	0.12307	6.27351	6.17352	6.13767	5.99479	6.18102	0.014664	0.0822347	0.0747487	5.83056	5.78852	5.20823
3.29153	3.24848	3.16213	3.10733	3.00413	2.76311	2.97053	2.9175	2.85585	2.81606	2.84088	2.72243	2.83067	2.7337	2.76681	2.69719	2.62541	2.68197	2.66624	2.67728	2.61013	2.56189	2.57725	2.53474	2.6252	2.56408	2.59396	2.62342	2.57809	2.67556	2.60879	2.66134	2.6415	2.60741	2.53827	2.4981	2.5671	2.52882	2.52151	2.54781	2.44587	2.4501	2.51365	2.51674	2.53373	2.54386	2.4818	2.53441	2.55919	2.53806
6.24804	6.24804	6.24804	6.24804	6.24804	0.0218812	0.14642	0.253616	0.253616	6.15613	5.56801	5.56801	5.55471	5.55471	5.30302	4.96888	4.45718	4.38054	4.3718	4.13913	4.20912	4.1478	4.1478	4.55105	4.55105	4.44053	4.44053	4.14965	4.14965	3.849	3.849	3.44076	2.21917	2.06756	1.82382	2.04482	2.26585	2.13992	1.59239	1.6318	1.6318	1.56146	1.39188	1.3141	1.3141	1.49575	1.72704	1.71127	1.71127	1.71127
2.41197	1.90753	2.18198	2.92073	2.67824	5.80055	5.11197	5.73614	5.61346	5.54928	5.46009	5.46985	5.05949	5.03884	4.60952	4.80611	4.59626	4.67603	4.60123	4.66611	4.6779	4.85473	4.83346	4.84645	4.79909	4.81238	4.77387	4.69093	4.59659	4.47911	4.35889	4.27947	4.32976	4.46836	4.37973	4.41407	4.5731	4.55501	4.54966	4.50816	4.52065	4.52065	4.61832	4.56741	4.48859	4.48859	4.59234	4.42319	4.63594	4.52603
3.6752	3.6752	3.6752	3.6752	3.6752	3.6752	3.6752	3.6752	3.31044	3.31044	3.31044	3.02523	3.53677	3.30369	3.30369	3.30369	3.30369	3.30369	3.30369	3.48584	3.75433	2.78912	2.78912	5.82556	5.82556	5.82556	5.82556	5.82556	5.82556	4.44964	4.54961	4.54961	4.54961	4.41329	4.35909	4.35909	4.35909	4.35909	4.09485	4.09485	4.09485	4.24402	4.24402	4.24402	4.24402	3.8913	3.8913	3.8913	3.8913	3.8913
3.93654	4.30587	4.18559	4.30402	3.61617	3.61617	3.34531	3.11243	2.88094	2.79605	2.64823	2.61929	2.80874	2.82602	2.762	2.59838	2.55541	2.43293	2.45017	2.36601	2.31249	2.19301	2.15623	2.28966	2.32648	2.2628	2.44821	2.33788	2.23636	2.27638	2.30249	2.4613	2.41714	2.51646	2.47188	2.43875	2.33605	2.37478	2.46482	2.38844	2.37723	2.38587	2.43687	2.50614	2.50614	2.56994	2.49788	2.49788	2.57267	2.57267
1.69523	1.90906	1.71595	1.70303	1.62558	1.65817	1.70744	1.90022	1.96659	2.04462	2.15139	2.43214	2.49767	2.67828	2.77596	2.77936	2.75779	2.87869	2.79517	3.00935	3.04799	3.03636	2.85108	2.80016	2.93247	2.93456	2.83699	2.88525	2.91517	3.03947	3.16472	3.09846	3.06002	2.90569	2.71602	2.66206	2.62951	2.68101	2.54721	2.54364	2.53866	2.302	2.31672	2.35664	2.49899	2.50345	2.41524	2.39064	2.65673	2.80081
4.20919	4.40538	4.28721	4.40021	4.24098	4.35631	4.2479	4.30654	4.38567	4.40342	4.51337	4.53143	4.41761	4.33103	4.26579	4.21216	4.23992	4.29078	4.20312	4.22534	4.18391	4.21529	4.23267	4.2295	4.2338	4.09386	4.05462	3.85205	3.88421	3.93888	3.92211	3.86845	3.5665	3.44678	3.60762	3.48209	3.54962	3.40662	3.79121	3.59773	3.41173	3.52125	3.66005	3.8582	3.97525	3.50933	3.63936	3.83335	0.709988	6.04009
5.50433	5.38249	5.29231	5.17639	5.28038	5.28127	5.29875	5.48985	5.46316	5.49874	5.66019	5.46493	5.34137	5.54444	5.37941	5.48995	5.52027	5.44898	5.31371	5.22802	5.06433	5.12302	5.0754	4.89254	5.03334	5.68883	5.17736	5.11043	5.21572	4.92534	4.98354	5.04317	4.72634	4.88523	4.73601	4.66237	4.66709	4.56205	4.56367	4.54128	4.53335	4.59416	4.74772	4.71141	4.69295	4.8246	4.97614	4.85738	4.75765	4.67587
1.60528	1.54529	1.85603	1.54123	1.81729	1.77234	1.81731	1.75921	1.74068	1.62997	1.42454	1.51427	1.39742	1.71096	1.74481	1.52822	0.82596	0.856124	0.831141	0.767839	0.945489	1.12706	0.701376	0.94324	0.433556	0.570218	0.327101	0.308215	0.130878	0.174751	0.21768	0.254402	0.368051	0.30952	0.0205877	0.0767411	0.34047	0.447487	0.954952	0.737777	0.694351	0.799814	0.611122	0.663173	0.659061	0.76224	0.93154	1.20134	1.02967	1.65146
5.79537	5.91647	6.05196	6.1006	6.15454	0.00855924	0.0306568	6.06879	6.10313	5.73158	6.03606	6.0126	5.53541	5.69873	5.36973	3.72939	3.16888	2.37377	5.87815	4.17415	3.535	3.33931	3.40396	5.45002	3.55897	5.30073	5.47735	5.54308	0.0943366	0.44304	0.369186	0.534798	0.350776	0.344733	0.174512	0.167893	0.277127	0.15985	0.145268	6.17034	0.0395667	0.0780286	0.271626	0.419656	0.365488	0.441646	0.423819	0.705022	0.658688	0.467618
0.163943	0.0177282	5.27434	5.69163	6.24749	0.541728	0.567673	0.323031	0.448158	5.6981	5.6981	2.98944	3.46663	3.50887	3.25425	2.69941	2.97563	3.17182	3.47808	3.02024	3.20265	2.84513	2.9319	2.83524	2.5955	2.68049	2.77086	2.76734	2.91121	3.09177	2.9761	2.97944	3.01466	3.10103	2.49059	2.84911	2.66492	2.92446	2.18116	2.12254	1.87135	1.60843	1.33988	0.823633	0.498188	0.210431	0.00704337	0.252362	6.26388	5.93035
4.82528	4.93798	5.11322	4.93019	4.93019	4.78655	4.78655	4.78655	4.78655	4.76734	4.53235	4.30431	4.07326	3.7296	3.86658	3.63207	3.60769	3.60769	3.60769	3.31075	3.26599	3.17231	2.85028	2.89848	2.91251	2.76151	2.94217	2.94217	3.04103	3.0534	2.94729	3.22057	3.22057	3.36188	3.18286	3.33267	3.69613	3.2394	3.11861	3.1194	3.1194	3.4433	3.4433	3.4433	3.70021	3.70021	4.27791	4.35643	4.21091	4.21091
1.19151	1.179	1.14158	1.22545	1.05663	1.2598	1.02791	1.08593	0.640153	0.811426	0.55613	0.727821	0.350274	0.546277	5.41571	5.47018	5.15812	4.70824	4.61562	4.39764	4.85603	4.76548	4.50205	4.6428	5.39352	5.40781	4.34189	1.71825	3.28253	2.57136	2.59997	2.27152	2.40597	1.06727	0.565029	4.05992	3.26795	2.0181	2.60151	2.60151	3.69343	4.24082	2.83323	2.34645	2.88304	2.88304	3.41837	3.70649	4.01062	4.49223
2.73299	2.64	2.75579	2.80236	2.79827	2.79827	2.79827	2.60312	2.47956	2.47956	2.52764	2.68718	2.68718	2.5203	2.5203	2.43127	2.37458	2.37458	2.38349	2.37145	2.36856	2.36305	2.6787	3.70365	3.2322	1.07131	2.88022	2.86007	2.86007	3.15148	3.3465	3.71679	3.07992	2.88928	2.88928	2.10185	1.68805	4.86534	4.86534	4.86534	5.33089	5.79128	5.79128	5.79128	0.0811411	0.891798	0.071089	0.071089	6.15189	6.15189
5.21411	5.33891	5.28795	5.3419	5.39852	5.38463	5.35231	5.30677	5.29176	5.32652	5.29665	5.26153	5.31039	5.28438	5.18366	5.29644	5.17116	5.19051	4.9736	4.68878	4.40803	4.45212	4.7315	4.57021	4.58305	4.33647	4.35335	4.47255	4.21687	4.04322	3.98018	3.75854	3.43492	3.42727	3.39072	3.40526	3.37695	3.07836	3.00385	2.89375	2.85998	2.59574	2.3126	2.34748	2.49159	2.43073	2.40474	2.41032	2.42045	2.40459
2.794	2.794	2.794	2.794	1.78517	1.78517	1.55266	1.3366	1.44756	1.44756	1.83973	1.83973	2.29357	3.05771	2.97521	2.18066	2.18066	1.91837	1.91837	2.04014	2.07078	1.93979	1.93979	1.93979	1.93979	1.82224	1.98977	1.83332	1.83332	1.98796	2.20958	2.68994	2.6609	2.58159	1.62741	1.62741	1.39795	1.39878	1.39878	1.3916	1.3916	1.04923	1.04923	1.04923	1.04923	1.04923	1.04923	1.04923	4.23451	4.171
5.98979	6.1288	0.160268	0.126588	0.0291607	0.190828	0.0237738	0.126424	0.15409	0.316497	5.94823	0.755398	6.22946	0.484618	0.245823	0.302962	0.0878048	0.357482	0.543034	0.745165	0.79085	0.446497	0.232296	0.119756	6.27263	0.233787	0.406433	0.0584602	5.28233	6.27873	5.48615	5.81038	0.111807	5.95927	0.447422	0.531334	6.27565	4.71507	2.63528	2.56787	2.01827	1.60712	1.99812	2.58301	2.78466	2.51264	2.74324	2.53857	2.38112	2.85248
0.0616317	0.393914	0.393914	0.331782	6.27392	6.05757	5.97887	5.97887	5.95755	5.95755	6.08201	6.16558	6.20709	0.0224803	6.11588	6.01179	6.09813	6.13611	6.23162	6.20689	6.14645	5.80263	5.85439	5.82525	5.82525	6.01481	5.91889	6.00286	0.0500573	2.25207	3.68723	2.70878	3.23663	3.10692	3.03861	3.13114	2.88008	2.68915	2.7954	2.97666	2.98749	3.12534	3.12534	2.75114	2.57138	2.57138	2.72055	2.90675	2.90675	2.76137
5.21846	5.15311	4.85068	4.8932	4.81748	4.81197	4.67019	4.67573	4.46769	4.46769	4.28425	4.37155	4.1357	3.95104	3.81796	3.81883	3.82257	3.7755	3.7778	3.65845	3.50716	3.35728	3.38758	3.35138	3.0749	2.98579	2.94951	2.93339	2.83813	2.91584	2.89607	3.15836	3.31937	3.53787	2.97799	2.83136	2.45359	3.08373	3.48432	3.26202	3.26202	3.48046	3.78275	3.68999	3.34702	2.87128	3.56328	3.93416	3.58233	4.11959
3.73686	3.69834	3.71745	3.71491	3.71491	3.71491	3.60057	3.59676	3.6912	3.74724	3.48387	3.70755	3.84028	3.75895	3.8907	4.10516	3.74303	3.77215	4.53308	4.28373	2.50442	1.42451	1.51971	1.98486	1.25022	1.56688	1.67407	0.99556	4.86323	5.61375	1.08229	2.61979	4.0639	2.46366	2.12984	2.06226	2.78024	2.59522	3.4496	3.47294	3.31181	3.14074	3.31529	3.36134	3.64291	3.64291	3.64291	3.64291	3.4323	3.32937
1.01744	1.01744	1.72704	1.72704	1.72704	1.94415	2.1656	2.33241	2.03998	2.03998	1.98409	1.54323	1.66766	5.50361	4.98351	4.98351	4.98351	4.98351	4.98351	4.94973	4.73872	2.18607	2.89961	3.04532	3.56765	3.56765	3.56765	3.84656	3.9783	3.7746	3.58903	3.47995	3.59886	3.30594	3.55019	3.55019	3.54799	3.54799	3.54799	3.54799	3.54799	3.55374	3.44918	3.57585	3.70615	3.77372	3.95221	4.12508	4.12508	4.01152
3.13578	3.27278	3.08402	3.14217	3.10142	2.87186	3.06862	3.24653	3.17203	3.62444	3.92956	4.24748	3.90262	3.53719	3.35783	3.72916	4.53617	4.42711	4.65129	4.9245	4.98349	4.79312	4.62773	4.67747	4.26463	4.32564	4.14216	4.38711	4.41351	4.12072	3.72224	3.21707	3.61978	3.17971	3.49835	3.75149	3.81879	3.65645	3.59814	3.60726	3.22806	2.84211	2.61245	2.37706	2.07332	2.07332	1.34966	1.70087	1.0621	0.389383
5.51856	5.45892	5.63886	0.000917784	0.000917784	5.97557	5.62196	5.62196	5.36107	6.10934	6.10934	2.55453	2.55453	2.50555	4.53285	4.91068	4.07848	4.11759	0.978086	0.680271	4.81528	4.81528	3.69586	1.39806	0.720764	5.23925	5.23925	5.15403	5.58208	5.69413	5.54631	5.50363	5.34689	5.34689	5.41065	5.15227	5.17142	5.45729	5.30023	5.21857	4.9346	4.9346	5.03277	5.03277	5.03277	5.03277	4.87888	4.71661	4.71661	4.68431
1.76387	1.33594	1.94067	1.78817	1.64954	1.98045	1.98045	2.35883	3.32813	3.211	3.00616	3.50559	3.26276	2.86209	2.61526	2.73108	2.73479	2.79893	2.81342	2.61183	2.5183	2.71992	2.95797	2.95244	3.00336	2.97499	3.19737	3.17466	3.308	3.28664	3.09911	3.26974	3.27556	3.25556	3.09059	3.19018	3.16796	3.40758	3.54563	3.65822	3.55174	3.69409	3.79269	4.00333	4.00333	4.03299	4.03299	4.03299	3.90473	3.95793
4.01842	4.2818	4.2818	4.2818	4.65722	4.65722	4.65722	4.65722	5.5113	5.5113	5.5113	5.39201	5.51888	5.24412	5.37642	5.35156	5.55763	5.73237	5.85963	5.80729	5.80687	5.86159	5.82754	5.68716	5.76129	5.89445	5.77664	5.77664	5.77664	6.03714	5.87295	5.98095	5.98095	0.615694	1.69797	1.5659	1.8488	1.71006	1.79781	1.94593	2.2436	2.2436	2.09481	2.09481	2.03062	2.05499	2.06767	2.18303	2.18303	2.18303
3.44068	3.25445	3.61375	3.7722	3.7893	3.88375	3.78438	3.82712	4.73349	4.72674	4.72963	5.15623	5.05498	4.85522	5.29193	5.41464	5.49936	5.20402	5.42699	5.4959	5.51847	5.61688	5.74538	5.78617	5.86385	5.85078	5.85586	6.05276	5.74911	5.91877	5.75687	5.71594	5.49894	5.38207	5.37224	5.26324	5.21336	5.12308	5.26236	5.28973	5.35372	5.37631	5.29182	5.16064	5.11258	5.03521	4.91707	4.83629	4.82148	4.78284
2.64931	1.74845	2.63959	2.00526	2.69634	2.23004	1.9583	1.9583	1.47486	1.03463	1.46783	1.02949	0.687712	1.10937	0.756761	0.566748	0.483463	0.554595	0.687936	0.634033	0.621833	0.450858	0.426943	0.443409	0.119314	0.487173	0.47489	0.216084	0.241733	0.138276	0.141181	0.0364913	6.16492	6.16492	6.1281	6.25974	6.15164	0.101438	0.273028	5.99096	6.00231	5.97025	5.90354	5.75358	6.10592	6.27118	6.27118	5.65419	5.39576	5.48402
5.89885	6.04824	6.04113	6.14697	6.06092	6.03375	6.00798	6.19557	6.05391	6.01039	6.04156	6.03759	5.99202	6.04605	6.02732	6.22796	6.0495	6.21194	6.2101	6.14853	0.0124646	0.228035	0.0348432	6.24995	6.25705	6.10276	6.13001	6.17564	6.27032	6.01588	6.27433	0.126253	6.20869	6.2211	6.19338	6.21798	0.0354309	6.15724	0.0276036	6.16178	6.21969	6.192	6.074	5.89504	6.09271	6.10063	5.81941	0.196684	0.0801197	0.0743211
4.43089	4.06197	4.32161	5.65082	5.75369	0.382093	0.598989	0.524346	0.49144	0.149639	5.97505	5.87363	6.08783	6.06667	5.95381	6.08012	6.00969	5.9135	6.0567	6.16259	6.23031	0.0171495	0.0254582	6.26352	5.8619	5.60023	5.48046	5.41848	5.38334	5.36789	5.34306	5.17639	5.21759	5.14091	5.03201	4.67938	4.52621	4.55048	4.59849	4.50201	4.45129	4.29564	4.27559	4.27693	4.21893	4.20328	4.28845	4.1467	4.09688	4.23124
3.00047	3.10196	2.8956	3.11199	3.08145	3.45924	3.64285	3.44241	3.74732	3.50492	3.55643	3.91532	3.74944	4.62258	4.98041	6.02043	5.158	5.96484	5.68829	5.64209	5.79263	5.83896	5.9565	5.74115	5.88311	5.96084	6.06504	6.21253	0.192839	5.98966	0.139631	6.06415	0.295834	0.00469106	6.25676	0.623338	6.22259	0.873873	0.509342	0.673585	0.953251	0.756746	0.966734	0.943241	0.983079	0.705062	0.960301	0.42057	0.953082	0.763357
4.36416	4.5811	4.57556	4.43333	4.4614	4.22721	4.12908	4.12639	4.22396	4.05158	4.2575	4.32161	4.48597	4.35593	4.01811	4.37445	3.79681	3.75013	3.38292	3.63435	3.51028	3.46243	3.42525	3.47603	3.34737	3.23754	3.18057	3.17835	3.43276	3.32657	3.39387	3.43731	3.3288	3.20466	2.99381	3.08134	3.13037	2.94355	2.91956	2.82773	2.97542	3.0048	2.58811	2.50258	2.28934	2.18915	1.99089	2.27013	1.8923	1.95069
5.55867	5.79428	5.78205	5.54391	5.40019	5.19946	5.18858	5.09006	5.05362	5.1039	5.1193	5.29042	5.27099	5.31022	5.37682	5.70937	5.62898	5.86313	5.78885	5.85443	5.80203	6.08412	5.55978	5.60077	5.36171	5.45402	5.53875	5.78535	6.00309	5.75111	6.04179	5.97963	5.64855	5.76115	5.59999	5.83931	5.61709	5.34927	5.22359	5.00272	5.12046	4.83201	4.54814	4.37608	3.81926	3.77716	3.31523	3.26609	3.3551	2.93491
3.84756	4.14222	4.14222	4.14222	4.49456	4.49456	4.62416	4.92306	4.56915	4.43518	4.57064	4.57064	4.79282	5.00189	4.90463	5.2573	5.2573	5.59832	5.85473	6.14425	6.14425	0.655294	0.593605	0.632435	0.632435	0.632435	0.963051	0.589217	0.892909	1.22762	0.958939	0.886901	0.88839	0.88839	0.88839	1.2307	1.29431	1.2536	1.2536	1.28406	1.28406	1.28406	1.28406	0.867184	0.885657	0.885657	0.885657	0.885657	0.885657	0.885657
3.16546	2.79621	2.70891	2.70891	2.77603	2.76148	2.76148	2.76148	2.74432	2.84897	2.84897	2.84897	2.90243	3.24371	3.47945	3.47945	3.44946	3.87774	3.75934	3.68235	3.64212	4.10374	4.10374	4.89059	4.95737	4.9614	5.14414	4.83535	4.6743	4.6743	4.30865	4.0839	4.0839	4.00676	4.00676	3.66433	3.59074	3.59074	3.7877	3.34951	3.20126	3.17287	3.17287	3.04852	3.04852	3.38501	3.38501	3.35159	3.35159	3.23015
2.77003	3.29952	3.52522	3.52522	3.52522	3.28128	3.42634	3.55228	3.55228	3.67792	3.67792	3.87858	4.29877	4.60449	1.0097	0.506707	6.11223	0.866541	0.821878	0.583429	0.583429	0.381803	0.252384	0.126042	0.769067	0.549342	0.635999	0.269556	0.280257	0.592923	0.510726	0.681378	0.827847	0.951756	2.94571	2.17536	4.88535	4.37173	3.71578	3.71578	3.77923	3.82026	3.82026	3.59866	3.59866	3.80542	3.84671	3.65153	3.71884	3.86303
3.32016	3.32016	3.04149	2.92619	3.32539	3.50762	3.22445	3.32789	3.06086	2.81873	2.87064	3.01492	3.04298	3.04298	2.93297	3.17654	2.94874	2.94874	2.61666	2.55389	2.55389	2.35235	1.89524	1.89524	1.89524	2.8214	2.33468	2.55937	2.33288	2.54694	2.49436	2.86239	2.92601	2.39446	2.39446	2.39446	2.47318	0.840661	6.09079	6.09079	4.74366	4.74366	4.74366	4.74366	4.74366	4.74366	4.74366	6.11899	5.07056	5.95163
1.50732	1.89481	1.85668	1.85668	1.85847	2.10374	2.10374	2.19732	2.12678	2.20072	2.30156	2.21019	2.44036	2.3099	2.31104	2.23449	2.4418	2.94944	2.95984	3.03625	3.12408	3.28186	3.16013	2.96266	3.07059	3.24264	3.36217	3.03451	3.20612	3.20707	3.42729	3.41074	3.30698	3.4832	2.99711	2.94214	2.80442	2.70041	2.55186	2.43474	2.3951	2.02925	2.03398	1.59117	1.74644	2.45709	2.26146	1.94441	1.82411	2.5051
0.0315803	6.13416	6.13416	6.13416	6.13416	0.0551762	0.0551762	6.08472	6.08472	6.03046	6.1736	0.0040545	0.00929005	6.14748	5.83695	5.83695	5.83695	5.7931	5.7931	5.66926	5.66926	5.57922	5.42438	4.98165	5.20866	4.94173	4.94173	4.73246	4.90279	5.30938	5.0089	5.0089	3.81506	3.84713	4.11613	4.03903	3.55954	3.55954	3.55954	2.58415	2.58415	2.58415	2.58415	2.202	2.202	2.202	2.49561	2.49561	0.814131	1.30824
2.07685	2.35718	2.6025	2.4886	2.53675	2.53217	2.36427	2.22982	2.34599	2.32648	2.34209	2.27777	2.33536	2.34963	2.51343	2.39673	2.59055	2.78987	2.77502	2.83159	3.11033	3.16809	3.1186	3.48706	2.77434	3.00686	3.90676	3.38092	4.20002	3.96956	3.92601	3.79448	3.95705	3.80433	3.6549	3.75399	3.82156	3.6983	3.82073	3.65015	3.60307	3.62002	3.47876	3.4474	3.5394	3.38859	3.65439	3.60142	3.36727	3.3747
3.24002	3.2525	3.14679	3.27917	3.23859	3.23099	3.3612	3.26378	3.21292	3.13191	3.213	3.13382	3.19558	3.24623	3.27532	3.23714	3.32692	3.27342	3.22315	3.17326	3.46792	3.19979	2.8455	2.91139	2.98533	2.71876	2.95153	2.66797	2.28012	1.62737	1.43063	1.28756	0.918266	1.44398	1.35667	1.46704	1.13883	1.23754	1.1462	1.25021	1.34752	1.3253	1.33121	1.2844	1.0754	1.02278	1.32108	1.43173	1.50497	1.63378
5.50948	5.50948	5.50948	5.26015	5.48077	5.48077	5.41965	5.41965	5.48244	5.48244	5.48244	5.48244	5.48244	5.37549	5.2119	5.2119	5.24991	5.24846	5.60407	5.34039	5.34039	5.00433	4.91243	5.08325	5.28729	5.54828	5.3827	5.28587	4.9941	4.95547	4.46999	5.10432	3.98394	3.98394	3.98394	0.912118	1.81356	1.81356	2.13806	2.1917	2.1917	2.40162	2.19125	1.97967	1.78025	1.94712	2.14732	2.14732	2.14732	2.14732
3.96372	3.71729	3.60229	3.60229	3.60229	3.13835	3.38441	3.38441	3.38441	3.20949	3.21091	3.21091	2.96431	2.72961	2.60187	2.52178	2.52178	2.5066	2.62397	2.52311	2.52311	2.49244	2.49244	2.51874	2.43434	2.43434	2.39924	2.69338	2.63279	2.69998	2.69998	2.64936	2.20446	2.20446	2.71602	3.56417	3.56417	3.93843	3.93843	3.93843	4.24273	4.24273	4.24273	4.24273	4.24273	3.92349	4.25997	4.40563	4.06674	3.81549
3.33426	3.571	3.05805	2.99809	2.53891	2.53891	2.53891	2.35779	2.77358	2.86461	3.03997	3.16105	3.2933	3.58312	3.92052	3.77963	4.03534	3.91985	3.44279	3.46323	2.68278	2.80268	2.87367	3.24411	3.42494	3.3932	3.74975	3.78353	3.78353	4.00306	4.1334	4.21276	4.43682	4.27512	2.84358	1.79118	1.92979	1.784	1.42927	2.34673	2.01745	2.49681	3.88405	0.656574	0.21949	1.15169	0.805166	0.805166	0.634482	0.634482
3.05657	2.59837	2.59837	2.92643	2.92643	2.64811	2.10848	2.03808	1.89977	2.07657	2.3027	2.3027	2.68079	2.68079	2.68241	3.06397	3.15645	3.40413	3.52911	3.36554	2.71717	2.42662	2.11828	2.52995	2.52995	1.87931	1.87931	2.24402	2.83509	3.41435	3.49785	3.5187	3.55085	3.55516	3.101	2.88586	2.57818	2.41151	2.21602	2.21602	2.21602	2.24413	2.64577	3.19858	2.47027	2.47027	2.47027	2.47027	2.47027	2.36155
5.17501	5.17501	5.17501	5.29679	5.29679	5.12155	5.11877	4.9603	5.11535	5.0301	5.0301	4.89738	4.92532	4.82905	4.91345	4.93284	4.85339	5.03507	5.25003	4.86415	4.81866	4.62686	4.63055	4.38848	4.38848	4.202	4.202	3.88297	3.61845	3.44711	3.27311	2.91266	3.43517	2.91361	3.15261	3.08772	3.36725	3.93487	3.68194	3.68015	3.68015	3.5425	3.5425	3.75051	3.36211	3.64195	3.64195	3.38217	3.71928	4.07136
5.65127	5.54917	5.3495	5.11471	5.24485	5.24485	5.33471	5.39241	5.3824	5.19306	5.23264	5.12426	5.13467	4.66441	4.6191	4.79866	4.80151	4.7114	4.84179	4.82717	4.88459	4.88459	4.68324	4.21925	4.4398	4.72963	4.31496	4.31496	4.33408	3.71991	3.69281	3.55707	3.38193	3.74073	3.9376	4.2874	4.53693	4.69383	4.55669	4.35902	4.28846	4.13662	4.05718	3.88669	4.2651	4.61662	4.71472	4.46426	4.44565	4.44565
5.91545	5.75099	5.84399	5.84399	6.09548	6.09548	6.1936	6.0067	5.84654	5.99655	5.92052	5.92052	6.13639	6.12023	5.94079	5.92623	5.81512	5.70451	5.48868	5.41749	5.62405	5.72355	5.82221	5.89044	5.84434	5.84434	5.46252	5.56503	5.56796	5.73586	0.235996	0.12584	0.000309537	5.38255	5.38255	4.96675	2.06319	1.0446	0.059726	0.599535	0.599535	0.905724	1.67402	1.67402	1.67402	1.65111	1.65111	1.65111	1.65111	1.65111
6.22713	6.25918	0.0773993	0.0684178	0.0684178	0.0684178	0.232977	0.350072	0.323401	0.323401	0.161653	0.161653	6.21212	5.81232	5.67215	6.03981	6.1636	0.249003	0.0639606	0.138248	0.343875	1.06382	0.848764	0.701674	6.13427	5.97348	6.2085	6.2085	6.11752	6.11752	6.04232	6.04232	6.10081	0.0295393	0.19899	0.453599	0.383664	6.23425	6.04531	5.72555	5.76767	5.66297	5.11632	5.32515	5.32515	4.33024	4.56182	2.84534	3.33227	3.33227
4.68924	4.68924	4.68924	4.68924	4.68924	4.68924	3.56665	3.56665	3.56665	3.56665	4.33682	4.33682	3.61831	3.13464	2.58392	2.77131	2.77131	1.9032	1.06576	0.45452	0.45452	0.300706	0.635913	0.635913	0.635913	0.635913	6.22528	0.0622198	6.14758	5.94305	5.94305	5.94305	5.94305	6.05582	0.000817077	0.303388	6.01746	0.21806	0.21806	5.34023	3.12296	3.12296	3.20938	3.21372	3.21372	3.21372	3.21372	3.21372	2.52368	2.65513
4.97817	4.9685	4.9685	4.98008	4.65121	4.65121	4.57705	4.47829	4.58045	4.5874	4.51236	4.68419	4.68321	4.63125	4.68097	4.68519	4.58907	4.70332	4.55388	4.5581	4.47991	4.47496	4.48913	4.41339	4.26143	4.14086	4.19725	4.32437	4.46225	4.37333	4.79851	4.6848	5.96645	1.57617	1.43729	0.28262	1.47949	2.45305	4.47015	4.61308	0.923735	2.63471	4.1615	3.75791	4.21878	3.94522	4.35739	4.53259	4.17867	4.58565
2.80904	2.47811	2.47811	2.80149	2.80149	2.80149	2.80149	2.42552	2.59821	2.36711	2.36711	2.20229	2.10009	2.00672	1.74477	1.17355	1.02424	1.71696	1.7956	1.33508	1.1415	1.16639	1.14947	1.43508	2.17675	1.88325	4.022	4.022	4.06316	4.31819	4.38397	4.23707	4.24975	3.99157	4.14919	4.26158	4.54464	4.55306	4.32303	4.60135	4.58089	4.58089	4.45326	4.44252	4.45791	4.45791	4.83424	4.83424	4.88095	5.11132
5.48373	5.32207	4.98872	4.9956	5.02864	5.25568	5.22299	5.39232	5.12544	4.95574	4.51284	4.26792	3.71234	3.05165	3.32661	3.21732	3.0553	3.17909	2.7913	2.99624	2.90767	3.01128	3.20231	3.02682	3.04341	3.3729	2.82191	2.97012	2.70065	2.88044	2.86766	2.39325	3.33806	4.86781	5.46016	0.799972	1.32746	1.41406	2.13226	1.96409	1.85317	1.31516	0.881659	1.48331	1.58053	1.49588	1.42927	0.93589	0.968931	1.00834
0.93632	0.818286	0.901356	1.03866	1.27805	1.93211	1.94463	2.12504	2.77278	1.15309	3.20721	4.10292	5.32507	3.96206	4.13143	4.63352	5.06384	4.91891	4.57434	4.83092	4.73199	4.62592	4.37635	4.3683	4.44968	4.48093	4.95532	4.83444	4.961	4.88993	5.26509	4.90315	5.35612	5.20437	5.03102	5.2295	5.41549	5.23199	5.02572	5.00646	5.14885	5.09675	5.10232	5.07077	5.20155	5.14191	5.09193	5.21937	4.8663	4.9703
5.92055	2.81724	3.07457	2.66464	3.79177	2.75551	2.06753	2.45552	2.14309	2.10567	2.06101	1.94893	1.5534	1.31541	1.07048	1.11162	0.976285	1.05132	1.29429	2.02917	1.78741	2.53832	2.02358	1.9943	1.89394	2.58146	1.56483	6.13643	2.28709	6.15777	5.79555	5.95888	5.73622	5.92982	6.12248	6.05397	6.1734	6.03833	0.0235105	0.081076	0.173837	6.2529	0.0831261	0.125422	6.22032	0.10619	6.2808	6.26044	0.00110836	0.0916763
2.41825	1.39089	2.26116	2.68742	4.44751	0.740436	2.17306	2.21488	2.88125	3.17007	3.27263	3.42454	3.76142	4.11127	3.58372	3.43745	3.69907	3.6253	3.82245	3.67414	3.7768	3.60276	3.5642	3.54149	3.99064	3.58864	3.61219	3.73533	3.91085	3.87053	4.01715	4.23927	4.07018	4.0126	3.96105	3.77095	4.33434	4.29346	4.29387	4.13501	4.27053	4.33632	4.22364	4.26374	4.29723	4.41435	4.41112	4.56183	4.32696	4.43517
3.17669	3.34843	2.92175	3.00801	2.94817	3.05359	3.14497	3.50701	3.55791	3.57969	3.63669	3.67561	3.53779	3.78794	3.45644	3.43361	3.54845	3.48825	3.54556	3.49255	3.52727	3.58819	3.62332	3.76729	3.68172	3.79088	3.76235	3.68815	3.63772	3.64955	3.39703	3.32367	3.03968	3.05718	3.23257	3.18018	3.11705	3.18893	3.0643	3.16085	3.11301	3.12567	3.12576	3.23026	3.12432	2.80197	2.90833	3.22411	3.18602	3.22727
5.2664	5.27452	5.2172	5.30111	5.40489	5.35918	5.56431	5.574	5.68344	5.66708	5.7354	5.99593	6.00388	5.92444	6.05814	6.14128	6.19678	0.149385	0.694019	0.370461	0.161733	0.251951	0.213823	6.27866	0.117631	6.18355	0.0515595	6.08102	5.27606	5.43813	5.06998	5.24598	5.24598	5.02952	4.81652	4.39371	4.27008	4.12607	3.88171	4.23184	4.40229	4.35573	4.28211	4.28211	4.3335	4.17941	4.16491	4.50832	4.34718	4.4093
1.30546	0.796884	1.23547	1.34635	0.961919	0.961919	1.10471	0.99013	0.795974	0.795974	0.897046	0.870538	0.730538	0.617808	0.607987	0.666876	0.666876	0.666876	0.776069	0.861261	1.16689	1.16754	1.07843	1.08809	0.590955	0.547374	2.41526	2.41526	2.86207	4.17286	3.69408	3.69408	3.8018	3.79196	3.36895	3.42214	3.30462	3.46733	3.45167	3.45167	3.55779	3.6154	3.82437	3.59331	3.71493	3.71493	3.71493	3.71493	3.7731	3.7731
3.49423	3.025	3.21314	3.10572	3.08967	3.21088	3.41625	3.25237	3.06951	2.70923	2.70734	2.92588	3.17853	3.19071	3.01862	2.70927	2.53986	3.01472	3.33924	3.75014	3.92251	4.11534	4.19399	4.46389	4.69198	4.69259	4.52221	4.28514	4.0692	3.96394	4.14956	4.04071	4.19445	4.42652	4.45882	4.5087	4.5038	4.26824	4.25436	4.25752	3.64502	3.48864	3.31039	3.10259	2.97918	2.81556	2.92407	2.68594	2.43677	2.78783
6.23443	5.91458	0.59163	1.10936	1.31244	1.16648	1.04901	1.07227	0.803751	0.480988	0.325649	0.414897	0.63268	1.1638	1.46482	1.66664	1.34527	1.25224	1.1073	0.941021	0.944306	0.934613	1.3312	1.09756	0.911059	0.869873	0.717894	0.813583	0.577778	0.398874	0.439396	0.585371	0.739504	0.330521	6.01833	6.01657	5.97289	5.90308	6.10583	6.24392	5.95247	6.15207	5.99046	5.92956	6.22443	6.22443	0.169267	5.85956	5.98148	5.98148
5.49286	5.9739	5.86341	5.70509	5.76172	5.89104	5.96693	5.72243	5.51142	5.62228	5.47622	5.30389	5.31315	4.70866	4.71473	4.239	4.52219	4.5232	2.01753	0.0856034	0.139286	2.06473	2.68827	3.329	3.22785	3.35796	3.14798	3.55015	3.14852	3.36484	3.09674	2.98505	2.69542	2.39961	2.287	1.59744	1.57055	1.21442	1.10745	0.965481	0.958484	0.863864	1.11643	0.691333	0.644491	0.573084	0.500625	0.417451	0.568628	0.460817
2.0944	1.83217	1.83217	2.03156	1.76998	1.76998	1.76998	1.76998	1.76998	1.82554	1.82554	1.82554	1.82554	1.85153	1.85153	1.65548	1.19417	1.35198	1.35198	1.35198	1.26144	1.26144	1.39822	1.65806	1.55656	1.58688	1.59447	1.53999	1.53999	1.58033	1.64451	1.56316	1.6465	1.6465	1.6465	1.63122	1.62889	2.19795	2.29203	2.29203	2.29203	2.29203	2.49086	2.49086	2.70849	2.75919	2.80152	2.50956	2.50956	2.80521
1.95828	1.85236	1.82045	1.79272	1.56758	1.57301	1.60226	1.52341	1.49182	1.29799	1.00362	1.55976	2.07944	5.13377	4.53192	4.9459	4.70868	4.42022	4.6069	4.38433	4.71367	4.96882	4.97625	4.7285	4.72327	4.86939	4.90842	4.75184	4.6506	4.44669	4.63958	4.159	2.01335	1.37705	0.997404	1.33857	1.27239	1.66606	1.76041	1.78183	1.75951	1.80227	1.73658	1.81424	1.71959	1.62607	1.65873	1.88928	1.8281	1.7867
3.2469	3.45196	3.3835	3.3835	3.20837	3.16812	3.16812	3.16812	3.16812	3.04986	3.15849	3.09941	3.35161	3.07308	3.07308	2.94077	2.82654	2.82883	2.82883	3.01737	2.72191	2.83824	2.70566	2.70872	2.66219	2.66219	2.60226	2.58472	2.64382	2.76456	2.76456	2.88981	2.7301	2.74231	2.74231	2.50561	2.50561	2.36133	2.39831	2.39831	2.21274	2.21882	2.32346	2.32346	2.37365	2.06486	2.02274	2.02274	1.95822	1.73601
2.2755	0.494195	0.494195	0.494195	0.494195	0.823808	0.823808	0.823808	0.700588	0.700588	0.700588	1.09216	1.09216	0.554102	0.229889	0.608373	0.5452	0.5452	0.5452	0.5452	0.5452	0.5452	6.20436	3.10153	3.10153	3.10153	3.10153	3.10153	3.69957	3.69957	3.68383	3.68383	3.93245	4.46978	4.59291	4.59291	4.59291	4.64317	5.05965	5.05965	5.05965	5.05965	5.05965	5.05965	5.23984	0.110586	0.110586	0.110586	0.110586	0.110586
1.70745	1.53593	2.29513	1.00005	0.66291	1.50675	1.70424	1.66985	1.63946	1.26472	1.48827	1.30427	1.39061	1.41421	1.51903	1.48573	1.34629	1.34184	1.36821	1.3525	1.43224	1.02685	1.26763	1.28902	1.50155	1.78625	1.83579	1.78428	1.72239	1.73861	1.74019	1.85021	1.74917	1.7011	1.62478	1.68415	1.57996	1.63951	1.47434	1.414	1.60958	1.60958	1.59593	1.65195	1.73023	1.43971	1.35594	1.12994	0.761567	0.724724
3.02011	3.5266	3.5266	3.31309	3.29466	2.99208	2.85295	2.74989	2.85923	2.80361	3.30711	3.36371	3.37911	3.35253	3.27233	3.32543	3.28022	2.98208	2.78981	3.00165	3.02585	3.07294	3.15016	3.16118	2.94299	2.98124	3.01777	3.31018	3.35952	3.25877	3.50751	3.41751	3.41515	2.90505	3.21486	3.59052	3.62224	3.41616	3.24731	3.58416	3.95392	3.83363	3.83363	3.6044	3.50656	3.37036	3.62842	3.47884	3.40076	3.06389
4.48127	4.48127	4.48127	3.71872	3.71872	3.71872	3.71872	4.4113	2.81482	2.81482	2.81482	2.63432	2.63432	2.4886	2.68147	1.72425	1.85275	1.85275	2.12459	2.3087	2.3087	2.3087	2.11595	2.11595	2.11595	2.60232	2.60232	2.60232	2.15287	2.5691	2.18053	0.73533	0.73533	0.73533	5.79025	4.52718	4.52718	2.28284	0.690571	0.690571	0.690571	0.690571	0.690571	0.690571	0.641188	1.72046	1.72046	1.32536	1.20397	1.20397
5.32313	5.31578	5.31578	5.53558	5.31625	5.62109	5.60997	5.45606	5.55356	5.55356	5.33172	4.73246	4.73246	4.36349	3.82613	3.89571	4.42668	3.75729	3.77358	3.3438	3.11666	3.35984	3.22442	3.24409	3.25537	3.30749	3.30749	3.51938	3.40636	3.47078	3.27232	3.16859	3.14685	3.11399	2.99022	2.5154	2.73469	2.31278	2.45388	2.14291	1.9128	1.63998	1.63998	1.63998	1.63998	1.31843	1.06016	1.06016	1.06016	1.06016
2.98353	2.63535	2.42223	2.42223	2.66186	2.42384	2.42384	2.82271	2.6131	2.66078	2.66078	2.75113	2.34048	2.10994	1.66137	5.01257	5.9578	0.934229	1.25443	1.73468	1.54173	0.853414	0.240836	0.175602	6.23163	6.23163	6.04738	6.05793	6.05793	6.17331	6.06224	6.07168	6.05922	6.00473	5.78121	5.85933	5.88758	6.12887	0.064164	5.59954	5.79106	5.56549	5.83108	5.83108	5.25612	4.62686	4.62686	4.62686	4.29026	3.94117
1.05642	1.05642	1.05642	1.05642	1.05642	1.05642	1.45043	0.942306	2.27786	2.98961	3.2655	3.2655	3.2655	4.21601	4.49155	4.53742	4.8483	5.06985	3.86764	3.86764	3.86764	4.60558	4.60558	4.39521	4.19678	4.19678	4.19678	4.20812	4.54515	4.32985	4.34108	4.48161	4.67713	4.43187	4.43187	3.98288	3.8374	3.39293	3.53554	3.53554	3.53554	3.53554	3.53554	3.34569	2.94583	2.94583	2.88641	2.88641	2.88641	2.88641
3.8789	3.86811	3.94495	3.9796	3.89823	3.93126	3.84701	3.77311	3.82149	3.86001	3.7742	3.82692	3.69813	3.84476	3.78668	3.79111	3.8005	3.45493	3.45067	3.42469	3.42961	3.86189	3.72174	3.75956	3.73324	3.55466	3.39827	2.94012	3.33401	3.47785	2.43776	3.37748	3.64707	3.02505	3.50583	2.16602	0.29891	1.54846	1.80665	2.98421	2.30899	2.30899	2.25972	2.50158	2.57708	2.12324	2.12324	1.87389	2.08478	2.45178
1.96878	1.95801	1.95801	1.95801	1.95801	1.95801	1.95801	1.95801	2.03152	1.2408	1.2408	1.2325	1.53018	1.1907	1.1907	1.15967	0.96899	5.89146	5.89146	5.89146	5.89146	0.074802	4.9583	5.1909	5.1909	5.1909	5.39164	5.61555	5.80048	5.80048	5.54757	5.71297	5.25714	5.25714	4.87141	4.87141	4.87141	4.92106	5.2177	4.73561	4.86359	4.86359	4.86359	4.86359	6.23037	5.76288	5.76288	5.76288	5.89312	5.28048
1.80001	1.70199	1.70199	1.74001	1.87223	1.92612	1.73693	1.35855	1.48964	1.65236	2.00436	2.00436	2.00436	2.2071	2.33821	2.30087	2.37016	2.1719	1.96853	1.64508	3.44359	4.32233	4.44752	4.70136	4.02304	4.63047	4.86852	5.05086	4.56551	3.68354	4.01413	3.61475	2.76231	1.39917	1.44876	1.17743	0.467246	0.487362	0.677341	0.677341	0.677341	1.15972	0.905471	0.76407	0.868665	1.31396	0.94705	0.94705	1.18601	1.55654
0.847121	1.2176	1.2176	1.2176	1.2176	1.2176	1.2176	1.2176	1.67535	1.18684	0.51942	0.51942	0.493739	0.0877673	0.0877673	5.68246	5.92142	0.00457647	0.346882	0.346882	0.671708	0.577149	1.82973	2.23522	2.89867	3.14715	1.22321	1.7031	2.20766	2.20766	1.30543	2.51832	2.62101	2.68649	2.68573	2.47447	2.45874	2.35985	2.22371	2.50774	2.54914	2.54914	2.54914	2.73557	2.60946	2.8252	2.8252	2.8252	3.36141	3.20949
1.23552	0.958756	1.04362	1.08664	0.886833	0.883373	0.883373	0.726765	0.639405	0.593498	0.345941	0.0404635	6.25468	6.15582	6.19783	0.287941	0.623362	0.750193	0.822482	0.527291	0.730351	0.544806	0.301573	0.477602	0.131998	0.0640719	0.15804	0.21978	0.0129651	0.145957	0.139979	0.803766	0.887923	1.37653	1.37065	0.938107	1.14276	0.681289	0.442953	0.311782	0.207605	0.51411	0.524719	0.363975	0.30118	0.390456	0.811791	0.842296	0.842296	0.712698
6.06386	3.44192	3.44192	2.92295	3.59333	3.65192	4.12268	3.50819	3.50819	3.50819	3.36287	3.36287	3.36287	3.36287	3.71673	3.71673	3.71673	3.71673	3.71673	3.64102	3.64102	3.79986	3.79986	3.79986	3.96865	4.36658	4.24512	3.81191	3.10499	2.66477	2.66477	2.66477	2.15111	1.32253	0.737506	0.737506	6.26502	0.966609	0.966609	0.966609	0.966609	0.966609	0.767538	1.04393	1.04393	1.04393	1.04393	1.08374	1.19362	1.19362
1.48657	1.38649	0.692209	0.692209	0.692209	1.49022	1.49022	2.47657	2.3914	1.92042	1.92042	2.27921	2.28042	2.83052	2.83052	2.99241	2.99241	3.88651	3.88651	3.45644	4.09458	4.09458	4.09458	2.88768	3.98956	3.24105	2.71459	2.61362	2.61362	1.67658	2.59167	3.37435	3.37435	1.06978	1.66506	1.66506	0.919278	2.27127	2.27127	2.02196	2.02196	1.65581	2.13496	2.13496	2.13496	2.13463	2.13463	2.13463	2.13463	2.43734
3.23425	3.05509	3.20333	3.20333	4.08686	4.05901	4.11596	5.33374	2.89615	2.68424	2.15827	1.35757	0.691175	1.08194	1.23676	1.15868	1.81298	1.45274	0.928486	1.722	1.75708	1.72544	1.40288	1.53685	1.53357	1.49675	1.37514	1.45574	0.941888	0.913149	5.72662	0.0856031	0.104062	0.161175	5.31851	4.51609	4.16201	3.92083	4.12468	4.82676	3.71588	5.94687	5.23578	5.21636	5.08371	5.2954	5.58967	5.60788	0.615234	1.09832
4.72108	6.14072	1.13535	1.13535	1.13535	2.32519	2.32519	2.07646	2.07646	2.65772	2.65772	2.65772	2.65772	3.07613	4.25206	4.25206	3.53232	4.31492	4.31492	4.31492	4.31492	4.0869	1.12164	3.07866	3.53958	3.53958	3.53958	3.89419	3.89419	4.20269	4.20269	4.75097	4.75097	4.75097	4.75097	4.75097	4.75097	4.37871	4.37871	3.52985	3.52985	3.52985	3.52985	3.52985	3.80045	4.2757	4.77538	4.77538	4.77538	5.56523

## Sheet: FigS13.B.HighPL
5.4168	5.7249	1.3062	2.40883	1.88346	1.89067	3.06256	2.92013	2.81306	2.90776	2.90375	2.43807	2.98452	3.90469	3.64492	3.79655	3.62781	3.88554	3.28175	3.52604	3.49379	3.63839	3.27504	3.32986	3.05739	2.83501	3.02933	3.1453	3.88829	4.39029	5.73438	2.00641	2.68231	2.24259	2.32566	2.12385	2.09161	1.78695	1.25289	0.757902	6.03057	1.57868	3.24184	4.95998	5.89252	6.26851	0.500103	0.756271	0.707554	0.627475
0	0	0	0	0	4.13668	4.13668	4.13668	4.13668	4.13668	4.13668	4.13668	4.13668	4.13668	4.13668	4.51684	3.9623	3.9623	3.9623	3.9623	4.12884	4.42237	4.49675	5.03293	5.03293	5.03293	5.03293	5.03293	5.03293	5.03293	5.03293	5.03293	5.03293	5.84264	5.77731	5.77731	5.59562	5.59562	5.66159	5.61446	0.133625	0.00456203	0.00456203	0.00456203	0.00456203	0.00456203	0.00456203	0.00456203	0.00456203	0.00456203
4.33817	4.41827	4.37861	4.37861	4.37861	4.47834	4.47834	4.47834	4.49126	4.56682	4.81821	4.9727	5.05517	4.94338	5.19303	5.55305	5.81672	6.05833	5.99979	5.98719	5.98719	5.9697	6.2583	6.1451	6.1451	0.0123827	6.14387	6.28201	6.28201	0.739037	0.988798	1.14087	1.00832	1.06998	0.908112	0.959164	1.21035	1.21035	1.2374	1.30126	1.50501	1.50501	1.50501	1.49181	1.49181	1.53033	1.53033	1.23667	1.17148	1.17148
0.144967	0.144967	0.107623	1.72699	1.99235	5.84939	1.03385	1.74232	1.74232	1.61663	1.89874	1.98865	1.93427	1.48873	1.65368	1.7924	1.68771	1.54379	1.32696	1.20495	1.47043	2.68828	1.79036	1.79553	1.89483	2.28936	2.26083	2.52898	4.88738	5.52623	4.74598	4.26558	4.57976	3.91006	4.27226	3.86737	3.80437	3.84216	3.60097	3.64491	3.4143	3.9359	3.76033	3.94849	4.15037	4.0125	3.78518	3.57112	3.76613	3.8892
1.95485	1.88668	2.20823	1.46405	1.29268	1.04251	1.19277	1.41921	0.846074	1.02876	1.23794	1.23639	0.892504	0.710808	0.32238	0.435955	0.480653	0.422621	0.419401	0.502182	0.493687	0.432831	0.476065	0.472092	0.42711	0.488553	0.551041	0.443314	0.485113	0.673159	0.788675	0.811801	0.881226	0.626639	0.957259	0.887202	1.05406	1.03155	0.979851	1.17646	1.31472	1.16162	1.15286	1.13961	1.2228	1.42722	1.45643	1.21479	0.968635	1.43685
2.48504	2.24641	3.09307	2.51857	3.21714	3.54864	3.67748	3.58534	3.38944	2.98897	3.66219	3.70697	4.3336	4.93392	4.5542	3.64123	3.79037	4.28384	3.76463	3.61784	3.58754	3.71224	3.21079	3.18325	3.09811	2.92889	2.9699	3.29851	3.09012	2.8097	2.41245	2.29297	2.3548	2.38966	2.40882	2.41685	2.28894	2.19642	2.17174	1.85488	1.85868	1.77902	1.9145	1.78353	1.92836	1.98063	2.00461	2.38458	2.26657	3.12534
2.30311	2.30311	2.0317	2.0317	2.0317	2.20896	2.20896	2.20896	2.20896	1.94134	2.24129	1.95896	0.901891	0.276274	0.176609	0.451098	0.463962	0.454476	0.541357	0.311204	0.423205	0.332306	0.191953	0.251099	0.327359	0.371991	0.32933	0.236886	0.127668	0.0889459	0.389358	3.30042	1.26494	0.40346	0.414655	6.23231	6.24473	0.177934	0.517379	1.02629	0.820143	0.510901	0.353823	0.353823	0.522378	1.05935	1.39941	1.16473	0.228486	0.228486
1.38194	1.38194	1.38194	0.69594	0.69594	0.69594	0.69594	0.69594	4.15328	4.23879	4.0706	4.06385	4.06385	3.85293	3.95351	4.03667	4.03667	4.03667	4.03667	4.11536	3.98331	3.85236	3.85236	3.85236	3.80789	3.80374	3.72883	3.62794	3.66123	3.61754	3.64358	3.85913	3.6597	3.60224	3.23943	3.23943	3.03542	3.03542	2.60229	2.68357	2.68819	2.68819	1.21102	1.96732	1.96732	1.96732	1.96732	1.96732	2.01234	2.01234
1.20613	1.40708	1.73949	1.83114	1.55366	1.94175	2.15398	2.19053	2.34722	2.27763	2.28726	2.2003	2.15176	2.1754	2.31665	2.15978	2.20042	2.23177	2.09809	2.15596	1.80276	1.87425	2.00219	1.91541	1.56107	1.43788	1.60293	1.3241	1.5787	2.12634	2.27763	2.42702	2.45785	3.19239	3.04109	2.83442	2.41942	2.83917	2.85489	2.85462	2.92499	2.92668	3.0892	3.24358	2.89749	3.1986	3.13382	2.74552	3.09407	3.15429
2.89405	3.48767	3.55103	3.57323	3.75599	3.32819	3.60778	3.68895	3.64453	3.235	3.41514	3.3801	3.33049	3.34415	3.34317	3.19099	3.45409	3.57253	3.57597	3.48356	3.50671	3.9779	4.02242	4.56167	3.63668	4.01462	4.06427	4.66328	4.41906	4.50914	4.24834	4.42767	4.44509	4.63854	4.91337	4.7836	4.41538	4.2685	4.17228	3.46732	3.26042	2.95975	3.09985	2.64353	2.44751	2.89184	2.74891	2.81825	2.43811	2.36479
4.39171	4.49694	4.32162	3.29274	3.55983	3.69088	3.78324	3.70352	3.18402	2.98911	2.79583	2.76657	2.76657	2.756	2.62366	2.43653	2.3103	2.15333	2.13556	2.1901	2.28487	2.03501	2.03664	1.92987	1.84896	1.94283	1.91677	1.98195	1.8022	1.54424	1.66564	1.71473	1.89239	1.98591	2.23998	2.10888	2.10002	2.09087	2.18599	2.05478	1.9218	1.96261	1.9683	1.92353	1.90481	1.86307	1.95219	1.98197	1.89064	1.88698
2.39188	2.74994	2.74994	2.74994	2.74994	1.97551	1.43711	1.43711	1.43711	1.43711	1.43711	0.88513	0.482497	0.112023	0.112023	0.112023	6.20029	5.91662	6.12577	0.0715081	0.0715081	0.0715081	0.324021	5.95045	5.4894	5.4894	5.4894	5.4894	5.4894	5.4894	4.09063	4.09063	4.09063	4.09063	2.69492	2.69492	3.13752	3.13752	3.13752	3.61927	3.61927	3.00959	3.00959	3.00959	3.00959	3.00959	3.00959	3.00959	0	0
2.57178	2.19779	2.00211	2.49768	2.47538	2.3618	2.37647	2.40483	2.46395	2.46399	2.55366	2.38535	2.45081	2.77826	2.84266	2.89964	3.02601	2.85283	2.73283	2.84755	2.90032	2.94527	3.02212	3.21773	3.18497	3.8261	3.82778	3.33848	3.25209	3.06389	3.01391	2.57084	2.51995	2.19871	1.94992	1.66339	1.022	3.80699	3.73987	2.75199	2.45604	2.7659	2.42792	2.26668	1.93099	2.46271	1.99458	1.63218	2.77812	2.54602
2.01437	2.94266	3.68105	4.17698	4.17698	4.17698	4.07724	4.07724	4.07724	4.07724	3.5553	4.08292	3.81349	3.63766	3.62033	3.96647	4.03025	3.84169	4.30661	4.18905	4.31907	4.06054	4.03026	4.1471	4.14831	4.42404	4.31606	4.46988	4.64486	4.63064	5.01781	5.16036	5.32433	5.53979	5.70208	6.20906	0.00227445	6.1422	6.16994	0.133313	0.162457	0.114716	0.0217434	0.16171	0.249043	0.124535	0.176335	0.277104	0.44089	0.0598234
5.12006	5.77937	6.27882	0.577679	0.509211	0.144258	5.93476	5.71308	5.59228	5.56457	5.20241	5.10626	5.08882	4.57328	5.17893	5.35983	5.28425	5.56532	5.55737	5.29228	5.32734	5.06592	5.18948	5.0159	5.33009	5.3802	5.50275	5.46706	5.43043	5.57709	5.6843	5.75279	5.71215	5.86631	5.75542	5.71621	6.12396	6.24828	6.20844	0.655406	0.384152	0.591937	1.0614	1.07855	1.41206	0.885859	1.12934	0.809199	1.08978	0.894182
4.2681	4.20109	4.06044	4.08627	3.40589	3.38447	2.91992	3.33308	2.9739	3.2862	3.06662	2.61119	2.31606	2.53643	2.36209	2.58183	1.68061	2.30469	1.7276	2.19536	1.44059	2.97957	1.85878	1.42886	0.999774	1.26503	1.12413	1.19327	1.25711	1.33053	1.1473	1.21493	1.27465	1.4082	1.2921	1.26713	1.21496	1.18184	0.862771	0.828551	0.62594	0.386048	0.513405	0.313011	0.0983006	5.77091	5.86145	5.79266	5.92248	5.71815
5.36928	5.69314	5.80571	6.25264	0.142686	0.0468406	0.133489	0.167698	0.55397	0.556011	0.4724	0.829247	0.678235	0.708974	0.911844	0.769033	0.584654	1.00578	1.0997	0.848203	1.03427	2.77408	4.2693	2.44283	3.06312	2.88658	5.12554	0.0722293	5.96478	0.390261	0.865963	0.712795	0.613629	0.651217	0.527227	0.582837	0.47572	0.554488	0.549835	0.572559	0.614123	0.553586	0.494809	0.437511	0.584905	0.231946	0.343818	5.96042	5.68314	5.0269
5.20092	5.25808	5.39539	5.44837	4.91224	4.93401	5.07717	4.27332	2.64446	4.76853	2.74065	0.331307	2.00247	1.84836	2.85703	2.43396	2.42961	3.28572	2.93617	3.48184	3.16564	3.74975	4.16454	5.94183	5.19556	5.77666	5.34423	5.54502	6.1275	5.4245	5.70586	5.19777	5.29113	4.68563	4.85512	4.86104	5.00288	4.98647	5.23533	5.31655	5.6027	5.24562	5.61733	5.0886	3.3991	4.15011	4.17694	4.33855	5.35477	0.285501
2.07907	2.07907	1.72745	1.15908	1.46284	1.09667	1.09667	1.03663	0.598716	5.94988	5.94988	0.261901	1.7955	0.144929	0.580319	0.403293	0.385512	1.17924	1.34817	1.15619	1.2739	1.57499	1.77002	1.77002	1.08662	1.08771	1.53457	1.61093	1.75926	1.98955	2.07246	2.31533	2.02431	2.02431	2.25832	0.631777	0.395945	0.902606	0.902606	0.788582	1.10412	1.10412	1.72815	1.58877	1.29737	0.530438	0.459283	0.459283	0.665414	1.00086
3.43019	3.58465	3.41391	4.56604	3.89215	3.78036	3.70487	3.75217	3.22773	4.13926	3.82202	4.2422	3.68631	4.50757	3.9526	4.62115	4.43472	4.85941	5.11975	4.87699	5.37112	4.28778	3.53094	4.48379	4.65351	0.607722	4.99702	2.89336	0.343235	2.54558	1.79953	2.41694	1.67124	2.44601	2.01985	2.26536	2.02428	2.74335	3.15001	1.11499	0.0857872	5.74953	1.36004	4.94305	5.43861	5.51753	5.0179	5.12442	5.27653	5.56429
3.83259	3.83259	3.02906	3.02906	3.02906	2.17447	3.99454	3.99454	4.68944	4.23818	4.17792	4.51111	4.78265	4.75209	4.5971	4.8468	4.8468	4.99461	4.99461	4.68282	4.27909	4.27909	4.39714	4.05685	3.74127	3.74127	3.21948	2.87893	1.95669	2.4681	2.54583	2.54159	2.34335	2.40241	2.90982	2.90982	3.26624	3.4633	4.80574	4.80574	4.47796	4.47796	4.47796	4.47796	4.47796	4.47796	4.47796	4.5658	4.5658	4.5658
4.37056	4.63345	4.86792	4.98065	5.1515	5.016	4.90134	4.94199	5.04374	5.13164	5.49308	5.5662	5.54995	5.67815	5.77049	5.70948	5.85026	6.03934	0.157914	0.436583	0.517584	0.351862	0.438842	0.328882	0.183236	0.446871	5.8423	0.0461838	5.9921	6.17639	6.25327	5.7389	5.23703	5.12407	5.5386	5.13774	4.58667	4.47003	4.47772	4.45472	4.33531	4.25731	4.36636	4.27964	4.13052	3.83807	3.88504	4.08334	4.02241	4.01759
3.82646	3.88454	4.0292	4.14466	3.92959	3.80452	3.70862	3.71045	3.7514	3.7719	3.9245	4.12955	4.26062	4.51893	4.28891	4.70819	4.64301	4.29918	4.44588	3.81041	3.35357	3.02323	2.73182	3.26747	3.76527	3.32019	3.40362	3.22137	2.60418	2.68535	2.94155	3.02955	3.10267	3.02068	3.0647	2.88698	2.88639	2.76842	2.64079	3.15691	3.11271	3.14319	3.24586	3.37324	3.30189	3.78763	3.63358	3.9725	3.24781	3.44195
4.9614	4.7819	4.76969	5.21024	5.33024	5.09667	4.8706	4.66541	4.75493	5.10235	4.25632	4.04476	3.84649	3.77203	3.38998	4.03174	3.96327	3.77974	3.78437	3.48788	3.40823	3.14604	3.16549	3.20715	3.10165	3.24524	3.16532	2.88265	2.79074	2.84619	2.92696	2.97074	2.83095	2.69278	2.53412	2.34013	2.31732	2.28878	2.22773	2.45319	2.23116	2.30312	2.12101	2.07576	2.22569	2.34514	2.26133	2.19203	1.9314	2.00561
1.65902	1.89543	1.92086	2.26272	1.97401	1.78688	1.75147	1.73549	1.88543	1.44659	1.73953	1.38462	1.4915	1.5081	1.69269	2.28528	2.93543	3.23717	3.38024	5.41858	5.57937	5.78765	5.41695	5.33313	5.45305	5.35499	5.18304	5.25848	4.9207	4.80612	4.52593	4.71758	2.29482	0.112317	0.608792	5.8434	0.410461	0.149466	5.34734	1.30488	3.34877	3.04791	3.25067	3.20487	2.92146	2.8856	2.30358	2.51034	1.83016	1.78235
4.90622	5.53765	5.974	5.84015	5.9443	5.90967	5.9235	5.87524	5.9604	5.74285	6.0611	6.17907	6.23757	6.10174	0.196632	0.467265	6.28123	5.29167	1.29418	2.38829	3.00212	3.16934	3.07842	3.58424	3.02715	3.2939	3.17459	2.77066	3.09653	3.08858	2.98227	3.0801	3.2572	3.25614	2.82921	2.58672	3.13341	3.05741	3.19328	2.83952	2.76747	2.63737	2.74501	2.82252	2.49398	2.81368	2.7299	2.99009	5.49449	0.868798
1.47195	1.48545	1.48545	1.47868	1.44178	1.27818	1.26661	1.18998	1.24959	1.28369	0.912125	1.11141	0.71363	0.765588	0.836504	0.39063	5.7634	6.17718	0.303257	0.311996	0.470167	0.464688	0.292879	0.527518	0.554253	4.42046	3.95934	3.71903	4.0595	4.31228	3.90747	3.66967	3.25115	3.04938	3.37809	3.5912	3.5217	3.36275	3.41545	3.259	3.12642	3.29143	3.01296	1.98766	1.85901	1.52029	1.46827	1.44276	1.0695	0.738792
2.86367	2.94865	1.92621	5.73884	5.84909	5.72714	5.50619	5.05674	5.00956	4.18968	4.43138	4.40046	4.06617	3.7228	4.20711	4.1713	5.02465	4.7914	5.25347	5.14374	5.34301	4.6531	4.772	4.02819	4.05076	4.52705	4.40455	4.87784	4.77917	4.34759	4.25628	4.30685	4.56686	4.73328	3.40905	2.48681	2.53666	3.33481	3.45839	2.37956	3.0239	1.94202	1.9702	2.02946	1.84689	2.3027	2.28771	2.41739	2.22317	2.39008
2.30338	2.38508	2.8328	3.3566	3.04924	3.28856	3.42156	3.07893	3.10851	4.16036	2.25299	1.41433	3.53042	3.62143	3.8178	3.1309	3.4255	3.76898	3.68011	3.64791	3.59297	2.78245	2.91992	2.44503	3.21662	3.34738	3.45675	3.3658	3.33001	3.5527	3.35032	3.62572	3.42441	3.6962	3.64571	3.36671	3.0125	3.05696	3.38338	3.43778	3.8364	3.8266	3.31565	3.01757	3.02825	3.04271	3.05297	2.50102	1.15222	1.58875
2.35678	2.35678	2.36327	2.38881	2.1607	2.05647	1.94541	1.77926	1.43669	1.59634	1.91318	2.46777	2.72459	2.94183	2.54652	2.19526	1.99093	2.00847	1.95689	2.15667	1.80743	2.03241	1.91955	1.96721	1.86161	1.99173	1.96668	1.87409	1.83233	1.69562	1.61981	1.53241	1.30407	0.992873	0.765588	0.712403	0.489575	0.0798571	0.178324	0.127495	0.123637	0.105836	0.00138609	6.15625	6.07007	5.74799	5.77041	5.75744	5.91302	6.05404
0.181902	0.0350189	5.77571	5.5823	6.08001	5.43195	5.69837	5.18205	5.74533	4.60067	5.34688	5.11618	5.34847	4.65101	4.69905	4.81203	4.5128	4.45042	4.27512	4.40131	4.44213	4.44208	4.53639	4.61055	4.71947	4.63575	4.53359	4.54943	4.4711	4.4673	4.41782	4.54036	4.57977	4.71491	4.63846	4.52684	4.50291	4.4438	4.34089	4.41899	4.12348	3.84421	3.75725	3.90669	4.13318	3.97945	3.78704	3.85209	3.81253	2.89546
0.61566	0.537657	0.480226	0.0590531	5.75607	5.22451	5.26139	5.14353	5.55926	6.11527	4.34133	5.05001	5.96805	5.47632	6.07893	5.87551	4.55491	4.61433	4.58717	4.37492	4.79732	4.96763	5.11231	5.82973	5.42563	4.48428	5.17587	4.99896	5.09013	4.57334	4.29684	4.21984	4.26575	4.09928	6.23088	0.0506739	0.569349	0.411455	0.627013	0.944315	0.776909	0.332555	0.5399	0.780098	1.36419	1.34421	1.0241	1.0508	0.879871	0.916534
5.70458	5.67097	5.69837	5.61929	5.6754	5.40106	5.39494	5.25113	5.3231	5.24643	5.20866	4.96133	4.73844	4.72092	4.56721	4.78603	4.82864	4.73589	4.50694	4.36258	4.25657	4.24755	4.32281	4.72177	4.57554	4.23194	3.83633	3.78216	2.73898	2.58722	2.18971	1.89493	1.88125	2.17302	2.2587	2.2991	1.7292	1.74217	1.60583	1.92652	2.85493	0.499039	6.13282	6.14166	6.23719	5.73442	5.77592	5.41506	5.08126	5.04463
0.352095	0.302424	5.75473	0.43806	0.428526	0.220842	0.147263	6.14919	0.0432573	0.117037	0.0782413	0.377111	5.79151	5.89631	5.70466	5.61646	5.7803	5.77888	5.61901	5.62191	5.80292	5.88719	6.01788	6.10065	6.06545	5.93494	5.56753	5.81105	1.04688	0.697092	1.46854	1.83988	1.61666	2.19064	2.09698	2.24165	2.14051	2.31247	2.24425	2.35124	2.56977	2.64442	2.67842	2.46723	2.40708	2.65454	2.44941	2.97207	3.03557	2.93953
3.69984	3.69984	3.77174	4.04484	4.151	4.00688	3.84329	3.84329	3.75842	3.68379	3.84327	3.95794	3.56624	3.3687	4.69348	3.67974	4.95734	5.78278	5.33624	5.19416	5.64673	5.16319	5.21521	5.10681	4.97574	4.97574	5.32568	5.08105	4.44753	4.3423	4.56746	4.16396	3.96164	4.19369	2.85052	3.07305	2.56873	2.58167	2.58167	2.27048	2.16318	2.05969	2.00301	1.9788	1.9629	1.86027	1.86027	1.88616	1.88616	1.88616
3.69435	3.77647	3.95315	3.97224	4.0524	4.11475	4.0794	4.14913	4.25016	4.27523	4.36235	4.33917	4.43271	4.4951	4.42336	4.47916	4.37905	4.57118	4.84057	4.70792	4.2758	4.08026	3.41906	3.49036	3.1835	3.32633	2.93266	2.81354	2.68459	2.78247	2.67923	2.96515	2.80708	2.68439	2.86714	2.98658	3.33145	3.31969	3.42377	4.19388	4.30172	4.39946	5.48143	5.66852	5.54852	5.42103	5.10255	5.17382	5.35924	5.76832
1.99967	2.38368	2.19497	2.16763	2.15413	1.94609	1.81582	3.47015	4.57265	5.53447	5.85781	5.81001	5.70421	4.67293	3.89175	4.47027	4.6819	5.3422	4.80771	5.49253	5.09415	5.33568	5.18487	4.94353	5.12319	5.43912	4.87048	3.05923	3.33549	3.24594	2.91924	2.74276	3.01602	2.58418	2.89696	3.32167	3.61231	3.38174	3.49698	3.5717	3.40545	3.29885	3.22499	3.54625	3.19771	3.16922	2.93144	3.37273	4.02044	4.59259
4.4515	4.4781	4.65946	5.27074	5.48831	4.65775	0.153235	1.66984	2.91102	1.88331	2.75903	2.09551	2.46698	1.78171	2.75759	1.84792	2.03058	2.34198	2.27273	2.13893	2.17446	2.052	2.22713	2.20741	2.43622	2.55209	2.21308	2.8424	2.27132	2.45345	2.22471	2.39065	2.37899	2.66264	2.47703	1.23896	5.79909	6.09374	2.70354	6.05182	1.99312	1.53522	1.08964	0.839785	0.779908	0.613511	1.29484	1.30883	0.902413	0.275179
3.40405	3.04484	3.77862	3.08341	3.79883	3.79883	3.91007	4.06863	3.94537	3.96502	3.75154	3.73273	3.79606	4.46337	3.88136	4.42776	5.19013	5.41502	5.67691	5.70345	0.0554786	5.62714	6.0363	5.52542	5.91711	6.19362	0.117064	6.03594	0.0879865	0.0523399	0.0975713	0.116265	0.0371656	0.310747	6.22042	6.12762	6.03743	6.04692	6.08504	6.27754	6.13275	0.307302	0.307302	0.307302	0.572996	0.349103	0.349103	2.75551	2.65586	2.65586
3.47229	3.33852	3.04614	3.33815	3.44952	3.47733	3.20043	3.47719	3.47762	3.41952	3.03035	3.13827	3.02282	2.90682	3.06882	3.01018	3.0502	3.09956	3.30262	3.26218	3.31826	3.61046	3.34642	2.3443	2.43849	1.7413	2.11004	1.57973	1.77262	1.62749	1.40819	1.09106	0.981241	0.767501	1.12102	0.89682	1.04842	0.962954	0.949674	1.3914	1.28379	1.54008	1.61279	1.63361	1.26455	1.54802	0.607675	0.682728	0.466417	0.841466
2.75093	2.75093	3.29682	2.63791	2.9385	2.46529	2.46529	2.96894	3.33925	3.70593	3.0295	3.20986	3.09129	2.55723	2.13773	2.13773	2.13773	2.08966	1.28975	1.28975	1.81831	1.24806	1.67269	2.35004	2.35004	1.8398	2.04242	1.62981	2.04267	1.42014	1.97359	2.3726	2.3726	2.3726	1.9822	1.9822	2.27834	2.27834	5.0967	6.119	6.119	6.119	6.119	6.119	6.119	6.119	6.119	6.119	6.119	6.119
6.28025	0.0207108	0.0207108	0.0207108	0.0892752	1.2515	0.930434	0.930434	0.781832	0.553216	1.14508	4.75059	4.99325	4.4895	5.23253	0.350138	0.252554	1.19141	1.30007	1.05014	0.807313	0.807313	4.49595	6.14956	6.16376	0.191493	1.91674	1.35263	1.15839	1.15839	1.55232	1.7998	1.4858	1.55353	1.39522	1.58327	1.59115	2.02835	2.13672	2.26873	2.26873	2.31412	2.31412	2.20606	2.0077	2.166	2.166	2.166	1.95522	1.95522
2.16223	2.17822	4.60573	5.45376	5.95375	6.11424	6.07662	5.11908	3.95124	2.65046	2.60389	2.13837	5.92115	1.029	0.694142	0.641714	0.337405	0.296703	0.734913	1.29422	1.3449	1.56009	1.48724	1.3967	1.18173	0.853863	0.957873	0.713961	0.239353	6.10713	5.466	4.48839	4.60527	4.8495	4.7964	5.1466	0.120538	5.39967	4.86061	5.13795	4.35246	3.86996	3.50145	2.82883	2.45774	1.84485	1.8107	1.64953	1.62548	1.3294
0	0	2.1014	1.99117	1.99117	1.99117	3.86069	2.5982	2.5982	2.5982	4.50885	4.84957	4.84957	4.70092	3.56866	3.56866	3.56866	3.56866	3.56866	3.56866	4.16461	4.29733	4.18863	4.03213	4.00625	4.00625	4.00625	4.22235	3.1588	2.45696	2.31729	2.0912	0.777975	1.14869	1.14869	1.14869	1.14869	1.14138	1.72146	1.69345	1.24682	1.19037	1.3902	1.3902	1.32973	1.46051	1.45627	1.78919	1.78919	1.78919
5.02194	5.01324	4.79267	4.40529	4.28518	4.67017	4.52434	4.53271	4.11012	4.20218	4.2696	4.28255	3.95214	3.86818	4.15487	3.37179	3.46165	3.33113	3.13949	3.34461	3.45294	3.43068	3.18679	3.05065	3.18532	3.3739	3.2636	3.53406	3.26128	3.24692	2.99333	3.69023	3.34603	2.92709	2.73498	2.74192	2.57362	2.17112	2.22192	2.54096	2.17839	1.96016	2.03851	1.8613	1.8006	1.96459	1.5085	1.43984	1.54161	1.69151
5.08032	4.85971	4.70883	4.885	5.07625	5.14527	5.28469	5.55855	5.5302	5.48327	5.2972	5.64168	5.85782	5.6428	5.57615	5.07972	4.87777	5.2527	5.18618	5.4034	5.58387	5.47275	4.98426	5.85766	4.75422	4.97769	5.03525	4.73317	4.93887	5.36046	4.79225	4.32999	5.19463	5.00725	4.79454	4.81821	4.18776	3.77155	3.58691	4.08265	3.53513	3.71433	3.66501	3.46519	3.49721	3.50638	3.57532	3.52929	3.6179	3.32967
2.30129	2.12637	0.404691	5.64518	5.50739	5.69661	4.91645	4.63424	4.32473	4.69279	6.08847	5.06021	5.93433	6.14944	3.91639	4.76469	5.45409	5.03956	4.48524	4.06373	3.84204	3.36227	3.35541	3.99546	5.02045	4.67456	5.23763	5.15978	4.45927	4.77201	3.84008	4.46539	0.446883	6.27489	5.24728	5.53085	5.31299	5.29815	5.11711	4.82211	5.03378	5.16685	3.93231	5.2657	4.83725	4.60847	4.82441	4.6539	4.95372	4.91817
0.983197	4.24341	4.56826	5.16243	4.20696	4.43175	4.76929	5.09083	5.41839	5.28159	5.40924	5.39312	5.20141	5.28909	5.21432	4.9453	5.13806	5.126	5.30343	5.40612	5.32587	5.30864	5.60459	5.62782	5.68697	5.68458	5.55321	5.41672	5.59489	5.61875	5.80068	5.67781	5.7762	5.79745	5.88901	5.91277	6.00313	5.88649	0.314218	6.14247	6.17627	2.13873	2.19239	2.23059	2.19551	1.52565	2.04307	1.93539	2.31433	1.80919
4.56643	4.75847	4.81223	5.10287	5.28115	5.1699	4.97048	4.78731	4.76198	4.63449	4.45495	4.43369	3.89831	4.45826	4.17373	4.22	3.39769	3.56614	3.35795	3.38957	3.07469	3.06338	3.10164	3.30967	3.20904	3.03075	3.31033	3.5657	3.41341	3.73643	5.00422	4.67948	4.7818	4.41124	4.01045	5.82885	3.73591	3.55979	3.70049	3.34755	3.38395	3.43524	3.20619	2.55155	3.36477	1.84208	1.64193	2.03443	2.46818	2.28581
0.00961297	0.24214	0.216631	0.216631	6.23256	6.08905	5.96177	0.029591	6.22156	6.13403	5.96029	6.16592	0.0104002	6.19322	5.94027	6.19795	6.23869	6.23261	0.073256	6.2304	6.14313	6.22395	6.12313	6.18284	0.34462	6.26858	0.251789	0.179216	6.24722	5.87687	5.8065	0.0306468	0.455517	0.841263	5.62809	0.166868	0.247634	0.629871	0.941755	0.883301	0.947393	0.860744	0.639604	0.525308	0.543567	0.627569	0.700245	0.801023	0.75643	0.766652
3.17912	3.17912	3.17912	3.17912	4.51894	2.61704	2.19011	2.64801	2.64801	2.64801	2.51862	2.51862	2.51862	2.71585	2.54972	2.62918	2.62918	2.62918	2.03867	2.03867	2.7971	2.91943	3.14714	5.01194	5.99619	5.92635	5.92635	0.0343651	5.95827	5.95827	4.93988	1.81582	4.9043	1.44365	1.44365	4.28645	4.28645	4.28645	5.73095	5.73095	2.71371	2.42201	3.60417	3.22888	3.22888	3.40109	3.34588	3.60878	4.81233	4.34038
5.25952	4.94821	5.51577	4.13111	3.59184	3.59184	3.59184	4.04339	4.04339	4.42563	5.42962	5.27459	5.46768	4.24612	3.03161	3.03161	2.48802	2.03091	2.49203	2.36878	2.78466	2.89643	1.83475	1.59417	1.59417	2.25473	2.39264	2.30856	2.435	2.44967	2.41874	2.17028	2.08188	1.91009	2.38541	4.05777	5.71717	5.85961	5.58987	5.85294	4.95293	4.55445	4.55445	5.2468	5.54873	5.32501	5.5606	5.60089	4.40543	4.40543
0.611622	0.215387	0.280898	0.328509	0.225875	0.207889	0.227067	0.125408	0.10528	0.10528	0.0781705	6.11798	6.25255	0.282318	0.411882	0.645182	0.658255	0.683725	0.771657	0.959179	1.00611	1.21212	1.43932	1.23373	1.34441	1.57941	1.70896	1.30938	1.45256	1.50727	1.61909	1.57452	1.53038	1.43544	2.20531	2.20884	2.05469	2.08666	2.03336	2.12316	1.88881	1.79085	1.82139	1.62748	1.8439	2.3187	2.3187	2.15123	2.1981	2.19915
4.83321	5.07441	5.07441	5.07441	5.07441	4.78105	4.78105	4.78105	4.78105	5.06476	6.17626	0.47515	2.32922	1.79656	1.79656	1.91493	1.84	1.63979	1.83255	2.05129	1.73249	2.21643	2.75579	2.52607	2.52607	2.47505	2.47505	2.99724	2.99724	3.33307	3.61176	3.79246	3.43339	3.43339	3.43339	3.43339	3.78064	4.19916	3.06797	2.78649	2.36728	2.36728	2.36728	2.37831	2.37831	2.37831	2.37831	1.73473	2.13363	2.10451
0.396803	6.2416	0.420156	1.47355	1.96561	3.33153	3.62634	3.42667	3.90411	3.97399	3.57151	3.58613	3.96859	3.61855	4.12797	4.23998	4.10079	3.81279	3.94153	3.77638	3.93581	4.00666	3.90218	4.0208	3.79964	3.82202	3.46938	3.75055	4.15184	4.1883	3.82603	3.7642	3.22977	3.12691	2.78797	3.18212	3.20184	3.29488	2.65218	3.14233	2.69151	4.04953	4.13967	3.99799	4.31344	3.88023	3.07535	3.29374	2.74672	3.17149
4.52709	4.74769	4.93849	4.89929	5.02075	5.00849	5.09126	4.78061	4.86979	4.98602	5.13852	5.94097	5.8059	5.88213	6.27459	0.40969	0.932197	1.47459	1.79668	1.56294	1.74506	1.56502	1.65159	1.7983	1.85085	1.51066	1.53691	1.82489	2.06605	2.26536	2.26618	1.89336	2.18647	2.01697	1.44	1.27274	1.67106	2.07517	2.28821	2.64802	2.50884	2.42183	2.32871	2.43534	2.42473	2.31423	2.31736	2.39127	1.92887	2.34503
2.04489	0.835296	4.91787	5.82404	5.84403	5.88729	5.16429	5.23668	5.49581	5.82368	5.92546	0.0938743	0.521398	0.629164	0.768172	0.249986	0.211539	0.311138	0.315288	0.0962204	0.42709	0.616054	0.558964	0.380563	0.532353	0.268275	0.43127	0.293476	0.48901	0.1933	0.172645	0.0574004	0.211319	0.314678	0.218868	5.7534	6.15626	5.65753	5.8124	4.65885	4.48213	3.73309	3.58931	3.00179	3.48957	3.32837	3.46376	3.21213	3.22809	2.90836
6.16865	6.16865	6.16865	5.73311	5.48224	5.19092	4.99688	4.99688	4.99688	4.85965	4.63563	4.3576	3.99013	3.92622	3.92622	3.92622	3.92622	3.89718	3.59774	3.53033	3.53033	3.16015	2.93613	3.12657	2.93093	3.05635	3.05635	2.96555	2.85851	2.43003	1.09999	0.887112	0.630467	0.802692	0.802692	0.228867	0.373585	0.157505	5.98017	5.98017	5.98017	0.0816162	0.0816162	0.28907	0.635044	0.635044	0.246745	0.525812	0.525812	0.525812
2.24274	2.97701	2.58274	1.89374	1.70447	1.32113	1.47215	0.041737	5.028	5.4281	0.0646578	5.46341	5.1067	5.96756	6.1965	5.89115	5.99905	5.93367	0.00937551	0.0883232	6.09515	5.91972	6.03218	6.03005	0.109554	0.107867	0.349933	0.410735	0.160386	0.328311	0.567044	0.550488	0.948068	1.51036	1.55374	1.75567	1.73008	1.74223	1.7085	1.83948	2.02478	1.99315	2.17807	1.98725	2.00064	1.90907	2.03582	2.16713	2.21879	2.08376
3.37968	5.38844	5.63705	5.63705	4.80887	5.26368	5.18245	5.62998	5.62998	5.57933	6.00189	6.04093	5.24049	4.25828	4.25268	4.69478	4.87283	4.9604	5.01802	4.82141	4.63588	4.28115	4.24873	4.15452	4.24424	4.03939	3.83915	3.5292	3.71857	3.68805	3.44528	5.20966	4.67396	5.10783	4.58985	4.84208	5.69563	2.52265	1.32469	5.56069	5.92884	5.41423	4.73291	5.70529	5.4794	5.59502	5.59502	5.59502	5.64164	5.11514
2.94203	3.26851	3.14346	3.38975	3.35499	3.35499	3.35499	3.35499	3.35499	3.35499	3.05131	3.32144	3.18143	2.65914	3.3107	1.4662	0.937293	1.48734	1.0849	1.17106	0.884228	1.04644	0.895242	0.463188	0.507628	0.159453	0.019556	6.13113	6.07586	6.04776	5.60999	6.05172	6.03835	5.82325	5.41751	5.54188	5.69722	5.56547	5.50333	5.4109	5.42721	5.48948	5.69893	5.90727	6.00278	6.25769	0.0246833	6.09116	5.81188	5.5321
4.2692	4.2692	3.91561	3.66723	4.04128	4.1701	4.24085	4.37819	4.37819	4.37819	4.37819	4.37819	4.37819	4.25591	4.3536	4.3536	4.47945	4.47945	4.35418	4.45199	4.62754	4.93666	4.99532	5.00287	5.20265	4.53122	5.11622	5.11622	5.11622	5.11622	5.08327	5.35298	5.06809	5.06809	4.89382	5.26424	5.26424	4.86064	4.86064	5.12002	5.12002	4.8653	4.8653	4.8653	4.50732	4.50732	4.50732	4.50732	3.6236	3.6236
1.96081	1.90842	1.75531	1.72761	1.66094	1.45302	1.60946	1.93447	1.93447	1.89751	1.95735	1.61639	1.59861	1.63906	1.45793	1.39356	5.64204	5.63969	4.99753	5.22381	4.82793	4.88034	4.94229	4.88926	5.00344	4.99585	5.1572	5.27899	5.31725	5.08015	4.65046	4.68799	4.80337	4.82568	4.98139	4.88117	4.95524	5.10986	5.12609	5.34497	4.93166	4.93166	4.93166	5.3247	4.83039	3.72498	3.47641	3.42413	6.19712	5.45739
3.56036	4.55287	3.99087	3.97926	3.67097	3.64009	3.60409	3.06562	3.58981	3.55952	3.42451	3.48374	3.65154	3.79368	4.0845	3.95228	3.68398	3.94465	3.70805	4.13148	3.97832	4.04531	3.91294	4.01551	4.20948	4.5189	4.23553	4.42275	4.68252	4.71987	4.50508	4.58243	4.23775	4.26371	3.80418	3.83393	3.66575	3.71368	3.73247	3.83797	4.255	4.19008	4.1276	4.03748	3.81332	3.35573	2.70858	2.52595	3.05653	3.55103
4.78388	4.15358	4.15358	4.29491	4.37892	4.54091	4.41245	4.45675	4.45675	4.61939	4.02017	4.3649	4.3649	3.84901	3.84901	2.59796	1.45721	2.07562	2.36505	0.0291618	6.04657	0.725453	3.60929	3.14654	5.29552	5.21803	5.21803	1.30976	4.20457	2.81695	2.05714	1.7777	1.36596	1.08959	1.6097	1.70593	1.17075	1.20937	0.933156	0.933156	1.3065	1.10818	1.64216	1.64216	1.64216	1.89916	1.89916	2.12565	3.75739	4.21741
4.0445	2.82646	3.46852	3.52277	3.27499	3.82579	3.66492	3.78056	3.85201	4.17619	4.50795	4.34235	3.66204	4.43891	4.82679	5.67099	5.2988	1.23258	1.14961	0.214052	0.897495	1.81761	0.996654	1.54612	1.22826	0.702587	1.06983	1.2925	1.65419	2.16931	2.8592	2.9841	2.87744	3.1865	2.51436	2.7922	2.95482	2.55128	2.96162	3.32849	3.36974	0.918572	2.54557	2.88064	3.39179	4.06785	4.66285	0.526364	0.862295	0.760664
4.72033	4.72033	4.72033	4.72033	5.09335	5.09335	5.09335	4.82744	5.54044	5.77967	5.53368	6.17639	5.87096	6.16228	6.04071	5.91917	5.64377	5.86457	6.01871	6.01416	5.87459	5.86087	5.75237	5.98205	5.94586	5.9383	5.73416	5.69299	5.83283	5.25124	4.22298	4.26493	4.40891	2.56156	1.82229	3.0469	3.0469	3.00877	2.08954	1.5374	1.19833	6.16668	0.346664	0.468866	0.862752	0.52484	6.26002	0.145977	5.96738	5.96738
4.94035	4.94035	5.02446	5.02446	4.97797	4.75307	4.83857	4.83059	4.83059	4.82956	4.4805	4.46695	4.69274	4.11137	4.3489	4.3489	4.25128	0.645991	5.50575	5.5653	5.7233	6.07428	6.07612	0.911191	0.784791	0.78168	0.480214	0.772487	1.04433	0.903858	0.588959	0.204031	5.62301	5.71828	5.8646	0.244708	0.244708	0.0388213	3.01844	3.7585	4.08837	4.08837	4.01759	4.01759	3.91082	3.99812	4.14769	4.14769	4.19158	4.14559
3.91968	4.19536	3.97811	4.00279	3.88535	3.63269	3.82495	3.70694	3.95674	4.39082	3.88754	3.99222	3.59867	3.63756	3.16978	3.18466	2.5155	2.87844	4.30026	4.3822	4.91084	4.93987	4.98363	5.01538	4.73161	4.78704	4.38029	3.89901	4.43463	5.23277	5.17938	4.98562	4.51197	6.14999	5.70756	6.18761	1.33397	1.43471	1.38318	1.77055	1.67193	1.71835	1.53934	1.51803	1.51804	1.40539	1.43651	1.91692	1.81815	1.60427
2.69565	2.61762	2.8947	2.64326	2.59029	2.41703	2.41474	2.53901	2.15338	2.29621	2.29352	2.42718	2.37167	2.65971	2.48236	2.68261	2.91304	4.98051	5.23953	3.57954	2.76773	5.39176	0.944605	5.19746	5.37257	5.23527	5.1501	5.25814	5.27546	5.2028	5.01109	4.84709	4.94955	5.06674	4.74579	5.11304	5.66075	5.39388	5.1708	5.10348	5.04406	4.91817	4.80218	4.8871	4.62531	4.47968	4.72749	5.01775	5.39204	5.4945
4.84537	5.07657	5.3898	5.63029	5.90568	5.65557	5.86064	5.91263	5.91263	6.04308	6.04489	5.91107	0.161141	0.0234123	0.100478	5.83934	5.94749	6.07381	6.17146	0.0251044	0.219393	0.172474	0.256611	0.444765	0.133587	6.22647	0.322658	0.592552	0.7842	1.02191	0.49768	1.2317	0.99274	1.13784	1.04751	1.04119	0.793708	0.666137	0.319494	0.476014	0.861272	0.953378	1.02496	1.14054	0.904626	0.904626	0.912357	0.912357	0.912357	0.552883
4.91383	4.91383	4.4435	4.4435	5.11529	4.35359	4.68178	4.24331	4.67491	4.4816	4.75399	4.26999	4.53783	3.7189	3.06844	3.19618	2.77528	1.52141	1.32509	1.50744	1.20283	5.61678	5.17538	5.45809	5.69487	5.56357	4.43913	4.76977	3.87579	5.42406	5.76395	5.59683	5.0417	5.27374	5.304	5.52747	5.0348	5.44939	5.37183	1.06073	1.06073	1.06073	0.451397	0.451397	0.448595	0.381433	0.508309	0.604063	0.369124	0.65672
4.64925	3.24531	3.24531	2.40136	1.5851	3.18497	3.48095	3.31918	3.62297	3.61653	3.02243	1.62395	3.16741	3.0322	2.95103	2.82437	2.80764	3.04885	3.10389	3.0465	2.84075	2.97715	2.93248	3.04742	3.31654	3.4108	3.2094	3.28544	3.52569	3.35765	3.57083	3.4651	3.57126	4.20315	4.33519	4.18962	4.59863	4.46062	4.76918	4.96146	4.75265	4.8996	4.72653	5.09245	5.23794	5.23794	5.57064	5.32344	5.57121	5.57121
3.61446	3.58752	3.21568	3.21568	3.06423	3.30941	3.5655	3.41697	3.20775	3.35164	3.49234	3.36494	3.49392	3.3649	3.31121	3.22446	3.06777	2.77344	2.69308	2.84689	2.99492	2.92551	3.10743	2.87363	2.60134	2.37273	2.39547	2.28542	2.26261	2.42257	2.35978	2.42562	2.52657	2.69711	2.97606	3.69732	4.43084	5.53159	4.93486	4.93486	4.93486	4.93486	4.96388	4.91508	4.91508	4.99336	4.8945	5.10043	5.10043	5.07809
3.76092	4.29464	3.81605	3.81605	3.4714	3.66047	3.62098	3.60912	3.60912	3.56754	3.50194	3.46789	3.48481	3.279	3.14508	3.04154	3.04154	3.10763	3.01059	2.83012	2.99295	3.32516	3.39671	3.16466	2.93777	3.00189	3.00189	2.99866	3.48938	3.20314	5.69759	5.34952	5.55371	5.82935	6.09151	6.23799	6.10309	0.0675722	0.140444	0.399153	0.438765	0.438765	0.216419	0.368196	0.368196	0.368196	0.637054	0.681708	0.681708	0.872158
5.0156	5.0156	5.24465	5.07254	5.039	4.87404	4.71962	4.71962	4.80099	4.55011	4.41278	4.84799	4.48572	4.24357	4.35299	4.30628	3.96186	3.93114	3.99852	3.82998	3.70908	3.56976	3.38209	3.38209	3.34451	3.03992	3.18718	3.29737	3.20586	3.2796	1.46619	1.19872	1.46019	1.33791	0.956661	0.797184	0.912066	0.658183	0.295811	0.51276	0.474426	0.474426	0.428839	0.456721	0.456721	0.301593	0.42408	0.449247	0.814472	0.871367
0.0781326	0.144005	0.181921	0.205614	0.309317	0.304987	0.248414	0.328043	0.302324	0.357688	0.263826	0.284346	0.436477	0.254134	0.61704	0.618246	0.782799	0.614928	0.653502	0.582364	0.55043	0.263208	0.148932	0.0113228	0.168178	0.119667	0.128336	6.22113	0.289768	0.0316754	6.14463	6.19821	6.02136	5.95953	6.1823	6.24794	6.25158	0.489839	0.247932	1.27737	1.29049	1.12139	1.57497	1.41102	1.45729	1.59324	1.11788	1.55699	1.20851	1.23777
3.8509	4.43581	4.92601	4.74611	4.50537	4.27501	4.25124	4.46055	4.60739	4.46317	3.88594	3.87032	3.34142	3.8028	4.46887	4.12933	3.88263	3.97436	3.54933	3.4366	3.69872	3.61395	3.44049	3.739	3.5751	3.54799	3.33169	3.43947	3.5652	3.24593	3.20435	3.33918	3.32973	3.57313	3.59606	3.57566	3.52494	3.31111	3.15477	3.00048	2.58685	2.82905	2.77178	2.81535	2.85095	2.54255	2.47895	3.0433	4.12426	3.8021
0.453945	0.615262	0.545614	0.529784	0.38758	0.454659	1.84557	1.69603	2.71395	2.57759	2.50938	2.84111	2.81896	2.8151	2.82558	2.96065	2.82535	2.88241	2.9477	2.82275	2.67321	2.66322	2.62739	2.73103	2.83521	2.88339	2.65954	2.67414	2.68355	2.66149	2.62401	2.71795	2.67348	2.63492	2.58595	2.45877	2.47909	2.48674	2.68605	2.68435	2.62889	2.48719	2.28124	2.38399	2.45227	2.50869	2.28586	2.47445	2.38383	2.37946
0.990144	1.17068	1.17173	1.14207	1.34191	1.53177	1.78021	1.70581	1.76479	1.89757	2.20008	2.49058	2.19001	2.23815	2.40909	2.45719	2.5436	2.59237	2.87258	2.92596	2.93632	2.9288	2.73633	3.02856	2.8391	3.05437	3.01517	2.9475	3.08826	2.82854	3.64145	3.62102	3.7415	4.22665	4.60022	4.56482	4.02444	4.91913	5.02909	5.50878	6.19776	6.02979	5.95396	0.00756529	6.12057	5.98683	6.08573	6.04248	0.0851299	6.1172
4.67445	4.99038	4.62075	5.13069	5.13069	5.13069	5.13069	5.18341	5.18341	5.35711	5.26027	5.33516	5.17547	5.03804	4.93949	5.05929	4.92235	4.92235	5.126	4.95599	5.43176	4.57349	4.92985	5.38169	4.91757	2.62923	2.62923	2.59721	1.65456	1.65456	1.42604	1.25968	1.04487	1.04487	0.715445	0.715445	0.893724	0.901999	0.556797	0.556797	0.411848	0.748891	0.366495	0.0281976	0.0281976	6.05915	6.05915	6.05915	6.05915	0.257542
0.0611288	0.434781	1.18788	0.566181	1.63542	0.929857	1.7442	1.91051	1.11753	1.85427	0.961571	1.42619	1.54934	1.18293	1.60802	1.79428	1.95809	1.99136	2.7224	3.14705	3.87139	2.82717	4.94478	3.99742	5.61445	6.11904	0.886813	1.66718	0.72826	1.28132	0.743894	1.58532	0.569003	1.3438	0.745649	0.342987	0.87191	0.630927	0.821634	0.975644	0.840922	0.936852	0.996161	0.706176	0.210136	0.223935	4.51025	5.99125	2.51431	6.27223
1.28809	1.38475	1.40297	1.62045	1.69028	1.75984	1.92309	2.10905	2.30003	2.0406	1.85657	2.17931	2.20017	2.50408	2.60963	2.89401	2.80193	3.03683	3.17283	3.20338	3.13048	3.13502	2.98505	2.80027	2.87891	3.02718	3.0673	3.09056	3.02186	3.13077	3.11754	3.14543	2.84841	2.80027	2.77627	2.65995	2.73248	2.84559	2.88627	2.62537	2.80085	2.78303	2.63894	2.66374	2.5506	2.63454	2.36202	2.6617	2.65621	2.59881
5.51623	5.66533	5.46289	5.80163	5.80163	5.65583	5.65583	5.64693	5.64693	5.77628	5.7178	5.73109	5.56333	5.40964	5.41088	5.43356	5.48859	5.48859	5.68224	5.33539	5.53715	4.23055	3.06234	5.68829	0.130013	1.42499	1.42499	3.25654	1.38867	1.38867	1.0692	1.21961	1.02402	1.02402	1.04316	1.04316	1.27194	1.06751	0.849525	0.849525	0.847443	1.05894	1.19145	0.964236	0.964236	0.964236	0.964236	0.964236	0.964236	0.727893
2.85541	2.78111	2.81976	2.81976	2.81976	3.05187	3.05187	3.05187	2.87769	2.87769	2.87769	2.87769	2.8558	2.8558	2.87866	3.04162	3.31093	3.31093	3.31093	3.62943	4.12952	4.12952	4.12952	3.59848	3.59848	3.59848	4.0777	4.0777	3.57674	3.9049	3.5191	3.5191	3.52601	2.93883	2.14396	1.38552	1.38552	1.38552	1.38552	1.38552	1.38552	1.13784	1.13784	1.13784	1.13784	1.13784	0.70286	0.70286	0.70286	0.70286
4.23833	4.17032	3.8831	4.07842	4.39636	4.33197	4.44716	4.8376	4.68314	4.05629	3.79772	3.64828	3.57272	3.75861	3.57888	3.53535	2.90071	2.89984	1.97023	1.67412	1.46387	1.76639	1.84471	1.99863	2.0769	2.35392	2.25767	2.18102	1.96311	1.74952	1.44763	1.52708	1.74609	1.70778	1.59885	1.72231	1.16096	1.77339	5.87878	5.97453	5.37282	6.02564	5.92005	5.97744	5.97941	6.15339	6.00729	6.09262	5.06941	4.95114
0.798669	0.919298	0.907669	0.805561	0.769929	0.661972	0.728522	0.85646	0.975217	1.19109	0.966615	0.982933	0.875973	0.934174	1.05269	1.24373	1.19109	1.6002	2.0778	2.07586	1.94766	2.01418	1.97597	1.96427	1.98266	2.06009	1.82093	1.62692	1.61458	1.49318	1.84774	1.5923	1.37507	1.2408	1.09721	1.26745	1.20832	1.15359	1.2994	1.20963	1.44049	1.54576	1.28136	1.44831	1.56014	1.75222	1.71868	1.83725	1.8842	1.86595
5.484	5.78093	5.61736	5.87643	6.17649	6.0595	5.77349	5.77066	6.01011	6.06902	5.8896	6.07904	6.19842	0.178126	0.354012	0.511136	0.666474	0.931131	1.03351	1.37347	1.27925	1.5757	1.66702	1.43206	0.761238	0.783109	0.965794	1.04663	0.937488	1.05569	0.709321	0.584354	5.82661	5.65926	5.6771	5.63284	6.10978	5.99464	5.871	5.76746	5.54485	5.18081	5.60564	4.77637	4.77637	5.02312	4.67733	4.67733	4.56481	5.0112
5.4462	5.40587	4.79359	3.6706	2.11231	1.06286	0.203704	0.311512	1.12738	0.751672	1.29871	2.11616	2.33134	0.375053	0.920241	0.908694	0.924381	1.1748	0.909443	0.80605	1.04103	0.472076	6.19926	1.58709	3.05885	3.42342	3.54425	3.83804	3.5231	3.78351	3.30188	2.93218	3.28269	3.23438	3.20149	3.02741	3.11195	3.14744	3.27319	3.35931	3.48718	3.52198	3.46233	3.36366	3.39717	3.2323	3.2459	3.47954	3.61767	3.69957
0.669241	0.675714	0.894563	1.4198	0.45275	6.02167	2.77553	1.68614	2.11905	1.66046	1.02643	1.28263	1.06379	0.871542	0.983854	0.985799	1.27786	1.53214	1.85483	1.87179	1.79571	1.80102	1.62232	1.56424	1.57574	1.61612	1.65591	1.73081	1.69991	1.58968	1.74087	1.64324	1.64376	1.55679	1.4859	1.45624	1.29598	1.50935	1.65333	1.25554	1.31624	1.50526	1.1243	1.20054	1.09993	1.20312	1.12251	1.50901	0.951594	1.31963
6.20861	6.20861	6.20861	6.20861	0.914589	6.14268	4.50078	4.50078	2.19106	2.31275	2.99658	2.83116	2.83116	2.70892	2.84776	2.57577	2.66243	2.66243	2.66243	2.66243	2.66243	2.92811	2.90617	2.64769	4.05174	4.05174	5.06427	4.77944	5.05601	4.75793	4.80561	4.79724	5.24419	5.24419	4.99251	5.05019	5.05019	5.05019	5.05019	5.16002	5.16002	5.5847	5.49112	5.49112	5.49112	5.49112	5.49112	5.49112	5.20445	5.20445
6.19042	6.19042	0.0444484	5.93724	0.232637	0.156584	0.289023	0.103579	0.103579	0.109151	6.11297	5.8325	0.163862	6.2381	0.219251	0.211847	0.275079	0.297544	0.337365	0.422463	0.410676	0.528367	0.402496	0.435997	0.387295	0.73952	0.906398	1.16878	1.49275	1.27779	1.27779	2.02553	2.71583	2.7621	2.77842	2.75949	2.7485	2.85411	2.81967	2.8474	2.90941	2.89271	2.93662	3.07757	3.10901	2.81359	2.78247	2.72773	2.9272	2.90174
3.81078	5.71068	5.89136	5.78775	5.7836	0.577036	0.424293	0.404046	0.314468	6.25685	6.06355	0.113511	0.122885	0.266604	0.305195	0.0730818	0.178817	5.96076	5.79141	5.60366	5.2942	5.63366	5.01737	5.29571	5.24919	4.97584	4.93258	4.88408	4.0294	3.55355	3.20863	3.09191	3.06202	2.92291	2.86623	2.69877	2.78981	2.83529	2.83461	2.90116	2.7975	2.73067	2.75713	2.78898	2.74683	2.72699	2.67089	2.76502	2.94307	2.96366
5.80801	5.80801	5.80801	5.80801	5.49637	5.49637	5.49637	5.321	5.321	4.89225	4.84471	4.54115	6.1226	6.24575	0.366801	0.353639	0.353639	0.353639	1.20178	1.20178	1.20178	1.0024	1.04496	1.04496	1.04171	1.04171	1.04171	0.916231	1.09283	1.16686	1.43721	1.64915	1.51802	1.51802	1.51802	1.51802	1.15899	1.15899	1.15899	1.28358	1.38457	1.53538	1.89178	1.89178	1.89178	1.89178	1.67898	1.50128	1.50128	1.50128
1.31296	1.29635	1.31591	1.80222	1.82349	1.74954	1.60558	1.44779	1.53899	1.57235	1.54396	1.47597	1.5799	1.90401	1.88821	1.71512	1.61627	1.56378	1.46895	1.57601	1.75976	1.57384	1.70813	1.54881	1.74594	1.80197	1.95765	1.90706	2.01385	1.99287	1.96442	2.11617	1.96927	2.09011	2.10382	2.31163	2.15456	2.4276	2.29378	2.39667	2.50388	2.72712	2.38268	2.57565	2.4196	2.48966	2.67862	2.64109	2.68324	2.648
3.79441	4.37043	4.37043	4.37043	4.37043	4.37043	3.45034	3.45034	3.45034	3.45034	3.45034	2.85384	3.08848	2.69195	2.5619	2.39127	2.39127	1.95194	1.89654	2.32276	2.45778	2.28542	2.28542	2.36084	2.81	1.14091	1.89104	1.89104	2.61325	0.175127	0.523619	0.107271	0.217921	0.118169	0.19519	0.524197	5.09288	6.1252	0.442008	0.472164	0.114691	0.114691	0.791376	2.03235	1.50609	1.50075	1.19745	1.43047	1.43047	1.43047
6.13761	5.29524	5.2542	0.154268	6.19866	0.159531	0.0501488	0.180202	0.0879513	0.0254146	6.21315	6.21846	0.167117	0.167117	0.167117	0.537539	0.493659	0.806781	0.988269	1.25558	1.41483	1.22973	2.05	1.65256	1.50232	1.43382	1.36243	1.47082	1.35267	1.29706	1.65722	1.60266	1.59642	1.00506	0.950175	0.294004	0.263328	0.206809	0.073598	0.130291	6.26609	5.93019	5.93019	5.93019	5.93019	5.89462	5.89462	6.04318	5.93647	5.93647
1.99546	1.95906	1.68247	1.64239	1.67199	1.55684	1.68966	1.53447	1.30774	1.12023	1.22432	1.31771	0.978194	0.724002	0.627912	0.348808	0.491012	0.653499	0.461165	0.624041	0.771789	0.814493	0.783873	0.815645	0.669543	0.620742	0.781665	0.824236	0.977977	1.00949	1.20182	1.32827	1.39252	1.43915	1.3466	1.41512	1.43419	1.31719	1.28942	1.37357	1.35415	1.38909	1.59832	1.7109	1.70315	1.71297	1.47383	1.33659	1.0729	1.11486
5.53401	5.41691	5.41691	5.41691	5.41691	5.41691	5.41691	5.41691	5.41691	5.41691	5.41691	5.57786	5.68909	5.68909	5.68909	5.68909	4.64958	6.088	2.64292	2.73752	0.173562	0.173562	0.173562	3.20439	3.20439	3.20439	3.20439	3.20439	3.20439	2.75782	2.77906	2.77906	2.33627	2.33627	0.680767	0.0153791	0.0153791	0.0153791	3.09349	3.09349	3.09349	1.91107	1.91107	1.91107	1.91107	1.91107	1.91107	1.91107	1.91107	1.91107
1.42299	1.28704	1.38417	1.39706	0.499413	0.629704	0.733933	1.34288	1.0094	1.19705	1.57134	1.77508	1.1702	1.12817	1.29389	1.11719	1.30357	1.31582	1.78991	1.69471	1.72413	1.72835	1.84372	1.82206	1.82843	1.57701	1.63203	1.70984	1.6982	1.78091	1.91871	2.0009	2.06825	2.1139	2.06195	2.15617	1.9814	2.01779	2.02498	2.03601	2.02324	2.02324	1.87466	2.12829	2.25467	2.16725	3.35743	2.45097	2.38626	1.29013
2.98545	2.8029	2.42779	2.29014	2.29694	2.35647	2.4043	2.37562	2.31776	2.28333	2.16402	2.1381	2.1381	2.06455	2.08893	2.08893	2.08893	2.03752	2.16018	2.12455	2.23936	2.33029	2.32879	2.38075	2.3807	2.4801	2.57383	2.64253	2.53188	2.53188	2.53188	2.53188	3.06664	3.06664	3.37098	3.2439	3.24937	2.86123	2.80579	2.346	2.346	1.58732	0.814241	0.558912	0.558912	0.0765978	6.20208	6.20208	6.20208	6.20208
3.29125	3.28774	3.2182	3.24433	3.25886	3.2217	3.2217	3.25337	3.25337	3.2872	3.3831	3.18733	3.18733	3.14331	3.14331	3.20247	3.1575	3.14789	3.18404	3.17918	3.25241	3.19621	3.17969	3.22494	3.22494	3.26943	3.22477	3.04897	3.03371	3.09162	3.02931	3.21276	3.21276	3.09799	3.17826	3.17826	3.17826	3.07051	3.00295	3.00295	3.00295	3.01536	3.01536	2.83735	2.83735	3.05337	3.05337	3.05337	3.28577	2.805
3.20741	3.28835	3.06587	2.90049	3.31592	3.55891	3.22785	3.18018	3.08267	3.16207	3.20725	3.36796	3.49436	3.52684	3.34616	3.27562	3.49011	3.45268	3.46136	3.53885	3.57683	3.58685	3.49576	3.53022	3.68964	3.82233	3.9886	4.15427	4.32156	4.33534	4.39633	4.52361	4.70281	4.67152	4.70947	4.69916	4.83569	4.90459	4.88365	4.89365	4.87562	4.77246	4.63355	4.63304	4.60219	4.58145	4.60912	4.56542	4.6025	4.54308
4.66477	4.66477	4.66477	4.66477	4.66477	3.26816	3.26816	3.26816	3.26816	3.26816	3.81816	4.4084	4.4084	4.4084	4.4084	4.4084	4.4084	4.11096	4.11096	4.11096	4.11096	4.11096	3.79958	4.92954	4.92954	4.92954	4.92954	4.73001	4.39452	3.93774	3.93774	3.93774	3.93774	3.93774	3.93774	3.93774	3.93774	3.50677	3.50677	3.50677	2.79209	2.79209	2.79209	2.79209	2.79209	1.24002	1.24002	1.24002	1.24002	1.24002
5.92919	5.73046	5.66086	5.66086	5.57877	5.61939	5.56623	5.56623	5.64564	5.83625	5.8672	5.81933	5.81557	5.81935	5.85101	5.89084	5.89084	5.8803	5.84357	5.91243	5.96108	5.99482	6.10453	5.96348	6.02063	5.93844	5.87091	5.75901	5.69821	5.76447	5.64653	5.56991	5.47634	5.47634	5.47634	5.57096	5.53372	5.4765	5.56941	5.48324	5.47601	5.5152	5.40382	5.40118	5.43884	5.43884	5.53546	5.66283	5.66283	5.66283
2.93443	3.22625	3.25753	3.17134	3.36904	3.33489	3.46801	3.76792	3.55566	3.05626	3.17261	3.51297	3.51926	3.70821	3.32385	3.32387	3.49521	3.60719	3.586	4.20317	4.72704	4.73527	4.34266	4.36883	4.07052	3.90653	4.32156	4.56523	4.91746	4.86304	4.76756	5.10062	4.94925	4.97987	5.00368	4.68595	4.89817	4.83794	5.05699	5.01744	5.14948	5.07736	5.30791	5.46703	5.24366	5.12575	5.10768	5.17675	5.22045	5.12185
0.338063	0.338063	0.291204	0.274462	0.515448	0.580764	0.579578	0.577225	0.517792	0.479501	0.60186	0.620558	0.668243	0.668243	0.608729	0.616809	0.616322	0.534915	0.62514	0.629724	0.657193	0.66224	0.804027	0.576523	0.684749	0.855871	0.709951	0.443043	0.30802	0.208878	0.108122	0.135921	0.235738	0.220039	0.23766	0.296749	0.266675	0.251873	0.274135	0.253481	0.233365	0.263224	0.242293	0.232847	0.138373	0.317984	0.352699	0.352699	0.558406	0.646506
0.281142	0.0968523	6.11597	6.01593	5.99019	6.02639	5.99063	5.89038	5.88086	5.82984	5.76984	5.5232	5.60547	5.7131	5.57722	5.54687	5.72734	5.914	5.75159	6.06693	0.145568	0.233195	0.364317	6.26934	0.155259	0.0646792	0.101828	0.150359	0.0823631	6.25797	6.13264	6.04706	5.98089	5.58991	5.41903	5.2899	5.41951	5.40825	5.54301	5.46748	5.67956	5.9166	5.86312	5.86312	5.99749	6.06923	6.20919	0.0201295	0.1293	0.1293
0.117733	0.133127	0.151497	0.307498	0.312024	0.464674	0.464674	0.402284	0.519033	0.538158	0.622346	0.711268	0.554187	0.617014	0.697393	0.697393	0.608909	0.471916	0.578039	0.501846	0.613582	0.613582	0.913867	1.13959	1.02226	0.96382	0.682493	0.295921	0.114086	0.110922	0.127799	0.070499	0.145385	0.145385	0.188404	0.21329	0.17833	0.0969197	6.18316	6.17822	6.19934	6.14109	6.14109	6.11566	6.01581	6.27242	0.230836	0.0943351	0.0546986	0.0766412
3.79087	3.81438	4.1498	4.22571	4.24925	4.15181	4.19282	4.02124	4.01127	3.76763	4.03374	4.14715	4.31301	4.66218	4.41259	4.55706	4.56072	4.69919	4.6048	4.18946	3.74916	3.3523	3.17839	3.43693	3.53235	4.02047	4.35973	4.60431	4.76498	5.0993	6.05582	1.08724	0.376343	4.57767	4.63667	4.30549	4.64535	5.07347	5.63361	5.21476	5.25608	5.28609	5.14549	5.28246	5.08664	5.1611	5.10675	4.99657	4.76137	4.85367
1.67936	1.55188	1.48906	1.59389	1.69423	1.59317	1.7456	1.67208	1.88721	1.94015	1.63532	1.47849	1.74154	1.75912	1.84489	1.61144	1.56549	1.4464	1.85438	2.01639	1.9564	1.95104	1.47489	1.58814	1.19506	1.16828	1.36422	1.04664	1.52102	1.47931	1.2271	1.1015	1.12538	1.47308	1.6378	1.57555	1.23059	1.89902	1.57475	1.77071	2.15524	2.0483	2.2199	2.09207	1.89334	2.27012	2.38007	2.47126	2.26946	2.13983
0.458569	0.476361	0.289745	0.289745	6.1977	6.20025	5.90902	6.16289	6.18188	5.87282	5.65301	5.00487	3.68967	4.43081	4.8074	4.89514	4.46499	4.7911	5.082	5.17052	5.09432	5.33215	5.41114	5.44232	5.34355	5.19384	5.20212	5.40079	5.32555	5.50228	5.43738	5.5982	5.74971	5.63484	5.73397	5.54578	5.40361	5.3486	5.52731	5.2374	5.33672	5.22333	5.35894	5.3944	5.29768	5.35994	5.51494	5.51494	5.60223	5.37948
0.229995	6.27386	0.449033	1.73267	2.29985	2.37947	1.75036	1.88992	2.21369	2.20427	2.01327	2.03712	2.00645	2.29307	2.42263	2.56826	2.76693	2.50167	2.34836	2.356	2.16744	2.02739	1.83638	2.29363	2.59872	3.34141	2.59264	2.49756	2.78029	2.42884	2.56475	2.4049	2.27418	2.37961	2.44266	2.46526	2.41167	2.59241	2.64038	2.57652	2.49234	2.50744	2.32972	2.25813	2.44326	2.55985	2.4971	2.56232	2.46965	2.86563
2.37461	2.37461	2.37461	2.42372	2.42372	2.68623	3.05247	3.41582	3.41582	3.43143	3.43143	3.43143	4.82166	5.29757	5.35822	5.39414	5.70742	5.47681	5.28648	5.28648	5.56639	5.61812	5.88059	6.05661	0.0943981	0.416957	0.715388	0.894323	0.894323	1.28111	1.28111	1.46513	1.44767	2.088	2.41092	1.90511	1.62016	0.511983	0.732681	0.732681	5.71335	6.19301	6.19301	6.19301	5.60078	5.60078	5.60078	5.60078	5.60078	5.09793
5.7114	5.73107	5.73107	5.70064	5.70064	5.74902	5.74902	5.75416	5.72418	5.69252	5.60089	5.5801	5.62841	5.65217	5.60816	5.61416	5.59013	5.6123	5.8738	5.76097	5.69703	5.64013	5.54496	5.46638	5.45215	5.45115	5.48687	5.45528	5.45528	5.49447	5.17308	5.09521	5.04685	5.09169	5.17406	5.29489	5.29443	5.40877	5.61031	5.78217	5.95377	6.00461	6.23887	0.0343859	0.147326	0.310245	0.310245	6.2369	0.452855	0.381206
3.03918	2.98512	3.02605	3.03815	3.11502	2.98171	3.05716	3.04429	3.17659	2.89298	3.10321	3.17828	2.94609	3.06779	3.18931	3.90125	3.83592	3.80393	3.72788	3.5561	3.67835	3.48528	3.38003	3.06303	3.16523	3.47432	3.56203	3.79962	3.82306	3.82231	4.16825	3.72383	3.73775	3.40275	3.52735	3.47578	3.37543	3.40761	3.19612	3.56908	3.39962	3.4838	3.54318	3.29548	3.14688	3.21677	3.18802	3.29854	3.04297	2.25617
0.0678019	6.12899	0.232086	0.232086	0.323665	0.262767	0.444424	0.271536	0.241667	0.0444134	0.0444134	5.98555	5.98719	4.75712	4.2566	4.33525	4.33752	5.07354	5.11039	3.87235	4.19922	4.06391	4.1184	4.18287	4.30928	3.64834	3.66182	3.50266	3.50266	3.15889	2.90068	2.90068	2.79364	2.51287	2.51276	2.92948	2.9123	2.9123	2.6885	2.49602	2.65474	2.65474	2.24753	2.40334	2.40334	2.40334	2.40334	2.69275	2.89564	2.89564
1.7761	1.39981	1.1218	0.84407	0.906691	1.05783	0.851787	0.856125	0.774708	0.68174	0.869112	0.561023	0.662216	0.770062	0.514769	0.458923	0.500104	0.915421	0.640858	0.706142	0.705482	0.804902	0.655078	0.842812	0.964851	1.40676	1.33596	1.24193	1.30659	1.52478	1.55718	1.39968	1.34134	1.07487	0.967299	1.29039	1.41819	1.49984	1.69638	1.66015	1.80581	1.96365	1.97736	1.82381	1.9045	1.88855	1.86272	2.1938	1.98022	2.22849
2.25017	2.14353	1.67912	1.88513	1.88513	1.88513	1.84428	2.25053	2.15128	2.24907	2.46759	2.55889	2.47182	2.53055	2.04077	1.77728	5.71281	5.5956	4.92044	4.37517	4.40453	4.57713	4.6777	4.6777	4.86929	4.89037	4.90959	4.93765	5.10941	4.97223	4.97248	4.78813	4.85033	4.9131	4.77228	5.06978	5.06978	4.94611	4.54474	5.87877	2.78887	2.78887	2.78887	4.51265	4.85342	3.42614	3.42614	2.8783	1.66127	2.27235
6.06711	5.87984	5.87984	5.93013	5.88653	5.82858	5.80158	5.7528	5.73386	5.64878	5.61143	5.63505	5.63329	5.63329	5.62398	5.63751	5.62198	5.58533	5.58533	5.61765	5.61765	5.57905	5.60272	5.63313	5.65746	5.65586	5.83034	5.83743	5.88604	5.92029	5.92029	5.93416	5.99554	6.01311	5.96592	5.97641	6.21753	6.21753	6.1958	6.23889	6.27819	0.136474	0.205977	0.139581	0.113298	0.113298	0.113298	0.113298	0.113298	0.113298
0.0194736	0.166347	0.171878	0.207879	0.198115	0.220813	0.206036	0.205276	0.231962	0.180353	0.144036	0.174704	0.118576	0.141106	0.126864	0.159426	0.28251	0.28251	0.314732	0.0648912	6.21333	6.19454	6.12803	6.16184	6.17524	6.1404	5.99439	6.00821	5.85033	5.58257	5.45416	5.3728	5.2065	5.24242	5.42553	5.59086	5.68731	5.74476	5.88306	5.86158	5.83602	5.79288	5.75814	5.90584	6.03997	6.07482	6.17039	6.19251	6.26305	6.25843
6.01329	5.90076	5.85417	5.77362	5.90656	5.8089	5.90029	5.75081	5.7826	5.81948	5.73056	5.51408	5.60708	5.28354	5.46277	5.10716	4.95112	5.01636	5.08468	5.50012	5.30932	5.24608	5.14212	4.46914	4.48175	4.35114	4.2202	4.3114	4.45424	4.46416	4.41667	4.24825	4.26463	4.33376	4.54195	4.30535	4.23224	3.97327	3.96013	4.02204	4.19269	4.37818	4.43643	4.4805	4.39947	4.22208	4.11032	4.30811	4.34606	4.37084
3.52302	3.62312	3.60862	3.62801	3.58608	3.50478	3.36165	3.38085	3.39166	3.41435	3.39039	3.31762	3.12945	3.03863	3.01109	3.09126	3.09793	3.07007	3.09474	2.97788	3.02679	3.01545	2.99608	3.04626	2.99834	2.96124	2.96473	2.89327	2.95886	2.95343	3.06317	3.07088	3.14214	3.12133	3.1254	3.29206	3.31561	3.45946	3.4995	3.57728	3.67641	3.74781	4.04024	4.11674	3.92936	4.04567	4.13881	4.24803	4.43626	4.53925
4.56621	4.87194	4.87555	4.56419	4.66418	4.60813	4.56137	4.38735	4.3663	4.39477	4.16429	4.54	4.63337	4.22518	4.32073	3.46888	3.37604	3.34724	3.66431	3.39801	3.60612	4.04739	4.08454	4.08253	4.24698	4.3521	4.35193	4.48253	4.50233	4.28139	4.44201	4.44851	4.30943	4.4079	4.36568	4.37961	4.45859	4.42366	4.81963	4.46511	4.44746	4.38612	4.3401	4.27671	4.1802	3.67958	2.90412	2.38792	2.75655	1.79834
1.91158	1.70216	1.32388	1.46564	1.24144	1.30158	1.18305	1.04751	0.879715	0.915198	1.03497	0.828843	0.405905	0.565808	0.915795	0.808386	0.544145	0.585746	0.564382	0.510379	0.724693	0.411029	0.106506	0.279274	0.164753	0.500517	1.04699	0.937513	6.17253	1.54793	1.91627	2.07925	1.26464	0.912507	1.56549	1.19364	0.48909	1.68024	2.00805	1.6378	1.85651	1.50037	1.36811	1.47894	1.44217	1.45394	1.53811	1.50739	1.29864	1.2683
4.59714	4.99851	5.6827	6.06904	5.81438	4.65864	3.26964	4.11937	3.90454	3.93932	3.668	2.68763	3.13617	2.6742	2.78874	2.7603	2.66589	2.77461	2.92279	3.13672	3.04556	3.06062	3.00477	2.90256	2.94736	2.80022	2.79587	2.83552	2.68369	3.07583	2.88256	3.13555	3.11513	3.45865	3.54968	3.26153	3.69361	3.06606	5.37028	5.658	5.59629	5.54293	5.52326	5.47857	5.47951	5.3529	5.43885	5.0952	5.05036	4.8895
0.0106784	0.0106784	6.27131	0.241257	5.6107	5.00877	5.08024	5.08024	4.94194	5.08486	4.20362	4.20362	3.81903	3.61434	3.74664	3.72286	3.84021	4.00392	4.21403	3.98526	3.78912	3.84672	3.78983	3.50747	3.96333	4.47178	4.49051	4.30844	4.13284	3.86676	4.16958	4.03264	4.03264	4.35489	4.21002	3.88514	3.66902	3.68516	5.03835	5.61904	0.615922	5.13166	2.77942	2.69684	2.7865	2.72014	2.69814	2.73549	2.503	2.36108
5.99181	6.07605	6.00812	6.00812	5.85984	5.79764	5.68483	5.75658	5.73247	5.85871	5.94181	5.92095	5.98262	6.04697	6.09264	6.12338	6.0737	6.20834	6.17002	6.2403	6.14935	5.83611	5.95924	5.95006	6.19404	5.7921	5.76462	5.68934	5.57317	5.69049	5.53631	5.44816	5.54388	5.50542	5.34503	5.6541	5.75697	5.88136	5.9649	0.00185937	0.0527897	0.10419	0.146954	0.391651	0.608457	0.552542	0.567599	0.760283	0.950509	0.942063
2.16456	2.96477	2.34793	2.60088	2.7841	2.92522	2.63282	2.75375	2.75375	2.75375	2.36184	1.78518	1.78518	1.7522	1.74922	1.63975	1.69242	2.03954	1.81794	0.985572	1.69711	1.34139	1.44481	1.66815	1.77452	1.61919	1.46523	1.42243	1.42243	1.62531	1.43197	1.37167	1.57929	2.03995	2.03995	1.77987	1.89665	1.89665	1.85225	3.59848	2.82773	4.08329	4.08329	4.08329	3.28973	3.28973	3.28973	3.28973	3.28973	3.60975
3.48104	3.48104	3.48104	3.48512	3.11179	2.86425	2.79459	2.77114	2.40157	2.26911	2.47471	2.47471	2.4252	2.65353	2.65238	2.12266	2.21223	2.59738	2.04133	2.04133	2.46634	2.67015	2.78705	2.47819	2.21751	2.60101	3.11139	3.40736	3.21188	3.21188	3.37365	2.65731	2.5777	2.7571	2.73346	2.42316	2.42316	2.42316	2.0901	2.18204	2.26743	2.95386	2.95386	2.95386	2.95386	2.95386	2.95386	2.95386	2.82563	3.14199
3.79442	3.63747	4.06853	3.60241	3.64429	3.61953	3.40466	3.21991	3.21991	3.31815	2.97178	3.00776	3.32263	3.1299	3.63798	3.40949	5.02906	4.88258	5.66306	5.59023	5.72819	5.50624	6.14665	5.83842	5.60062	5.43555	5.19592	4.97526	4.92304	5.11877	4.99852	4.67587	4.84654	4.52491	3.25877	3.22274	3.33808	2.81558	2.32649	2.12271	2.60861	2.23579	2.17259	2.17259	1.84965	1.53032	1.53032	1.53032	1.53032	1.54511
3.05461	3.05461	2.02864	2.05089	2.05089	2.05089	1.58803	1.76818	4.0479	4.0479	4.0479	4.41474	4.41474	4.41474	4.41474	4.83888	5.25111	5.25111	5.25111	4.97939	4.7273	4.70672	5.88049	5.4832	3.38465	2.04883	1.92305	1.92305	1.99915	1.99915	1.99915	1.99915	1.99915	2.46645	2.46645	2.46645	2.49343	2.49343	2.49343	2.94057	2.94057	2.94057	3.07356	3.7544	4.14312	4.14312	3.9934	3.9934	3.9934	3.9934
6.07133	5.53519	6.03402	5.91834	6.015	6.06834	5.91466	5.95009	6.03827	6.03192	6.20363	6.20079	0.151228	0.0112793	6.25549	0.247495	0.438125	0.701738	0.316127	0.467698	0.280364	0.355245	0.255029	0.265997	0.530126	0.421788	0.46066	0.530092	0.0786489	0.230448	0.172143	0.050514	6.2662	6.186	6.09876	6.04398	6.1027	6.13015	6.05228	6.03742	6.19065	6.23019	6.20351	6.20663	6.24674	6.17004	0.0571165	6.26392	6.18089	6.15232
1.43062	2.21502	2.17447	5.71894	6.16833	6.16833	5.7484	5.7484	5.7929	5.72743	5.80366	6.00506	0.0863065	6.13473	0.124437	0.144673	0.12265	6.18907	6.18907	6.13458	6.23099	6.26403	6.22524	0.055258	6.28276	6.22137	6.18677	6.21014	6.2027	5.99932	5.80586	5.96183	5.60887	5.52744	5.59471	5.56281	5.55793	5.44221	5.44221	5.44221	5.29926	5.29926	5.30608	5.30608	5.28925	5.54539	5.16439	5.25706	5.31462	5.31462
4.70065	4.69644	4.61092	4.60915	4.53708	4.39337	4.54113	4.39853	4.39853	4.78329	4.95815	4.66135	4.61716	4.9384	5.14068	5.11712	5.1755	5.11996	4.85031	4.78687	4.93503	4.91064	4.72013	4.86278	4.58936	4.78001	4.78001	4.09824	4.07831	4.77969	4.74012	4.93908	4.61952	4.76056	4.85387	5.09395	5.11009	5.11009	5.01476	5.12472	5.29846	5.36769	5.40863	5.40863	5.40863	5.40863	5.40863	5.20653	5.31284	5.22511
4.20421	4.34107	4.38246	4.27305	4.40447	4.40352	4.56272	4.49323	4.51173	4.56843	4.36949	4.34799	4.32346	4.39493	4.48953	4.16469	4.23157	4.42012	4.77872	4.20018	4.18436	3.90406	3.95092	3.83977	3.93872	4.01672	4.10065	4.18063	4.21512	4.13373	4.62152	4.70819	5.02063	5.07129	5.26087	5.25848	4.44387	5.26067	5.52945	5.44132	5.39338	5.54756	5.95514	0.361758	0.905172	0.664994	0.904106	0.73589	2.39456	2.46614
0.751657	0.246019	0.221664	6.02987	5.93896	5.93896	5.80753	5.86123	5.95886	0.0334717	0.735372	1.12128	1.05813	0.770109	0.6019	0.868879	1.39015	1.41881	1.41325	1.186	0.981745	1.13937	1.04281	1.14264	1.11091	1.03907	1.11547	0.911227	0.570627	0.762538	0.673873	0.609581	0.518029	0.448663	0.384757	0.293895	0.168383	0.299186	0.375862	0.420675	0.566636	0.47091	0.490574	0.502457	0.475599	0.49856	0.653208	0.318573	0.403222	0.372325
5.91519	6.06744	6.02079	6.02079	6.02079	5.78075	5.69884	5.26433	5.37744	5.40013	5.30526	4.90727	4.60258	4.41185	4.55442	4.87865	4.93314	5.04755	4.96804	4.556	4.47338	4.16211	4.39714	5.04217	5.31104	5.81727	5.71097	5.74658	5.82356	5.80832	5.74936	5.62093	5.49489	5.68954	5.38733	5.41069	5.60556	5.7432	6.27558	6.13419	5.15376	4.00381	4.00381	4.00381	4.00381	4.00381	4.26053	4.01317	4.32552	2.95917
0.866643	0.987025	0.798662	0.687588	0.494968	0.494968	0.472406	0.527264	0.665385	0.533045	0.695937	0.614136	0.649255	0.649965	0.613087	0.630895	0.643038	0.725707	1.06204	1.02265	0.901386	0.999903	0.935776	1.02153	1.25964	1.14361	1.2058	1.17798	0.499872	0.68266	0.713645	0.528267	0.379519	0.470801	0.416496	0.528785	0.115542	0.220547	0.100648	0.195288	0.234397	0.198984	0.114371	0.114371	0.109655	0.0925051	0.345833	0.21302	0.26182	0.271067
2.91593	2.96286	3.06009	3.1153	3.16708	3.11315	3.16862	3.06799	3.1436	3.12165	3.2265	3.27288	3.26569	3.21437	3.21936	3.20436	3.31903	3.46228	3.48511	3.5904	3.51922	3.41266	3.39112	3.26718	3.32337	3.37994	3.40036	3.35809	3.45077	3.36564	3.42957	3.46264	3.49193	3.56866	3.55679	3.47078	3.49396	3.47856	3.41926	3.45227	3.31965	3.43252	3.36372	3.39853	3.32262	3.3709	3.28744	3.26466	3.25927	3.27807
1.14337	1.65672	1.91294	2.0974	2.0974	2.13195	2.14862	2.37516	2.53209	2.3352	2.39295	2.82192	2.85714	2.79659	2.68667	2.31572	2.10251	2.09908	2.16309	1.91461	1.9284	2.16604	2.581	2.29565	2.3071	1.41252	0.900788	1.94059	2.62972	2.34437	2.62188	3.33108	3.19375	3.56327	3.68452	3.4896	3.66727	3.70744	3.52754	3.98092	3.95883	3.85247	3.78878	3.88291	3.90796	3.95725	3.95158	3.88461	3.90052	3.6691
4.22097	4.74052	5.32772	5.4322	5.37232	5.37232	5.75594	5.76939	5.83529	5.63551	5.92432	6.02758	0.035113	0.10392	0.406348	0.395909	0.369918	6.22499	0.0290722	6.26175	0.00884239	0.0269938	6.26473	0.0654671	6.22565	6.21832	6.2015	0.0677033	0.0873596	0.0250811	5.95395	5.85832	5.45501	5.3824	5.42974	4.96294	5.03999	4.91552	4.95188	5.07033	4.90393	4.86798	4.50999	4.50999	4.4295	4.93971	4.20866	4.80533	4.65189	4.65357
2.85481	3.19672	3.01815	2.92683	3.02226	2.98132	3.10028	3.00405	2.9549	2.94633	2.89643	2.76114	2.81368	2.79262	2.78359	2.78762	2.98066	2.90974	2.73852	2.4611	2.62116	2.77111	1.98888	1.92773	1.20688	1.66959	1.44872	1.57167	1.87709	2.02443	2.08261	2.18975	2.19468	2.21585	2.16129	2.02364	2.1587	2.27768	2.02221	1.92826	2.23319	1.92416	1.93149	1.78143	2.11573	2.11573	1.6975	1.80844	1.62184	1.71347
4.73223	4.56859	5.09274	4.69963	3.96174	3.24345	3.26927	3.27974	2.67267	2.40353	2.51687	2.16087	2.15816	2.41953	2.43569	2.43581	2.39099	2.24129	2.16636	2.20849	2.32977	2.28096	2.02609	1.80939	1.59455	1.64274	1.78849	1.19342	1.47812	1.40205	0.833174	1.09039	0.910521	1.05261	0.791265	0.882651	0.705987	0.567727	0.99539	0.83417	0.924087	0.834155	1.0247	0.851477	1.52203	0.81128	0.848912	1.17793	1.46074	6.07994
5.4876	5.4876	5.4876	5.4876	0.451712	0.74156	0.74156	0.74156	0.74156	0.63532	0.713398	0.30989	0.824239	0.951769	0.951769	0.951769	0.837475	1.30303	1.31848	1.34413	1.26121	1.20574	1.4432	3.30696	3.30696	3.30696	3.30696	2.76958	2.39731	2.3143	2.23525	2.23525	2.20716	2.20716	2.20716	0.739447	0.715776	0.256026	0.256026	5.82295	5.82295	0.671296	0.671296	0.671296	0.671296	0.671296	0.671296	0.671296	0.671296	6.20504
5.32077	5.64198	5.50451	5.69037	5.57793	5.33311	5.64131	5.49997	5.49997	5.56916	5.47004	5.58321	5.59037	5.46015	5.3876	5.34854	5.15403	5.28103	5.49409	5.36478	5.35758	5.22397	5.16809	5.24943	5.19178	5.25637	5.25051	5.22273	5.2496	5.2884	5.21847	5.09945	4.95917	4.98426	5.16712	5.1396	4.35624	4.22192	4.09701	3.96569	5.96294	5.33263	4.2378	4.4788	4.4788	4.4788	4.4788	5.04332	5.04332	1.36833
3.65404	3.65404	4.55027	3.65893	3.65893	3.65893	3.65893	3.65799	4.86472	4.34483	5.09847	5.08039	5.48184	5.65669	5.09297	5.09297	5.2184	4.81596	5.17087	5.17087	5.45802	5.61471	5.41392	5.67097	5.63128	5.7254	5.78556	5.78556	5.79967	5.79876	5.53956	5.30441	5.49335	5.47528	5.54162	5.54162	5.57124	5.67057	5.08688	4.8204	3.34538	3.63894	3.63894	3.63894	3.63894	3.63894	3.85715	3.83647	3.83647	2.49423
4.41137	5.05628	4.74897	4.63919	4.18175	5.73304	0.528416	0.613775	1.2034	1.77799	2.02731	2.85511	2.86388	2.82472	2.64097	2.76552	2.23274	1.95411	1.95846	2.10456	1.93484	1.99989	1.98661	2.28399	2.35024	2.43231	2.47775	2.27547	2.00937	1.60645	0.861018	1.01489	0.584801	0.455794	5.45283	4.54901	4.19368	4.62883	3.30473	4.83379	6.16437	6.27363	5.94167	5.64484	0.349866	5.8317	6.08116	0.912971	1.29445	0.455117
4.5533	4.83447	4.68923	4.6689	4.69762	5.44546	5.27303	5.84832	4.29917	5.62715	5.49445	5.86241	5.98975	6.09773	5.93768	0.301737	0.0428938	5.99087	5.50119	0.566688	0.0166458	0.767557	3.37943	3.91784	4.32634	4.36555	5.01597	4.16122	4.09448	4.0534	3.85653	4.11731	3.93969	4.0138	4.45007	4.28276	2.60077	3.5379	3.19026	3.16463	3.04078	3.00153	2.80613	2.95259	2.95514	3.08281	3.19184	3.04651	3.21665	3.35645
0.023932	0.263027	0.257183	6.18822	6.04335	6.13578	6.06371	5.98835	5.86593	5.7871	5.85836	5.66787	5.80897	5.68171	5.77159	5.60328	5.5985	5.42641	5.36147	5.42157	5.65389	5.59987	5.83816	5.58478	5.47535	6.02051	6.1949	6.25666	0.195551	0.608786	6.1694	6.10398	6.19645	0.170371	0.914939	0.67266	0.738257	6.21404	6.00225	5.96693	6.24492	0.210703	0.656754	5.68967	6.02163	6.19054	5.96251	6.07799	0.15862	0.602718
4.30522	3.97348	4.11025	3.98989	4.08893	4.01996	4.04622	3.8011	3.68324	3.62267	3.648	4.06391	3.68614	3.63391	3.07826	3.09071	2.89235	2.38286	2.20995	1.91012	2.02305	1.87581	1.8933	1.79279	1.9748	2.17234	2.45894	2.26637	2.29465	2.47543	2.54023	2.50982	2.6011	2.57483	2.65566	2.72897	2.76475	2.91756	2.8227	2.78266	3.06866	3.10221	3.0282	3.07742	3.06027	3.31717	3.12653	3.1733	3.08353	3.30266
3.94842	4.13876	4.15383	4.72174	4.7386	4.56207	4.81172	4.85797	4.75701	4.98549	5.00556	4.77123	4.55497	5.03836	4.96847	4.9907	4.68821	5.04473	3.2583	2.81455	2.89503	2.83384	2.70942	2.54836	2.20216	2.32543	2.19356	2.49938	2.03195	1.67978	1.8485	2.20068	2.05081	2.33276	1.51461	2.03723	1.10582	0.376995	0.0600078	0.475618	0.749064	1.13585	0.317416	1.11065	0.94089	1.0764	1.99724	2.50791	6.09727	0.218513
1.08014	1.00962	1.00962	1.09942	1.25602	1.19812	1.19142	1.18927	1.11913	1.10931	1.53838	1.40776	1.27941	1.58552	1.34607	1.62121	3.13987	3.29689	4.3158	2.39157	2.63933	2.90779	2.93004	3.09202	3.17456	3.30242	3.32849	3.53257	3.74001	3.81988	3.83298	3.7806	3.68991	3.48879	3.11052	3.11793	3.10889	3.6079	3.08493	2.97326	3.15806	3.1755	3.13446	3.04464	3.03615	3.00084	2.78398	2.72258	2.72258	2.71188
5.77302	5.83064	5.80754	5.7881	5.82663	5.69824	5.68644	5.68029	5.75592	5.67057	5.65212	5.65162	5.67532	5.63392	5.55145	5.52742	5.57859	5.58841	5.483	5.53109	5.53109	5.52204	5.50724	5.55479	5.56368	5.52805	5.48064	5.59369	5.46338	5.44415	5.46986	5.71269	5.73046	5.81143	5.7494	5.82932	5.79207	5.82302	5.69756	6.04921	5.86845	5.89234	5.89234	5.97027	5.91084	5.93311	6.07247	6.07247	5.93882	5.57501
3.36537	3.06555	3.14652	3.13769	3.24494	3.36907	3.2861	3.30002	3.2172	3.14879	3.21072	3.17347	3.39776	3.18803	3.15203	2.87025	2.83961	3.07853	3.02892	3.29297	2.99554	2.92619	2.56674	2.4033	2.32227	2.46235	2.33748	2.17964	1.8966	1.81693	1.53411	1.58216	1.26912	1.34672	1.33975	1.51092	1.40314	1.03285	0.585663	0.805088	6.09841	3.97721	4.25268	0.376485	4.74523	2.22226	3.62286	3.34745	3.93812	4.11644
2.48335	2.50444	2.48942	2.49922	2.47508	2.46771	2.49342	2.52295	2.45479	2.62934	2.61988	2.59826	2.65489	2.7376	2.65615	2.69568	2.7227	2.71669	2.82509	2.83889	2.75251	2.78579	2.78873	2.78839	2.72047	2.77738	2.78551	2.66722	2.56886	2.59896	2.53452	2.59736	2.67933	2.61703	2.57943	2.56747	2.6004	2.62423	2.75852	2.85149	2.74192	2.71887	2.82478	2.78133	2.82996	2.84704	2.79713	2.78258	2.81923	2.74658
2.90397	2.95243	3.09396	2.7617	2.71002	2.71707	2.82663	3.11921	3.17265	3.42584	3.42588	3.34926	3.17083	3.1717	3.14627	3.15098	3.1747	3.15777	3.22829	3.24973	3.17429	3.29456	3.31972	3.36196	3.21881	3.10968	2.97068	2.71393	2.54365	2.67841	2.82401	2.70056	2.93131	2.86043	2.94594	0.641706	0.85342	2.13216	4.97541	5.51075	5.90531	6.06318	5.81944	5.68394	5.54098	5.48067	5.50358	5.50599	5.9126	5.71338
2.53368	2.54198	2.521	2.54773	2.49864	2.51964	2.56978	2.52849	2.52325	2.56889	2.57989	2.57275	2.59624	2.51393	2.52429	2.56241	2.62316	2.63669	2.61531	2.71396	2.5929	2.51752	2.59546	2.53785	2.4326	2.61517	2.54124	2.47324	2.52294	2.57406	2.48716	2.53402	2.53214	2.50133	2.54545	2.54749	2.56508	2.53936	2.70782	2.7478	2.77196	2.87925	2.88007	2.79661	2.97522	2.9935	2.93652	2.98568	2.93882	2.97962
5.64249	5.37585	5.21277	5.21277	5.68447	5.68447	5.36736	6.26526	5.78124	5.78124	5.78124	6.16152	5.72343	5.58023	5.69575	5.19655	5.33048	5.75658	1.7846	2.07849	5.8907	5.8907	5.39627	5.69946	5.69946	6.06242	6.12041	6.11059	0.0261294	5.14654	0.26467	6.23732	6.21289	0.510607	0.217265	0.176301	6.10954	0.207232	0.626436	0.494179	0.393262	0.458622	0.458622	0.253687	0.458409	0.603706	0.49841	0.49841	0.49841	0.49841
4.81571	4.57312	5.06586	5.06166	5.20378	5.37778	5.26369	5.2768	5.37088	5.13759	5.12232	5.08073	5.21885	5.18222	5.17831	5.11267	5.07089	5.11293	5.3797	5.16914	5.21918	5.2067	4.76333	4.71041	4.76016	4.68021	4.21409	3.69448	3.40377	3.59825	3.72703	3.31044	3.71449	3.82511	3.10491	3.11778	3.16396	2.50714	2.87493	2.80975	3.02011	3.32612	3.39435	3.39435	3.50409	3.35819	3.20398	3.13607	3.25046	3.12186
5.06451	3.59825	0.91881	0.747019	0.752696	0.342871	0.44586	0.81881	0.631711	0.631711	0.589951	0.497093	0.593367	1.78477	1.7795	1.47848	1.46634	1.41866	1.46535	1.4999	1.47384	1.69219	1.55408	1.76758	1.67339	1.60968	1.88442	1.69036	1.54676	1.44796	1.26339	1.25327	1.21926	1.48519	1.25984	0.970726	1.01751	0.616482	0.797234	5.80009	5.80009	5.55725	5.41309	5.25685	5.0959	4.88363	4.5783	3.99565	3.99565	4.24315
2.48115	2.24559	2.08281	2.16079	2.15535	1.9129	1.47458	1.58411	1.34341	1.07091	1.20774	0.62472	0.853869	0.560165	0.723877	0.890886	1.07651	1.06458	1.316	0.752826	0.780622	0.743443	0.956372	1.19935	1.39619	1.36211	1.37514	1.34347	0.862268	1.84055	1.78425	2.46837	2.43862	2.56882	2.61237	1.92364	2.51093	2.91951	2.74108	2.28301	2.32096	2.32626	2.35917	2.41143	2.293	2.22102	2.31034	2.16512	2.07861	2.05901
4.77539	5.51044	5.38652	5.80677	5.98676	6.18719	6.18544	6.24036	0.15077	6.21371	0.510323	0.477972	0.429902	0.890237	0.866662	1.24812	6.18262	0.138491	0.650247	0.296027	6.22854	6.05235	5.89588	5.6844	5.30031	5.55909	5.28104	5.47305	5.58396	5.70145	6.03799	5.97466	5.86836	5.82626	5.79622	6.05964	6.0736	5.89026	5.65154	5.61957	5.50556	5.45855	5.58133	5.34229	5.57543	5.73255	5.43704	5.42405	5.14129	5.10184
1.35326	1.39193	1.29647	1.34389	1.47941	1.25197	1.37499	1.37191	1.31756	1.275	1.16148	1.043	0.917326	0.897309	0.849167	0.92232	0.558798	0.114573	6.21111	6.19365	6.13622	0.00832993	6.25022	5.91071	5.73507	5.84469	5.65948	5.94928	5.97743	5.92386	4.9939	4.99225	5.17987	1.55374	1.82825	2.22869	1.82944	1.93359	1.8522	1.67186	1.41818	1.50444	1.29024	1.21754	1.24374	1.39255	1.51725	1.24045	1.32052	1.16869
2.6012	3.0169	2.96934	3.05095	3.06635	3.11256	2.66837	2.72538	2.73225	2.76686	2.84853	2.77483	2.84482	2.93174	2.92052	2.90662	2.76958	2.74531	2.83421	2.7655	2.79567	2.69912	2.61202	2.60954	2.65762	2.55174	2.63854	2.56075	2.51742	2.60197	2.47566	2.34326	2.37405	2.47526	2.37353	2.50331	2.26188	2.27928	2.24708	2.32801	2.40862	2.49837	2.47238	2.57016	2.40486	2.47715	2.47285	2.33571	2.34152	2.42783
0.081354	6.2243	6.01931	5.83335	5.83335	5.66354	5.76628	5.87557	5.92033	5.82497	5.75433	5.52716	5.52067	5.57637	5.04342	5.55422	5.36278	5.48231	0.451653	0.45631	1.76019	1.63629	1.83481	1.68224	1.7296	1.83741	2.0596	1.94378	2.01207	1.98517	1.96377	1.78291	1.72776	2.39113	2.25859	2.19122	2.49392	2.41622	2.73887	2.77473	3.01601	2.85046	3.28689	3.28689	5.34387	2.40648	0.712858	5.10045	5.10045	4.46969
0.904075	0.904075	0.904075	0.336946	6.16208	5.86248	5.79002	5.87392	5.96371	5.66357	4.9814	5.00779	4.5724	5.38043	0.134299	1.30781	4.33603	2.95107	2.60596	2.78163	2.46288	2.57952	2.50884	2.44472	2.42664	2.49283	2.46493	2.36175	2.36904	2.4806	2.47755	2.77663	2.81894	2.78504	2.74471	2.77144	2.70094	2.6524	2.73871	2.7647	2.7647	2.72003	2.73479	2.81513	2.873	2.873	2.83308	2.71068	2.6449	2.4088
1.38146	1.49024	1.51779	1.35175	1.48593	1.60777	1.5949	1.5702	1.56557	1.51273	1.57308	1.49138	1.53787	1.5214	1.62222	1.68859	1.56562	1.70264	1.70947	1.77743	1.81163	1.93307	1.99002	1.98055	2.09058	2.03352	2.03258	2.05131	2.09399	2.05184	2.03391	1.98727	2.00234	2.12073	2.2274	2.1724	2.19624	2.1818	2.11881	2.11234	1.88287	1.8805	1.789	1.86671	1.96253	2.05674	1.93207	1.96296	1.95858	2.04024
1.09512	1.04785	1.00859	1.01478	1.11577	0.856274	0.903738	0.883764	0.924398	0.91579	0.923664	0.799797	0.794079	0.683857	0.686294	0.482241	0.297288	0.22039	0.181254	0.37011	0.499109	0.310651	0.4476	0.522442	0.527083	0.764631	0.637301	0.593834	0.355015	0.643471	0.620444	0.892982	0.841987	0.961716	0.879741	0.986724	0.793874	0.988067	1.17099	1.09095	1.04614	1.17346	1.21992	1.03109	1.054	1.20644	1.30821	1.10728	1.39907	1.07917
2.08997	2.07789	2.07677	2.20569	1.83814	2.06101	2.37755	2.42908	2.37205	2.44506	2.44988	2.4476	2.38713	2.73876	2.73424	2.64721	2.68515	2.76887	2.81852	2.92777	2.79236	2.93645	3.29234	3.28974	3.01253	2.996	2.8931	2.95279	2.73309	2.75547	2.67355	2.72302	2.56798	3.02732	3.19779	3.09428	2.91052	2.77022	2.9521	2.73724	2.59873	2.43263	2.57864	2.59637	2.5437	2.33775	3.168	2.64369	2.98132	2.58066
0.788236	1.06907	1.29416	1.17852	0.910514	1.10391	0.710101	0.690015	0.694636	1.02514	1.20422	1.26087	1.28786	1.21799	1.20618	1.20987	1.0281	1.1633	1.3638	1.17778	1.18723	1.14227	1.15351	1.20307	1.43894	1.64117	1.40521	0.698353	0.676143	0.682356	0.402569	0.404046	0.0830741	6.06542	0.843241	0.397998	0.604651	0.290473	0.321463	6.22797	6.00375	6.20297	6.2598	0.0892889	6.1971	5.68759	5.64545	5.22516	5.15733	5.0744
3.68944	3.51981	3.3772	3.27917	3.14748	3.30154	2.9575	2.87512	2.91008	2.82509	2.78682	2.80143	2.82845	2.69402	2.61982	2.63423	2.5303	2.57414	2.57991	2.54657	2.69048	2.64282	2.58262	2.63524	2.6352	2.69598	2.62801	2.6259	2.58031	2.65583	2.54462	2.72551	2.59721	2.6687	2.63585	2.61129	2.50988	2.41343	2.44616	2.39301	2.48237	2.51628	2.55262	2.55257	2.47937	2.48146	2.56854	2.58568	2.59044	2.48411
1.3086	2.23821	1.93907	1.90753	1.63269	2.61593	2.67824	5.80055	5.01957	5.74408	5.2321	5.15039	5.22521	5.26126	5.07349	4.90466	4.68224	4.72845	4.85951	4.87273	4.93948	4.88339	4.85489	4.76214	4.91303	4.70444	4.60454	4.57026	4.34722	4.34123	4.36166	4.3839	4.11863	4.09926	4.54793	4.5073	4.68845	4.58877	4.62544	4.62807	4.61832	4.49082	4.48859	4.48859	4.44316	4.42319	4.63594	4.41339	4.51655	4.37325
3.48448	3.6752	3.6752	3.6752	3.6752	3.6752	3.6752	3.6752	3.6752	3.6752	3.31044	3.04439	3.04439	2.45593	3.30369	3.30369	3.30369	4.15347	4.15347	0.880408	0.880408	2.78912	2.78912	2.78912	2.78912	5.82556	5.82556	5.82556	5.23143	5.23143	5.23143	4.41329	4.35909	4.35909	4.35909	4.35909	4.35909	4.35909	4.35909	4.56231	4.24402	4.24402	4.24402	3.8913	3.8913	3.8913	3.8913	3.8913	3.8913	2.40769
4.05687	3.92686	3.82996	4.20767	4.31427	4.30402	4.05773	3.61617	3.34531	3.2299	2.76635	2.69499	2.5635	2.49757	2.57635	2.5014	2.53158	2.3016	2.18294	2.29383	2.37276	2.33075	2.35334	2.28949	2.42085	2.29021	2.30603	2.35293	2.34315	2.3952	2.41267	2.39745	2.26643	2.28057	2.24143	2.37845	2.43416	2.48453	2.41268	2.36828	2.39257	2.50614	2.57371	2.56994	2.49788	2.55859	2.57267	2.52113	2.76502	2.70863
1.09632	1.30568	1.50067	1.85123	1.67414	1.81559	1.64544	1.61083	1.71465	1.83049	2.07579	2.37953	2.37943	2.5813	2.68571	2.89324	2.8967	2.8326	2.95719	2.91509	2.85177	3.10947	3.09106	3.07836	3.07422	3.12115	3.1541	3.12121	3.02898	2.80217	2.95903	2.71632	2.76537	2.85139	2.80792	2.65357	2.62357	2.72803	2.59196	2.36814	2.32304	2.40777	2.51849	2.54046	2.39478	2.43994	2.55871	2.87896	2.69809	2.69705
5.84777	5.82894	5.48299	5.50319	5.29231	5.11506	5.30862	5.3377	5.29122	5.36217	5.2767	5.55961	5.66467	5.53929	5.48599	5.24602	5.1859	5.14388	5.34842	5.40411	5.51113	5.58251	5.58598	5.73261	5.58733	5.45244	4.65287	4.43393	5.10732	4.99498	4.59651	4.61128	5.00012	4.9137	5.00674	4.74772	4.57378	4.4857	4.39914	4.49905	4.72709	4.65488	4.79529	4.90516	4.93175	4.85738	4.73388	4.72464	4.74285	4.77275
1.58269	1.47895	1.52451	1.65156	1.6697	1.73031	1.68624	1.82473	1.78672	1.75846	1.82517	1.97093	1.70536	1.71886	0.969473	1.02445	0.82408	0.866937	0.239995	1.13483	0.867522	0.856319	0.84798	0.930287	0.424207	0.629427	0.17411	0.186744	0.128872	6.10237	0.0451642	0.180129	0.106866	0.378208	0.442528	0.464353	0.454424	0.143976	0.277339	0.372206	0.574354	0.631781	0.798832	0.66222	1.14634	1.147	1.19521	1.68904	1.4178	1.47582
0.551507	5.85795	0.355463	0.0177282	4.91527	5.11806	6.17772	0.650356	0.436188	0.551827	0.41507	4.85953	4.49796	0.758489	3.68854	3.29362	3.49883	3.08514	3.24701	2.75421	3.00875	2.86979	2.76767	2.6639	2.90015	3.00717	2.86849	2.92148	2.80096	2.54543	2.71441	2.87406	2.5693	3.00023	2.90936	3.14029	3.51585	3.13127	2.56387	2.67732	1.36185	0.646053	0.369559	0.210431	0.00704337	0.252362	6.26388	5.93035	0.173457	0.455756
1.59449	1.84306	1.58784	1.74241	1.59521	1.67502	1.74394	1.95554	1.71646	1.76315	1.49532	1.66449	1.55289	1.34928	1.55707	1.32853	1.46305	1.39111	1.39114	1.18611	1.41138	1.14654	1.2734	1.08329	1.17808	0.911238	0.933753	0.920283	1.01181	0.895251	0.768981	0.831153	0.734814	1.00074	0.87845	1.11749	1.09869	1.07631	1.00425	1.15472	1.28303	1.23802	1.19685	1.25136	1.3571	1.32109	1.42732	1.40768	1.49258	1.43498
3.96177	4.14362	4.56476	4.16062	4.00718	4.14196	3.97896	3.98109	4.41327	4.58109	4.65802	4.56328	5.3327	5.16624	5.4847	5.31113	4.63467	4.36243	4.10126	4.50199	4.00271	4.09882	4.14	4.22726	4.30628	4.2273	4.01784	4.08144	4.0782	4.21225	4.09424	4.14302	4.36627	4.31982	4.4298	4.36875	4.58867	4.63971	4.50359	4.53101	4.39596	4.37973	4.43059	4.51025	4.43093	4.46994	4.41126	4.42379	4.55445	4.35786
5.22419	5.10256	4.7397	4.7397	4.7397	4.7397	4.7397	5.01786	4.84722	4.84722	4.98895	4.65561	4.74969	4.74969	4.63481	4.74895	4.97578	4.97578	5.03965	5.03965	5.30989	5.48916	5.66741	5.84581	5.84581	5.69439	5.41427	5.41427	5.37907	0.235229	0.387867	0.776838	1.18399	1.73672	1.79186	1.72726	1.72726	1.80091	1.80091	2.24743	2.24743	2.48418	2.48418	2.48418	2.03997	2.03997	2.03997	2.03997	2.03997	2.01979
5.15869	5.18032	5.11947	5.33891	5.28795	5.3419	5.39852	5.38463	5.23641	5.34616	5.35077	5.43883	5.38761	5.4714	5.5267	5.58625	5.26878	5.20604	4.95376	4.76987	4.67546	4.51468	4.18395	4.17279	4.34594	4.54171	4.48042	4.36333	4.28458	4.26905	3.98743	3.84792	3.91305	3.73375	3.58171	3.2207	3.12337	3.10453	2.78303	2.32438	2.4092	2.25379	2.49159	2.35764	2.40474	2.41032	2.42045	2.40459	2.27958	2.15655
2.35883	2.794	2.794	2.794	2.794	2.794	1.78517	1.78517	1.55266	1.55266	1.25099	1.4916	1.71281	1.70275	2.06944	1.80659	2.30863	2.13933	2.28101	1.93463	1.93463	1.93979	1.93979	1.93979	2.40479	2.40479	2.66425	2.87162	2.46287	2.20958	1.79887	1.79887	1.53433	1.76625	1.73597	2.12573	1.15225	1.0547	1.3916	1.04923	1.04923	1.04923	1.04923	1.04923	1.04923	1.04923	4.23451	4.171	4.171	4.171
5.46394	5.44594	5.21846	5.15311	4.86407	4.8932	4.81748	4.71899	4.67019	4.67019	4.20032	4.12945	3.93365	3.87798	3.91081	3.821	3.74621	3.64243	3.51433	3.43147	3.33329	3.19311	2.84343	3.08295	3.16522	3.25516	3.00398	3.04117	2.95174	2.89607	3.09654	3.1641	2.90365	3.11208	2.96017	3.23904	3.06827	2.82507	2.83873	2.75751	3.12503	3.68999	2.87128	2.87128	3.56328	3.93416	3.90073	4.11959	4.11959	4.11959
4.1785	3.79521	4.01842	4.2818	4.2818	4.2818	4.65722	4.65722	4.65722	4.65722	5.21358	5.5113	6.1539	0.0614151	6.26344	5.62503	5.56162	5.38216	5.54812	5.84929	5.99774	5.99716	5.86542	5.86542	5.59303	5.55647	5.62383	5.77664	5.4111	5.4111	5.4111	5.96784	5.83119	0.585047	0.585047	1.24793	1.34791	1.9069	2.22549	2.22549	2.09481	2.09481	2.03062	2.05499	2.06767	2.18303	2.18303	2.18303	2.18303	2.42353
5.86114	5.6378	5.80934	5.98272	6.04113	6.14697	6.09701	6.03375	6.00798	6.25418	6.09558	5.86475	6.14058	0.0499386	6.17533	6.17365	6.16437	6.05272	6.13955	0.183889	6.26774	6.26576	0.00769257	0.0239196	6.24243	6.2503	0.114924	6.03645	6.17199	6.20222	6.11348	6.2279	6.2032	0.0725019	0.0210208	6.27776	0.060778	6.20038	0.0140436	6.08588	6.09537	5.89504	6.17063	6.16037	5.95204	0.166989	0.0801197	0.0743211	0.163588	6.2761
4.40254	4.4254	4.38114	4.73771	4.5464	4.46546	4.43602	4.31858	4.12883	4.2501	4.33848	4.5033	4.46466	4.51035	4.32812	4.20625	3.78486	4.01424	3.76707	3.44336	3.21747	3.28982	3.25035	3.22478	3.31499	3.38907	3.33684	3.37481	3.2719	3.27616	3.27243	3.16294	3.22949	3.26256	3.50149	3.12531	3.37518	3.15532	3.41391	3.31114	2.53611	2.45421	2.23559	2.28462	1.87676	2.01495	1.85516	1.89008	1.34124	1.70985
5.64192	4.99043	5.55867	5.62391	5.71714	5.56986	5.48423	5.19946	5.18858	5.24424	5.04416	5.08888	5.28782	5.51486	5.39632	5.33858	5.28291	5.12232	5.44444	6.20065	5.73329	5.79209	5.66002	6.16559	0.00858878	6.24656	6.08895	6.02193	6.12489	6.07189	5.89275	5.98113	5.81193	5.66033	5.51655	5.5315	5.28255	5.23233	5.14396	4.66392	4.56495	4.37608	3.75874	3.71937	3.15839	3.26609	3.3551	2.93491	2.93101	3.0694
2.39947	3.16546	3.16546	2.79621	2.70891	2.70891	2.77603	2.76148	2.76148	2.76148	2.94427	3.20431	3.31648	3.31648	3.31648	3.47945	3.35718	3.21373	3.11008	3.91795	4.24059	4.76732	4.84021	4.81062	4.95683	4.98298	4.98298	4.98633	4.79373	4.52622	4.30057	4.30057	4.30057	3.8716	3.8716	3.83956	4.02477	2.89221	2.97751	2.97751	3.17287	3.04852	3.04852	3.38501	3.38501	3.35159	3.35159	3.23015	3.36548	3.36548
3.39043	3.39043	2.77003	3.29952	3.52522	3.52522	3.52522	3.28128	3.42634	3.55228	3.98233	3.87172	4.34935	4.48284	4.89523	0.349203	0.867616	0.367366	0.367366	0.367366	6.097	0.694037	0.740054	0.496943	0.496943	0.373198	0.594114	0.507683	0.551702	0.655515	0.684779	0.897134	0.178203	0.984828	0.497703	0.929105	3.3615	3.3615	3.56437	4.0621	3.82026	3.59866	3.80542	3.67082	3.84671	3.65153	3.71884	3.58881	3.67942	3.79795
1.72554	1.4704	1.50732	1.89481	1.89813	1.85668	1.80293	2.10374	2.10374	2.19732	2.10153	2.10648	2.02781	2.04059	2.38341	2.32507	2.56332	3.05495	3.48465	3.255	3.12271	3.16938	3.15586	3.32945	3.41244	3.14313	3.18109	3.28607	3.49011	3.17662	3.42158	3.4431	3.38468	3.45252	3.11917	3.08468	2.62264	2.20941	2.48858	1.89382	2.08385	1.70914	1.74644	2.51936	2.26146	1.94441	1.82411	2.61242	2.15311	1.61388
1.94872	2.05016	2.1311	2.37299	2.54487	2.52177	2.50615	2.52655	2.42005	2.22982	2.32406	2.38388	2.55621	2.31678	2.44875	2.43855	2.35118	2.48033	2.68931	2.9557	3.10254	3.07964	3.27213	3.64245	3.27349	3.57965	3.20404	3.5414	4.29073	4.25755	4.31614	4.46242	3.9832	3.96548	3.98095	3.83854	3.88253	3.7086	3.75264	3.52172	3.53597	3.47472	3.5394	3.38859	3.65171	3.53417	3.36727	3.41649	3.21307	3.29988
2.84295	3.13548	3.32102	3.31277	3.13989	3.28252	3.27391	3.30524	3.40117	3.24964	3.25753	3.26378	3.37388	3.23337	3.41669	3.6678	3.41889	3.49944	3.30281	3.13357	2.96171	2.97432	3.2014	2.97845	2.67182	2.75266	2.51253	2.54745	2.49581	3.17234	1.50818	0.64849	1.55213	1.22583	0.856699	1.01989	0.635374	0.832836	0.894232	1.07056	1.42386	1.3328	0.933547	1.11028	1.35286	1.39289	1.56723	1.6529	1.61465	1.94786
4.87281	3.96372	3.96372	3.96372	3.60229	3.60229	3.60229	3.13835	3.38441	3.38441	3.27948	3.01614	3.06177	3.06177	2.96736	2.60276	2.69896	2.50399	2.46619	2.46619	2.49244	2.37985	2.25621	2.25621	2.25621	2.29069	2.1154	2.29364	2.418	1.83793	1.80683	2.20446	2.99539	3.56417	3.56417	3.7029	3.7029	3.7029	3.95292	3.95292	4.24273	4.24273	4.24273	3.92349	4.25997	4.40563	3.81549	4.03647	4.48894	5.95166
2.01654	1.93605	3.05657	2.59837	2.59837	2.92643	2.92643	2.92643	2.10848	2.00062	1.89977	2.14423	2.18247	2.52706	3.29071	3.32693	3.58214	3.8551	3.76661	3.40882	2.57842	2.77064	1.62058	1.40958	1.87931	2.52669	2.80294	3.4518	3.82642	4.08453	3.47034	3.85073	3.30842	3.16966	3.16966	3.05227	2.97982	2.7252	2.17075	2.56134	3.19858	2.92013	2.47027	2.47027	2.47027	2.47027	2.47027	2.36155	1.99319	1.64695
3.14415	2.92057	3.60124	3.48224	2.98286	2.80943	2.60683	2.79781	2.67157	2.67157	2.94665	3.3306	2.84124	2.7438	2.97439	2.87006	2.47483	2.61144	2.4977	2.79341	2.68948	2.78857	2.7871	2.75431	2.8195	2.88717	2.95834	2.93127	2.84609	2.93784	2.97959	2.94655	3.10067	3.02196	3.4394	3.4608	3.09462	3.02619	2.97424	2.8158	4.30372	4.48838	5.38321	3.16508	2.32519	2.53839	2.82371	2.21517	0.261039	2.19345
0	0	4.68924	4.68924	4.68924	4.68924	4.68924	4.68924	3.56665	3.56665	3.56665	3.56665	3.56665	4.33682	3.55967	3.13464	2.58392	2.77131	2.77131	1.9032	1.36342	0.89079	0.89079	0.635913	0.635913	0.635913	0.333636	0.333636	6.04541	6.14758	0.151609	0.0228973	5.99841	5.92687	5.69325	5.18342	5.18342	4.98554	3.12296	3.20938	3.20938	3.21372	3.21372	3.21372	3.21372	3.21372	2.52368	2.65513	2.65513	2.32649
5.92748	6.11232	6.28019	5.72337	5.12627	5.97829	5.28891	5.35574	5.68589	5.67499	0.263719	5.87294	5.65909	5.76397	5.59586	5.54147	5.46339	5.41619	5.28234	5.40982	5.43899	5.59749	5.59094	5.50071	5.67031	5.59179	5.50812	5.35284	5.43038	5.35741	6.10421	5.54071	5.87259	5.89882	5.86932	6.13817	0.524062	0.344524	0.306317	0.23571	0.228254	0.597245	0.644117	0.734283	0.745782	1.13514	0.659533	0.581476	0.402698	1.07217
3.9794	5.2136	5.54916	3.15646	3.12643	2.76731	3.72254	2.6056	2.3928	2.48545	1.61762	1.48768	1.48272	1.27805	1.82028	1.23585	1.98776	1.51182	1.72276	2.09143	2.28155	2.07084	2.03714	2.33817	1.32638	4.1679	1.99557	1.86132	5.79185	5.15949	4.80775	4.73351	5.43477	5.88714	6.093	0.23874	6.17448	6.25102	0.0631291	6.1452	0.0626512	0.217835	6.08276	0.184467	6.26076	0.0821803	6.26601	0.124006	0.197697	0.124834
1.23	3.01357	1.84252	1.28493	2.02539	1.40686	1.98648	0.721998	1.95505	2.39422	3.73788	3.57125	3.38245	3.41989	3.4711	3.74011	3.6365	3.42781	3.76528	3.73948	3.78212	3.81784	3.97736	3.60498	3.4049	3.4918	3.64909	3.65589	3.91967	4.03591	3.8304	3.99392	4.25293	3.88939	4.38853	4.12868	3.90722	3.92722	4.87255	4.43799	4.19911	4.22715	4.29118	4.48725	4.32256	4.60019	4.42829	4.40214	4.53123	4.64294
3.59806	3.29227	3.17669	3.34843	3.23477	2.8673	2.94817	3.05359	3.14497	3.31561	3.45746	3.53736	3.41011	3.4954	3.38246	3.9375	3.56298	3.59646	3.78059	3.59878	3.60477	3.61611	3.69629	3.69509	3.82566	3.96993	3.93391	3.56599	3.44082	3.34199	3.28516	3.25637	3.31531	3.15044	3.06258	2.88455	2.65349	3.10547	2.78778	3.16529	3.12576	3.12432	3.07111	2.80197	3.0145	3.22411	3.18602	3.22727	3.20112	3.24861
5.37882	5.32141	5.40507	5.44422	5.2172	5.15634	5.40489	5.35918	5.56431	5.49937	5.68412	5.65595	5.97916	0.16785	0.385563	0.158941	0.453154	0.0516976	6.19132	0.116846	0.27595	0.371635	0.0232	0.0645695	0.464334	0.112983	0.213488	1.45732	1.29463	5.38938	4.39947	4.65914	5.01382	4.83923	4.79655	4.787	4.36473	4.71976	4.51476	4.22021	4.3821	4.28211	4.20843	4.17941	4.2796	4.34718	4.27856	4.4093	4.59867	3.97458
1.76697	1.69482	1.78401	1.43478	1.43478	0.817691	0.429911	1.12603	2.10671	2.26789	3.1922	3.273	4.53246	4.90002	4.90605	4.63977	4.9263	4.93458	5.03322	5.01496	5.07792	4.91872	4.80549	4.66703	4.95616	4.81198	4.88473	5.00787	5.20993	5.40128	4.9403	3.05185	2.99364	3.93717	4.02939	4.35524	4.40378	4.36155	4.25106	4.19132	4.05817	4.20803	3.9623	4.01434	3.92218	3.92218	3.88777	3.88777	3.90072	4.03112
1.25474	0.911054	1.30546	1.20106	1.41562	1.34635	0.961919	0.961919	1.10471	0.99013	0.795974	0.795974	0.795974	0.895494	0.878526	0.528778	0.397258	0.456419	0.456419	0.51095	0.737764	1.07985	0.880197	0.115726	1.83249	1.83249	1.52304	1.67058	2.36443	2.36443	2.36443	3.89841	3.79195	3.54451	3.59427	3.66011	3.39986	3.38624	3.66915	3.67898	3.92805	3.59331	3.71493	3.71493	3.71493	3.71493	3.7731	3.7731	3.7731	3.34163
4.66338	5.89964	6.14303	6.0723	0.920709	1.32612	1.31244	1.11208	1.03192	1.07227	0.803751	2.71905	2.04809	1.41821	1.23524	1.05621	0.952302	1.07638	1.0525	1.04876	1.26807	0.919214	0.878472	0.700611	0.655038	0.417486	0.480322	0.861614	0.956397	1.1164	1.14608	1.12558	0.707389	5.874	6.23884	5.61418	5.47945	5.70382	5.71924	5.7641	5.94213	6.22443	6.22443	0.00777821	0.169267	5.86891	5.98148	6.0799	6.11864	0.311041
2.0944	2.0944	2.0944	1.83217	1.83217	2.03156	1.76998	1.76998	1.76998	1.76998	1.77679	1.89226	1.89226	1.89226	1.13209	1.47086	1.51515	1.35198	1.28249	1.28249	1.28249	1.48786	1.43285	1.24793	1.40918	1.54193	1.56551	1.59447	1.59447	1.41453	1.41453	1.37749	1.56316	1.54711	1.64677	1.90918	1.90918	1.88737	1.88737	2.19795	2.49086	2.49086	2.75919	2.47843	2.80152	2.50956	2.50956	2.80521	2.80521	3.33796
2.84461	2.70337	2.92333	2.92333	2.78037	2.87532	2.9285	2.64676	2.59938	2.5482	2.53326	2.4278	2.24836	2.3903	2.45799	2.42317	2.665	2.64193	2.84888	2.71315	2.6731	2.38794	2.61998	2.44687	2.35361	2.52567	2.43926	2.82006	2.85122	3.25337	3.4613	3.23578	3.26162	2.70465	2.61835	2.6469	2.95829	2.82686	2.9049	3.01657	2.85018	2.89747	2.98391	3.12288	3.09396	3.16737	3.16737	3.01789	3.03713	2.65748
4.865	4.7124	4.368	3.9284	3.9284	4.13738	4.23556	3.05769	2.17507	2.09719	1.6497	1.6371	1.89239	2.00317	2.31091	1.93846	2.0652	2.3183	1.86803	1.55416	1.4216	1.08441	1.05559	1.24076	1.46838	0.66001	6.28139	1.97927	3.07208	2.92359	2.98852	3.1496	2.57591	2.63773	2.38702	2.14811	2.16289	2.35435	2.38446	2.39749	2.49021	2.4744	2.42268	2.49358	2.51854	2.57002	2.33396	2.43157	2.49631	2.04497
3.43795	3.17381	3.2469	3.43736	3.3835	3.3835	3.3835	3.16812	3.16812	3.16812	3.4972	3.08436	3.08975	3.03219	2.97142	2.93324	2.93324	2.89976	2.70312	2.70589	2.66875	2.46934	2.54137	2.54137	2.74425	2.88562	2.77864	2.77864	2.69473	2.6844	2.53376	2.68581	2.68581	2.77682	2.86899	2.86899	3.07476	2.98621	2.48104	2.43525	2.32346	2.37365	2.37365	2.06486	2.02274	2.02274	1.95822	2.233	1.73791	1.37401
4.54847	4.84402	4.84402	4.84402	5.088	5.19927	5.3746	4.88872	5.30832	4.637	4.637	3.46735	2.12269	1.91852	1.67393	1.61045	1.54719	1.83293	1.85204	1.94475	1.87635	1.85383	1.69477	1.8195	1.96334	1.89661	1.86577	1.90273	2.0021	2.14223	2.1945	1.71245	2.20015	2.88357	2.59152	2.53695	2.76757	2.21767	2.27879	2.46706	2.36365	2.35257	2.23737	2.22365	2.37644	2.24223	2.05212	1.93456	2.06845	2.15952
3.14219	2.96673	2.96488	2.86755	2.78887	2.63168	2.75939	2.64207	2.46742	2.19316	1.98352	1.83163	1.79877	1.66441	1.70252	1.67303	1.72924	1.75732	1.74144	1.81481	1.79784	1.77469	1.71979	1.73603	1.76582	1.82086	1.92813	1.97291	1.96876	2.01274	2.02018	2.09353	2.0999	2.3217	2.39957	2.36352	2.42748	2.51841	2.41619	2.54057	2.49255	2.5827	2.50965	2.5554	2.46583	2.50177	2.5813	2.56419	2.56669	2.7385
3.50898	2.89592	2.78543	2.63241	2.76362	2.76362	2.71149	2.66193	2.73837	2.79403	2.62523	2.99062	2.83	3.11241	2.8352	2.85943	2.98111	3.45571	3.14758	3.31166	3.57073	3.54596	3.57915	3.65156	3.62008	3.54445	3.36026	3.31644	3.29922	3.08154	3.42476	3.36939	3.82065	3.84632	3.05742	2.86656	3.03045	3.19175	2.13561	1.50467	1.49893	2.03265	1.97144	1.83181	1.29153	1.23081	0.519307	0.734848	0.912313	1.00729
3.82271	4.03517	4.03517	3.95576	4.22382	3.9117	4.12081	3.81131	3.8364	3.722	4.12815	4.80662	3.125	3.00438	2.11867	2.03171	2.20632	2.28104	2.36654	2.53001	2.79071	2.80485	2.66705	2.30866	2.22203	1.83598	2.04169	1.98736	1.96381	2.37331	1.97358	1.82759	1.70812	2.27845	2.53987	2.39866	2.17019	2.06012	1.82041	2.06547	2.126	2.19762	2.21661	2.52038	2.27271	2.20222	2.19174	1.64786	1.9168	2.49104
3.83595	3.83595	4.44176	4.024	4.024	4.024	3.57523	3.57523	3.97056	4.49898	4.20595	4.20595	3.61154	3.69513	3.46532	3.33194	3.35113	3.10994	3.28948	3.28948	3.25354	3.46458	3.46458	3.62398	4.11602	4.11602	3.35538	3.18731	3.18923	3.18923	3.53878	2.37442	3.14465	3.14465	3.42368	3.42468	3.2728	3.53117	3.12905	2.8283	3.10551	2.7997	2.75691	2.75691	3.08329	3.08329	3.08329	3.08329	3.2071	3.56742
2.97427	2.95405	2.74175	2.88566	2.92085	3.07017	2.91791	2.66265	2.53909	2.70491	3.03982	2.98024	2.85076	3.11276	3.23716	3.19076	3.0435	3.14775	3.1036	3.24303	3.29337	3.15729	3.00997	2.87985	3.01296	3.11124	3.12032	3.06149	2.99008	2.97865	2.9867	2.838	2.67076	2.71727	2.67215	2.71235	2.66403	2.58756	2.61836	2.85723	2.91629	3.13982	3.12486	3.26982	3.15212	3.28661	3.45836	3.46081	3.82979	3.82361
3.13205	3.23381	2.65305	3.04735	2.72078	3.03696	3.32141	3.20322	2.86122	2.8944	2.9739	2.64497	2.82731	3.18761	3.45817	3.97261	3.47269	4.12178	2.6044	3.72522	3.74442	1.44563	0.163485	0.504307	0.578042	0.269882	0.0212423	6.06628	5.71079	5.91997	0.283115	0.87651	1.36261	1.65445	1.52996	2.01444	1.86191	1.85859	2.2742	2.51393	2.74604	2.46269	2.65213	2.38378	2.51839	2.31182	1.81755	2.13318	2.62536	4.17442
3.6372	3.18262	3.53849	3.08329	3.10174	3.28395	3.51376	3.39631	3.42315	3.25748	3.21467	2.99811	3.15107	3.15145	3.22793	3.23385	3.51968	3.62031	3.07691	3.11346	3.28832	3.6048	3.72656	3.64059	3.17069	3.45105	3.17936	3.44485	3.09305	3.71126	0.0707847	1.44228	0.262496	1.86722	1.78719	2.35393	2.47268	2.51546	2.46157	2.23665	2.5513	2.4389	2.52544	2.41983	2.70893	2.52306	3.00951	3.09774	3.34103	3.46878
3.39768	3.41058	3.02011	3.5266	3.5266	3.5951	3.34227	2.99208	2.85295	2.96296	3.13303	3.05939	3.2495	3.50431	3.34368	3.11116	2.99432	3.06549	3.11777	3.08228	2.84205	2.95096	2.95096	3.02541	3.12485	3.25672	3.19193	3.42459	3.41638	3.4791	3.08475	2.73274	3.35835	3.27449	3.43577	3.36702	3.36298	4.2483	4.20995	4.30238	3.6044	3.50656	3.50656	3.1681	3.62842	4.12768	3.79722	3.06389	3.06389	5.11794
6.0509	0.125491	6.05828	6.11453	0.367968	6.01555	6.01555	5.29252	3.71149	1.29942	2.35926	5.67338	1.71745	1.94585	1.97483	2.05619	2.11604	2.11406	2.25848	2.34716	2.33406	2.37024	2.41523	2.17667	2.17667	2.19808	2.18279	2.31165	2.25025	2.48904	2.43573	3.04176	2.54292	2.20456	2.39224	2.34157	2.38748	2.38748	2.31621	2.18642	2.18642	2.26841	2.26841	2.14924	2.09487	2.09487	2.09487	2.01571	1.8165	2.19217
3.67552	4.58344	4.10698	3.99269	4.27037	3.86441	3.99435	3.95349	4.09617	4.0953	4.0445	4.10696	4.21424	4.77775	4.6771	4.56658	4.43784	4.36488	4.28186	3.8808	3.82286	3.71391	4.0993	4.18478	3.50546	3.92324	4.21156	3.85487	3.71485	3.5202	3.45988	3.2788	3.08017	3.10314	2.60614	2.86992	3.03571	3.11855	3.34115	3.32996	2.96886	3.02783	3.07528	2.80472	2.90096	2.68988	2.85815	2.93181	2.802	2.96215
2.9955	2.54468	3.02546	2.48079	2.44121	2.64814	2.72531	2.64019	2.49723	1.9818	2.44597	6.00532	5.3828	4.91527	4.39688	4.95778	4.62386	4.50794	4.23758	4.18674	4.12696	3.99011	4.02201	3.95551	3.89692	3.83974	3.70305	3.71284	3.71294	3.58949	3.47105	3.48701	3.63255	3.35254	3.32589	3.04278	3.6123	3.27729	3.46019	3.24888	3.84095	5.11421	4.23358	4.83349	5.03323	4.64565	4.548	4.07988	3.82029	3.47796
2.04742	2.04742	2.04742	1.05642	1.05642	1.05642	1.05642	1.05642	1.05642	0.942306	2.27786	5.01284	4.21601	4.21601	4.21601	3.86752	3.47267	3.92698	3.86764	3.86764	3.83269	3.83269	3.83269	4.26993	4.43727	4.31977	4.19678	4.16436	4.42473	4.61929	5.17079	5.04473	4.67713	4.67713	4.60599	3.99095	4.0069	4.0069	3.56582	3.53554	3.53554	2.94583	2.94583	2.93529	2.88641	2.88641	2.88641	3.12408	2.74481	2.79628
4.66885	3.88067	3.8789	3.82692	3.94495	3.9796	3.93591	3.96345	3.77948	3.70152	3.77725	4.05603	3.84455	4.02223	3.97263	3.64702	3.43661	3.503	3.53698	3.45948	3.57941	3.53206	3.5623	3.67567	3.65825	3.6389	3.69278	3.51253	2.37589	2.66946	2.28358	2.52868	2.8088	0.364465	0.414456	6.12012	4.39136	4.26081	3.08605	1.46508	2.54265	2.37281	2.57708	2.12324	2.12324	1.87389	2.45178	3.26229	2.45792	2.45792
0	0.847121	0.847121	1.18561	1.2176	1.2176	1.2176	1.2176	1.2176	1.2176	1.67535	1.49328	0.51942	0.51942	0.493739	0.0877673	0.0877673	5.95174	5.08665	5.9472	0.00937633	5.23266	5.23266	5.62013	3.7516	2.89867	2.89867	3.14715	0.476036	1.8969	2.21232	2.21232	2.22032	2.25618	2.25618	2.189	2.34447	2.53097	2.54914	2.54914	2.73557	2.73557	2.60946	2.8252	2.8252	2.82161	3.45138	3.33333	3.47701	3.47701
3.75462	3.70587	3.70587	3.48365	3.40831	3.20999	3.35113	3.35113	3.06903	2.78698	2.73656	2.56807	2.87254	2.92451	2.92451	5.77409	1.72726	1.72726	1.80422	1.51225	1.27248	0.924217	0.767763	0.848612	1.17004	1.54767	1.39161	1.58741	1.51715	1.95201	1.56673	1.79778	1.98489	1.99436	1.90089	1.98162	2.31008	1.81888	2.13017	1.85001	1.95387	1.79219	1.8037	1.34792	1.58539	1.48112	1.48112	1.19721	1.2298	1.2298
1.48657	1.48657	1.48657	0.969679	0.692209	0.692209	0.692209	1.49022	1.49022	2.47657	2.3914	2.39819	2.39819	2.64244	2.83052	2.83052	2.83052	2.99241	4.25613	4.5134	4.5134	3.92112	3.23915	3.23915	3.23915	3.8808	3.8808	0.936943	5.77606	4.75273	4.75273	5.9374	0.823824	2.85237	1.27663	2.03417	2.03417	1.89448	1.63437	1.65581	2.13496	2.13496	2.13496	2.13463	2.13463	2.13463	2.13463	2.43734	2.43734	2.43734

## Sheet: FigS13.B.LowPL
3.30432	2.81004	2.21512	2.64651	1.99078	1.41014	1.06525	1.30852	0.643553	0.589351	6.17416	0.138284	0.0681245	0.197892	0.433221	0.573659	0.745187	0.266716	0.524834	0.55633	0.341381	0.423234	0.28974	0.389374	6.04625	5.86751	5.97937	4.98649	4.71485	4.12947	4.14386	3.92315	4.64862	4.9182	5.32307	5.36327	5.07605	5.00171	5.08455	5.28123	5.35314	5.48022	5.48661	5.56313	5.52557	5.55322	5.61513	5.61722	5.73452	5.60541
0.841256	0.854115	0.886282	0.981083	0.948154	1.01368	0.850241	0.855378	0.867829	0.798306	0.90069	0.73209	0.397919	6.23318	0.0708982	6.25885	5.79829	5.81232	5.30023	5.3829	4.77286	5.01174	5.04454	5.51599	5.05862	5.461	5.21574	5.25694	5.26498	5.54193	6.05375	0.358949	0.250019	0.116291	0.751949	0.71314	0.502105	0.314761	0.197776	5.92087	5.51009	5.33916	5.42222	5.2392	5.43644	2.24145	2.49675	2.90165	3.92585	3.6174
0.0382705	0.810515	1.1691	1.60094	0.956821	1.17386	1.49716	1.6406	2.06837	2.03423	1.99216	2.22325	2.4194	2.47942	2.49136	2.38579	2.16807	2.05894	2.21927	2.34184	2.25521	1.90015	2.35435	2.3234	2.27938	2.08012	2.30548	2.61081	2.97401	2.37227	1.88554	1.96898	1.66975	1.75256	1.94711	2.12264	1.69153	1.39749	1.84378	2.23408	1.54111	1.71903	1.59611	1.62656	1.29913	1.31693	1.40219	1.77244	1.22507	1.44317
1.58916	1.68068	1.68068	0.907856	0.907856	0.907856	1.0352	1.21974	1.1346	1.1346	1.83746	2.14021	2.25436	2.40157	2.64574	2.8393	2.7085	2.76742	3.21478	3.26791	3.1216	3.25397	3.1609	3.4039	3.48721	3.62804	3.23896	3.03599	3.04774	4.13793	4.162	3.68495	5.53357	4.40631	5.13412	6.05416	2.26878	1.50553	1.61326	1.29425	1.95283	2.04264	2.30207	2.25244	2.25244	2.46871	2.6793	2.6315	2.45306	2.60611
4.43834	4.64825	4.31106	5.51473	5.73141	6.12719	0.0215165	6.14533	6.00544	0.417876	6.21172	0.685075	0.567593	6.20264	5.68556	5.23989	0.105022	0.142918	6.03244	6.02212	5.93971	5.41801	6.24648	5.14903	5.56324	5.66199	5.68359	4.95698	4.92064	4.97829	4.79062	5.37763	5.10057	5.81003	0.357197	0.917758	1.51109	0.902198	0.562245	0.458773	5.55663	5.96578	5.04461	4.45425	4.51898	0.523717	6.11157	0.111329	0.300905	1.80483
4.86716	4.6954	4.88941	4.80158	4.77303	5.13801	4.93202	4.93867	4.85396	5.00926	5.55841	5.82313	6.01271	5.98576	6.16326	5.69996	6.00488	5.84227	0.517147	6.26078	0.436713	1.25159	5.75648	3.39306	3.47738	3.47085	3.03462	3.52682	4.04046	4.17958	4.25984	3.98366	4.12808	3.74913	3.64582	4.2527	4.03713	3.82842	4.69259	5.36892	5.05873	5.65512	5.65512	5.97338	5.85673	6.1329	0.203187	5.67321	0.138473	0.138473
1.71222	1.63407	1.89027	1.86057	2.01041	2.07533	1.97174	1.85693	1.94153	2.63308	3.23917	3.59227	3.71691	3.78782	3.97135	3.84583	4.12962	4.34357	4.15281	3.94761	3.7448	3.99504	4.13878	4.35951	4.10743	4.43793	3.8028	3.3473	3.82836	3.56482	3.56415	3.55451	3.20377	3.53857	3.18354	2.98855	3.19575	3.12222	2.78038	2.66271	2.61868	2.36192	2.3901	2.4559	2.59679	2.56661	2.46689	2.27225	2.27225	2.18536
4.15439	4.15439	0.051676	2.91113	2.25141	2.17581	2.28077	2.6232	2.6232	2.68247	2.93089	2.63704	2.69281	2.59504	2.81668	2.88683	2.84026	3.43049	3.57015	3.61755	3.5423	3.99915	3.86727	3.92347	3.6363	3.41093	2.89489	2.58554	3.01519	3.37198	3.46954	3.23036	3.23666	2.96775	2.65281	2.57849	2.6222	2.57534	2.55341	3.0789	3.28892	3.4472	3.4472	3.43159	3.45247	3.6822	3.69363	3.57249	3.39901	3.49194
5.93507	6.13728	0.295552	1.20248	1.16876	1.15047	1.00481	0.823685	0.577672	0.942394	1.04022	1.18281	1.57104	1.21772	1.44302	1.24023	1.2386	1.45502	1.41932	1.44248	1.35663	1.28087	1.25026	0.938899	1.27041	1.23574	1.34949	1.31124	1.38356	1.47549	1.22197	1.38944	1.37388	1.47057	1.40451	1.30569	1.29914	1.32772	1.3994	1.41379	1.47261	1.53139	1.51682	1.61267	1.60133	1.52972	1.6958	0.965371	1.68199	1.40724
2.8295	2.8295	2.8295	2.64564	2.64564	2.4412	2.39604	2.39604	2.55242	2.12193	2.13701	1.73056	1.4036	0.869783	0.869783	1.33348	0.688121	0.725893	0.98942	0.722902	0.0355929	5.87789	6.21809	5.85456	5.33195	5.86474	0.609543	5.67866	4.95192	5.57714	6.0405	6.09447	5.33008	5.29043	6.27604	0.759789	0.593297	0.845361	1.05876	1.25811	1.38157	1.38157	1.29583	1.21592	1.44067	1.44067	1.44067	2.1523	2.1523	1.84261
2.34593	2.34593	2.34593	2.34593	2.41247	2.31942	2.47996	2.31166	2.27835	2.29422	2.23406	2.45289	2.273	2.18365	1.55885	2.71457	2.71855	0.220772	0.769737	0.420797	5.05958	5.05958	5.04708	4.97739	4.88639	4.74809	4.47835	4.67151	4.45665	4.53883	4.41382	4.26231	4.21692	4.24984	5.30794	4.89069	5.46955	5.08868	6.06466	0.496466	0.10266	0.420649	0.420649	0.420649	0.515841	0.506511	0.392176	0.495305	0.512285	0.512285
0.35169	5.95123	5.95123	5.95123	5.95123	5.95123	5.95123	5.95123	3.20152	0.590053	3.06768	2.08658	0.80732	1.99333	1.65536	2.17679	2.95821	2.55856	2.05967	6.08231	0.72621	2.0671	1.58293	0.457105	0.15726	0.158561	6.27261	5.893	6.06144	6.07813	5.86554	6.14716	6.02365	5.76289	5.8018	5.59643	5.54146	5.18541	5.69416	5.61677	5.5239	5.24792	4.74686	4.41228	4.36541	4.36541	4.20925	4.53058	4.2971	4.2971
1.57604	1.30261	1.99438	1.54774	2.43183	1.983	1.78544	1.83165	2.69104	2.27437	2.07481	2.04351	2.11113	1.4303	1.97165	2.23172	1.54509	1.5052	1.06018	1.05685	1.01389	1.18953	0.819143	0.788839	1.01704	0.29693	0.625869	0.588144	0.715189	0.898881	1.42537	1.88542	1.64114	1.51905	2.73655	2.53396	2.16287	2.49947	2.60034	2.58035	2.90154	2.92585	2.45578	2.34481	2.49124	2.5637	2.61301	2.79842	2.84906	3.01031
1.87232	0.720903	1.81672	2.51898	2.86631	1.88977	2.34977	1.95761	2.16469	2.21712	5.70494	5.09264	5.29676	0.195264	2.53917	1.62555	1.85053	0.92641	0.725032	0.286091	6.18477	6.0676	0.283066	0.100345	0.0245016	0.0510059	0.0353013	0.0773525	0.252763	0.260945	0.224192	0.149926	0.0539648	6.18493	0.0850396	0.120332	0.0287985	0.770603	1.03758	0.968706	5.89072	5.72838	5.30221	3.89941	3.58223	3.44429	3.76533	3.81088	3.66979	3.73225
5.05591	4.55142	4.75457	4.5745	4.77428	4.71476	4.83138	4.87759	4.87348	4.82773	4.80614	5.043	5.22956	5.14699	5.1785	5.10232	4.82434	4.93948	4.89657	5.12188	5.01279	5.06438	4.85465	4.59729	4.54944	4.36503	4.4865	4.26225	4.06861	4.08087	4.00033	4.44166	4.8888	4.63168	4.74672	4.46096	4.33071	2.07032	5.64533	0.683616	5.41263	5.52244	5.80616	6.18315	0.559052	6.03578	0.0823725	5.63628	5.93127	5.97517
1.73816	1.43333	1.43333	1.76365	1.76365	1.95723	1.95723	1.95723	1.95723	1.73079	1.55916	1.34739	1.13969	1.59939	3.19356	4.27396	4.174	4.75925	5.3925	5.05743	5.64106	5.75937	5.83077	5.8142	5.70958	5.86034	5.86034	5.76311	5.63656	5.68077	5.64124	5.68818	5.59653	5.6255	5.62128	5.54757	5.57103	5.60179	5.39507	5.39507	4.95468	5.01629	5.01629	4.64371	4.64371	4.64371	4.64371	4.64371	4.06501	4.50359
3.56985	4.00695	3.98885	4.23791	4.16931	4.26005	4.18437	4.2337	4.22678	4.10323	3.94603	3.91771	3.7343	3.92724	3.92495	3.84122	3.9885	4.00037	3.88282	3.53193	3.44334	3.38032	3.43293	3.13434	2.82928	2.69105	2.57396	2.92611	3.08273	3.06055	3.67023	3.40059	3.50597	3.77524	3.39903	3.50969	3.35012	4.14968	4.11856	3.75485	3.96588	3.95522	4.00466	3.93074	3.70515	3.76686	3.92941	4.07537	3.98764	3.58621
0.188784	6.22296	5.86761	5.86548	0.981676	4.62429	2.46547	2.31228	3.28084	3.48264	3.26695	3.79387	4.84169	4.41426	4.0239	3.75469	3.27273	3.20562	3.54468	3.41154	3.60603	3.69814	4.09028	3.16555	3.17162	4.71126	0.00659206	6.00104	0.438755	1.37497	2.0363	1.90367	1.97856	1.79843	2.08658	2.42598	2.65816	1.67336	1.23483	1.36576	2.15515	2.0501	2.70102	1.98165	2.35997	2.43995	3.13166	3.10388	3.22419	3.5802
4.30089	4.37753	4.11213	3.81056	4.72576	4.74224	5.85052	4.26876	5.88838	5.30845	5.53723	5.10648	4.94568	4.89617	5.13505	4.89392	4.86272	5.35445	5.88521	6.15097	5.81853	5.68536	5.67039	5.3309	4.98789	5.06507	5.03944	4.67066	3.99481	4.04205	2.22698	2.17184	2.76389	2.9843	2.225	3.15981	2.35127	3.61438	3.43123	2.91114	2.87877	2.63997	2.69443	2.80541	2.80688	2.643	2.12818	2.39251	2.81908	2.35539
2.58089	2.73694	2.91343	2.91343	2.91343	2.91343	2.61282	2.61282	2.82083	2.82083	2.63386	2.64502	2.32938	2.51295	2.33319	2.33319	2.22701	3.17764	4.00675	4.51511	4.70475	4.70475	4.70475	4.7145	4.44536	4.75908	4.57011	4.11404	4.11404	4.38895	4.38895	4.26247	4.26247	4.26247	3.88525	4.10731	3.96287	3.53438	3.66232	3.61581	3.61581	3.61581	3.61581	3.36757	3.36757	3.13906	3.13906	3.13906	3.13906	2.06178
0.816714	0.816714	1.57595	1.23113	1.23113	1.23113	1.34447	1.6013	1.6013	1.6013	1.59754	1.11857	1.57833	1.67852	0.322263	0.858192	0.578142	0.751574	0.699587	0.530299	0.193771	0.6031	0.337175	0.337175	0.244211	0.758998	0.642125	0.629044	0.911282	0.981361	0.975446	0.975446	1.16354	0.865782	1.52213	1.15441	1.49241	2.65082	3.91088	5.38897	5.70141	5.70141	5.27173	5.21471	5.00814	5.22424	5.61844	5.35333	5.37721	5.37721
4.43994	6.04657	6.04657	5.14642	5.14642	3.11461	3.11461	2.09647	1.71253	1.46755	1.11351	0.470062	0.449361	0.636557	0.327878	0.480785	0.691647	1.22762	1.22762	1.3221	0.764773	1.18098	1.24625	1.65889	1.73508	5.03071	5.15181	5.00927	4.81295	4.58308	4.26494	4.40231	4.47919	4.44695	5.25531	5.49681	5.18293	5.24207	4.8999	5.06905	5.05321	5.25467	5.35302	5.57709	5.57709	5.51167	5.75055	5.75055	5.90368	5.90368
1.93326	1.80483	1.56168	1.41897	2.09353	1.37518	1.38297	1.27991	1.01833	4.13852	5.14939	4.86305	5.10794	4.65584	4.94585	4.84077	5.02718	5.29224	5.5205	5.35625	5.04215	4.98051	5.30005	5.14992	4.90472	5.35003	5.11617	1.10879	0.783689	1.73665	1.21218	1.17481	1.14681	1.62684	1.68385	1.87759	2.029	1.73282	1.92727	1.83519	1.65724	1.62724	1.41792	1.48478	1.2947	1.10289	1.74218	1.09167	2.09252	3.23141
4.60776	4.38973	4.29142	4.32403	4.58642	4.39862	4.5161	4.6145	4.50185	4.6509	4.51913	4.48583	4.15367	3.23352	3.11798	3.01517	2.99883	3.2735	3.02332	2.90219	2.73426	2.95493	2.83465	2.60458	2.48494	2.43212	2.32078	2.47386	3.93114	4.21098	4.47512	4.95547	5.08296	5.03266	5.14615	5.54049	5.50705	5.55311	5.71703	5.81289	6.00445	5.9107	5.75652	5.73052	5.82087	5.89199	0.202604	0.154931	0.262652	0.350508
5.48242	5.65174	5.63463	5.7637	5.58939	5.49144	5.19012	5.17182	4.71427	4.98855	4.69839	4.74769	4.26414	4.26388	4.05331	4.39959	4.16306	4.06228	3.75884	3.7309	3.59318	3.60965	3.93773	4.7258	5.0773	5.27274	5.79674	5.90987	5.4878	5.95119	0.197826	6.06742	5.80987	5.6547	5.8721	5.712	5.91692	5.72643	5.01261	5.34839	4.33284	4.10845	2.59747	3.02023	2.68485	2.57149	2.2817	2.63807	2.23268	2.63351
3.73381	3.93781	3.64849	3.58806	4.30914	4.59532	4.77181	4.17234	4.52129	4.242	4.77495	4.54438	4.84772	5.34042	5.36644	5.94252	6.02111	5.9318	6.1873	0.100081	6.22484	0.202219	0.44149	0.907963	0.889409	0.614638	0.820329	0.80244	0.501379	0.520124	1.40289	1.53503	1.56514	2.25059	2.85788	2.94162	3.1975	3.47392	3.71803	4.22876	4.33687	4.33687	4.34183	4.34183	4.21475	4.5315	4.17533	4.17533	4.40293	3.44452
5.8414	5.8414	5.8414	5.8414	5.8414	5.8414	4.37334	4.37334	5.03161	5.03161	5.03161	5.03161	5.03161	5.03161	4.03136	4.26117	4.26117	3.68663	3.68663	3.68663	3.68663	2.91622	2.91622	2.91622	2.92963	0.64639	1.13692	1.13692	1.50561	1.50561	1.50561	1.50561	1.50561	1.46603	1.34342	1.34342	1.34342	1.34342	0.812201	0.734918	0.664438	0.664438	0.664438	2.69577	2.69577	2.69577	4.69277	4.69277	4.69277	4.69277
1.08307	1.4019	1.60894	1.22093	1.00843	0.863534	0.863534	0.419909	0.417258	0.548678	0.57484	0.824313	0.05003	0.717492	0.62114	0.34129	0.370406	0.782611	1.95535	1.54493	0.825834	3.79618	3.79618	2.81354	2.87233	2.47927	2.99713	3.27612	3.16848	2.56314	2.36545	3.76359	2.60065	2.62869	1.5652	2.2018	0.5976	0.5976	1.85144	1.27024	1.20786	1.08657	0.450995	5.17693	0.570992	2.74782	2.85824	2.62844	2.62844	2.62844
0.372797	0.434884	5.68976	6.16855	5.86536	0.455626	5.61155	5.82175	5.64478	5.49031	5.63185	4.83868	4.44835	4.25001	4.37171	4.77991	4.71922	4.426	4.35888	4.35813	4.2912	4.44108	4.3734	4.57783	4.34492	4.41896	4.11738	4.24704	4.61603	4.20604	4.36194	4.08021	4.01456	3.79119	3.63479	4.38344	3.85643	3.79843	3.36045	3.12463	3.22687	3.31545	3.33494	3.3164	3.43575	3.31615	3.43519	3.6096	3.46189	3.36799
1.10341	1.55224	1.90667	1.90667	1.90667	2.18214	2.18214	1.91702	2.2885	2.01096	2.78571	2.8856	2.77423	3.13619	3.66805	3.37796	3.40205	3.59785	3.73156	4.03868	4.04359	4.04536	4.04536	4.16482	4.11693	3.87603	3.50502	2.95349	2.85859	3.33611	3.5258	2.21175	2.66636	2.80584	2.97483	1.93437	1.43051	1.1511	1.63791	1.46641	1.46641	1.46641	1.6525	1.36001	1.68828	0.928964	0.68581	0.74083	0.74083	0.74083
2.73683	2.73683	2.73683	2.36534	2.36534	1.61434	1.61434	1.61434	1.61434	1.61434	1.61434	1.54515	2.38034	5.80613	6.09392	0.0564653	0.34561	0.34561	0.0867985	0.0867985	6.13775	6.13775	5.94261	5.94988	5.94988	5.64586	5.64586	5.69414	6.06485	6.0104	1.09667	2.09237	1.51785	5.38053	5.86579	5.44498	4.55117	4.82862	4.82862	4.82862	6.26798	6.26798	6.26798	1.1029	1.1029	1.89075	2.90554	2.90554	5.99715	5.99715
1.16405	1.14966	1.08799	0.988195	1.07818	1.05082	0.741078	0.900362	0.855843	1.0914	1.34438	1.06583	1.03469	0.711716	0.953615	0.38428	0.692948	0.30012	0.217963	0.165221	0.245228	0.533367	0.320661	0.243252	5.69288	5.62446	6.22512	6.21042	5.03839	4.50977	4.04034	3.93584	3.4206	3.47709	3.47709	3.57153	3.30097	3.65083	3.25182	3.33086	3.51599	3.55054	1.47774	1.10304	1.48182	6.26893	1.20759	5.79176	6.06612	6.07154
3.8644	4.26968	3.76711	3.88244	3.92573	5.0612	4.76961	4.83288	5.04605	4.93161	5.17834	5.17839	5.2253	4.948	4.56848	4.70573	4.55039	5.08624	4.64127	5.00579	5.84769	5.65381	5.16229	4.56538	4.66353	5.05697	4.19938	4.95381	4.54342	4.50197	3.82004	4.31832	4.82323	5.04488	5.07753	4.76084	5.0481	4.85659	4.50453	4.54102	4.2415	4.41775	4.37999	4.32013	4.32031	4.13272	4.22408	4.18854	4.41752	4.58093
1.82634	1.74314	1.79377	2.10042	1.75717	1.52522	1.42873	1.7199	0.968673	1.51434	1.62498	1.60895	2.15377	3.01228	1.79853	2.78184	3.24035	3.21539	3.17017	3.22512	3.31228	3.57367	3.56354	3.79696	3.83474	3.89192	3.47279	4.39161	3.83569	4.37898	4.17572	4.92525	4.82718	5.15074	4.97729	4.98095	5.03643	5.08828	5.26116	5.00082	4.74881	4.65907	4.76032	4.48459	4.25463	4.23659	4.19703	4.34464	4.39809	4.24403
1.33727	1.33727	1.33727	1.33727	2.14951	2.14951	2.14951	2.42298	2.37221	2.13686	1.79692	1.31181	1.36802	2.00373	1.86794	2.00238	1.88742	1.99063	1.79212	1.84684	1.83585	1.86107	1.82208	1.98116	1.93243	1.74979	1.51158	1.87099	2.20323	2.31973	2.4887	2.43157	2.6284	2.74879	2.95004	2.77223	2.95847	3.02085	3.11895	3.20531	3.25253	3.48686	3.38744	3.48551	3.43998	3.90566	3.8352	3.8352	3.6441	3.6441
3.31064	4.60143	4.58459	5.43371	5.62904	5.58603	5.72609	4.41846	4.65625	4.15226	3.87528	3.75675	3.61889	3.47037	3.40611	3.24192	3.82065	4.03393	4.48871	3.74425	3.87093	3.69055	3.71824	3.68591	3.88841	4.05422	4.10777	4.57485	4.47212	4.77585	5.28454	5.41604	5.56431	5.63162	5.1517	5.67651	5.30971	5.46127	5.61027	5.4302	5.62376	5.76865	5.72212	6.13586	6.26263	0.149456	0.232722	5.54358	3.46028	4.08601
5.46663	5.46663	3.37144	0.0522872	0.461242	0.29121	5.57496	5.07064	5.36245	5.55311	5.45831	0.0656806	0.635628	0.966874	1.23794	1.45982	0.990674	0.968486	1.09947	1.23055	1.42342	1.84392	1.89452	1.84755	1.89669	1.91475	2.0423	2.16645	2.23432	2.3698	2.4029	2.47908	2.84139	2.72947	2.91053	3.02813	3.40837	3.44952	3.60588	3.85801	3.97681	4.02901	4.04052	4.06581	4.05533	4.125	4.10914	3.97712	4.07677	3.92738
5.79227	5.8392	5.8392	5.8392	5.81061	5.74941	5.64315	5.69767	5.8152	5.8152	5.79028	5.70397	5.43967	5.23171	5.07939	4.88981	5.00965	5.00965	5.18772	4.61685	4.61685	4.89673	3.96226	3.6445	2.87647	2.87647	4.71995	3.68919	4.15411	4.58811	4.48324	4.14428	1.3587	1.66622	2.75734	2.41849	3.96904	3.96904	4.34991	4.16518	4.24829	4.24829	3.97861	3.72671	3.9949	4.51965	4.22126	4.22126	5.10025	4.42014
4.37054	4.57421	3.70425	4.59026	4.8251	4.62566	4.93444	4.8546	4.83002	4.80165	4.7997	5.26417	4.98192	4.57013	5.62162	5.10003	4.05047	3.22846	3.59701	3.45201	3.1883	2.89099	3.22677	3.33364	3.64881	3.60411	3.80555	3.03839	2.6864	3.0118	3.03716	2.54451	3.05724	2.05738	1.75274	1.46362	1.32223	3.37003	2.04185	3.17246	1.6691	1.83335	2.11801	2.34574	2.48228	2.39149	2.19516	1.85874	1.6034	2.0872
0.167777	0.384803	0.384803	0.384803	0.384803	0.384803	0.384803	0.384803	0.384803	0.384803	0.438164	6.17349	0.136921	0.0227978	5.46659	4.89174	4.79685	5.13231	6.03379	0.0534218	0.365497	0.365497	0.365497	0.131565	0.131565	0.131565	0.984492	1.04941	0.681616	0.587949	0.723117	0.817397	0.903561	1.04384	0.852168	1.45637	0.701331	1.07726	1.10093	1.65358	1.55888	1.72359	1.72359	1.94324	4.66	3.05957	3.05957	3.05432	2.73898	2.73898
1.29266	1.29266	1.29266	1.15102	1.15102	1.15102	1.15102	1.39751	1.39751	1.39751	1.47245	1.45688	1.45688	1.43256	1.43256	1.74433	1.41425	1.68924	1.81464	2.14123	2.14123	2.10922	2.11528	2.19911	2.19911	2.26833	2.2987	2.2987	2.40564	2.49729	2.49729	2.71025	2.94062	2.72916	2.76764	2.9616	2.66612	2.59708	2.57908	2.44159	2.50363	2.47637	2.47637	2.13254	1.94115	1.94115	1.94115	1.94115	1.94115	1.94115
3.20134	2.93414	3.01514	3.04867	2.95844	3.02559	3.02559	3.15612	3.28331	3.1569	3.03831	3.02397	2.98654	3.32538	3.85093	3.95533	4.08067	3.87553	3.94096	3.94096	3.99065	4.00207	4.10515	4.36503	4.46546	4.43311	4.56157	4.58972	4.56187	4.37285	4.46874	4.38198	4.80495	4.6437	4.57939	5.25694	4.84574	5.01508	4.85764	4.93976	4.81309	4.54067	4.54067	4.54067	4.38425	4.36047	4.34944	4.72325	4.72325	4.49738
4.28573	4.28573	4.35275	4.36583	4.30632	4.26853	4.28629	4.11189	4.32559	4.46185	4.43643	4.48357	4.07404	4.23594	3.24678	3.01423	3.17699	3.58096	3.82603	3.45879	4.18958	3.71087	5.71476	5.47769	5.17513	5.11254	5.29975	5.03636	5.29969	5.32959	5.37258	4.45617	4.33267	5.50645	0.196302	0.956231	1.00856	1.17201	1.19298	1.16711	2.45099	2.02219	1.10213	1.47558	1.74835	1.98669	1.83956	1.34037	1.21887	1.00491
4.43174	4.40722	4.36513	4.43939	4.03698	4.09869	4.38281	3.80647	3.95327	5.02029	5.38071	4.43268	3.59837	2.75722	2.05049	1.89679	1.12726	1.21976	1.12963	1.01657	1.12957	0.955738	0.747123	0.61863	0.478542	0.507178	0.612038	1.13209	0.928704	0.819874	0.812801	0.867706	0.890404	1.11509	0.934045	0.828457	0.857224	0.804108	0.543687	0.781754	0.822137	0.960249	1.00946	1.19948	0.978202	0.835212	0.99944	0.929845	0.942714	0.909266
5.66855	5.53479	5.84146	5.84146	5.84146	5.52258	5.57019	5.35018	5.35018	5.35018	5.60691	2.71566	2.8576	1.72937	2.0531	1.48347	1.27129	1.50158	2.02231	2.14121	2.41535	2.23908	2.41465	2.26963	2.45769	1.9655	1.98072	2.12874	2.10431	1.82064	0.98284	2.08252	0.445609	1.45976	5.50125	5.0241	4.53927	3.8737	4.18534	4.40021	4.80457	5.76895	5.07346	4.30846	4.27156	3.73223	4.80881	3.65341	3.99824	3.99824
5.77906	5.77906	5.77906	5.77906	5.77906	5.77906	5.77906	5.77906	5.77906	5.77906	5.7463	6.00548	5.5236	5.89694	5.89694	6.1318	0.125836	0.798236	0.604661	0.445166	0.445166	0.445166	0.34502	0.34502	0.0977169	0.0977169	0.0977169	0.0977169	0.313728	0.799613	1.241	1.13612	1.13612	1.13612	1.06015	5.9669	5.77691	5.08144	0.0606055	0.438439	0.438439	0.438439	0.724267	0.724267	0.724267	0.724267	0.423004	0.573567	0.109562	0.109562
5.94324	0.534892	0.564681	0.705071	0.581678	0.581678	0.335822	0.220036	0.45593	0.45096	0.343855	0.365627	0.297228	0.164163	0.354623	0.686876	0.491468	0.740443	0.56582	0.0908576	6.00432	5.87718	0.227113	0.406431	0.320207	0.430731	4.86907	5.62846	5.04285	4.39738	1.91973	2.6071	2.82773	3.18235	3.17372	3.1465	3.09876	3.05574	3.08805	3.33574	3.49253	3.49253	3.31284	3.31284	3.24267	3.29347	3.27617	3.27493	3.4021	4.16595
4.45622	4.35776	4.56651	4.60881	4.6499	4.68603	4.65642	4.60412	4.5964	4.66914	4.96185	5.14917	4.64422	4.72774	4.37052	4.0031	1.43252	1.18444	1.32765	1.43231	1.47472	1.41852	1.54148	1.6554	1.69002	1.61003	1.44712	1.29582	1.51745	1.17786	1.17204	1.30444	1.31845	1.43126	1.37835	0.852618	0.618668	0.702905	0.911006	1.22014	1.09082	1.01603	0.72802	0.860132	0.979411	0.975343	0.872457	1.1724	0.892542	0.749674
4.73191	4.08352	4.39129	4.528	4.52573	4.54027	4.40608	4.49638	4.51013	4.82307	4.60285	5.05491	4.50022	4.93134	4.17658	3.52497	3.41479	3.24927	3.13179	2.49998	3.55576	3.92726	4.08409	2.64202	4.04466	4.11746	3.90823	4.00067	5.02644	5.1215	5.69065	5.90254	5.91435	5.81066	5.85171	5.75383	5.63607	5.65356	5.90169	0.0250879	6.04511	6.19016	0.0649103	0.042193	6.20963	6.12126	6.09774	6.24007	1.20586	1.66871
5.4737	5.2867	5.50382	5.52326	5.14218	5.08501	5.25211	5.37277	5.39543	5.30036	5.24947	5.13303	5.21369	5.32764	5.50662	5.65784	5.20457	6.0202	0.0902951	0.882446	0.624517	0.843665	0.850825	0.592722	1.00439	0.436596	0.710238	1.05167	1.0552	0.692249	0.923942	0.79524	5.97024	0.0459365	6.27944	5.15909	5.40471	6.09151	5.74247	5.62917	5.43017	5.29162	5.63644	5.48895	5.45233	5.55216	5.58319	5.51536	5.72339	5.66874
2.63377	2.37618	2.35243	2.28764	2.52237	2.64168	2.47307	2.54205	2.6303	2.79865	2.86746	2.92478	3.05577	3.03014	3.0684	3.03954	3.16222	3.53047	3.56402	3.90848	3.88156	3.7337	3.70703	3.96696	4.08541	4.17415	4.23155	3.70408	3.69228	3.90279	3.84015	3.98392	3.86107	3.96375	3.70293	3.21578	2.40308	2.7364	2.78499	3.08695	2.77139	2.79916	2.86272	3.08532	3.44809	3.44809	3.54694	3.50417	3.32468	1.91428
0.980675	0.980675	1.36266	1.60136	1.60037	2.03648	1.43594	1.43594	1.43594	1.43594	1.49276	1.49276	0.73726	4.48831	2.96887	2.46866	3.61774	0.11497	5.91985	0.245603	0.303108	6.22127	5.88246	6.11455	5.94936	6.09293	5.87284	5.87284	5.81798	5.77347	5.77278	5.43636	5.66965	5.23551	5.09175	4.56331	4.16696	4.06506	3.90111	3.79792	3.73189	3.46854	3.37771	3.37771	3.11716	3.11716	3.03025	3.14274	3.12209	2.63396
6.24891	1.13796	2.48022	2.30499	1.9377	2.49635	2.49876	2.95057	2.95057	3.79026	3.00004	2.47342	2.16488	2.37936	2.18561	1.12354	1.68807	0.507047	5.30205	5.60979	6.06395	5.45105	5.3473	5.54576	5.56253	5.89933	0.433205	0.857106	0.728487	0.288034	6.10744	0.112984	0.618323	0.0816236	0.277371	1.32714	1.16372	1.50249	1.24332	1.98116	2.12132	1.69611	1.35759	1.48712	5.1384	5.32726	5.37298	4.38502	0.848096	0.631877
3.91762	4.15747	3.89677	3.87986	4.26958	4.24679	4.26191	4.33672	4.06357	4.08908	4.27075	4.28602	4.38243	4.07968	4.67401	5.11633	6.18204	3.84367	0.694297	0.365392	0.354883	5.99704	4.3626	5.33356	4.81621	3.62905	0.077185	5.31366	4.99607	1.51986	0.114962	0.760021	5.9246	1.10609	3.81129	5.65686	5.28022	3.93608	3.72382	3.11449	2.29231	3.0521	3.06603	5.57497	5.74782	6.08385	1.56509	5.02787	5.48675	5.45865
4.95893	4.95516	5.19358	5.74231	5.74231	5.23657	5.34271	5.1602	5.04935	5.34226	5.21915	6.13052	5.78335	0.0364443	0.355034	0.0108561	1.41704	1.49888	1.58679	1.46145	1.56221	1.55618	1.41761	1.38156	1.63761	1.80073	1.69052	1.7548	1.48137	1.60342	1.55528	1.00814	1.24732	0.869145	4.61312	4.96743	4.68313	4.50877	3.87451	3.57767	3.51805	3.51805	3.68953	4.17395	3.95312	4.09255	3.60682	3.63175	3.4131	3.23448
5.56523	5.74972	5.85131	5.90097	5.85927	5.62305	5.25991	4.95874	5.06044	5.02677	5.29051	5.77107	1.2203	1.57222	1.68609	1.47421	1.51953	1.71142	1.86683	1.97363	2.31819	2.11634	2.15488	2.20161	1.94353	1.74504	1.72732	1.5773	1.52797	1.13953	1.73386	2.2192	1.0243	3.15346	4.08689	5.38838	6.08057	5.7578	5.79932	5.42348	5.12781	5.60798	5.48058	5.13982	5.07205	4.67848	5.41748	5.23448	5.34111	5.71777
1.70111	1.73636	1.87865	1.87012	2.25574	2.32822	2.27489	2.37958	2.31469	2.50742	2.42625	2.52994	2.47912	2.61221	2.71961	2.87058	2.96844	3.29343	3.05634	3.07816	3.09118	3.2097	3.02239	3.67254	4.63365	5.05534	5.24002	5.46399	5.85274	5.77486	5.66943	5.75844	5.87619	6.06902	5.99552	5.67987	5.33975	5.17878	5.19172	5.28982	5.1822	4.71096	4.45972	4.74251	4.28498	4.24965	3.95753	4.03896	3.93559	4.0466
1.582	1.6931	1.43524	1.21165	1.01565	1.00687	0.920128	0.796651	0.938512	1.02887	0.346151	0.322711	5.76997	5.29356	5.78644	5.50218	5.29742	5.12827	5.21548	5.19777	4.84518	4.88969	4.86069	4.90022	5.03032	4.94666	5.11593	5.08789	5.04613	4.55396	5.59074	5.33793	5.53324	5.54014	5.3382	0.294335	0.271418	0.11123	1.40089	2.33681	1.60613	1.78846	2.01715	1.97963	1.8249	1.86594	2.01898	1.4075	1.96252	1.87362
5.31436	5.33966	5.33966	5.41761	5.60397	5.50122	5.52951	5.64906	5.73616	4.8369	3.63276	4.78768	4.60057	4.32014	6.04893	5.13435	4.63652	5.95058	0.569824	1.5674	3.36738	2.86175	3.15125	3.81824	4.79824	5.37074	5.43633	5.75439	5.93202	0.116344	0.730134	0.230565	5.75642	0.459173	0.868685	0.854719	0.698276	0.698276	0.712783	0.594379	0.439608	0.554833	0.418745	0.418745	0.418745	0.418745	0.174516	0.174516	0.174516	6.07088
3.38693	3.38693	3.74969	0.860307	3.64669	3.29292	3.78435	3.85493	3.96328	4.38699	4.26634	4.1587	4.3545	3.88343	4.37477	5.08374	5.69672	5.61375	5.98623	6.13236	6.06639	5.66401	0.127057	6.27984	0.161391	0.159026	0.174131	0.39618	0.460551	0.51607	0.631758	0.426226	0.378877	0.504588	0.505923	0.812974	0.991494	0.86284	1.04637	0.982763	0.904505	0.855056	0.818754	0.942553	1.16203	1.35031	1.35031	1.35031	1.02391	1.02391
5.29057	5.92723	6.18997	5.98499	5.97308	5.97308	5.80018	0.0556125	6.11842	5.85143	0.372875	0.364271	0.117806	0.303488	0.347334	2.02162	1.87165	1.52282	1.27535	1.70002	0.981886	0.893454	0.768173	0.660638	0.946097	0.287932	0.589345	0.109643	6.1655	0.374226	6.24306	5.89239	0.0730451	0.0983643	0.197393	5.97739	0.0926613	0.84097	1.26988	0.64985	1.15944	0.859569	1.17482	1.43405	1.20203	1.56816	1.98148	1.98148	2.06579	2.00081
4.6909	4.7251	4.7592	4.78116	4.65121	4.67183	4.682	4.682	4.77909	4.70364	4.94214	5.20786	5.18019	4.93436	5.47701	5.56794	5.39655	5.72306	6.24915	5.91957	6.05139	6.05864	6.11175	5.95558	5.94857	5.94857	5.92212	6.06274	6.04253	5.74475	5.6405	5.63151	5.70093	5.48229	5.48418	5.33632	4.87986	4.38171	4.21238	4.07301	4.20647	4.19033	4.1279	4.1279	3.73532	3.90673	3.90673	3.85501	3.98059	3.7671
1.46103	1.46103	1.57581	1.57581	1.57581	2.06432	2.06432	2.06432	2.06432	1.72798	1.64012	1.78608	1.78608	1.51423	1.51423	1.69885	2.13126	0.820751	1.21755	1.11899	0.756055	0.778989	2.73437	1.22023	1.22023	1.22023	1.22023	2.30883	2.30883	1.89036	1.89036	2.64691	2.64691	2.95599	2.25792	2.30635	2.907	2.86851	2.86851	2.56795	1.85814	1.82583	1.82583	1.82583	2.06164	2.06164	2.06164	2.2928	2.2928	1.99222
0.339312	6.16623	0.0611626	4.45962	3.79639	4.02399	4.10517	4.67168	4.32383	4.75997	3.95504	3.81193	3.46835	3.50231	3.85907	3.36846	3.60811	3.28391	3.656	3.5441	4.2128	3.80264	5.65907	2.42536	3.50891	3.57841	4.54441	5.18147	6.11059	5.92855	5.82812	5.7035	4.66949	5.83377	0.797986	0.845925	0.803134	0.919397	1.04581	0.89461	1.03265	0.942709	1.12936	1.37865	1.55696	1.45044	1.63689	1.59906	1.44041	1.20356
2.27825	2.27825	2.50339	1.41823	1.4961	1.59775	1.59775	1.81182	1.6125	1.6125	1.6125	2.02065	1.69973	1.73421	1.15245	1.18178	1.20672	0.594649	0.368147	0.105281	0.2078	6.20407	0.13539	6.21539	6.21539	6.12574	5.97384	6.02743	6.00823	6.12696	5.28415	5.63127	5.32117	4.67698	4.2691	4.08469	3.9221	3.69633	3.7221	3.75315	3.75315	3.75315	3.75315	3.58632	3.50317	3.58612	3.58612	3.50389	3.38589	3.48992
3.78364	3.70743	2.24074	2.91114	3.03357	3.80307	3.99395	4.13569	4.13578	4.65778	4.65237	4.62883	2.37556	2.99086	1.66136	2.80213	5.68153	4.7792	4.82054	4.46165	4.50955	4.98838	5.19367	5.31788	5.4504	1.6964	1.1273	5.62419	3.65479	4.00762	4.51836	4.6067	4.56226	4.97855	4.30832	6.01934	2.15069	1.61752	1.14469	2.0087	1.97946	1.91511	1.97761	1.18138	2.21157	2.03159	1.38776	1.16295	1.94335	2.05464
0.329884	6.23737	6.23737	6.23737	6.06126	5.95206	6.12867	6.12867	6.12867	6.12867	6.17625	6.17625	6.11126	6.11126	6.11781	6.11781	6.0442	6.01454	5.6282	5.51169	5.51169	5.51169	5.5753	5.8207	5.53511	5.70435	5.57913	5.57913	5.44678	5.44678	5.58146	5.29446	5.40955	5.81258	5.50298	4.76552	5.87099	1.27312	1.71669	1.71669	1.71669	1.89526	2.19314	2.51139	2.32617	2.32617	2.32617	2.32617	2.49176	2.1992
3.14436	2.66407	2.36433	2.84707	2.45543	2.13653	2.25329	2.26055	2.43733	2.34811	2.38863	2.17253	2.32178	2.32251	2.47032	2.56733	2.34035	2.15898	1.89143	1.92598	2.16127	2.2058	1.93683	2.11619	1.93881	2.01906	1.98187	1.17564	1.78038	3.46707	2.75773	3.46705	3.02329	2.77825	3.09387	3.53105	3.44414	3.48308	3.64099	3.68409	3.60983	3.79025	3.49776	3.84303	3.54584	3.47516	3.3291	3.28616	3.53423	3.9497
3.29508	1.91247	1.55689	1.85971	1.46029	1.61574	1.58148	1.68196	1.48674	6.00032	1.20547	0.525405	0.558337	0.695173	0.522393	0.409153	0.0767019	6.14409	5.70659	5.59693	5.39709	5.42313	5.42046	5.54359	5.78355	5.64714	5.8943	5.93694	5.73808	5.74351	5.74864	5.36869	5.71982	5.50651	6.24563	0.621595	0.747313	0.131772	0.570897	1.3773	2.25439	3.18889	3.1058	3.01513	2.84198	2.9386	3.04026	2.91052	2.99454	2.61393
3.55582	2.94286	2.78328	2.87323	2.84392	2.8182	3.14405	3.08106	3.11864	3.39269	3.56487	4.13063	3.86697	4.69595	4.73508	4.55435	4.65098	4.59727	5.21802	5.34085	5.34573	5.30022	5.18573	5.02378	4.65053	4.83346	4.88826	4.67263	4.47611	4.33083	4.32807	4.1306	4.51985	4.52613	4.31825	4.17144	4.23702	4.59294	4.40158	4.47163	4.81394	4.86615	4.98617	5.00354	4.93184	5.208	5.208	5.3418	5.19179	5.03912
1.2607	0.723288	1.26154	1.80432	1.28282	1.86853	3.38798	3.23546	3.97427	3.78629	3.97352	4.74815	5.1566	4.75424	3.34585	5.70358	5.48295	5.06705	5.18004	5.25907	5.92778	5.99504	5.46399	5.17477	6.17382	0.341168	0.60378	0.730355	1.13385	1.62107	1.72161	2.25199	2.33681	2.9799	1.10066	1.51765	1.89121	2.07343	3.35059	4.96468	0.916199	0.44176	0.140904	6.18205	6.08062	6.0948	6.0948	5.85153	5.85153	5.81315
0.197418	0.197418	5.91312	5.62654	5.41307	5.41307	5.22099	5.13522	5.13522	5.57013	5.50468	5.31584	5.31584	5.31584	5.13359	4.94509	4.94509	4.94509	4.75786	4.75786	4.56601	4.32364	4.32364	4.32364	1.29865	5.79685	5.79685	3.85475	3.14106	3.14106	2.45144	2.17105	2.01307	2.01307	2.01307	2.01307	1.73674	2.03314	1.79848	1.4407	1.4407	1.4407	1.4407	1.4407	1.4407	1.4407	1.4407	1.4407	1.598	0.0441509
2.06529	4.53343	4.81704	4.93327	1.1024	6.18506	1.04075	2.42085	1.58075	1.87352	2.97979	2.78061	2.29765	2.08626	2.82621	2.18788	2.44711	1.73983	1.76711	1.81111	1.91918	2.12488	2.63885	2.3497	2.41282	2.33139	2.43795	2.25493	1.66849	1.38333	4.58323	4.61718	0.0175986	4.71782	4.18275	4.03784	4.56046	4.84727	4.86002	4.94453	5.00634	5.03802	5.03802	5.02551	5.02551	5.03696	4.97002	4.89099	4.66975	4.89791
0.360669	0.364684	0.237263	0.383511	0.114418	0.116115	5.84688	5.65003	5.79778	5.65403	5.63073	5.51324	5.26218	5.42695	5.335	5.24308	5.21619	5.31739	5.10494	5.06423	5.25251	5.30486	5.25865	5.19841	5.03056	5.12419	5.20331	5.2194	5.23904	5.0964	5.25314	4.73629	4.78235	5.31739	6.07004	5.87451	4.84346	4.85178	3.95922	3.86598	3.73713	2.7202	1.69854	3.67169	2.80975	2.49718	3.38183	3.69047	3.16358	2.34972
1.28995	1.21557	1.45931	1.56509	2.40898	2.1313	1.59779	1.92082	0.364576	2.38303	0.842142	1.89575	2.957	1.2895	0.682502	6.10416	0.373362	4.95423	5.38487	5.00421	5.11796	5.11654	5.59125	5.32857	5.18798	5.15324	5.12443	5.29325	5.25597	4.92234	5.61933	4.49938	4.43761	4.58513	4.52215	4.6004	3.0274	2.30152	2.02247	1.91595	1.8895	1.65107	1.71826	1.72178	1.75404	1.75011	1.78607	1.67187	1.85255	1.55317
4.64329	4.33586	4.99195	4.6048	0.487165	0.964116	2.17112	2.17486	2.56266	1.94845	2.1226	2.54582	3.43125	3.8037	3.89422	3.81872	3.77246	3.34447	3.35806	3.31169	3.02975	2.86219	2.97087	3.05701	2.60738	2.76614	2.48677	2.76311	2.5039	2.51047	1.79278	1.82879	1.80835	1.50171	1.48786	1.24033	1.42188	1.51488	1.49187	1.48671	1.47769	1.39768	1.1182	0.831819	0.594824	1.10294	1.19685	1.38647	1.47567	2.15542
6.02967	6.02967	5.76705	5.76705	5.91225	5.86354	0.0519662	5.60964	5.1899	4.97635	5.0783	5.3377	5.17345	5.17345	4.8987	4.40638	4.6416	4.15226	4.12443	4.13893	3.99522	3.62749	3.68201	3.50136	3.54219	3.37766	2.7706	2.60892	2.56183	2.59937	2.71985	2.72893	2.48386	2.11681	2.11681	1.91672	1.63702	1.83202	1.73998	1.65238	1.29716	1.29716	1.08286	1.23634	0.824432	0.847472	0.847472	0.508062	0.941984	0.872873
0.366428	0.239836	0.140408	0.795513	0.174695	0.291949	1.11418	0.0706752	0.901806	0.45461	6.03272	6.13346	5.8926	5.59879	5.81327	5.84431	5.26204	4.05628	2.43927	1.44845	1.38321	1.24973	1.01245	0.799878	0.039091	0.791996	0.492919	1.04314	1.02501	0.871973	1.15957	1.36955	1.58092	1.54088	0.74276	5.92708	0.354613	5.39911	5.35328	5.11699	5.03355	5.0371	4.288	4.49967	4.53485	4.69479	4.28292	4.45929	4.60184	4.86553
4.15462	4.15462	4.15462	4.15462	4.15462	3.81575	3.81575	3.81575	3.63167	4.21962	4.21962	4.21962	4.29702	3.28451	4.05018	4.15473	2.18115	1.80478	1.80478	1.38852	1.80496	1.80496	2.20811	2.02912	2.02912	1.94765	3.10106	2.65312	2.65312	2.65312	2.26699	3.83241	3.84172	3.85281	4.55018	4.31205	4.00907	3.76841	3.87517	3.09598	6.00573	6.00573	6.00573	6.00573	0.463581	0.463581	0.463581	0.463581	0.463581	0.463581
5.87766	5.87766	5.87766	5.87766	5.87766	5.87766	5.99702	5.99702	5.99702	5.99993	6.06988	6.06988	6.06988	6.06988	1.36783	1.8544	1.80676	2.43459	1.88463	1.88463	1.88463	1.88463	1.88463	2.21881	2.21881	2.21881	2.21881	2.18635	1.58042	0.889168	0.889168	0.889168	0.889168	6.00341	5.12698	0.0238884	5.85267	5.85267	5.85267	4.23099	4.23099	4.23099	4.23099	4.23099	4.23099	4.98531	4.06625	3.61778	3.61778	3.61778
0.454738	6.24909	0.373629	0.373629	0.23218	0.332809	0.332809	0.158857	0.158857	0.158857	0.158857	0.158857	0.158857	5.76485	5.76485	5.97095	5.97095	5.97095	6.03976	5.76613	5.21167	4.65151	4.43161	4.21895	4.56717	4.03414	4.03414	4.03414	3.76186	3.76186	4.12889	1.80969	1.80969	0.48138	1.23359	1.23359	1.23359	0.770729	0.770729	1.13627	1.13627	2.1627	2.1627	2.1627	2.1627	1.02814	1.02814	1.02814	1.02814	1.02814
5.71284	6.05889	5.16883	5.51309	5.10614	5.37881	5.03335	4.84607	5.66003	4.47414	0.453411	0.870853	1.18787	2.28715	1.68919	1.8187	2.06016	1.89151	2.35621	2.28321	2.04359	2.1418	2.2873	2.16605	2.29639	2.23715	2.31524	2.11528	2.94604	2.50998	2.92267	4.97372	5.06049	4.6964	4.71481	4.87373	5.00906	4.95823	5.42793	5.29212	5.44	5.32116	5.36766	5.54047	5.28989	5.59753	5.44922	5.37756	5.44115	5.04967
2.74906	1.93162	1.93162	1.66008	2.22447	2.23086	2.60973	2.59179	2.56891	2.56625	2.36552	2.38638	2.45097	2.67897	2.70988	2.56094	2.91081	2.61563	2.55958	2.96795	3.07465	3.33488	4.05896	3.9604	3.69886	3.67524	3.42085	3.27027	3.36565	3.34293	3.28065	3.09384	4.06764	4.37238	0.000417729	5.29791	6.14779	0.640088	6.1412	5.17086	0.181468	0.604831	0.491381	0.522775	0.197148	6.27725	6.17726	6.13897	5.85403	6.16539
0.411909	1.35642	1.35642	1.35642	1.35642	1.39459	1.39459	1.09263	0.859091	0.967354	0.960779	1.12554	2.19645	1.94514	2.15467	2.25539	2.44859	2.84263	3.4178	3.6573	3.48373	4.09353	4.25429	3.73365	3.63689	3.68462	3.26251	3.44995	3.40229	3.40229	3.57446	3.55146	3.44433	3.62414	3.94487	3.42069	3.30606	3.41434	3.34333	2.98349	2.86253	3.21715	3.30898	3.27973	3.92482	3.48541	3.48541	3.48541	3.41257	3.65801
5.13818	5.57101	0.344812	0.325444	1.08104	0.903403	0.220988	0.332371	0.718834	0.35818	0.485445	0.181251	0.573691	0.588556	0.135927	0.390043	0.858836	0.849969	0.40298	0.346717	0.431981	0.390668	0.218764	0.257946	0.707773	0.822928	0.501038	0.298891	0.404273	0.600981	0.428877	0.719397	0.921271	0.606884	0.497266	6.28316	6.25311	6.03594	0.172686	5.56503	5.5788	5.40637	5.68075	5.40491	5.78366	3.92758	4.15977	4.31042	4.70352	4.32731
6.26327	6.26327	0.234901	0.504248	0.169977	0.169977	0.169977	0.169977	0.169977	0.293584	5.93931	5.84528	5.95387	5.83294	5.91723	6.1909	0.292186	0.65095	0.350841	0.700354	0.649573	1.14829	2.68708	2.68708	2.2035	2.19194	2.09558	1.96947	1.95608	2.02148	2.04825	2.03147	1.95606	1.96505	2.1151	2.16717	2.30755	2.77429	2.5843	1.79462	1.71109	1.71109	1.68675	1.65775	1.86925	5.74107	0.0605902	0.0605902	0.0605902	1.16736
0.0796457	5.72758	5.81293	0.615181	6.26592	0.0301055	5.48438	6.05169	6.27506	0.364639	0.053996	6.05785	5.33968	0.508625	1.02905	0.367896	2.74848	3.45924	3.97164	3.40223	3.58947	3.89872	3.76885	3.65381	2.92138	2.85132	3.04188	3.43845	3.1382	2.70006	3.12471	2.20592	2.20613	1.36496	1.16193	1.53872	1.16501	1.21488	1.25439	0.985288	1.30328	1.07802	1.02805	0.661412	1.16362	1.42153	0.968514	1.01907	1.21255	1.35035
1.36767	1.32968	1.51382	1.44898	1.79581	2.15778	2.13863	1.77288	0.849493	2.28488	2.60973	2.71961	2.80568	2.88508	2.23697	3.09409	2.44058	4.63803	2.05325	1.64799	1.84964	5.7622	6.24628	0.466445	0.865096	1.35495	1.47753	1.04098	1.28269	1.18059	1.56732	1.38289	2.09133	2.71068	2.89112	2.46408	2.50888	2.66118	2.59654	2.69504	2.90418	3.33692	3.4681	3.52003	3.63477	3.50958	3.63416	3.69392	3.3545	3.69109
3.81246	0.0508449	0.645068	0.429044	0.242238	0.242238	0.176838	0.176838	0.176838	0.499353	1.91268	1.66822	2.11325	2.15658	1.98169	1.65002	1.48642	1.55919	1.46203	2.11653	1.99126	1.95678	2.40683	2.36251	2.48381	2.56515	2.54902	2.3071	2.21075	2.28666	2.19892	2.09308	2.19387	2.19057	2.30402	2.44265	2.22835	3.68923	5.04359	5.77718	6.18316	6.18316	6.18202	0.0487967	6.22717	6.11693	6.11693	6.11693	6.24097	6.20564
5.29277	4.9682	5.15058	4.18518	4.07175	4.06816	4.07205	4.09904	4.09904	4.09904	3.9946	3.86492	4.01904	4.01904	3.90412	3.79169	3.8572	3.99957	4.12007	4.34251	4.4583	4.95667	5.04716	5.08928	5.17938	5.34971	5.33987	5.33987	5.18925	5.33342	5.51068	5.56287	5.44925	5.44925	5.38564	5.32123	5.5616	5.6445	5.00014	4.94683	5.00311	4.97216	4.87255	4.87255	4.8263	4.8263	4.94393	4.80416	4.80416	4.39284
1.22142	1.2384	0.93698	1.22688	0.923856	0.888162	0.777438	0.940431	1.23473	1.23707	1.20885	1.01744	1.03075	1.04012	0.881349	0.941485	1.11313	0.821176	1.28756	0.758914	2.29647	2.35916	2.36844	2.55892	2.6985	2.64688	1.9218	2.17963	2.32172	3.35566	3.25344	3.64821	2.57859	2.03967	1.77202	1.61574	1.52188	1.3613	1.34007	0.451138	6.20926	0.259142	1.2246	0.427417	0.714384	0.0236526	0.0968982	0.395011	0.475575	0.456292
5.63594	5.63594	5.92293	5.92293	6.16395	0.247745	5.94905	5.94905	0.00868195	5.91614	5.61006	0.741975	0.128702	1.27674	2.05195	2.6928	2.25287	1.05271	2.31221	2.33068	2.73092	3.12639	3.12639	3.40335	2.7464	2.7464	2.97793	2.8067	2.21087	1.61833	2.34302	5.5334	3.36461	6.16968	6.04836	0.955531	0.848359	0.550087	0.653425	0.812898	0.812898	0.812898	0.653685	0.653685	0.653685	0.559945	0.597126	0.631237	0.631237	0.824696
2.58642	2.70485	2.39199	2.73056	2.73056	2.94104	2.94104	2.94104	2.94104	2.68674	2.69296	2.69296	3.41426	3.87308	3.87308	5.07332	5.07332	5.13007	5.13007	5.08498	5.08498	5.45486	5.45486	5.81799	5.81799	5.81799	5.81799	5.81799	0.112248	0.112248	0.112248	0.2261	0.2261	0.509471	0.605169	0.979137	1.26252	1.56251	1.44422	1.44422	1.44422	1.44422	1.44422	1.44422	1.44422	1.44422	1.65803	1.65803	1.65803	1.65803
6.25339	0.291297	0.501799	0.374539	0.299847	0.327967	0.205537	0.347227	0.338259	0.156806	5.97272	5.96038	5.75712	5.98869	5.93191	5.84447	6.13561	6.13561	5.94075	5.80022	5.6522	5.64031	5.60269	5.58079	5.55419	5.39155	5.4314	5.444	5.26941	5.06916	4.83932	4.8479	4.48397	5.14122	4.3111	4.3111	5.04554	4.67716	2.95948	3.04029	3.65035	3.21139	3.12618	3.18325	3.18325	3.43216	3.2179	3.57941	3.91122	3.91122
3.70186	3.70186	3.70186	3.61537	3.61537	3.61537	3.61537	3.61537	3.61537	3.61537	3.61537	4.39372	4.50854	4.83247	5.13313	5.28881	5.36962	5.36962	5.02288	5.10947	5.10947	5.23749	5.23749	5.28354	5.28354	5.28354	5.25211	5.25211	5.25211	5.4257	5.06667	5.02052	5.02052	4.76595	4.76595	4.76595	5.42529	5.0982	5.3023	5.3023	5.00292	4.85028	4.85028	4.85028	4.98198	4.98198	4.98198	4.98198	4.98198	4.98198
0.546422	0.546422	0.546422	0.421711	0.428184	0.569325	0.613614	0.613614	0.613614	0.532481	0.544691	0.155862	0.899275	0.517767	5.12361	4.55291	4.00237	4.16356	4.35519	4.35519	4.29417	4.04331	4.05797	5.10209	5.94012	0.421901	5.89561	5.33446	3.30384	0.510786	6.14511	0.313333	1.07395	0.721862	0.668726	0.635599	0.790092	0.790092	0.653081	0.662061	0.662061	0.627166	0.627166	0.606623	0.606623	0.451405	0.293118	0.756202	1.03093	0.944754
4.87015	5.26742	5.00041	5.24308	5.3838	5.17746	5.07122	4.97917	5.12624	5.35933	5.06031	4.99219	4.80213	5.09864	5.11296	5.09091	5.19878	4.88483	4.22848	3.5051	2.97801	3.4384	2.89088	3.38605	2.38365	2.22896	2.26466	0.464481	1.14858	1.21544	0.784457	0.548889	0.907586	0.51347	0.729558	0.454412	0.551318	0.415035	0.127129	0.371953	0.315311	0.434888	0.560902	0.294988	0.323898	6.20898	5.74539	5.56022	4.75096	3.27087
0.168063	6.26382	6.26382	0.162988	0.0351605	0.190494	0.714415	0.569855	0.582779	0.524482	0.553437	0.761383	0.819331	0.893047	0.838918	1.46463	1.37347	1.5824	1.47212	1.47212	1.53402	1.72639	1.71103	1.29711	1.23195	1.4668	1.18045	0.937324	2.4309	3.43102	3.56849	4.51649	4.26891	4.40172	5.1453	4.10969	3.9586	3.98696	3.98952	2.72429	2.72429	2.24632	1.95195	1.95195	2.31907	2.12919	1.8303	1.49083	1.49083	1.76104
5.52397	5.52397	5.52397	5.52397	5.28582	4.63249	4.39372	4.34487	4.34487	4.13433	4.05234	4.01143	3.93579	3.74149	4.06032	4.08734	4.00064	4.00064	3.88919	3.83861	3.70693	3.59995	3.42022	3.35411	3.33056	3.26457	3.08765	2.96911	2.68371	2.88847	2.02586	1.78559	1.88365	1.79422	1.5278	1.33789	1.11903	0.997013	0.647996	0.818535	0.631868	0.631868	0.631868	0.591685	0.585062	0.388525	0.311701	0.273393	0.2321	0.435043
5.19993	5.19993	4.69707	4.69707	4.22782	4.19847	4.20218	4.15078	4.15078	4.15078	4.15078	3.9896	3.97233	3.66965	3.42237	3.17096	3.17096	2.95588	2.84346	2.76278	2.6699	3.34582	3.34582	2.70733	2.7004	2.82092	2.82092	2.82092	3.38376	5.34221	4.3771	4.65722	4.83179	4.99897	5.20076	5.47252	5.47252	5.25465	5.45389	5.80992	5.80992	5.80992	5.93421	6.25402	6.25402	6.25402	0.573836	0.803215	0.803215	0.996913
1.58455	2.07632	2.31838	1.82414	1.48276	3.49031	2.89579	2.73406	2.37772	2.14844	3.63621	3.03667	3.29461	3.5553	4.04766	3.52962	3.00464	4.0452	4.37495	5.1674	5.7961	5.92009	2.1587	0.535617	0.272685	0.125104	4.47823	4.22349	0.0625079	5.69626	5.95436	6.13303	0.216907	4.07538	4.02296	4.11863	3.82109	3.78223	3.7295	3.86522	4.38331	4.29758	4.38041	4.69115	4.78539	4.85945	4.7526	4.86019	4.75336	5.02973
5.53555	5.53555	6.03233	6.11899	6.11899	6.11899	6.11899	5.99343	5.99343	4.76547	4.76547	4.83248	4.24933	4.25311	4.27151	3.96283	3.53761	3.62244	3.47879	3.47879	3.70111	3.49322	3.41909	3.47473	3.44457	3.60526	3.56349	2.66418	2.14035	2.48629	1.15531	1.24557	1.06704	0.840465	0.829258	0.737644	0.633398	0.730796	0.740552	0.583496	0.694149	0.760743	0.706841	0.757034	0.757034	0.715312	0.63209	0.767259	0.656963	0.458633
6.09282	5.41452	0.0761776	0.149887	0.558051	1.42142	6.19251	6.19251	1.89583	2.6123	1.71162	3.33313	1.36839	3.34991	3.34991	3.55695	0.441788	5.89716	5.6037	5.77451	5.62505	5.13942	5.23554	5.22537	4.65846	4.65178	4.79264	4.60661	4.57948	4.08305	4.60189	4.29183	4.44276	4.1897	4.02418	3.7476	3.28364	3.41157	3.28604	3.5817	3.65877	3.65877	4.1919	4.19946	5.14079	5.94149	6.07026	1.7618	1.55106	0.074267
5.23871	5.23871	5.23871	5.23871	5.49016	5.20566	5.04872	5.2805	5.2805	4.91601	5.77828	5.43279	5.47999	5.69488	5.74704	5.90744	5.89852	0.302415	0.646788	0.318689	0.530115	0.530115	0.738395	0.520379	6.12391	0.357658	0.371709	0.516522	0.683466	0.753462	0.351367	0.474517	6.13308	0.391788	1.04861	0.626188	0.644439	2.12878	3.3659	2.92021	3.90549	3.50504	3.08172	4.12766	4.11774	4.11774	4.11774	4.11774	3.55286	3.55286
2.25275	2.25275	2.25275	2.25275	2.25275	2.66258	2.5663	2.5663	2.5663	2.90616	2.48493	2.48493	2.48493	2.4317	2.88002	3.11942	3.46891	3.69661	3.69661	3.80304	3.96222	3.96222	4.73242	4.4272	4.65013	4.65013	4.85401	5.46231	5.19422	4.98125	4.88257	4.88257	5.20956	5.24223	5.27894	5.59245	5.24479	4.81208	4.82137	5.21586	4.69095	5.4734	5.4734	5.4734	4.89939	4.37495	4.37495	5.82717	5.82717	5.82717
2.35558	2.35558	2.35558	2.35558	2.35558	2.96747	2.96747	2.96747	2.96747	2.96747	2.96747	5.22773	0.111494	5.91233	5.63866	6.14162	6.14162	6.14162	5.8615	5.8615	5.8615	5.8615	5.8615	6.0953	6.14839	6.14839	6.14839	6.14839	6.2801	0.910452	0.923698	5.35083	4.18732	4.18732	4.18732	4.33542	5.4108	5.4108	5.05018	5.4864	5.4864	5.4864	5.02577	5.02577	5.02577	5.31229	5.31229	5.31229	5.31229	5.48024
4.52392	5.56864	5.56864	5.8505	5.82191	5.8768	5.77977	5.82082	5.41813	5.41813	5.08116	5.26972	5.62186	5.83941	5.70561	6.00659	5.89644	5.89644	6.07119	5.81655	5.63997	5.74752	5.4115	5.20705	5.46609	5.73379	5.86894	6.12297	0.0171493	0.636406	3.61748	3.51979	3.42952	2.93195	2.8514	2.9459	2.8266	2.8266	2.91988	2.7813	2.45881	2.30791	2.44253	2.52834	2.64111	2.51929	2.42128	2.19325	2.02152	2.10762
1.54345	1.54345	1.78433	1.78433	1.68087	1.85066	1.85066	2.09193	1.9325	2.10197	2.84997	2.84997	2.69811	2.97457	2.97457	2.99605	3.23618	3.06241	3.22697	3.27497	3.49783	3.52315	3.55316	3.63855	3.39543	3.30632	3.34753	3.29339	3.01377	3.01377	3.55694	2.99926	2.99926	2.82987	2.73392	2.66747	1.75415	2.99177	4.33581	2.83286	2.08279	2.08279	3.12354	3.02332	3.19017	3.4735	3.4735	3.4735	3.05682	3.05682
2.7838	2.7838	2.7838	2.00061	2.00061	1.63392	1.63392	1.91297	1.91297	1.74817	1.49588	1.46131	0.99643	1.61616	1.71606	1.60062	1.33564	1.33564	0.83606	0.860948	0.634149	0.832255	0.832255	1.11734	1.11734	0.783772	0.456392	0.344324	0.574767	0.092075	6.19599	6.27415	6.06357	6.06357	5.8922	5.97019	6.19414	0.0728267	6.22747	5.81403	5.81403	5.81403	5.81403	5.81403	5.85933	5.48175	5.48175	1.67002	2.24083	2.24083
2.66971	2.66642	2.78726	2.79621	2.89804	2.69918	2.49548	2.49548	2.54619	2.37516	2.36656	2.3267	2.0457	1.76335	1.31744	1.3764	0.764616	0.655436	0.4972	0.635365	0.850817	0.809643	0.760725	0.102913	6.08925	6.08925	6.07587	6.20329	6.26309	6.1289	6.09908	5.82297	5.61822	5.73534	0.21697	0.175733	0.596911	0.878703	0.697394	0.653163	0.781152	0.913972	1.01565	1.01565	1.00544	0.94227	0.940875	1.0537	0.893902	1.26436
0.913048	0.887682	0.781951	2.41041	3.97118	4.14006	3.66984	3.16825	3.25436	3.14191	3.22538	3.24949	3.21371	4.23975	4.48378	4.65609	5.03176	4.8291	4.57913	4.7967	4.76082	4.86795	5.0736	5.08458	5.1177	4.99426	4.96499	4.98404	4.85419	4.90839	4.69127	4.7904	4.78152	4.6706	4.76041	4.78604	5.01004	4.76563	4.7679	4.82666	4.73483	4.72732	4.89021	5.09499	5.16092	5.22376	5.36028	5.56224	5.72817	5.52906
0.667355	0.359172	0.631849	0.67432	0.774074	0.917986	0.91554	0.962014	1.06305	1.19671	0.824781	0.632328	0.730349	0.503069	0.35461	0.153127	6.17336	0.903641	1.50632	1.5586	2.07413	1.4001	1.99665	1.23594	6.14546	0.0728089	0.0784659	5.03094	2.88789	3.22348	3.02583	2.6514	2.92175	2.81945	3.15968	3.35989	3.83943	3.84891	4.35562	4.19126	4.06081	3.95142	3.73319	3.81778	3.73457	4.10822	4.23901	4.67959	4.30401	4.28082
3.75783	3.94592	4.0133	3.96463	4.00918	3.92401	4.0699	4.12399	4.24328	4.03737	3.62658	3.71579	3.27315	4.27564	3.806	5.07116	5.10994	5.74064	6.2487	5.76492	5.64122	5.62669	5.0797	4.68202	4.64102	4.31206	3.96506	4.31848	4.69582	4.78179	4.20702	4.32894	4.4164	4.98136	5.35772	5.10738	4.88862	4.58271	4.77886	4.85214	5.30874	5.49109	5.47691	5.34907	5.45465	5.65249	5.60455	5.68166	5.70688	5.46333
1.35063	2.25766	2.17925	2.25887	1.93381	1.7299	1.63087	0.774414	1.05154	1.33344	1.40421	0.785378	1.14102	0.852873	1.43131	3.1007	3.14122	3.26506	2.7115	2.7861	2.48089	2.35166	2.54093	2.48244	2.44428	2.45152	2.62184	2.68843	2.7889	2.6489	2.59205	2.72923	2.34794	2.31169	1.59068	1.13514	0.946886	0.468136	0.787184	1.5656	1.90901	1.78321	1.92446	2.32961	2.0217	2.584	1.84558	2.5419	2.2385	2.62111
6.25317	0.27793	0.17748	0.181272	0.138385	6.25939	6.2275	6.20227	6.05951	6.01365	5.9884	6.07782	5.88085	5.96551	6.04742	6.00129	5.95391	6.02907	5.98603	5.91512	5.91809	5.80742	5.60722	5.89367	5.83983	5.46902	5.54148	4.93701	5.18281	4.95502	3.56684	3.25457	4.07138	4.00331	4.24138	3.77026	3.88608	4.11547	4.11229	4.38601	4.45065	4.36142	4.30397	4.5317	4.50709	5.08286	4.91452	5.11334	5.08439	5.19341
5.33711	5.83466	6.08233	0.0338362	6.20409	0.194932	0.0837212	0.0328892	0.0448759	6.27259	6.20045	0.149917	6.2618	0.0970699	6.14569	0.0163838	6.10858	6.14751	5.9709	5.87457	5.77568	5.91685	5.93252	5.7124	5.77258	5.93279	5.92793	6.08527	6.18194	5.7885	5.73884	5.66877	6.04705	6.07014	0.0956411	0.228185	0.484093	0.264987	0.146377	0.0668129	0.139273	0.228605	0.127737	0.0335101	0.0882959	6.26946	6.23744	0.121768	0.282577	0.273799
3.58173	3.58173	3.73712	3.73712	3.73712	3.73712	3.73712	3.73712	3.73712	2.68128	2.68128	1.83992	1.83992	1.83992	1.9902	1.9902	1.82049	1.82049	1.82049	1.82049	2.98138	2.98138	2.98138	2.88569	2.88569	2.88569	2.88569	3.47924	3.47924	3.47924	3.47924	3.47924	4.43177	4.43177	2.73897	2.73897	2.73897	2.73897	2.73897	2.73897	2.73897	0	0	0	0	0	0	0	0	0
1.53664	1.80937	1.7418	1.70773	1.70797	1.65083	1.99883	1.81855	1.94202	1.81478	1.57482	1.60563	1.80384	2.16549	2.22855	2.55995	2.56589	2.68246	2.82441	2.74221	2.5386	2.64422	2.61399	2.50294	2.71311	2.97506	2.84791	3.30709	3.07346	3.01315	2.88234	2.65038	2.62719	2.46992	2.31845	2.33906	2.35176	2.41018	2.6793	2.89527	2.86398	2.81001	2.60225	2.5487	2.50025	2.50889	2.35493	2.72905	2.84132	2.74741
3.51846	3.13655	3.13655	3.13655	3.13655	3.13655	3.13655	3.13655	3.13655	2.69577	2.69577	2.67885	2.67885	2.67885	2.03747	2.03747	2.03747	1.64632	1.64632	1.21473	1.21473	1.31869	1.31869	1.65988	1.65988	1.65988	1.17214	0.931575	0.931575	1.75622	1.75622	1.75622	1.75622	1.75622	1.75622	2.5838	2.5838	2.5838	2.5838	3.66812	3.66812	0	0	0	0	0	0	0	0	0
3.9643	3.9643	3.71235	3.71235	3.71235	3.71235	3.88761	3.88761	3.88761	3.88761	3.7502	3.7502	3.7502	3.03594	2.92336	2.92336	2.86498	2.85241	2.6793	2.5583	2.3222	2.3222	2.5569	2.48016	2.59686	2.59686	2.59686	2.59686	2.51324	2.4355	2.29768	2.25158	2.52224	2.52224	2.52224	2.52224	2.52224	2.52224	2.52224	2.90396	2.51761	2.83845	2.83845	2.83845	2.83845	2.83845	2.67184	3.1178	3.2523	3.2523
3.23063	3.40679	3.53104	3.51762	3.69374	3.59603	3.75614	3.86059	3.83336	3.82694	3.88067	4.62828	3.88471	3.87516	3.5669	3.47162	2.47326	2.44551	2.86443	2.04478	1.95109	1.69039	2.24763	1.91538	1.8894	2.06237	2.71983	2.54725	2.80944	3.20371	3.63942	3.2732	3.70512	3.35848	3.40931	4.27584	3.96482	4.35379	4.19567	4.25021	4.23757	4.04719	3.85866	3.28323	3.12739	3.08692	2.41183	1.66985	2.15008	0.627584
4.28335	4.28335	4.0034	4.0034	4.0034	4.0034	3.64846	3.64846	3.64846	3.91082	3.48481	3.47141	3.27283	3.27283	3.27283	3.27283	2.94858	3.25184	3.25184	3.09739	3.09739	2.88624	2.88624	2.88624	3.22754	3.22754	3.43661	3.25068	3.07757	3.08505	3.35465	3.22712	3.22712	3.53332	3.25291	2.37849	2.37849	2.50116	3.04621	3.04621	2.37798	2.37798	1.95435	1.95435	1.75884	1.75884	1.57713	1.57713	1.90761	1.90761
0.397584	0.397584	1.65544	1.5331	1.59743	1.31117	1.2175	1.07809	1.17931	1.17931	0.826283	2.48686	2.46017	2.34499	2.32319	2.23805	2.27	1.97279	2.12429	2.08029	2.07923	2.13043	2.18405	2.04686	1.71404	1.84044	1.90259	2.07767	2.08886	1.81128	1.43128	1.22089	0.898341	0.761627	0.276953	6.17296	0.0408014	0.207282	0.125738	0.182288	0.431488	0.504415	0.817694	0.280563	0.349981	0.368777	0.444978	0.480665	0.380917	0.572008
4.50302	5.07458	4.63763	3.39874	1.30182	1.33336	1.66196	1.88755	2.04134	2.08438	1.78322	1.93803	2.13082	2.23363	2.21767	2.16835	2.08513	2.09146	2.10169	2.34207	2.16153	2.22909	2.60731	2.76979	2.79118	2.80042	2.81107	2.51577	2.61519	2.18166	1.5788	1.51495	2.18143	1.4707	1.47664	1.51247	1.57675	1.16238	0.986798	0.783413	1.04944	0.97965	0.97965	1.27	0.51352	0.281396	0.191084	5.66294	4.1341	4.26653
0.24881	0.24881	6.04638	6.04638	5.7853	5.7853	5.45704	6.13355	6.13355	6.13355	5.98179	6.13422	6.22056	6.2039	6.2039	6.2039	6.2039	5.70642	5.70642	6.15514	4.43998	4.43998	3.18867	1.51497	1.58788	2.23858	2.01864	2.04011	2.00772	1.92948	1.72234	1.76404	1.76404	1.76404	1.95256	1.88622	2.08428	1.54943	1.41798	1.45355	1.45355	1.54781	1.32926	1.37553	1.5082	1.44541	1.44541	1.90425	2.11752	1.96694
4.00868	4.28825	4.38652	4.81426	4.81426	4.81426	5.06225	1.02591	1.15451	1.13395	1.15829	1.01866	0.913273	0.927761	0.927761	0.927761	0.927761	0.927761	1.02469	0.865752	0.95812	0.961924	0.938485	1.03526	1.29222	1.33774	1.57249	1.71237	1.71237	1.44436	1.74492	1.57261	1.69264	1.69264	1.71915	1.49074	1.71676	1.90621	2.37326	2.64064	2.64064	2.64064	3.41194	3.41194	4.73194	4.59454	4.37545	4.05169	4.05169	4.05169
3.25626	3.35857	3.4085	3.38659	3.09965	2.69673	3.95758	5.44162	5.02415	5.08186	4.96724	4.42249	4.08044	4.29074	4.03429	4.26232	4.51121	4.52017	5.08629	4.01393	4.52147	5.03884	5.31426	5.17353	4.38695	4.3963	5.14253	0.327409	1.41562	0.483831	0.6473	0.382493	6.20473	5.50545	5.61876	5.4399	5.45025	5.46169	5.5464	5.67039	5.57939	5.50273	5.60022	5.46794	5.51415	5.26936	5.5134	5.48081	5.57221	5.47407
2.39771	2.39771	1.81628	1.47317	1.47317	1.47317	1.08714	1.78308	1.78308	1.84077	1.80837	1.94015	1.94015	1.77415	1.48667	1.48943	1.48943	1.99549	2.06141	2.04114	2.03543	2.14315	2.14315	1.79094	1.74425	1.73617	1.91994	1.88521	1.59371	1.59371	1.59371	1.44766	1.87307	1.87307	3.69641	6.09559	6.27454	6.15021	0.029916	5.91916	5.52357	4.32766	4.08881	4.08881	5.52787	5.52787	4.75785	4.75785	4.75785	3.53139
5.01548	1.67439	5.6902	0.120743	0.887816	0.169945	6.24941	0.263618	0.0733218	6.20883	0.157569	0.20562	6.27472	0.59818	0.0585297	6.06299	0.49877	0.618811	0.947388	0.826735	0.854097	0.879548	0.72718	0.862443	1.67706	2.11179	2.20085	1.86433	2.15948	2.10628	2.02331	1.86943	1.58131	1.82398	1.73788	1.81579	1.85673	2.71105	2.9257	3.24111	2.99633	2.96655	2.9851	2.71105	2.69308	3.09629	2.84957	2.80479	2.80479	3.04223
4.1807	4.44109	4.59258	4.7265	4.7265	3.81334	4.04835	3.89262	3.84851	3.84851	3.60241	4.04259	3.71547	3.54261	3.87425	3.87425	3.98758	3.57595	3.57595	3.43175	3.08837	2.99407	3.07784	3.25456	3.11793	2.80477	2.78933	2.78933	2.9574	2.51773	2.51773	2.72927	2.6166	2.67976	2.83001	3.01198	2.93321	2.77822	2.98551	2.87455	2.75089	2.75089	2.92967	3.13861	2.83997	2.83997	3.05367	3.05367	3.05367	2.87104
2.87134	2.86145	2.72123	2.81398	2.73506	2.94919	2.87354	2.76282	2.72794	2.6928	2.64074	2.68747	2.84031	2.63988	2.50143	2.58672	2.60178	2.68149	2.65478	2.71853	2.81756	2.78822	2.84298	2.55517	2.58523	2.85431	3.07349	3.06868	3.00403	3.09735	3.17793	3.08009	3.13972	3.16349	2.88964	3.08987	3.22769	3.32217	3.47551	3.40404	3.36214	3.42733	3.54863	3.20464	3.12723	3.19966	3.22565	3.15599	3.61835	3.99446
1.71775	4.41387	4.41387	3.77399	3.77399	3.20839	3.20839	3.20839	3.20839	3.20839	3.61444	3.87154	3.5251	4.01651	4.13893	4.31627	4.13218	4.34418	4.2267	4.21695	4.42737	4.09587	4.22887	4.56054	4.56054	4.42382	4.42382	4.3017	4.3017	4.31968	4.39846	1.92815	4.55419	3.30188	0.998003	4.55994	3.60947	4.4063	3.39965	3.54344	3.56627	3.42393	3.39292	3.39292	3.53154	3.53154	3.53154	3.53154	3.56982	3.41003
3.87283	3.20754	3.20754	3.25366	3.37701	3.39411	3.3276	3.3276	3.13556	3.20733	3.23413	3.06601	3.04957	3.40269	3.23234	3.09112	3.36429	3.41526	3.13169	3.36031	3.29129	3.16327	3.19474	3.21798	3.37533	3.37746	3.46338	3.41307	3.50674	3.57141	3.44379	3.23081	3.11501	3.25189	3.22847	3.72419	5.02774	6.16142	0.0823967	5.36313	1.40721	1.99662	1.20016	1.4588	1.40297	1.40297	1.40297	1.40297	1.72413	1.72413
5.46753	5.53776	5.53776	5.53776	5.53776	5.53776	5.53776	5.53776	5.53776	5.40876	4.86462	4.91353	5.20071	5.35624	5.35624	5.35624	0.348265	1.88414	1.33812	2.52543	2.6198	2.6198	2.6198	2.6198	2.6198	2.61047	2.68805	2.51156	1.24049	2.48018	2.69264	3.12263	3.12263	2.8793	2.8793	2.6964	2.6964	2.64943	1.42011	1.42011	1.42011	1.42011	1.42011	1.75828	1.21322	1.21322	1.11085	0.859993	0.785755	0.785755
3.50768	3.50768	3.50768	3.50768	3.50768	3.50768	3.14949	2.36732	2.36732	2.36732	1.98774	1.98774	1.98774	2.37312	2.37312	2.37312	2.44582	2.85989	2.85989	2.85989	2.9801	2.89597	2.83636	2.77107	2.77107	3.47645	3.65957	3.65957	3.43946	3.43946	3.69956	4.15531	4.55431	2.9427	2.56384	2.13832	2.25467	2.43496	1.43858	1.21386	0.867378	0.997053	0.997053	1.21537	1.21537	0.849705	0.849705	0.849705	0.849705	0.849705
2.27838	1.34362	1.81469	1.81469	1.53113	1.53113	1.91727	1.91727	1.91727	1.91727	1.91727	1.91727	1.91727	2.24805	2.03059	2.03059	1.66521	1.66521	2.41478	2.32786	2.30458	2.30458	4.49796	4.49796	5.33597	5.33597	5.33597	5.39502	5.39502	5.39502	5.39502	5.39502	5.39502	5.39502	5.39502	5.39502	6.0067	6.07973	6.0976	6.0976	1.6453	1.6453	1.6453	1.6453	1.6453	2.02853	2.02853	2.02853	2.02853	2.02853
3.06566	3.56013	3.71939	3.71939	4.06948	3.56222	3.56222	3.56222	3.56222	3.56222	3.56222	3.56222	3.22146	3.22146	3.80547	3.80547	3.80547	3.80547	3.47671	3.179	2.54351	2.54351	2.80163	3.26864	3.26864	3.26864	3.26864	3.26864	3.24258	3.24258	3.24258	3.24258	4.15741	4.15741	4.15741	4.15741	4.93814	4.93814	4.93814	4.93814	5.66626	5.66626	5.66626	5.66626	5.66626	5.66626	4.90006	4.90006	4.90006	4.90006
2.42647	2.48977	2.76012	2.76012	2.8472	2.8472	2.8472	2.68651	2.59818	1.95176	2.64625	2.78355	3.10055	3.35722	2.81457	2.91261	2.91261	2.91261	3.04421	3.07498	2.9787	2.9787	2.86336	2.86336	2.86336	2.99852	2.85853	2.89231	2.6491	2.67888	2.67888	2.49575	2.86134	0.915684	1.31532	1.31532	1.48028	1.16911	1.82823	1.82823	2.14421	2.14421	2.14421	2.31419	2.51479	2.74475	2.9269	2.9269	2.9269	2.9269
3.04376	3.05967	3.16859	3.02614	2.87398	2.682	2.53433	2.53035	2.50889	2.59923	2.33441	1.59575	1.72003	1.55378	1.9354	1.88286	2.30999	1.75399	1.45228	1.88267	1.49209	1.31636	1.01468	1.24652	1.65047	1.64292	1.64165	1.77307	1.75277	1.88557	2.03873	2.07246	1.22405	0.568326	0.336133	0.675864	0.964699	0.505214	0.400326	0.617234	1.01109	0.570898	0.740654	0.584815	0.759255	0.545036	0.586816	0.382137	0.460865	0.472289
6.07088	6.17845	6.17845	0.0321458	5.17546	5.17546	5.17546	4.56318	5.02847	4.82103	4.93366	5.09149	4.86231	4.7061	4.7061	4.84321	4.84321	4.39423	4.39423	4.21202	4.40415	4.40415	4.4757	4.4757	4.72799	5.92777	5.53706	0.0850314	6.0221	6.0221	0.593498	0.593498	1.372	1.67414	1.88536	1.51786	1.57302	1.47569	1.43941	1.43941	1.39082	1.39082	1.39082	1.88888	1.88888	1.88888	2.1198	2.1198	1.87343	1.87343
5.82972	5.9852	5.9852	5.88374	6.15255	5.92981	5.84393	5.84393	5.70361	5.85083	5.91323	5.91269	5.52473	5.86255	5.97563	5.86324	6.05538	0.313646	0.773915	0.625022	0.470562	0.760749	0.279956	0.499301	0.665563	0.90867	0.885239	0.837061	1.05686	0.721127	0.757153	0.6828	0.609958	0.673787	0.417697	0.208565	0.329209	0.40905	1.36913	2.6307	2.90404	2.90404	2.5949	3.30122	3.30122	3.49092	3.49092	3.30894	3.39604	3.29767
4.04391	3.89923	4.13742	4.1098	4.1098	4.1098	4.1098	3.97125	3.97125	3.50996	3.50996	3.69411	3.95049	4.00853	4.00853	4.00853	4.2413	3.89339	3.89339	4.1762	2.83037	2.75294	3.15432	3.15135	2.92418	3.10284	3.02605	3.7528	2.92209	2.57228	2.57228	2.57228	2.08149	2.09309	2.28817	1.85963	0.789035	0.73298	6.2169	6.17001	6.21064	0.0118243	0.0118243	6.25647	0.0223885	0.0422597	0.0422597	0.0422597	0.0422597	0.0422597
1.49043	1.53858	1.36214	1.21287	1.01916	0.945909	0.922646	1.3103	1.44279	1.15659	1.43345	1.53559	1.51311	1.42429	1.19423	1.39827	1.46951	1.243	0.956131	0.98738	0.0169807	0.675861	0.513855	1.13955	1.27074	0.556122	0.0329912	0.00593408	5.6951	5.76313	5.98642	6.06453	6.05562	6.16702	6.21714	6.01178	6.16962	6.23327	6.193	6.163	6.20198	6.19944	6.18183	6.22076	6.23059	6.24688	0.118223	0.0259564	6.17973	6.01201
4.54198	4.54198	4.1993	4.1993	4.1993	4.36446	4.06612	4.06612	4.06612	4.02263	4.02263	4.02263	4.10288	4.10288	3.96639	4.05953	4.05953	4.29026	4.29026	4.29026	4.32705	4.32705	4.24756	4.15403	4.11165	4.11165	3.97331	4.17016	4.009	3.84547	3.64453	3.64453	3.64453	2.98309	2.98309	2.77247	2.74905	2.74905	2.74905	2.74905	2.60438	2.60438	2.82832	2.82832	2.82832	3.13924	3.0655	3.0655	2.76057	2.76057
4.92281	4.79428	5.06962	5.06962	5.41827	5.79642	6.10016	6.10016	0.300267	1.34808	1.05211	1.39944	1.36762	1.88607	2.14518	2.23044	2.17092	1.90552	2.03288	2.1811	2.26108	2.20743	2.35752	2.36619	2.48873	2.36862	2.53102	2.31134	2.32158	2.26429	2.40335	2.25471	2.11916	2.00561	1.84418	1.76411	1.39649	1.13628	1.13628	0.923722	0.982122	1.25995	1.47608	1.62874	1.79131	2.05609	2.3821	2.3821	2.94395	2.94395
0.468627	0.329596	0.501687	0.182686	0.123168	0.153154	0.281733	0.264058	0.323277	0.323277	0.102666	6.25842	0.157154	0.874286	0.956225	1.17635	1.05347	0.986662	2.01063	3.75536	3.87709	3.74092	3.78153	3.60884	3.93084	3.94125	4.04208	3.77403	3.77725	3.89335	3.95194	4.08305	4.17399	4.16289	4.09709	4.04557	4.09465	4.38554	3.99375	4.18292	4.35263	4.28438	4.0578	3.97134	4.19775	4.79862	4.67524	5.11398	5.38566	5.46884
2.67935	2.58067	2.43307	2.37632	2.14469	2.38138	2.20762	2.04845	2.36105	2.78848	2.04872	0.261223	1.41745	1.46629	1.23876	1.5543	1.57114	1.32176	0.749919	0.712101	1.10485	1.5648	1.77495	1.57648	2.01394	2.12289	1.78862	1.78961	1.941	2.05446	2.40616	2.56005	2.94425	3.16739	3.01372	2.96473	3.53093	3.53093	3.90204	4.52957	3.91011	4.12738	4.57416	4.57416	4.57416	4.65981	4.65981	5.12747	5.55028	5.90687
0.0543211	6.17963	6.01852	5.83612	6.14939	6.14939	6.14939	0.319257	0.158041	0.143837	0.118536	0.118536	0.118536	6.15283	5.9364	5.81353	5.69872	5.84165	5.59109	6.27855	5.81337	5.76346	5.65539	5.65539	5.65539	5.32305	5.12877	5.49247	5.62673	5.62673	5.71563	5.68114	5.62487	5.71258	5.89754	5.89351	5.9001	6.05498	0.277144	0.54742	0.441267	0.441267	0.441267	0.831953	0.688937	0.504011	1.06628	1.06628	5.98866	1.7747
2.55321	2.24479	1.89057	1.165	2.59519	2.53512	1.58325	3.68593	5.84197	5.04082	5.38999	0.167143	6.07512	0.0881961	0.0304305	6.1611	6.19095	6.10909	6.08791	6.0923	5.92445	5.9101	6.06728	5.93099	5.83363	5.98314	5.68871	5.85515	6.04806	0.321074	6.18234	5.33849	4.75644	5.26789	5.50349	5.57499	5.75616	4.94905	4.48075	4.08442	4.03732	2.88969	5.23054	6.26915	0.519434	0.250647	3.06232	4.21437	4.51906	2.51693
0.701299	0.701299	0.953789	0.953789	1.2123	0.965655	0.953595	0.953595	0.953595	0.953595	1.08264	1.49813	1.73169	1.98395	2.18181	2.23292	2.15213	1.97119	1.95302	1.51542	1.62339	1.62339	1.59678	1.59512	1.44488	1.44488	1.47917	1.47917	0.937911	0.777247	0.744012	0.831696	1.07679	0.872423	0.940308	0.941781	1.11866	1.41681	1.34432	1.42499	1.42499	1.50468	1.50468	1.50468	1.48363	1.48363	1.59273	1.59273	1.61981	1.50182
4.50131	4.75861	4.64724	3.63789	3.61701	3.75956	3.63004	3.14373	3.48484	3.49457	3.64832	3.53088	3.2717	3.09177	2.7337	2.71019	2.39334	2.19629	1.97268	2.23527	2.41978	2.34041	1.80418	1.48299	1.56358	1.53558	2.44572	2.23207	1.79484	2.14494	2.46076	2.5096	2.60236	2.40718	3.06513	3.23578	3.18766	3.17239	3.12004	2.89972	3.0406	2.98746	2.9118	2.69885	2.83359	2.9046	3.11291	3.43669	3.0983	2.7774
2.29609	1.84402	2.72977	3.09784	2.94366	3.1574	3.41216	3.34687	3.32038	3.21311	3.72892	4.10825	3.93229	4.08175	3.88707	3.87221	3.6992	3.53612	3.49517	3.40031	3.27892	3.47209	3.48177	3.622	3.39342	3.22576	3.23577	3.1932	3.27285	3.04896	3.54665	2.78606	2.93624	3.05587	3.32499	3.31143	3.05979	3.27616	4.40914	3.3769	4.44716	4.01815	5.85535	5.33095	5.5563	4.9463	6.00938	4.43879	2.40231	4.71847
5.86836	4.99957	5.59055	5.99709	0.0123109	6.27362	6.23888	0.0883955	0.081427	6.0003	5.94849	6.05205	0.0122889	0.251799	5.9441	5.864	5.78181	5.77688	5.72108	5.97198	5.83306	6.12605	5.97868	5.8783	0.0378044	6.07034	5.97366	5.9675	5.55931	0.125039	0.381132	0.347357	0.979049	0.785761	0.698399	0.475871	0.596026	0.775084	0.926692	0.446215	0.708288	0.724148	0.626941	1.01871	1.41227	1.43883	1.01904	1.05983	0.789631	0.706863
4.03444	4.10895	3.98731	4.05032	3.87453	3.87453	3.63963	3.80132	3.80132	3.64838	3.68898	3.52854	3.57149	3.43418	3.72882	3.26205	2.74368	2.74958	2.20365	2.98747	3.33408	2.30174	1.22074	0.407331	5.36159	0.409937	0.386862	0.307428	0.588422	0.452354	4.29465	4.33955	4.74895	4.74895	4.53449	4.45513	4.68966	4.71105	5.40441	4.30467	4.48945	3.76788	4.27391	4.04854	4.48854	4.38411	4.38411	4.51093	1.53433	0.559676
3.04952	2.9387	3.18081	3.51021	2.84601	2.31713	2.60811	3.91809	2.53232	2.68729	2.39972	2.30344	2.9921	2.2527	1.73093	0.373374	3.77007	3.3323	3.22309	2.62489	2.56768	1.83703	0.867199	0.906816	1.27734	1.3609	1.28434	1.17349	1.03483	1.58573	1.11257	1.3531	1.3097	1.56804	1.30801	1.50241	1.46275	1.57575	2.33038	2.73738	3.17227	3.55006	3.58488	3.71436	3.65498	3.77562	3.84342	3.98825	3.79002	3.95102
4.24253	3.09785	2.65075	3.75256	0.777367	4.65155	4.34908	4.13843	3.84036	3.95827	4.25257	4.3429	4.74865	4.90472	5.17191	5.36885	5.08247	4.95824	4.87582	4.87838	4.70932	4.93179	4.826	4.63454	4.88916	5.12593	5.02996	5.2279	5.18422	5.12346	5.23974	5.07029	5.20177	4.75212	4.63742	4.69142	5.19475	5.49017	5.56783	4.58644	5.49364	0.567228	1.87299	1.5454	1.33538	1.5156	1.19992	1.74734	1.43318	1.1776
2.1601	2.03597	2.30375	2.29514	2.54733	2.82722	2.91728	2.93933	2.81169	2.59956	2.64344	2.65561	2.86673	2.9838	3.02528	3.31379	3.5952	5.79435	6.04041	0.490762	0.618616	0.22494	0.364645	0.328834	0.356985	0.471351	0.609012	0.510207	0.487937	0.554807	0.689868	0.86972	0.801349	0.821446	0.912744	1.105	1.6249	1.96144	1.94838	2.35399	2.33601	2.35883	2.34469	1.86793	1.72065	1.88438	1.94272	1.74122	1.6092	1.63766
1.18215	0.934066	1.07055	1.19748	0.92404	1.33596	1.00171	1.38761	0.886464	0.635807	2.82507	2.92085	2.64796	4.53594	5.47569	5.16644	4.45267	4.04091	3.96739	3.72507	3.60288	3.81024	3.25874	3.3034	3.30354	3.22084	2.75522	3.22583	2.67738	3.57455	4.14998	2.93802	3.19089	3.37575	2.52559	1.72054	4.3792	4.7964	5.01762	6.1311	5.86478	6.02096	6.00906	6.17683	6.02073	0.11946	0.0847881	0.501729	0.664363	0.106835
0.97801	0.685635	0.779778	0.904043	1.03735	1.23464	1.07114	1.12855	1.24989	1.33841	1.23908	1.29561	1.62865	1.56291	1.60783	1.68509	1.88056	1.79538	1.76522	1.96605	2.04337	2.04735	1.96929	1.96287	2.68783	2.54011	2.5991	2.73989	3.12204	3.44517	3.70706	3.56848	3.69873	4.06255	4.40882	3.5475	3.43997	3.36864	3.24103	3.39008	3.95908	3.34543	2.96501	2.99348	4.79285	3.13288	2.36581	1.85794	2.18894	2.16263
4.10665	4.10665	1.50616	6.0968	6.0968	6.0968	6.08478	5.71229	5.20486	4.14799	0.850721	0.39779	1.17346	5.57876	0.372775	0.396789	1.28359	1.28359	1.28359	0.687658	1.23453	1.78138	1.78138	1.82515	2.57055	2.3817	1.87221	0.980762	1.97628	2.16998	2.15211	2.45192	2.55387	2.61721	3.45002	3.90337	3.52886	3.72843	3.90063	3.90063	4.57493	4.63731	4.93748	4.93748	4.78153	4.78153	4.78153	4.97961	5.2691	5.2691
0.314014	6.24804	6.24804	6.24804	6.24804	6.24804	6.24804	0.0218812	0.0218812	0.253616	0.253616	5.76757	5.27255	5.27255	4.31688	4.52121	4.50527	4.48964	4.44706	4.53417	4.53417	4.27249	4.1478	4.1478	4.1478	4.29881	4.2071	4.04336	4.04336	4.34578	3.95082	2.13413	2.20974	2.20974	2.24621	1.7379	1.62564	1.65217	1.79284	1.62406	1.38954	1.3141	1.3141	1.72704	1.72704	1.71127	1.71127	1.71127	1.71127	2.16283
4.4303	4.30334	4.25494	4.40538	4.31634	4.40021	4.33668	4.38019	4.30547	4.20344	4.35401	4.26424	4.40619	4.43596	4.32612	4.23536	4.17175	4.2106	4.18885	4.40677	4.38997	4.2984	4.25671	4.10068	4.24016	4.228	4.27126	4.17336	4.02166	3.6847	3.56391	3.47124	3.65013	3.47479	3.59505	3.3297	3.44804	3.36799	3.10712	3.32803	3.77072	3.91188	3.95559	3.50933	3.60726	2.07028	0.373471	6.22146	0.0800269	6.24109
5.96925	5.98183	5.8289	5.90298	5.98461	6.16355	6.12568	0.199209	6.14217	5.97953	5.89931	4.73167	2.58608	5.36224	5.20691	5.55904	4.95694	4.02963	2.97708	2.52807	1.91062	2.14543	3.53514	4.17703	3.83521	5.04455	4.827	5.12405	5.60397	0.149815	0.205257	0.483432	0.476678	0.661726	0.739571	0.324657	6.2738	6.04655	6.02805	6.1722	0.303676	0.392526	0.33474	0.440995	0.448075	0.797047	0.597524	0.337096	0.0905184	6.08399
5.60499	5.21615	4.82528	4.82528	5.11322	4.93019	4.93019	4.93019	4.78655	4.78655	5.02281	4.81047	4.06464	3.38557	3.23314	3.23314	3.52359	3.42399	3.37316	3.23821	3.06071	2.68955	2.99146	2.80083	2.91134	3.02742	3.04225	2.82378	3.04103	3.25978	3.4661	3.33256	3.33256	3.0933	2.79949	2.79949	2.87856	2.92821	2.95291	3.44266	3.4433	3.24656	3.70021	4.27791	4.27791	4.35643	4.21091	4.21091	4.21091	5.17471
1.39754	1.35768	1.19151	1.179	1.14158	1.14158	1.22545	1.38666	1.02791	0.865666	0.396063	0.410415	0.262428	6.1576	5.65427	4.94953	4.65488	4.49666	4.73182	5.12581	4.42099	3.30484	4.6093	4.52162	4.25165	5.31845	4.65545	4.72512	2.36312	2.45014	2.64346	1.8176	1.97771	2.21998	0.941383	0.837621	0.837621	5.80832	3.70347	4.24253	2.83323	2.34645	2.88304	3.60797	3.41837	3.70649	4.01062	4.49223	4.3195	4.46369
3.56644	3.32158	2.90486	2.64	2.75579	2.80236	2.80236	2.79827	2.79827	2.59332	2.42982	2.32314	2.34355	2.5203	2.44011	2.44011	2.15352	2.25556	2.11314	2.06112	2.41852	2.96006	2.74043	2.6226	3.02456	3.31299	2.84351	3.57487	3.71679	3.71679	3.37689	3.20715	3.20715	3.20715	2.9345	3.78176	4.59742	5.45649	5.78799	5.79128	5.79128	5.79128	0.0811411	0.891798	0.071089	0.071089	6.15189	6.15189	6.15189	6.15189
5.5241	6.21628	0.0155415	0.0495871	0.249261	0.0723976	0.00382561	0.209866	0.0392272	0.030284	0.0675291	0.28637	6.20685	0.44218	5.85867	0.60145	0.798058	1.00752	0.534538	0.471883	1.03088	6.08601	0.377455	0.720598	0.557783	5.62228	0.18631	6.15042	0.332544	0.148885	0.00791252	5.78046	0.019546	6.22953	5.30371	4.49942	0.944411	2.32713	0.269097	1.37588	1.97566	2.58301	2.68175	2.43812	2.61176	2.68235	2.65421	2.82231	2.03241	2.09239
0.0616317	0.0616317	0.0616317	0.393914	0.393914	0.06945	6.27392	6.05757	5.97887	5.97887	6.22787	6.0242	6.13858	6.02531	6.05585	6.16007	6.16007	6.04214	6.08669	6.12647	6.13385	6.14194	6.14194	5.88883	5.7116	5.90311	6.01459	0.0338316	0.23652	1.00753	3.08871	3.34087	3.35344	3.10928	3.13805	3.24415	3.09484	3.09495	3.0091	3.0091	3.00597	2.51908	2.57138	2.72055	2.72055	2.90675	2.80588	2.76137	2.76137	2.65678
2.90433	2.60982	2.83612	2.82859	2.92486	2.83862	2.76435	2.60671	2.73216	2.69193	2.55347	2.70545	2.62638	2.72272	2.63569	2.72087	2.71631	2.96472	2.77504	2.93978	2.95765	2.98293	2.83568	2.88087	2.86119	3.23789	2.97679	3.30535	3.3026	3.1574	3.27276	3.0155	2.99942	2.72764	3.00348	2.78628	2.90233	2.77311	2.36564	2.03169	2.33218	2.55892	2.44675	2.35095	2.3505	2.37094	2.2658	2.315	2.02296	2.25711
4.143	3.86443	3.73686	3.75153	3.71745	3.83146	3.71491	3.71491	3.60057	3.54119	3.58323	3.69368	3.67412	3.70321	3.81348	4.00372	4.29716	3.82073	2.35546	0.787554	0.376281	6.23427	0.357374	1.15568	1.2593	1.2593	0.771336	0.757811	0.695609	1.62172	5.63648	3.38207	2.38376	2.51881	2.91255	2.30885	2.6643	3.04482	2.98975	2.8412	3.37477	3.36134	3.64291	3.64291	3.64291	3.64291	3.59657	3.32937	3.22465	3.22465
1.97588	2.55876	5.75341	1.01744	1.72704	1.72704	1.72704	1.94415	2.1656	2.29728	2.17819	2.26739	3.1578	4.89209	4.70144	4.70144	4.98351	5.49675	0.508267	0.508267	1.47508	2.89962	4.57373	4.54463	4.11143	4.08389	4.04276	3.6513	3.63613	3.77732	3.5866	3.28986	3.34062	3.34062	3.27628	3.23912	3.43928	3.43928	3.43928	3.55374	3.44918	3.57585	3.7309	3.95221	3.95221	4.12508	4.12508	4.01152	4.01152	4.31767
2.53265	2.88319	2.92181	3.27278	2.98344	3.14217	3.14217	2.87186	3.06862	3.24653	3.32244	3.37449	4.15838	5.11579	4.87098	4.75826	5.17999	5.17489	5.05314	4.63091	4.97028	5.16728	4.86956	4.58461	4.59573	4.69559	4.42485	4.25491	4.01985	3.63094	3.06086	3.36236	3.32067	3.36012	4.07597	4.18128	3.96259	3.67835	3.28267	2.58925	2.61245	2.37706	2.07332	2.07332	1.34966	1.70087	1.0621	0.389383	4.32169	4.32169
0.565802	0.565802	5.93003	5.17947	5.63886	0.000917784	0.000917784	5.97557	5.75522	5.62196	5.36107	4.51537	4.51537	1.01523	3.12638	2.41244	2.1715	3.99003	4.31616	4.3843	1.22973	1.95242	2.18909	3.84782	3.84782	3.24409	6.17302	6.2075	0.314391	5.61177	5.61177	5.67312	5.63339	5.35904	5.46843	5.69069	5.54166	5.15337	4.99553	4.96836	5.03277	5.03277	5.03277	5.03277	4.87888	4.71661	4.71661	4.68431	4.68431	4.68431
3.86854	3.62045	1.76387	1.33594	1.61681	1.94067	1.64954	1.98045	1.98045	2.2912	3.05786	2.95416	3.08711	2.892	3.10601	3.1452	2.76257	2.2721	2.48103	2.80709	3.1799	3.08682	3.04742	2.94	3.02756	2.96811	2.96811	2.95754	2.83682	2.8511	3.02939	2.9131	2.84564	3.20572	3.51137	3.50413	3.37752	3.57745	3.46405	3.39988	4.00333	4.00333	4.07667	4.03299	4.03299	3.93394	3.90473	3.95793	3.74613	3.87521
3.20704	3.55599	3.32317	3.21418	3.81933	3.56282	4.24984	4.06627	3.98847	3.81131	4.20276	4.28509	4.45234	3.88263	5.6706	5.49374	5.81817	5.64832	5.48097	5.4847	5.54694	5.42596	5.6269	5.66467	5.71897	5.84842	5.9028	5.93584	5.95227	6.1097	5.88193	5.94114	5.70522	5.6034	5.55419	5.24257	5.35296	5.40313	5.33097	5.20975	5.29123	5.16064	5.14028	5.03519	4.95273	4.83629	4.82148	4.78284	4.91052	4.86778
3.40174	2.71285	3.091	3.61926	2.379	2.00526	2.69634	2.23004	2.23004	1.9583	1.16709	0.893705	1.15309	1.03999	0.915448	0.606202	0.718769	0.32668	0.0961465	0.473888	0.637022	0.705977	0.589225	0.591433	0.442049	0.0441269	6.20041	0.274135	0.368797	0.261637	0.316204	0.107127	0.147558	6.23805	5.98907	0.100299	0.114088	5.87317	5.88202	5.97025	5.90354	5.83504	6.10592	6.27118	6.27118	5.65419	5.39576	5.48402	5.63026	5.42674
5.20033	5.46445	4.68001	5.00751	5.19979	5.45708	5.11884	4.71726	4.90887	4.89638	5.18076	4.71103	4.91264	5.19382	4.82453	4.35466	4.66959	4.72675	4.77797	4.68707	5.1127	4.915	4.64273	4.4821	5.35057	5.9755	5.66733	5.59838	5.54317	5.93719	0.222435	0.561765	0.441281	0.272681	0.161846	0.759452	0.701855	0.82923	0.421502	0.677303	0.529686	0.426415	0.414184	0.467171	0.387971	0.345703	0.286033	0.0238971	5.96816	6.09074
4.69143	4.74134	4.14288	4.24296	4.66234	5.65082	5.96375	6.10093	0.342977	0.669614	0.580104	0.522954	5.97247	6.08114	6.06978	5.93282	6.00245	5.98553	6.13353	6.25225	6.24356	0.0629331	6.2789	6.19717	6.16171	5.81137	5.5508	5.25269	5.2216	5.1912	5.19744	5.40501	5.40489	5.04177	4.87976	4.50593	4.5912	4.34606	4.29753	4.21524	4.27559	4.24197	4.22902	4.29148	4.04273	4.09688	4.09688	4.23124	4.42559	4.08632
2.92099	3.06466	3.16523	3.16647	3.05165	2.94525	3.07946	3.4052	3.4612	3.45588	3.5606	3.44862	4.85755	4.09031	5.33385	4.95662	5.51192	5.65239	5.29822	5.92763	5.51005	5.95866	5.65166	5.7129	5.84157	6.0968	0.126693	0.240922	0.24589	0.0342349	0.439638	6.22102	6.12247	6.27338	0.238003	5.3867	0.409473	0.566786	1.74655	0.970635	1.07883	0.96069	0.852126	0.710093	0.903092	0.562141	0.830718	0.881248	0.486909	1.00553
3.63366	4.01684	4.05185	4.36463	4.41551	4.63967	4.68915	4.25625	4.0083	4.20678	4.62225	1.01282	5.40542	5.31284	0.104572	5.46822	6.14563	5.85579	5.69907	5.69371	5.84019	5.87241	5.89314	5.80659	5.07071	5.18082	5.56933	5.44857	5.74009	5.41734	5.73661	5.39333	5.44544	5.35604	5.33467	3.99475	3.39686	3.92216	3.39092	6.27039	0.476008	0.413818	0.555182	0.760571	0.488739	0.420666	2.04284	2.00375	2.13065	0.846335
3.64341	3.84756	3.84756	4.14222	4.14222	4.14222	4.49456	4.49456	4.62416	4.92306	4.83649	4.62963	4.43473	4.64859	4.8126	5.10937	5.2472	5.85167	5.85167	0.112159	0.112159	6.00409	6.00409	0.721581	0.963051	0.963051	1.16208	1.44261	1.38064	1.21719	1.05018	1.05018	1.08291	1.06076	0.857886	0.909411	0.909411	1.12515	1.28406	1.28406	1.28406	0.867184	0.885657	0.885657	0.885657	0.885657	0.885657	0.885657	1.21279	1.21279
3.94508	3.69935	3.32016	3.32016	3.32016	2.92619	3.32539	3.50762	3.50762	3.32789	3.10701	2.78729	2.96703	3.18463	3.18463	3.18463	3.05647	2.87244	2.70653	2.55197	1.89524	1.89524	2.07132	2.55575	2.25238	1.94727	1.93696	2.51565	2.14213	2.86239	2.70129	2.48626	2.48626	2.48626	2.47318	1.88966	4.28818	4.28818	3.50522	4.74366	4.74366	4.74366	4.74366	4.74366	4.74366	6.11899	5.42789	5.95163	5.95163	5.95163
2.60036	5.57137	6.26899	6.13416	6.13416	6.13416	6.13416	0.0551762	0.0551762	6.08472	6.08472	6.08472	6.1736	0.0040545	0.00929005	6.26985	5.98356	5.83319	5.83319	5.67678	5.42025	5.3697	5.3697	5.1891	5.1891	4.99716	4.97365	5.12743	4.81942	4.29087	4.31656	4.31176	4.12036	4.04388	2.93457	2.93457	3.55954	2.58415	2.58415	2.58415	2.58415	2.202	2.202	1.4971	2.49561	0.814131	0.814131	1.30824	1.98675	3.09855
5.56296	5.56296	5.50948	5.50948	5.50948	5.26015	5.40915	5.48077	5.48754	5.41965	5.48244	5.33988	5.33988	5.33988	5.30252	5.422	5.422	5.25168	5.29908	5.34076	5.33283	5.54691	5.33238	5.31348	4.85464	5.05332	5.18447	5.27154	4.34529	4.34529	4.46999	4.46999	4.46999	5.55952	5.54275	5.54275	2.06753	1.64634	2.56988	2.20026	2.19125	1.78025	1.78025	1.94712	2.14732	2.14732	2.14732	2.14732	2.00209	2.00209
3.44185	3.45509	3.33426	3.571	3.05805	2.99809	2.60233	2.53891	2.53891	2.53891	2.56448	2.93879	3.58265	4.14244	4.10983	3.92412	4.09718	3.60732	3.35286	3.3321	3.02624	2.72113	2.84122	3.08971	3.50405	3.8496	3.70968	3.82012	3.64328	3.71481	3.79344	3.86266	3.75873	2.23124	2.36607	5.96879	1.35824	2.25552	1.93059	1.66824	3.88405	0.656574	0.21949	1.15169	0.805166	0.805166	0.634482	1.0009	1.0009	1.74296
4.22122	4.07846	3.93425	4.44015	3.54749	0.0346506	6.27187	0.13978	6.07365	6.01309	6.13177	5.49559	5.68396	6.17202	0.229153	0.158259	0.091449	0.35955	0.672544	0.660695	0.507271	1.18323	1.60218	2.62109	2.62596	2.29542	2.66789	2.91309	3.13057	3.1116	3.05718	3.36734	3.62525	3.79261	3.7291	3.90623	4.08258	4.16	4.02082	4.11832	4.52362	4.47824	4.25393	4.43638	4.3313	5.05469	5.21033	5.51912	4.97673	4.04515
3.81783	4.37227	4.86634	5.17501	5.17501	5.29679	5.29679	5.12155	5.11877	5.11877	5.11535	5.03463	5.15657	5.228	5.22616	5.00629	5.02599	4.55902	4.68799	4.91598	4.58976	4.53692	4.53692	4.26188	4.40718	4.11623	3.90802	4.07486	3.61216	3.44753	3.44753	2.80574	2.889	2.68399	2.87907	2.31372	3.45284	3.21919	3.30357	3.5425	3.5425	3.59522	3.36211	3.64195	3.64195	3.71928	3.71928	4.07136	4.07136	4.44107
5.81002	5.81002	5.81002	5.54917	5.3495	5.11471	5.24485	5.24485	5.20569	5.39241	5.4142	5.16469	5.23212	4.96971	4.96971	4.66161	4.76891	4.5185	4.5535	4.76288	4.70166	4.79029	4.90247	5.0278	4.49587	4.13586	3.96211	3.66066	3.43328	3.55467	3.81463	3.81724	3.95215	3.74647	3.53365	4.10239	4.31891	4.13624	4.15414	4.28224	3.88669	3.88669	4.2651	4.80368	4.71472	4.44565	4.44565	4.44565	4.44565	5.03465
0.101524	5.91545	5.91545	5.75099	5.84399	5.84399	6.21472	6.09548	6.1936	6.0067	5.84654	5.86775	5.85798	5.85798	5.78088	5.7826	5.70185	5.70844	5.96825	5.77271	5.77271	5.66943	5.71226	5.71226	5.35539	5.46719	5.49046	5.69349	5.83929	5.5921	5.72496	5.72487	5.7415	5.13052	4.20008	4.18988	5.09946	0.571128	0.571128	1.04543	1.67402	1.67402	1.28581	1.65111	1.65111	1.65111	1.65111	2.08577	2.08577	1.78995
0.045996	0.0503614	6.22713	6.25918	0.0773993	0.0684178	0.0684178	0.0684178	0.232977	0.232977	0.323401	0.20446	0.141927	6.01852	5.93975	5.4309	5.21455	5.7341	0.562782	1.3658	1.75454	1.25461	0.306727	0.422593	0.422593	0.300667	6.19725	5.90161	5.99792	5.99792	0.0264605	6.16832	0.19425	0.363807	0.510143	0.16358	0.104395	5.71431	5.76327	5.0389	5.11632	5.32515	4.82198	4.87468	4.56182	2.1723	3.33227	3.33227	3.26972	3.26972
4.7774	4.7774	4.97817	4.9685	4.9685	4.98008	4.68014	4.65121	4.57705	4.47829	4.58045	4.67978	4.60985	4.70516	4.75032	4.56046	4.62614	4.4572	4.41459	4.42588	4.3402	4.4657	4.313	4.36572	4.49301	4.71339	4.6836	4.87743	0.0853269	3.70781	0.870613	3.10131	3.45511	4.49715	1.23427	0.985877	0.288925	1.31622	1.33088	1.96449	4.1615	4.21878	4.21878	3.94522	4.35739	4.53259	4.58565	4.46649	4.54767	5.22056
2.80904	2.80904	2.80904	2.47811	2.47811	2.52784	2.80149	2.80149	2.80149	2.42552	2.6955	2.36022	2.36022	0.850121	1.3794	1.85763	1.85763	1.25509	0.826712	1.40204	1.33508	1.79114	1.4253	0.970977	0.895478	0.895478	1.53803	0.8215	4.80997	4.3773	4.28126	4.11579	4.11579	4.25411	4.10582	4.08422	3.94068	4.21318	4.30118	4.58089	4.45326	4.44252	4.45791	4.45791	4.83424	4.75427	5.11132	5.11132	5.52251	5.98242
5.14976	5.00534	5.33367	5.14235	5.41169	4.9956	5.02864	5.25568	5.26038	5.39232	4.96001	4.04757	3.67989	3.58884	2.55261	2.63615	2.77704	2.64828	3.02319	2.84913	2.94605	2.99526	2.88807	3.10057	2.8119	3.11379	2.93428	3.17491	2.84072	2.76718	2.60083	3.1089	3.33079	4.2697	5.80879	5.56376	6.13881	5.94222	0.952636	0.830961	0.595841	1.48331	1.49588	1.49588	1.26768	1.08615	1.13747	1.06015	1.61381	1.69818
1.32166	1.18101	0.93632	0.705448	0.901356	0.806451	1.27805	1.42933	1.94463	1.94463	2.77278	2.05914	3.3893	4.23448	4.33144	4.27322	4.01047	4.52409	4.5655	4.77128	4.46647	4.3842	4.30263	4.63236	4.67569	5.03843	5.07678	5.00076	5.39442	5.01306	5.21992	4.93497	5.16165	5.13367	5.36739	5.26624	4.95821	5.17667	5.7714	5.12886	5.03058	5.20155	5.33322	5.14191	5.09193	5.36289	4.8663	5.2622	5.22721	5.39529
5.85087	6.23015	0.0599933	0.00702554	0.111549	6.28215	5.8287	5.83817	5.64216	5.32357	5.08546	5.43914	5.66758	3.61821	3.8271	4.17358	3.96057	4.03604	4.17487	4.2225	4.13353	4.12497	4.11239	3.99241	3.87506	3.86919	3.72661	3.8286	3.55113	3.85103	4.00322	3.87321	3.72417	3.4688	3.89226	3.73015	3.72935	3.42928	3.40931	2.95938	2.78397	2.92879	2.73764	2.79841	3.34859	3.32873	3.49681	3.03855	3.13111	2.88855
4.12831	3.71911	3.49423	3.21335	3.33928	3.10572	3.08967	3.21088	3.41625	3.41625	3.02626	2.83963	2.61773	2.6848	2.434	2.60516	2.54868	2.18644	2.35021	2.88964	4.56881	4.88611	5.19673	4.77623	4.6381	4.41405	4.3948	4.44758	4.42679	4.25791	4.24667	4.28476	4.20271	3.98588	4.18454	4.15192	4.44268	4.28842	3.80931	3.61482	3.31039	3.28562	2.98278	3.22488	2.68594	2.68594	2.28194	2.19199	1.59593	0.811462
0.127895	0.127895	5.91095	5.19371	5.19371	4.94562	5.17053	4.60838	4.4536	4.50135	4.53476	4.62356	4.60154	5.00337	5.03823	4.87488	4.9443	4.92605	4.84676	4.59417	4.83156	4.99048	4.8983	4.94798	5.07765	5.13033	6.15772	6.1076	6.18484	5.94526	6.1717	0.388272	0.476657	0.213762	0.0763674	0.368892	0.368892	0.298753	0.418113	0.151853	0.0958332	0.307055	0.327973	0.382186	6.10423	0.735277	0.640334	0.640334	5.54254	6.2625
4.92279	5.02364	5.19011	5.93633	5.90708	5.71108	5.71111	6.11553	5.88204	5.85819	5.87175	5.69856	5.65376	5.15509	5.17682	5.19643	5.36801	5.43108	4.63386	4.12809	3.84991	3.71996	3.76762	3.3186	3.49544	3.67182	3.53061	3.48211	2.84785	2.73305	2.5598	2.61577	2.69398	2.34951	2.09394	1.96543	1.62193	1.49746	0.903642	1.00598	1.08297	0.6113	0.644491	0.472557	0.500625	0.646241	0.541496	0.464828	0.30361	0.467932
5.90275	5.60282	5.7779	5.76055	5.72311	5.41035	5.09154	5.43895	5.29903	5.35868	5.20001	5.11539	4.59628	4.43046	4.55491	3.96074	4.00582	3.71855	3.94473	3.373	4.37172	3.96816	4.42839	4.60423	0.217943	3.60971	2.65986	4.47752	2.10558	0.859784	0.33443	0.46153	0.632196	0.186018	0.0942948	6.19566	5.50535	5.00383	4.57791	2.82658	2.27999	2.11312	3.21885	2.89141	4.49104	2.16021	2.87979	3.09159	2.27044	3.0208
2.26272	2.03716	1.96598	2.09259	1.75215	1.04168	1.5923	2.16769	2.3904	1.9308	0.280576	0.215798	0.160864	0.96657	1.68434	1.40921	1.55267	1.95027	2.01306	1.89209	1.77759	1.95046	1.8154	1.88607	1.9848	1.85992	1.61657	1.5998	1.6785	1.69427	1.8265	1.78567	1.51339	1.62415	1.37695	1.47837	1.28416	1.77335	2.17802	2.14885	2.82861	3.05027	4.32843	3.64871	3.4532	3.38092	3.58866	3.43138	3.51997	3.36276
1.5794	1.85082	1.95828	1.8449	1.82045	1.63653	1.82929	1.57301	1.6713	1.53167	1.62961	0.834223	6.27258	0.357135	4.72263	4.49044	4.48068	4.49173	4.80395	5.01049	5.01058	4.96432	4.84628	4.89381	4.6874	4.31486	4.56873	4.75354	4.57489	4.23259	3.48496	2.42833	1.4462	1.37693	1.39952	1.35731	1.17062	1.29442	1.21879	1.6274	1.75206	1.79782	1.71959	1.62607	1.65873	1.90371	1.78038	1.86689	1.77381	1.83005
3.20469	2.78424	2.95252	3.21211	3.77941	4.3541	4.15237	3.77955	4.26835	5.52404	4.86725	4.66245	5.4251	5.91268	0.157641	0.0182629	6.00876	6.21547	0.0494103	6.27679	0.160917	0.345764	0.432809	0.383264	0.619792	0.500204	0.617284	0.860628	0.739806	0.601752	1.179	1.63654	1.77559	1.91547	1.83394	1.80971	2.06533	2.557	2.66984	2.64848	2.3651	2.37511	2.40977	2.69661	2.25176	1.99586	2.36142	1.69561	1.39604	2.42266
2.39407	2.39407	2.39407	0.494195	0.494195	0.494195	0.494195	0.494195	0.823808	0.823808	0.700588	0.323475	0.123619	0.229889	0.229889	0.229889	0.229889	0.608373	0.5452	0.5452	1.17426	1.75374	1.75374	1.75374	1.72387	3.10153	3.69957	3.69957	3.68383	3.68383	3.68383	4.02244	4.02244	4.02244	4.57752	4.54235	5.05965	5.05965	5.05965	5.05965	5.05965	5.05965	5.23984	0.110586	0.110586	0.110586	0.110586	0.110586	0.110586	0.110586
2.90623	3.32863	3.5761	4.00621	3.73097	3.30999	3.37972	3.33724	3.3971	3.44545	3.72048	3.85608	3.66038	3.46417	3.51719	3.48807	3.5123	3.41202	3.69936	3.78599	3.69509	3.55746	3.38124	3.67383	3.69614	3.9809	3.77524	3.81264	3.75868	3.80869	3.95458	4.07315	4.19784	4.71701	4.55534	5.01854	5.89601	3.92794	3.26965	3.55879	4.0639	2.81625	2.81625	1.21321	0.76468	0.873624	0.417076	0.750035	1.39635	2.50654
0.563562	1.78711	1.70745	1.45892	2.401	1.30293	0.66291	1.50675	1.70424	1.66985	1.64731	1.59873	1.70488	1.49095	1.35045	1.22965	1.43423	1.53243	1.45739	1.30896	1.2053	1.2667	1.12788	1.27521	1.32999	1.32829	1.30897	1.60886	1.69685	1.85831	1.88132	2.05261	1.99626	2.08753	2.03614	1.76853	1.78439	1.90215	1.95679	1.81443	1.59593	1.62956	1.62928	1.52551	1.2982	0.860285	0.6154	0.487089	0.487089	0.487089
2.28667	1.41706	3.66048	4.91809	5.31604	4.95813	4.4204	2.54007	2.96097	2.94979	1.33627	1.46106	1.58989	2.21534	1.83411	1.99982	2.51303	2.73013	2.81292	3.32149	2.86893	2.99864	3.05944	3.08737	3.0216	3.55503	3.42958	3.3436	3.53254	3.68808	3.6848	3.70444	3.40722	4.09615	4.27396	4.43669	4.86851	5.77923	5.22196	5.28246	4.77841	4.03946	4.51934	1.35414	5.67113	5.06765	4.58941	4.71104	4.68172	4.7823
4.48127	4.48127	4.48127	4.48127	4.48127	3.71872	3.71872	3.71872	3.71872	4.4113	3.49919	2.81482	2.81482	1.89526	2.00002	1.56009	1.86799	2.06428	2.3087	2.3087	2.3087	2.3087	2.3087	2.35258	2.46499	2.0569	2.0569	3.08922	2.6534	5.02656	5.02656	5.79025	5.79025	4.52718	2.51452	2.51452	0.62919	0.62919	0.62919	1.71192	0.690571	0.690571	1.72046	1.72046	1.72046	1.32536	1.20397	1.20397	0.751525	0.751525
1.31866	1.31866	1.00626	1.00626	1.00626	1.00626	1.00626	1.00626	1.55984	1.55984	1.82444	1.82444	2.13708	1.91061	1.96441	2.02021	1.96019	1.96019	1.76334	1.76334	1.99188	1.83262	1.83262	2.03351	2.03351	2.03351	2.02214	2.1788	2.14388	2.14388	1.58988	4.03254	3.07398	3.07398	2.79854	2.79854	2.93579	2.93579	2.93579	3.19728	3.19728	3.01934	3.01934	3.01934	3.17404	3.32714	3.32714	3.32714	3.32714	3.32714
0.55308	1.25027	1.25027	1.52942	1.44367	1.11316	1.13721	1.91259	2.36484	2.72018	2.13735	2.83414	2.70822	2.78048	2.86474	3.17283	2.96907	3.22923	2.73288	3.10611	3.10941	3.59234	3.613	3.58763	3.49498	3.80375	4.26547	3.89542	3.8318	4.12187	3.7165	3.95965	3.70305	3.77192	3.66767	3.7511	4.052	4.01233	3.69013	3.30696	3.11725	3.11492	3.13485	3.00384	3.11914	3.06036	3.19324	3.1854	3.72645	3.16526
3.6877	3.76151	3.83951	4.06851	4.09989	4.32032	4.3691	4.50674	4.1346	4.3041	4.38088	4.10597	3.8986	4.03856	3.88721	3.7007	3.6671	3.69656	3.81005	3.77158	3.88157	3.96561	3.93367	3.88907	3.81714	3.85415	3.92745	3.86566	3.81233	4.40285	4.5709	4.67287	5.66863	5.49946	5.19649	5.12514	4.84627	4.71968	4.72668	3.96235	3.8307	3.7706	3.7706	3.7706	3.53338	6.08072	6.04044	1.28333	1.28333	1.02957
5.15011	5.2541	5.32313	5.31578	5.31578	5.53558	5.53558	5.62109	5.60997	5.45606	5.55356	5.75683	5.67776	5.88898	4.72219	3.28306	3.68316	3.50385	3.32434	3.8431	3.3577	3.01406	3.01406	3.11686	3.11686	3.54998	3.40636	3.47078	3.27967	3.27967	3.33464	3.5702	3.52245	3.33212	3.25676	2.82861	2.81979	2.28104	2.36999	1.63998	1.63998	1.63998	1.63998	1.31843	1.06016	1.06016	1.06016	1.06016	1.06016	1.06016
1.29674	2.04063	3.14621	2.30701	2.3248	4.3336	4.3336	3.95212	4.47377	4.39938	3.87261	4.16705	4.26314	4.12032	4.27178	4.15568	4.22121	3.75623	3.90461	4.20804	3.86913	4.02898	4.06993	3.81366	3.84705	3.71993	3.51792	3.4201	3.64425	3.6067	3.39824	3.37575	3.62258	3.46356	3.21755	3.22775	3.21978	2.91425	2.34646	2.41362	2.0965	2.01073	2.08152	1.63557	1.57653	1.57653	1.57653	1.50298	1.56774	1.64964
4.06753	4.06753	3.68775	3.68775	3.68775	3.68775	3.68775	3.68775	3.68775	3.56743	3.27467	3.27467	2.60278	2.63039	2.43837	2.0714	2.0714	1.93981	1.98094	1.98094	1.81993	1.81993	1.81993	1.81993	1.81993	1.81993	1.81993	1.61511	1.55784	1.94195	2.17665	1.88872	0.487001	2.34989	3.9715	3.9715	3.26732	3.26732	3.26732	3.26732	3.26732	3.26732	3.26732	3.26732	3.26732	3.26732	3.26732	2.65827	2.65827	2.65827
2.59808	2.98353	2.98353	2.63535	2.42223	2.42223	2.42223	2.42384	2.42384	2.82271	2.6131	2.7475	2.92728	2.49047	2.16746	1.89175	1.66339	5.74869	5.45218	0.443262	0.416922	0.685703	5.53478	5.53478	6.11945	6.24892	6.24892	0.118676	6.19283	6.20408	6.20408	6.13423	5.93287	5.75853	5.78057	0.200243	6.09935	6.02794	6.00817	5.74082	5.83108	5.83108	4.84973	4.62686	4.62686	4.62686	3.94117	3.94117	3.94117	3.94117
2.01696	2.91677	2.71466	3.26913	3.98626	3.4648	3.80337	3.84477	3.51201	3.67296	3.87022	3.67514	3.99673	4.06957	4.03249	4.05896	4.01774	3.95958	4.1097	4.07056	3.94314	4.11977	3.92611	3.96095	3.64022	3.65029	3.79937	3.63217	4.22255	3.58339	2.23819	1.90117	2.09627	1.5837	1.02004	0.85061	1.73533	1.27589	0.918206	0.618524	0.929994	0.47845	0.147549	6.03642	6.1472	6.11573	5.78583	5.92986	5.89624	5.73388
1.81921	1.96878	1.96878	1.95801	1.95801	1.95801	1.95801	1.95801	1.95801	1.95801	2.29225	2.51077	1.15516	6.25677	6.27011	6.27011	6.27011	6.27011	6.1834	0.444621	0.074802	0.0776152	0.0776152	0.0776152	4.94639	5.1909	5.1909	5.1909	5.3308	5.13667	5.02256	4.68853	4.68853	4.87141	4.87141	5.2976	4.93854	4.73368	4.73368	4.86359	4.86359	4.86359	6.23037	5.76288	5.76288	5.76288	5.89312	5.28048	5.2572	5.2572
1.64616	1.80001	1.80001	1.70199	1.70199	1.74797	1.87223	1.8183	1.73693	1.35855	1.39451	1.97206	2.31104	2.3113	2.49566	2.26325	2.30958	2.32537	2.73021	4.20628	4.20628	0.652446	3.93087	4.5025	4.83925	5.3372	4.12065	3.54828	4.31031	4.53923	5.05396	4.22369	4.22369	3.94436	5.18755	5.01002	1.51935	1.1279	1.35129	1.68531	0.905471	0.76407	0.868665	1.31396	0.94705	1.18601	1.18601	1.46588	1.23929	0.928665
4.99487	5.09426	4.86076	4.92916	4.92843	4.63819	4.67142	4.19325	4.5342	4.72273	4.51574	5.01232	2.59362	2.44254	2.51254	2.08426	1.94923	1.64298	2.04864	2.4634	1.81942	1.87638	1.68409	1.23905	1.63418	0.722455	0.965728	1.46225	0.326403	6.26338	0.0225144	5.75446	0.710379	0.381949	1.1352	5.45135	0.854577	0.375092	0.825814	5.79758	1.18251	0.935008	0.191105	0.769849	0.953444	1.2058	1.36846	1.37723	1.12801	1.76089
0	0	0	0	5.64552	5.37057	5.37057	5.37057	5.37057	5.37057	5.37057	5.37057	5.85481	5.37033	5.0611	4.7147	5.34285	5.34285	5.34285	5.34285	5.34285	2.4481	2.4481	2.04611	2.04611	1.72027	1.84868	1.84868	1.84868	1.84868	2.90734	1.04661	0.800791	0.800791	1.204	1.204	1.204	1.49388	1.49388	1.22144	1.22144	1.22144	1.22144	1.07281	1.37656	1.37656	1.37656	1.99885	1.99885	1.99885
0.861045	1.0329	1.1672	0.986191	1.04362	1.08664	0.886833	0.883373	0.883373	0.715324	0.644732	0.377597	0.138345	6.2809	6.02098	5.71501	5.14355	5.3484	0.330231	0.429442	0.452124	0.256705	0.106083	0.337967	0.695752	0.420301	0.0413356	0.292875	0.47905	0.703668	0.800774	1.36225	1.22885	1.34577	1.05965	1.0479	4.89453	5.90067	6.18325	0.218513	0.405957	0.454075	0.402685	0.390456	0.811791	0.842296	0.842296	0.712698	1.08421	1.06484
3.66075	3.35134	3.35134	3.27403	3.45586	3.45586	3.45586	3.45586	3.45586	3.45586	3.77163	3.59841	3.87529	3.82661	3.68668	3.68668	3.68668	3.44638	3.6327	3.71251	3.71251	4.71824	4.91725	4.91725	4.92059	4.80534	4.80534	4.80534	5.77212	6.16666	0.314916	0.314916	6.10796	5.79409	5.79409	5.14477	4.94666	4.74659	4.74659	4.51538	4.92031	4.92031	4.91638	5.35352	5.35352	5.35352	4.55632	4.55632	4.7728	4.7728
0	6.06386	6.06386	6.06386	3.44192	3.44192	3.59333	3.65192	4.12268	3.50819	3.50819	3.50819	3.36287	3.36287	3.36287	3.36287	3.36287	3.71673	3.71673	3.71041	3.71041	3.71323	3.82868	4.2455	4.03533	3.8449	3.52194	4.23018	4.54851	4.54851	4.5437	2.26188	2.26188	2.26188	2.0246	1.53121	1.53121	1.10308	0.648317	0.767538	0.767538	1.04393	1.04393	1.04393	0.853632	1.08374	1.19362	1.19362	0.761352	0.0550581
1.18037	0.624176	0.945453	1.19008	1.17378	1.1826	0.793417	0.770612	0.60233	0.555884	0.526491	0.632451	0.379682	0.511692	0.656069	0.449498	0.368017	0.456869	0.675088	0.79165	0.229478	0.310363	0.183586	0.229294	0.174206	0.30919	0.397083	0.639508	0.739784	0.858621	1.16942	0.86528	0.637592	0.935273	0.817807	0.487791	0.245213	0.956317	1.17483	0.754028	2.33737	2.45636	2.74721	2.79007	3.14417	3.20941	3.3266	3.08878	3.43457	3.06401
1.30936	1.30936	3.45483	2.78844	3.20333	3.20333	3.18986	4.05901	3.7127	3.77509	2.02137	2.20227	1.82721	2.98216	1.57089	1.21784	1.31593	0.991713	1.35856	1.33848	0.964338	0.980221	1.36576	1.38514	1.63819	1.56075	1.67655	1.76475	0.791198	0.70205	6.14932	0.109722	5.24465	5.30221	5.44151	4.79786	4.87709	4.90972	3.95889	5.46412	5.27735	5.08371	5.08371	5.484	5.58967	5.854	0.615234	0.81952	1.48878	2.09556
0.985005	0.16184	4.72108	6.14072	1.13535	1.13535	1.13535	2.32519	2.32519	2.07646	2.07646	3.62968	3.62968	3.26195	3.26195	3.26195	3.26195	3.53232	3.53232	3.70677	4.04597	4.29034	4.40116	4.40116	4.56467	4.33542	3.4523	4.14127	4.14127	4.41176	4.41176	4.41176	4.41176	4.75097	4.37871	4.37871	4.37871	3.52985	3.52985	3.52985	3.52985	3.52985	3.80045	4.2757	4.77538	4.77538	4.77538	5.56523	5.56523	5.56523

## Sheet: FigS13.C.SixStimSeq
3.4592	3.85822	3.54845	3.71864	3.68075	3.75829	3.9448	4.17581	4.26853	4.0104	4.27163	4.42841	4.6513	5.37057	3.83074	3.57164	4.34869	5.70814	5.92438	2.17201	2.0424	3.87345	1.76606	0.872452	1.19384	1.29123	1.45336	1.55398	1.35517	2.28976	1.99813	1.9775	2.05707	2.13003	2.40291	2.52858	2.5315	2.80575	3.76	3.21272	3.46635	4.35485	3.08666	1.09234	3.70362	2.38657	3.74987	3.13575	4.66285	0.0212973
4.72033	4.72033	5.09335	5.09335	5.09335	4.39214	5.54044	5.53368	5.53368	5.98739	6.0888	6.17446	5.93821	5.82161	5.75309	5.83186	5.7331	5.94221	5.73168	5.70731	5.84135	5.97984	5.97448	5.94364	5.8191	5.78607	5.90639	5.71397	5.89336	5.74095	6.00769	5.72965	4.92654	4.82786	4.37095	2.20224	1.35232	2.31378	5.55961	3.1291	1.04718	1.04718	0.95249	5.85922	0.346664	0.227755	0.468866	0.862752	6.26002	6.20944
5.02446	5.02446	4.97797	4.81525	4.83857	4.83059	4.83059	4.83059	4.85372	4.85372	4.91721	4.49404	3.87437	3.87204	4.17677	4.88909	4.86645	4.96745	4.97373	6.22884	5.77377	5.77377	5.8227	5.8227	0.157257	0.345462	1.04254	0.948964	1.15608	1.04346	1.04346	0.670784	0.670784	0.234812	5.86173	5.86173	4.83488	4.01895	4.1847	4.21485	4.14476	4.14476	4.08837	4.08837	4.01759	4.01759	3.83044	3.99812	4.07639	4.14769
0.350127	0.588485	1.08104	0.822256	0.129697	0.294163	0.617797	0.35818	0.453564	0.193682	0.430752	0.00397865	6.21671	0.0831301	0.296771	0.499703	0.53418	0.424008	0.767231	0.742044	0.585072	0.616061	0.527895	0.644178	0.354486	0.215301	0.492275	0.556659	0.203204	0.652183	0.248023	0.411438	0.149213	6.2752	0.170156	6.26205	0.516693	0.150101	0.452725	0.562955	5.60384	5.59748	5.71686	5.67307	5.68075	5.56302	5.78366	0.148702	4.15977	4.12871
0.504248	0.504248	0.169977	0.169977	0.169977	0.169977	0.169977	6.07537	5.82468	5.77512	5.8817	5.8817	6.17555	6.21736	0.204059	0.234278	0.3791	0.897727	1.21778	1.65944	2.05793	2.05793	1.90386	1.51463	2.09558	2.11548	2.23287	2.23287	2.23287	2.33498	1.84517	1.93062	1.90949	1.87163	2.02532	2.1922	2.34997	2.28766	2.18177	2.33465	2.02885	1.8248	1.71109	1.71109	1.67269	1.65775	1.86925	5.74107	0.0605902	0.0605902
6.11163	0.245683	6.2354	0.555869	5.63651	6.22258	5.83477	0.036823	0.272211	0.0117537	6.00697	0.322994	0.226833	0.389566	4.05111	5.07055	3.91245	3.61	3.32236	3.85882	4.02347	3.27486	2.84649	2.80723	3.61961	2.96584	2.8643	2.5434	3.73738	2.84936	2.31474	1.6117	2.01884	1.83874	1.44137	1.36272	1.47849	1.1171	1.45946	1.28201	1.35634	1.14231	1.29089	1.15456	0.952325	0.747295	0.975121	1.40847	0.933409	1.50897
1.28878	1.55267	1.89625	2.2454	2.3307	1.52661	0.503919	2.76365	2.42056	2.42967	1.60007	1.88836	1.55034	1.44047	2.16381	1.70358	2.0664	2.73784	3.5968	4.64441	5.53843	1.48924	1.17407	1.1337	0.718997	0.535542	0.896373	1.30952	1.75216	1.52529	1.42416	1.66542	1.84219	1.63535	2.31071	2.49001	2.80302	3.05883	3.35219	3.64152	3.1384	3.0558	3.0922	3.21776	3.44633	3.38029	3.62838	3.49882	3.69476	3.67673
0.5748	0.429044	0.242238	0.242238	0.176838	0.176838	0.176838	1.93753	2.15421	1.77091	2.18358	1.92657	1.53437	1.38644	1.73561	1.56373	1.67457	1.84711	1.88671	2.01323	1.98864	2.0835	2.45825	2.39001	2.50602	2.42658	2.47506	2.47506	2.49958	2.40483	1.97959	2.05363	1.84182	1.79005	1.95183	2.34871	3.44185	2.00759	1.53967	1.00002	0.263124	6.05954	0.110065	6.18316	6.14236	0.0487967	6.22717	6.11693	6.11693	6.11693
4.05144	4.08002	3.81838	3.73293	3.74823	3.79919	4.04958	4.38688	3.87811	3.8585	3.62178	3.62344	3.55566	3.61375	3.52946	3.6082	4.20414	4.46299	4.8564	4.95957	4.94442	4.64107	4.55752	4.42197	4.78749	4.89002	4.58358	5.10919	5.16517	3.29365	3.53216	1.39293	5.73443	5.56714	6.26155	0.186482	0.309316	1.04161	1.10854	1.72714	1.80102	1.72685	1.68016	1.67401	1.51591	1.64633	1.46299	1.35685	1.54813	1.81414
4.62364	4.18518	4.07175	3.91627	4.09904	4.09904	4.09904	4.09904	4.09904	4.09904	4.2259	4.2259	4.12839	4.01904	4.06478	4.26922	4.16695	4.19867	4.27059	4.16275	4.37996	4.34519	4.30098	5.07666	5.26416	5.269	5.06438	5.33342	5.33342	5.43434	5.35417	5.35417	5.31044	5.31044	5.31044	5.25213	5.1475	5.03807	5.2471	5.32785	5.00014	4.94683	5.00311	5.00311	4.87601	4.87255	4.8263	4.8263	4.94393	4.80416
1.01083	1.10271	0.931315	0.894902	0.773842	0.929533	1.13555	1.31127	1.35903	1.24296	1.16394	1.34404	1.10244	0.950187	0.955193	0.894397	0.889148	0.878903	1.01666	1.12666	1.76868	2.27535	2.39207	2.04098	2.57066	2.42576	2.69212	2.67104	2.35946	2.35127	1.8541	1.76399	1.96905	3.5124	1.59094	0.935664	1.22624	0.973024	1.58874	1.40032	1.27928	0.872491	0.191741	0.134511	1.04029	0.447007	0.515308	0.0503667	6.18759	0.51551
2.67059	2.64326	2.59029	2.37445	2.41706	2.49703	2.21668	2.2075	2.30075	2.42025	2.52625	2.54067	2.46777	2.66805	2.40446	3.09675	3.67544	2.84176	2.77336	2.16452	1.50937	5.4421	5.855	5.25333	5.3577	5.38788	5.31894	5.21214	4.79385	4.75042	4.88553	5.09364	4.83236	5.1407	5.21047	5.22209	4.97031	4.96746	5.074	5.15982	5.1519	5.07913	5.00149	4.96263	4.84448	4.86029	4.50207	4.60924	4.70556	4.87087
5.3898	5.63029	5.90568	5.65557	5.91263	5.91263	5.91263	5.67187	5.87151	6.01125	5.97732	6.04718	6.10396	5.93017	0.00304244	6.18312	6.2675	0.0128249	0.0612444	0.157805	0.184152	0.144511	0.116508	6.22619	0.309662	0.481866	0.454826	0.344563	0.344563	0.70224	1.06509	1.26217	1.22984	0.769368	0.935276	0.989573	0.697249	0.835805	0.827546	0.80552	0.644612	0.668271	0.795551	0.861272	1.02991	1.07147	0.904626	0.904626	0.912357	0.912357
5.92293	6.16395	6.16395	5.94905	5.94905	5.94905	0.00868195	5.91614	5.41763	1.43495	0.889191	0.890658	0.00265766	0.554039	0.918716	0.535721	2.2263	2.69172	2.95292	3.24448	2.72577	2.72577	2.71837	2.71837	2.87875	3.02613	2.35941	2.33793	2.33793	2.56042	2.23749	6.05132	0.505162	0.559815	0.834936	0.819513	0.695135	0.926017	0.864103	0.632207	0.653425	0.812898	0.812898	0.812898	0.653685	0.653685	0.653685	0.559945	0.597126	0.49832
4.4435	4.80831	5.11529	4.68178	4.68178	4.24331	4.67491	4.4816	4.45864	4.13443	3.95009	3.9465	4.09615	4.09615	4.63577	5.22968	1.7701	1.47748	1.81254	5.06208	5.85772	5.85772	5.77631	5.77631	4.36146	4.30381	4.43597	5.0984	4.65599	5.27844	4.85896	5.84262	6.02025	6.04408	5.72697	5.93071	5.69234	5.57257	5.10587	5.35968	5.23599	1.06073	1.06073	1.06073	0.612833	0.451397	0.448595	0.448595	0.508309	0.508309
2.39199	2.73056	2.73056	2.94104	2.94104	2.94104	2.94104	2.94104	2.94104	2.94104	2.94104	2.92148	2.58601	2.18879	5.07332	5.13007	5.13007	5.13007	5.13007	5.13007	5.13007	5.46622	5.08498	5.45486	5.45486	5.81799	0.112248	0.112248	0.112248	0.112248	0.112248	0.25699	0.25699	0.381436	0.698448	1.00752	1.28365	1.44422	1.44422	1.44422	1.44422	1.44422	1.44422	1.44422	1.44422	1.44422	1.44422	1.44422	1.65803	1.65803
0.501799	0.374539	0.299847	0.327967	0.205537	0.347227	0.338259	0.258496	0.086539	6.2559	6.003	6.09168	5.9006	5.81965	5.9854	6.02896	5.80277	5.80277	5.86347	5.84069	5.99919	5.75953	5.62993	5.62336	5.50464	5.60256	5.25085	5.04264	5.22445	5.08555	5.45959	5.26252	5.50728	5.09491	4.58849	4.01962	4.19299	3.8449	4.193	4.52376	3.6475	3.61838	3.5377	3.21139	3.35087	3.12618	3.18325	3.43216	3.2179	3.2179
3.70186	3.61537	3.61537	3.61537	3.61537	3.61537	3.61537	3.61537	3.61537	4.39372	4.81748	4.63442	4.63442	4.82635	4.99691	4.99691	4.97532	5.03003	5.10947	5.10947	5.10947	5.17057	5.17057	5.28354	5.25211	5.25211	5.25211	5.25211	5.25211	5.25211	5.25211	5.4257	5.68898	5.02052	5.01449	4.81959	4.94464	4.94464	5.1244	5.00292	5.00292	5.00292	5.00292	4.85028	4.85028	4.85028	4.98198	4.98198	4.98198	4.98198
0.470492	0.428184	0.430695	0.613614	0.613614	0.613614	0.613614	0.909314	0.728329	1.02466	0.7664	0.525121	5.65975	5.48296	5.31065	4.64965	4.8507	4.27355	4.25868	3.98921	3.98921	3.98823	3.98823	3.96339	3.79627	3.65587	1.31178	0.29394	0.376988	0.0662604	0.101496	0.246272	0.0839114	0.172006	1.00587	1.00587	0.505054	0.784595	0.931935	0.931935	0.816346	0.662061	0.662061	0.627166	0.627166	0.456154	0.606623	0.606623	0.293118	0.373943
3.24531	2.40136	3.18497	3.18497	3.48095	3.31918	3.41873	3.40702	3.02243	3.3952	3.23014	3.44843	3.44843	2.79537	2.99695	2.8595	2.79684	2.89648	2.73475	2.80733	2.89357	3.04469	3.3792	3.49781	3.46161	3.37038	3.37755	3.3825	3.38007	3.33688	3.66452	3.70074	3.93461	3.79351	3.96619	4.533	4.53184	4.4577	4.48614	4.46694	4.6862	4.6862	4.90708	4.8996	4.72653	5.09245	5.23794	5.23794	5.57064	5.32344
5.00041	5.56208	5.17746	5.09973	5.18445	5.1655	5.12624	5.00828	4.9874	4.93065	4.91558	5.25144	5.21194	5.07327	4.85834	4.84509	4.16012	3.4982	2.77163	2.81247	2.13806	3.44545	4.61039	3.98147	3.58784	1.29421	1.4052	1.2475	1.04101	0.405129	0.312654	0.41017	0.406219	0.376405	0.936085	0.970636	0.74198	0.934673	0.630086	0.352551	0.176248	0.274318	0.315311	0.434888	0.42701	0.294988	0.323898	0.36312	5.74539	5.43913
3.21568	3.24353	3.16479	3.416	3.5655	3.41697	3.20775	3.35164	3.23977	3.23977	3.29495	3.29726	3.37235	3.37235	3.23248	3.09241	2.99953	3.04954	3.04954	3.04954	2.95816	2.88909	2.76125	2.63619	2.68482	2.48965	2.36487	2.50257	2.55729	2.50096	2.50096	2.70616	2.59757	2.77452	2.96573	3.1194	3.98928	4.15487	4.63492	5.11288	4.93486	4.93486	4.93486	4.93486	5.0483	4.96388	4.91508	4.91508	4.8945	5.0669
6.26382	0.0351605	0.197808	0.372772	0.714415	0.569855	0.646212	0.646212	0.656731	0.716057	0.847424	0.875342	0.670379	0.692031	0.854406	0.854406	0.940931	1.05155	1.47894	1.56795	1.57668	1.53563	1.57414	1.59703	1.61029	1.54565	1.34204	2.1094	2.59078	1.50585	3.42398	4.38899	5.03279	4.19757	4.05294	4.45593	2.63793	2.23647	2.63508	2.63508	2.42748	2.72429	2.72429	2.24632	2.24632	1.95195	2.31907	2.12919	1.8303	1.49083
3.81605	3.5725	3.4714	3.62098	3.62098	3.60912	3.60912	3.60041	3.48951	3.55641	3.4616	3.36557	3.28848	3.22137	3.25259	3.20501	3.00366	2.92447	2.94177	3.26797	3.26797	3.09021	3.06644	3.1827	3.35782	3.26628	3.37822	3.23003	3.23003	3.74995	4.05468	0.180239	0.559696	0.141592	0.240678	0.441622	0.087084	0.111194	0.0773254	0.0472563	0.153528	0.438765	0.438765	0.438765	0.296183	0.368196	0.368196	0.368196	0.637054	0.637054
5.52397	5.52397	4.87298	4.39372	4.39372	4.34487	4.34487	4.13433	4.13433	4.13433	4.06972	4.06972	4.27242	4.08133	4.09825	3.90136	3.79883	3.75787	3.5694	3.59995	3.54505	3.54505	3.54505	3.51678	3.3809	3.11564	3.00194	2.53303	2.34728	2.54206	2.54206	2.54206	2.0257	1.41184	1.50812	1.50812	1.28224	1.3778	1.11961	1.11961	0.875894	0.736829	0.631868	0.631868	0.631868	0.607418	0.585062	0.388525	0.335807	0.396358
5.24465	5.07254	4.87404	4.71962	4.71962	4.80099	4.80099	4.58756	4.58756	4.43609	4.21254	4.38309	4.34881	4.25696	4.3203	4.12564	4.20079	3.91622	3.54498	3.61211	3.58684	3.58684	3.60393	3.53609	3.41452	3.23665	3.25131	2.98116	2.87334	3.49577	3.49577	3.38814	4.68312	0.956845	1.27841	1.19717	0.895382	0.889602	0.983514	0.84691	0.582024	0.421939	0.474426	0.474426	0.474426	0.331062	0.456721	0.456721	0.42408	0.548811
0.154524	0.270893	0.270616	0.360301	0.242023	0.315296	0.26202	0.292018	0.22573	0.333735	0.443609	0.384459	0.542919	0.597486	0.487865	0.51655	0.297332	0.465692	0.355449	0.349346	0.271914	0.251943	0.160969	0.139228	0.165674	0.0557576	0.267094	0.188237	6.22004	0.124138	0.203568	0.375662	0.0504251	0.252563	0.0249642	0.155554	0.0306112	0.600228	0.545315	0.706531	0.774717	1.0647	1.15134	1.13636	1.42955	1.41701	1.52725	1.64652	1.22804	1.37349
4.69707	4.22782	4.22782	4.04365	4.20218	4.15078	4.15078	4.15078	3.97574	3.8639	3.82395	3.6338	3.48585	3.68156	3.68156	3.5729	3.30454	2.98912	2.87809	3.08644	3.02503	3.02503	3.15205	3.30968	3.43482	3.28966	3.5933	3.82885	3.82885	4.08148	4.08148	4.90861	4.79298	5.66946	5.69594	5.69594	5.89259	5.60788	5.60788	5.34834	5.30632	5.80992	5.80992	5.80992	5.80992	5.93421	6.25402	6.25402	0.573836	0.573836
2.1876	2.15906	1.48276	2.49556	2.94793	2.73406	2.36322	2.42551	2.77385	2.62398	2.90664	2.81175	3.8094	3.58	3.12518	3.3054	4.67859	4.56125	4.84294	4.65735	5.30702	0.00806549	5.65111	3.89892	3.60111	2.38191	1.73374	5.77196	5.38887	3.62579	4.99085	4.98593	5.68713	4.7737	4.26496	4.02242	4.37679	4.48789	4.4318	4.73114	4.20182	4.19157	4.64247	4.38934	4.26051	4.55125	4.8371	4.86277	4.7526	4.81417
6.03233	6.11899	6.11899	6.11899	5.99343	5.99343	5.99343	4.76547	4.76547	4.38039	4.29169	4.61653	4.54266	4.13853	4.13853	3.75782	3.69012	3.49747	3.58124	3.22319	3.37485	3.4465	3.49386	3.51417	3.51417	3.38633	3.19483	2.77429	1.79241	1.24926	1.1047	1.04338	0.857164	1.00006	0.92554	0.943953	0.751797	0.829714	0.829714	0.825141	0.812218	0.76622	0.694149	0.760743	0.706841	0.751323	0.757034	0.715312	0.704826	0.717575
4.77157	4.69542	4.47045	4.26853	4.25081	4.47105	4.6029	4.35733	4.13342	4.01791	3.75499	3.69605	3.64325	3.55371	3.73269	3.59569	4.34215	4.24242	4.18226	4.17586	3.99272	3.81884	3.64824	3.33752	3.37591	3.45696	3.30954	3.23003	3.08745	3.00789	3.2761	3.32676	3.73223	3.86611	3.54611	3.43668	3.57552	3.5224	3.3691	3.17215	2.82028	2.67572	2.67122	2.80325	2.79674	2.81486	2.80657	2.65443	2.49081	2.93197
0.0761776	0.149887	1.17883	1.42142	6.19251	4.19907	2.31739	2.6123	1.58259	5.54723	6.22767	0.0769437	2.9926	5.53789	6.02101	5.47473	5.44646	5.61763	5.47378	5.47657	5.00811	5.30357	4.35304	4.32007	4.30502	4.35277	4.40341	4.51016	4.71187	4.81671	4.48612	4.74068	4.3671	4.40232	4.47263	4.59652	4.0786	3.64149	3.293	3.41026	3.38131	3.42308	3.80295	3.65877	4.1919	4.01101	5.14079	5.94149	6.07026	1.7618
5.23871	5.23871	5.20566	5.20566	5.38707	5.2805	4.91601	4.91601	5.77828	5.43279	5.43279	5.66712	5.66712	5.59324	5.5922	5.6806	5.83033	6.18484	0.169003	0.388368	0.530115	0.270613	0.0421412	0.604994	0.86912	0.849769	0.568532	0.371709	0.0441687	0.257275	5.73871	0.12509	0.630429	0.594442	0.594442	1.78498	1.7144	1.18185	4.30599	3.61699	3.90549	3.90549	3.90549	3.50504	2.84636	4.12766	4.11774	4.11774	4.11774	4.11774
2.25275	2.25275	2.66258	2.5663	2.5663	2.5663	2.5663	2.90616	2.74626	2.74626	2.5733	2.5733	2.81352	2.9133	2.9133	3.22501	3.22501	3.23909	3.60316	4.19001	4.47236	4.23716	4.23716	4.23716	4.47766	4.88925	5.03579	4.73637	4.73637	5.08179	4.83995	4.83995	4.74733	4.82101	5.10115	5.10115	5.11703	5.51539	5.51539	5.51539	5.09362	5.09362	4.69095	4.69095	5.4734	5.4734	4.89939	4.37495	4.37495	4.94089
2.35558	2.35558	2.35558	2.96747	2.96747	2.96747	2.96747	2.96747	2.96747	0.00932112	0.00932112	0.00932112	0.0603333	0.0603333	0.0603333	6.10571	5.57657	5.57657	5.8615	5.8615	5.8615	5.8615	6.01546	6.01546	6.01546	6.2801	6.2801	6.2801	6.2801	5.98036	5.98036	0.07504	4.88144	4.88144	5.27337	4.09767	4.47605	5.00247	5.4864	5.4864	5.4864	5.4864	5.4864	5.4864	5.4864	5.02577	5.02577	5.02577	5.31229	5.31229
5.85606	5.8505	5.8768	5.89293	5.68503	5.71827	5.41813	5.19229	5.43197	5.23489	5.72345	5.83063	5.6007	5.80206	5.67035	5.80171	5.53596	5.62864	5.87974	5.87974	6.04871	5.47075	5.69575	5.60214	5.87308	5.47677	5.51931	5.13257	5.24374	5.21643	5.30234	2.15203	2.92583	2.97698	2.91428	2.94973	2.89241	2.83252	2.6298	2.52571	2.52571	2.59927	2.45881	2.37731	2.32235	2.52834	2.45433	2.51929	2.42128	2.31401
1.78433	1.78433	1.65154	1.85066	1.85066	2.02727	1.9325	2.39943	2.6699	2.6699	2.55947	2.85695	2.89928	3.19069	3.21035	3.06041	3.15176	3.15176	3.16363	3.19699	3.35489	3.35489	3.30491	3.39527	3.16288	3.27829	3.27829	3.21491	3.37948	3.46	3.27696	3.27696	3.56245	3.18071	2.93499	3.40327	3.19283	3.0554	2.72065	2.4207	2.4207	2.40625	2.08279	2.08279	2.78685	3.02332	3.19017	3.4735	3.4735	3.4735
2.7838	2.00061	2.00061	1.63392	1.63392	1.91297	1.74817	1.86444	1.71575	1.78674	1.45022	1.80985	1.90189	1.90189	1.61597	1.66096	1.30148	1.23464	0.820658	0.858474	0.702524	0.702524	0.702524	0.832255	0.790288	0.961431	1.05069	6.15124	0.0666617	6.12902	6.11962	0.139866	0.139866	0.040189	6.2752	6.2752	6.04772	6.04772	6.03137	6.26025	6.22747	5.81403	5.81403	5.81403	5.81403	5.81403	5.85933	5.98599	5.48175	2.09849
2.79991	2.79621	2.89804	2.69918	2.49548	2.54619	2.37516	2.37516	2.33251	2.31978	2.07381	1.94974	1.90333	1.93885	1.88257	1.69818	0.988656	0.664771	0.27018	0.223215	0.339448	0.375825	0.522082	0.424923	0.402164	0.214241	6.23626	0.0339497	0.267706	0.0021658	6.27503	6.11957	0.349156	0.297886	0.231126	0.177183	0.370612	0.285961	0.681125	0.932086	0.837834	0.767645	0.684622	0.913972	1.09457	1.01565	1.00544	0.883814	1.03205	0.961503
1.10611	2.76057	3.98343	3.87032	3.51529	3.36993	3.16735	3.36683	3.17897	3.4485	3.41223	4.7145	4.85285	4.54212	4.46497	4.42563	4.5157	4.87591	4.86182	4.87947	4.81541	4.72678	4.65165	4.78076	4.69019	4.88685	4.80347	4.80119	4.83756	5.02959	5.00668	5.00568	4.9502	4.87502	4.84684	4.85981	4.70813	4.86808	4.8859	4.51816	4.77936	4.84735	4.66029	4.8454	4.99933	5.0464	5.16092	5.13736	5.36028	5.62688
0.654408	0.67432	0.776768	0.759232	0.926792	1.02226	1.06066	1.26435	0.566506	0.632201	0.643919	0.377785	0.545015	0.538748	0.852646	1.17471	1.35417	1.25928	1.48184	1.73531	1.33525	1.40767	0.728497	0.766565	0.509959	3.50727	2.91338	3.35633	3.54858	3.11053	1.76774	3.09783	3.06222	2.88811	3.11435	3.17732	3.52096	3.83306	3.9431	4.12395	4.38299	4.23666	4.18684	3.99742	3.80841	3.84194	3.82277	4.07251	4.16389	4.67598
4.0133	3.84954	4.15395	3.92401	4.01228	4.05834	4.24328	4.03737	3.77747	3.9654	4.32258	4.35355	4.41289	4.02743	3.96641	4.38706	3.67997	5.27421	5.31542	5.24301	4.77462	4.67057	4.6955	4.9312	4.54278	4.36322	4.36709	4.43705	4.3027	4.97528	4.98199	5.49237	4.88694	4.94934	5.12941	4.91969	5.12997	4.77568	4.83714	4.8787	5.12601	5.15052	5.21414	5.44822	5.44916	5.34907	5.51906	5.65249	5.60455	5.68166
2.17327	2.25887	1.93381	1.7299	1.63087	0.774414	1.05154	1.32022	1.45071	0.830691	1.17077	1.12737	1.0853	2.18999	3.26077	3.05589	2.95772	2.68251	2.53495	2.64739	2.47198	2.32873	2.38635	2.19113	2.31994	2.26217	2.61499	2.40365	2.53494	2.60585	2.64658	2.80615	2.65241	2.42338	2.54196	2.15542	2.00924	1.50509	1.57634	1.05097	0.742605	1.15881	1.77978	1.69195	2.12637	2.07525	2.32568	2.30013	2.07545	2.33049
0.385715	0.310984	0.38758	1.10247	1.9105	1.69603	2.90157	2.82921	2.90396	2.86962	2.5577	2.56928	2.57263	2.60684	2.70227	2.77724	2.62105	2.77694	2.67426	2.76167	2.78081	2.86112	2.91277	2.8531	2.77767	2.74829	2.81329	2.75568	2.69011	2.65716	2.65466	2.65785	2.61523	2.55515	2.5602	2.48671	2.55277	2.5082	2.51391	2.54765	2.66366	2.62539	2.64646	2.50523	2.3254	2.38635	2.42644	2.49875	2.33258	2.31807
1.26801	1.23446	1.34191	1.62759	1.72943	1.70581	1.76479	1.96615	2.11869	2.21074	2.21106	2.208	2.32809	2.30376	2.29935	2.39405	2.32562	2.46357	2.57661	2.65968	2.90319	2.91821	2.92469	2.99395	2.85094	2.83822	2.85908	2.92104	3.16391	3.17238	3.82958	4.2858	4.3873	4.54665	4.65409	4.36887	4.35474	4.25235	0.0842719	6.14005	5.77393	5.94017	6.0715	0.279825	6.00518	6.28026	6.12057	5.98506	6.06924	6.04248
4.62075	5.13069	5.13069	5.13069	5.13069	5.18341	5.18341	5.35711	5.10909	5.10909	4.98769	4.88581	4.90699	5.02882	5.00778	5.00778	5.18124	5.17923	5.12394	5.12394	5.33429	5.35803	5.78841	3.53341	0.72666	0.72666	0.72666	1.75781	1.75781	3.85758	1.05648	1.48538	1.14965	1.25651	1.06486	0.789622	0.579037	0.607528	0.57854	0.761236	0.587019	0.587019	0.411848	0.748891	0.748891	0.0281976	0.0281976	6.05915	6.05915	6.05915
1.07478	0.793695	1.69555	1.14454	1.54429	1.97423	1.33252	1.08065	1.21636	1.23388	1.16151	1.08582	1.48026	1.30694	2.46301	1.98321	1.84306	2.52127	1.80526	2.3092	1.78384	2.40118	0.982955	2.49437	0.933032	2.11248	0.492398	0.495813	0.687521	1.2104	1.5111	1.19849	1.04544	1.28834	0.245554	0.794437	0.287548	1.03229	0.813517	0.766421	0.972131	0.720299	0.889926	0.932045	1.01155	0.602901	0.720962	0.0216041	1.9035	5.88315
0.369846	0.0872852	6.22404	6.16906	6.12483	6.09253	6.13372	6.03622	5.93089	5.82824	5.82308	5.86944	5.9013	6.03051	6.04783	6.01451	6.18546	6.0901	6.15255	6.06633	5.8815	5.99169	5.91926	5.69205	5.71338	5.1952	5.29767	4.68519	4.512	4.51952	4.83604	4.73789	4.30685	3.81969	4.2249	4.36406	4.25933	4.37239	4.36518	4.45209	4.45205	4.50621	4.58008	4.39129	4.33106	4.52913	4.43913	4.88756	5.04966	5.11076
0.0363248	6.10954	6.20409	0.194932	0.0389408	0.0328892	0.0785331	6.25886	6.19891	0.0706761	0.0661514	0.151427	6.20871	6.20775	5.95183	5.9005	5.92321	5.92153	5.96534	6.1473	6.2192	6.15705	6.14553	6.07635	6.13128	5.89785	5.99462	5.78324	5.76537	5.95368	6.10467	5.97379	6.1072	6.06395	6.17626	6.15642	6.21928	0.0711314	0.262317	0.305765	0.337968	0.189485	0.139573	0.228605	0.185522	0.0335101	0.157634	6.26946	6.22276	0.0501511
1.46232	1.65695	1.69028	1.84285	2.15931	2.10905	2.18603	2.07387	2.21669	2.22938	2.02114	2.25379	2.25088	2.26686	2.66715	2.84071	2.78717	2.84161	2.68233	2.88973	2.97897	3.08026	3.1883	3.22946	3.1352	2.97686	3.11284	2.9756	2.89922	3.02386	2.81521	2.88049	2.99151	2.96553	2.92336	2.82141	2.72701	2.56477	2.6604	2.71233	2.86281	2.68877	2.74792	2.80427	2.7109	2.66374	2.57834	2.62721	2.45441	2.41554
5.46289	5.80163	5.65583	5.65583	5.65583	5.64693	5.64693	5.89949	5.72428	5.72428	5.59248	5.46824	5.34733	5.38352	5.4403	5.4403	5.60577	5.43535	5.48154	5.48154	5.69126	5.65289	6.07706	0.275181	0.275181	0.828859	0.828859	1.42499	1.42499	2.06252	1.4688	1.4688	1.22571	1.21961	1.25644	0.806183	0.835129	0.917099	1.02167	1.02167	0.933122	0.933122	0.847443	1.05894	1.19145	0.964236	0.964236	0.964236	0.964236	0.964236
3.73712	3.73712	3.73712	3.73712	3.73712	3.73712	3.73712	2.68128	2.68128	2.68128	2.68128	2.68128	2.88684	2.44086	2.73937	2.73937	1.82049	1.82049	1.82049	1.82049	1.6271	2.36799	2.88569	2.88569	2.88569	2.88569	2.88569	2.88569	2.88569	3.47924	3.47924	3.47924	3.47924	3.47924	4.43177	4.43177	2.73897	2.73897	2.73897	2.73897	2.73897	2.73897	2.73897	0	0	0	0	0	0	0
1.79321	1.73444	1.62374	1.71704	1.97382	1.80357	2.16703	1.90086	1.97951	1.89647	1.99203	2.28951	2.12415	2.07018	2.40159	2.46984	2.38556	2.58215	2.45994	2.44143	2.54249	2.53889	2.68704	2.86082	3.03263	2.8966	2.9386	2.61671	2.57826	2.84244	2.76853	2.81052	2.65529	2.55817	2.55446	2.54907	2.59673	2.62228	2.54503	2.48334	2.78356	2.83372	2.85467	2.83171	2.67994	2.5487	2.52105	2.47448	2.43988	2.54968
2.81976	2.81976	2.81976	3.05187	3.05187	3.05187	2.87769	2.87769	2.87769	2.6321	2.8558	2.8558	2.99483	3.11118	3.13366	3.13366	3.04945	3.04945	3.04945	3.31093	3.31093	3.72727	4.03999	4.03999	4.03999	3.59848	3.1707	3.1707	3.57674	3.57674	3.57674	3.11923	3.77605	2.46222	1.12773	0.79805	1.38552	1.38552	1.38552	1.38552	1.38552	1.38552	1.38552	1.13784	1.13784	1.13784	1.13784	1.13784	0.70286	0.70286
3.85144	4.07842	4.4325	4.27723	4.40611	4.74601	4.37101	4.14575	3.78326	3.604	3.74641	4.05514	4.08857	3.98749	3.29581	3.1805	2.55599	2.11062	2.21361	2.18764	1.96732	2.07798	1.93502	2.07223	2.04862	2.07964	2.13303	2.20063	1.86783	1.81164	1.54124	1.592	1.68444	1.70375	1.68911	1.43955	1.04443	1.03625	0.853537	0.75146	5.50268	5.81729	5.4964	5.8208	5.93551	6.03818	6.12388	6.14361	6.00729	6.05144
0.786643	0.797022	0.729521	0.780574	0.75547	0.895628	1.06746	1.18217	1.10107	1.19785	1.11175	1.23242	1.11538	1.12572	1.17716	1.27104	1.35343	1.61669	1.47017	1.51334	1.7649	1.69442	1.95752	1.8918	2.00333	1.81583	1.8407	1.62632	1.50694	1.52885	1.3515	1.47608	1.7154	1.6146	1.61107	1.4934	1.5823	1.33062	1.4213	1.32781	1.38828	1.34497	1.52456	1.58268	1.43618	1.44831	1.4956	1.62326	1.74306	1.74345
5.66651	6.16548	6.17649	6.09714	5.56965	5.77066	6.06902	6.06902	5.93909	6.09962	6.20517	6.16378	0.0145767	0.1433	0.19996	0.335278	0.620421	0.799682	0.891988	1.21665	1.30851	0.942363	0.876672	0.602671	0.687035	0.913829	0.699793	0.764614	0.980687	0.782195	6.21485	6.10564	6.09808	6.13297	0.498669	0.0144578	5.80155	5.99004	5.7205	5.66512	5.93375	5.54485	5.54485	5.31312	5.60564	4.77637	4.77637	5.02312	5.02312	4.67733
4.79359	2.02233	1.6771	1.06286	0.203704	0.865769	1.0346	0.751672	0.883779	1.38549	0.426358	6.18245	0.213147	0.612207	0.848672	0.563147	0.690418	0.966624	2.14022	1.91792	1.90508	1.96277	2.17615	2.03097	3.95985	3.66777	3.54633	3.24549	3.33755	3.04543	3.2238	3.17397	3.08957	3.07567	3.24816	3.3419	3.31754	3.29275	3.30033	3.26526	3.30188	3.41966	3.48718	3.52198	3.46233	3.56494	3.39717	3.1416	3.33253	3.34068
3.13655	3.13655	3.13655	3.13655	3.13655	3.13655	2.99703	2.69577	2.69577	2.80581	2.80581	2.80581	2.80581	2.67885	2.67885	2.086	1.64632	1.64632	1.64632	1.60136	1.60136	1.65988	1.65988	1.65988	1.65988	1.65988	1.65988	1.65988	1.65988	0.931575	0.931575	1.75622	1.75622	1.75622	1.75622	1.75622	1.75622	2.5838	2.5838	2.5838	2.5838	2.5838	3.66812	0	0	0	0	0	0	0
0.708657	0.827119	0.0775271	5.85807	2.60709	1.75184	1.75139	1.65299	1.581	1.58442	1.43458	1.44761	1.22004	1.23759	1.28741	1.18626	1.26147	1.45977	1.44299	1.53656	1.62686	1.66449	1.8063	1.68043	1.84964	1.73963	1.62175	1.45817	1.47953	1.49331	1.51014	1.46189	1.70571	1.48083	1.68318	1.87518	1.70619	1.38639	1.24923	1.17043	1.14425	1.04846	1.33863	1.54756	1.23244	1.24785	1.13531	1.17481	1.12899	1.2151
6.20861	0.695763	0.914589	4.50078	4.50078	4.50078	2.31275	1.91154	2.31859	1.89683	1.89683	1.91668	2.97292	2.97292	3.13156	3.13156	3.02161	2.66243	2.66243	2.66243	2.66243	3.31457	3.602	3.602	3.7533	3.7404	4.05174	4.05174	4.96553	5.24454	5.24124	4.82841	4.65671	4.65299	5.15372	5.15372	5.05019	5.16002	5.16002	5.16002	5.16002	5.16002	5.16002	5.40713	5.5847	5.49112	5.49112	5.49112	5.49112	5.49112
5.48869	5.93724	0.232637	0.156584	0.289023	0.103579	0.103579	0.149522	0.0864504	0.0308132	0.0308132	6.25082	0.100482	0.00668752	0.203361	0.292984	0.405549	0.474331	0.538831	0.62502	0.553168	0.493736	0.423145	0.695039	0.575354	0.777884	0.880121	1.06309	0.981641	1.17324	1.52784	1.51338	1.58142	2.3087	2.70156	2.68301	2.66674	2.70705	2.84002	2.91395	2.95326	2.95169	2.90941	2.89271	2.93662	3.07757	3.01534	2.81359	2.78247	2.72773
5.7468	5.78775	5.7836	0.577036	0.424293	0.401378	0.490289	6.25685	5.93118	0.0615045	6.17927	6.17887	0.0755582	0.206745	0.227778	5.89698	5.83036	5.73978	5.73008	5.99461	5.56663	5.44977	5.44165	5.46783	5.24844	5.13039	4.6275	4.00678	3.55726	3.20309	2.75603	2.88802	2.90299	2.97653	3.10991	3.11846	3.1633	2.99805	2.77957	2.81252	2.76893	2.85304	2.69216	2.73009	2.75713	2.78898	2.78634	2.72699	2.67089	2.77303
3.71235	3.71235	3.71235	3.71235	3.88761	3.88761	3.88761	3.88761	4.19664	4.19664	4.19664	3.11816	2.92336	2.92336	2.92336	2.92336	2.92336	2.92336	2.86498	2.86498	2.83809	2.73851	2.48016	2.48016	2.48016	2.48016	2.6203	2.51556	2.36177	2.36177	2.42247	2.42247	2.42247	2.5434	2.52224	2.52224	2.52224	2.90396	2.90396	2.90396	2.90396	2.90396	2.51761	2.83845	2.83845	2.83845	2.83845	2.83845	2.67184	3.1178
3.55473	3.66253	3.68291	3.64413	3.78115	3.92991	3.84684	3.80768	3.80866	3.94022	3.64186	3.55388	3.51387	3.70453	3.72444	3.30664	3.29342	2.83384	2.52054	2.52251	3.01269	2.3828	2.27756	3.83326	2.98691	3.34466	3.05203	3.0335	3.06298	2.98358	2.82538	3.02324	3.03791	2.94181	3.77245	3.76145	3.76844	3.78387	3.74676	3.86303	3.98947	4.20668	4.33097	4.10152	3.87067	3.34169	2.79334	3.46231	2.32841	1.06121
5.80801	5.80801	5.49637	5.49637	5.321	5.321	5.321	4.89225	4.89225	4.76192	5.67117	5.90981	0.366801	0.366801	0.366801	0.366801	0.849071	1.20178	1.20178	1.0024	1.0024	1.0024	0.819666	0.819666	0.863705	1.09453	1.09453	1.39166	1.39166	1.24045	1.24045	1.16686	1.43721	1.42913	1.33127	1.33127	1.33127	1.33127	1.40919	1.40919	1.40919	1.53538	1.53538	1.53538	1.89178	1.89178	1.89178	1.89178	1.67898	1.67898
1.36071	2.01455	1.58242	1.79382	1.60558	1.3987	1.52757	1.50473	1.38301	1.46123	1.58765	1.52536	1.534	1.48503	1.41541	1.65418	1.7169	1.69649	1.7878	1.77592	1.72689	1.7029	1.86117	1.61253	1.76669	1.71581	1.80848	1.87115	1.89506	1.91769	2.0341	2.0197	2.03141	2.06968	2.058	2.1532	2.16119	2.37438	2.35761	2.41515	2.4305	2.40441	2.48966	2.72712	2.42559	2.5263	2.4196	2.43242	2.58263	2.64109
4.37043	4.37043	4.37043	4.37043	3.45034	3.45034	3.45034	3.45034	3.45034	3.18191	3.20928	2.97149	3.03242	2.92239	2.76447	2.48866	1.9368	2.09106	2.19494	1.989	2.29448	2.36084	3.02652	1.92066	2.21267	2.43349	2.61325	2.02575	2.02575	2.02575	1.60953	1.60953	0.671	0.718482	0.301983	0.555023	0.70739	1.15775	1.63784	0.24718	0.62696	0.37041	0.37041	0.114691	0.479198	2.03235	1.50609	1.50609	1.19745	1.50547
4.0034	4.0034	4.0034	4.0034	3.64846	3.64846	3.64846	3.91082	3.91082	3.91115	3.69483	3.69483	3.27283	2.94858	2.94858	3.25184	3.25184	3.16461	2.98516	2.98516	2.98516	2.98516	3.0912	3.0912	3.28079	3.12263	3.24147	3.24147	3.35823	3.15669	3.15669	3.36513	2.92794	2.92794	2.92794	2.85277	3.03348	2.58974	2.28988	2.10259	2.10259	2.37798	2.37798	2.37798	1.95435	1.95435	1.75884	1.75884	1.57713	1.57713
0.154268	0.154268	0.159531	0.159531	0.0501488	0.172448	0.116233	0.0254146	0.0264711	0.0924412	0.175682	0.175682	0.141285	0.611524	0.521596	0.789214	0.789214	0.765783	0.778721	0.833742	0.924641	1.08627	1.1423	1.18975	1.43106	1.56809	1.44763	1.25858	1.11529	1.34642	1.26258	0.996581	1.4284	0.881469	0.784691	0.012237	0.125719	0.283894	0.215734	0.196777	0.232714	0.133812	0.012866	5.98579	5.93019	5.93019	5.93019	5.8778	5.89462	5.89462
1.63165	1.44377	1.71637	1.50615	1.57776	1.60133	1.30774	1.27303	1.38374	1.34578	1.02843	0.954251	0.741274	0.756797	0.816737	0.835955	0.830143	0.680261	0.587551	0.69683	0.60661	0.56065	0.564743	0.682943	0.770245	0.86087	0.96808	0.981583	1.10822	1.1073	1.1632	1.11833	1.14815	1.20517	1.43688	1.37117	1.23994	1.37462	1.30624	1.24857	1.2577	1.38269	1.35415	1.38909	1.48671	1.69302	1.70315	1.71148	1.44539	1.33659
1.65544	1.32095	1.18087	1.46984	1.2175	1.07809	1.17931	1.1477	1.15362	1.29981	1.8766	1.99775	2.05821	2.17031	2.37825	2.06212	2.08577	2.18311	2.02447	2.13852	2.18737	1.91129	1.54044	1.60046	1.75874	2.1248	1.99835	2.14476	1.89121	1.91507	1.75289	1.5615	1.07624	0.666071	0.537704	0.709586	0.46985	0.614114	0.376193	0.376451	0.391182	0.215815	0.346105	0.447558	0.66918	0.488643	0.349981	0.414751	0.444978	0.372958
5.41691	5.41691	5.41691	5.41691	5.41691	5.41691	5.41691	5.41691	5.41691	5.57786	5.68909	5.68909	5.68909	5.77102	5.18162	4.63248	4.63248	4.63248	5.7798	5.7798	1.69345	3.20439	3.20439	3.20439	3.20439	3.20439	3.20439	3.20439	3.20439	3.20439	0.562772	1.81913	2.33627	2.33627	2.33627	2.33627	1.02211	5.94725	5.94725	5.94725	3.09349	3.09349	3.09349	1.91107	1.91107	1.91107	1.91107	1.91107	1.91107	1.91107
1.39706	1.30424	0.552044	0.733933	1.09268	1.47904	1.0094	1.44983	1.49156	1.43847	1.19463	1.26366	1.32131	1.356	1.48333	1.47511	1.62439	1.55723	1.47103	1.62002	1.6394	1.69446	1.7423	1.65237	1.77795	1.84298	1.85224	1.75131	1.79859	1.85174	1.85813	1.8704	1.9571	1.97628	2.10161	1.99008	2.20044	2.18092	1.89272	1.96612	1.91045	2.02855	2.02324	2.02324	1.92992	2.13934	2.27851	2.16725	3.00012	1.85803
2.42779	2.29014	2.29694	2.35647	2.37562	2.37562	2.31776	2.30405	2.30405	2.30405	2.30405	2.30405	2.16097	2.1419	2.1419	2.08758	2.14348	2.14348	2.14348	2.16018	2.16018	2.19302	2.34652	2.49716	2.51043	2.47869	2.36169	2.38987	2.46669	2.53614	2.53188	2.53188	2.65013	2.65013	3.25647	3.06606	3.11518	3.24687	2.346	2.346	2.346	2.346	2.346	1.58732	0.814241	0.558912	0.558912	0.0765978	6.20208	6.20208
3.16518	3.24433	3.25886	3.2217	3.2217	3.25337	3.25337	3.32922	3.27943	3.24741	3.24741	3.20962	3.25715	3.20247	3.16471	3.16471	3.16471	3.16471	3.16993	3.15519	3.18822	3.19077	3.19077	3.24016	3.22706	3.18411	3.18411	3.13445	3.08369	3.08877	3.00691	3.13321	3.13321	3.21276	3.21276	3.04478	3.12356	3.07051	3.07051	3.07051	3.07051	3.00295	3.00295	3.01536	3.01536	2.90259	2.83735	2.83735	3.05337	3.05337
4.60381	3.39874	1.21553	1.45172	1.72192	1.91888	1.98653	2.17021	1.9438	2.22642	2.33407	2.2943	2.00888	2.2458	2.14463	2.22834	2.29501	2.31982	2.12183	2.08847	2.07094	2.24572	2.20741	2.2427	2.48286	2.75522	2.68007	2.41466	1.89133	1.87769	2.26299	2.02253	1.8699	1.69676	1.88659	1.78242	1.68809	1.24767	1.27851	0.788679	0.360185	0.617069	0.617069	0.97965	0.97965	1.14383	1.05356	0.32334	0.143049	5.66294
6.04638	6.04638	5.7853	5.7853	5.45704	6.13355	6.13355	6.13355	5.98179	6.13659	6.22675	6.22675	6.22675	6.22056	6.20401	6.00115	6.00115	5.72626	4.71323	4.43167	4.43167	1.07785	1.54524	1.55276	1.54717	1.56624	1.53191	1.91946	1.82401	1.8777	1.86016	1.88804	1.90492	2.11349	2.11896	1.8718	1.86584	1.72619	1.72619	1.72619	1.45355	1.45355	1.45355	1.54781	1.32926	1.37553	1.5082	1.44541	1.44541	1.90425
3.04138	2.90049	3.52829	3.46308	3.22785	3.05069	3.15729	3.18701	3.25514	3.34946	3.40723	3.43033	3.35825	3.37934	3.47457	3.41018	3.39025	3.34525	3.50351	3.53546	3.57108	3.55445	3.91012	3.81734	3.80867	3.79506	3.88546	3.92174	4.11429	4.15366	4.39541	4.4179	4.4676	4.52117	4.68107	4.61522	4.73726	4.68247	4.74464	4.74392	4.842	4.81335	4.87066	4.79988	4.71165	4.63304	4.58427	4.57085	4.60912	4.56542
4.38652	4.81426	4.81426	5.06225	5.06225	1.15451	1.15451	1.13395	1.13395	1.08425	0.972147	0.939119	1.0025	0.897475	0.882126	1.04343	0.952251	0.846645	0.846645	0.835222	0.835222	0.893968	1.1726	1.21459	1.34994	1.33472	1.37116	1.34166	1.21634	1.27105	1.4585	1.63687	1.94947	1.71915	1.71915	1.71915	2.1777	2.1777	1.84187	2.37326	2.37326	2.37326	2.64064	2.64064	3.41194	3.41194	4.73194	4.59454	4.59454	4.05169
4.66477	4.66477	4.66477	3.26816	3.26816	3.26816	3.26816	3.26816	3.81816	4.4084	4.4084	4.4084	4.4084	4.4084	4.4084	4.4084	4.4084	4.4084	4.4084	4.11096	3.79958	3.79958	3.79958	3.79958	3.79958	4.73001	4.73001	4.73001	4.73001	4.73001	4.39452	4.39452	3.93774	3.93774	3.93774	3.50677	3.50677	3.50677	3.50677	3.50677	3.50677	3.50677	2.79209	2.79209	2.79209	2.79209	2.79209	1.24002	1.24002	1.24002
[truncated: 114 more rows]

## Sheet: FigS13.C.SevenStimSeq
2.30933	2.64651	1.6467	1.41014	1.04239	1.25542	0.542933	0.791462	0.288587	0.263956	0.227797	0.208902	0.314204	0.57903	0.652793	0.447124	0.414037	0.588597	0.618458	0.525502	0.54232	0.439136	0.0682621	0.0226386	6.12261	6.03114	5.95698	5.73186	5.61394	4.99002	5.5317	4.98844	4.74666	4.97071	4.94594	4.82675	5.49829	5.33517	5.20332	5.19335	5.16905	5.22852	5.36415	5.44782	5.58739	5.5334	5.5427	5.61211	5.64825	5.80557
[truncated: 242 more rows]

[truncated: 6 more sheets: FigS13.E.HighSel, FigS13.E.LowSel, FigS13.F.FirstHalf, FigS13.F.SecondHalf, FigS13.G.LowSel, FigS13.G.HighSel]
